# Supplementary material for: Stochastic nuclear organization and host-dependent allele contribution in Rhizophagus irregularis
Source: BMC Genomics. 2023 Jan 28;24:53. doi: 10.1186/s12864-023-09126-6 (PMC9883914; doi:10.1186/s12864-023-09126-6)
Supplement: Supplementary file 1 — Additional file 1. RirC3 BUSCO output and comparison [file 12864_2023_9126_MOESM1_ESM.xlsx]

## Sheet: Overview
	RirC3	RhiirA4	Rir17
BUSCO (fungi_odb10)	84.3% (639/758)	84.6% (641/758)	85.4% (647/758)
Complete and single-copy	82.6% (626/758)	83.1% (630/758)	84.6% (641/758)
Complete and duplicated	1.7% (13/758)	1.5% (11/758)	0.8% (6/758)
Fragmented	1.2% (9/758)	1.3% (10/758)	1.1% (8/758)
Missing	14.5% (110/758)	14.1% (107/758)	13.5 (103/758)

## Sheet: Missing in C3
Present in Rir17
Not in C3
154126at4751	Ubiquitin-like modifier-activating enzyme ATG7	https://www.orthodb.org/v10?query=154126at4751
336187at4751	Ubiquitin-conjugating enzyme/RWD-like protein	https://www.orthodb.org/v10?query=336187at4751
337917at4751	ribosomal protein S15	https://www.orthodb.org/v10?query=337917at4751
343196at4751	Ubiquitin-activating enzyme	https://www.orthodb.org/v10?query=343196at4751
345661at4751	tRNA-splicing endonuclease subunit Sen2	https://www.orthodb.org/v10?query=345661at4751
370505at4751	Phosphoribosylaminoimidazole-succinocarboxamide synthase	https://www.orthodb.org/v10?query=370505at4751
397465at4751	Vacuolar protein sorting-associated protein 28	https://www.orthodb.org/v10?query=397465at4751
399413at4751	riboflavin synthase, alpha subunit	https://www.orthodb.org/v10?query=399413at4751
399810at4751	GOLD domain	https://www.orthodb.org/v10?query=399810at4751
410991at4751	Translationally controlled tumour protein	https://www.orthodb.org/v10?query=410991at4751
418242at4751	Chorismate mutase	https://www.orthodb.org/v10?query=418242at4751
433384at4751	Ran-interacting Mog1 protein	https://www.orthodb.org/v10?query=433384at4751
6592at4751	Sec7 domain	https://www.orthodb.org/v10?query=6592at4751
67284at4751	WD40-repeat-containing domain	https://www.orthodb.org/v10?query=67284at4751
67806at4751	actin-like ATPase domain-containing protein	https://www.orthodb.org/v10?query=67806at4751
Present in A4
Not in C3
154126at4751	Ubiquitin-like modifier-activating enzyme ATG7	https://www.orthodb.org/v10?query=154126at4751
219492at4751	Cwf19-like, C-terminal domain-1	https://www.orthodb.org/v10?query=219492at4751
364123at4751	26S Proteasome non-ATPase regulatory subunit 6	https://www.orthodb.org/v10?query=364123at4751
370505at4751	Phosphoribosylaminoimidazole-succinocarboxamide synthase	https://www.orthodb.org/v10?query=370505at4751
399413at4751	riboflavin synthase, alpha subunit	https://www.orthodb.org/v10?query=399413at4751
399810at4751	GOLD domain	https://www.orthodb.org/v10?query=399810at4751
418242at4751	Chorismate mutase	https://www.orthodb.org/v10?query=418242at4751
6592at4751	Sec7 domain	https://www.orthodb.org/v10?query=6592at4751
67806at4751	actin-like ATPase domain-containing protein	https://www.orthodb.org/v10?query=67806at4751
Present in Rir17 and A4
Not in C3
154126at4751	Ubiquitin-like modifier-activating enzyme ATG7	https://www.orthodb.org/v10?query=154126at4751
370505at4751	Phosphoribosylaminoimidazole-succinocarboxamide synthase	https://www.orthodb.org/v10?query=370505at4751
399413at4751	riboflavin synthase, alpha subunit	https://www.orthodb.org/v10?query=399413at4751
399810at4751	GOLD domain	https://www.orthodb.org/v10?query=399810at4751
6592at4751	Sec7 domain	https://www.orthodb.org/v10?query=6592at4751
67806at4751	actin-like ATPase domain-containing protein	https://www.orthodb.org/v10?query=67806at4751

## Sheet: Rir17 vs C3
BUSCO missing
Present in Rir17			Present in C3
Not in C3			Not in Rir17
154126at4751	Ubiquitin-like modifier-activating enzyme ATG7	https://www.orthodb.org/v10?query=154126at4751	145378at4751	Eukaryotic translation initiation factor 2A	https://www.orthodb.org/v10?query=145378at4751
336187at4751	Ubiquitin-conjugating enzyme/RWD-like protein	https://www.orthodb.org/v10?query=336187at4751	179897at4751	Atg6/Beclin	https://www.orthodb.org/v10?query=179897at4751
337917at4751	ribosomal protein S15	https://www.orthodb.org/v10?query=337917at4751	281920at4751	tRNA pseudouridine synthase	https://www.orthodb.org/v10?query=281920at4751
343196at4751	Ubiquitin-activating enzyme	https://www.orthodb.org/v10?query=343196at4751	420414at4751	GRASP55/65	https://www.orthodb.org/v10?query=420414at4751
345661at4751	tRNA-splicing endonuclease subunit Sen2	https://www.orthodb.org/v10?query=345661at4751	452692at4751	Protein GET1	https://www.orthodb.org/v10?query=452692at4751
370505at4751	Phosphoribosylaminoimidazole-succinocarboxamide synthase	https://www.orthodb.org/v10?query=370505at4751	456963at4751	Multiprotein-bridging factor 1	https://www.orthodb.org/v10?query=456963at4751
397465at4751	Vacuolar protein sorting-associated protein 28	https://www.orthodb.org/v10?query=397465at4751	468408at4751	Vacuolar fusion protein MON1	https://www.orthodb.org/v10?query=468408at4751
399413at4751	riboflavin synthase, alpha subunit	https://www.orthodb.org/v10?query=399413at4751	484080at4751	SNARE	https://www.orthodb.org/v10?query=484080at4751
399810at4751	GOLD domain	https://www.orthodb.org/v10?query=399810at4751
410991at4751	Translationally controlled tumour protein	https://www.orthodb.org/v10?query=410991at4751
418242at4751	Chorismate mutase	https://www.orthodb.org/v10?query=418242at4751
433384at4751	Ran-interacting Mog1 protein	https://www.orthodb.org/v10?query=433384at4751
6592at4751	Sec7 domain	https://www.orthodb.org/v10?query=6592at4751
67284at4751	WD40-repeat-containing domain	https://www.orthodb.org/v10?query=67284at4751
67806at4751	actin-like ATPase domain-containing protein	https://www.orthodb.org/v10?query=67806at4751

## Sheet: A4 vs C3
BUSCO missing
Present in A4			Present in C3
Not in C3			Not in RhiirA4
154126at4751	Ubiquitin-like modifier-activating enzyme ATG7	https://www.orthodb.org/v10?query=154126at4751	103183at4751	DNA repair protein	https://www.orthodb.org/v10?query=103183at4751
219492at4751	Cwf19-like, C-terminal domain-1	https://www.orthodb.org/v10?query=219492at4751	126249at4751	Multiple RNA-binding domain-containing protein 1	https://www.orthodb.org/v10?query=126249at4751
364123at4751	26S Proteasome non-ATPase regulatory subunit 6	https://www.orthodb.org/v10?query=364123at4751	234698at4751	P-loop containing nucleoside triphosphate hydrolase protein	https://www.orthodb.org/v10?query=234698at4751
370505at4751	Phosphoribosylaminoimidazole-succinocarboxamide synthase	https://www.orthodb.org/v10?query=370505at4751	343717at4751	RNA polymerase III Rpc82, C -terminal	https://www.orthodb.org/v10?query=343717at4751
399413at4751	riboflavin synthase, alpha subunit	https://www.orthodb.org/v10?query=399413at4751	410986at4751	PIN domain	https://www.orthodb.org/v10?query=410986at4751
399810at4751	GOLD domain	https://www.orthodb.org/v10?query=399810at4751	420414at4751	GRASP55/65	https://www.orthodb.org/v10?query=420414at4751
418242at4751	Chorismate mutase	https://www.orthodb.org/v10?query=418242at4751
6592at4751	Sec7 domain	https://www.orthodb.org/v10?query=6592at4751
67806at4751	actin-like ATPase domain-containing protein	https://www.orthodb.org/v10?query=67806at4751

## Sheet: Rir17 vs A4
BUSCO missing
Present in A4			Present in Rir17
Not in Rir17			Not in A4
145378at4751	Eukaryotic translation initiation factor 2A	https://www.orthodb.org/v10?query=145378at4751	103183at4751	DNA repair protein	https://www.orthodb.org/v10?query=103183at4751
179897at4751	Atg6/Beclin	https://www.orthodb.org/v10?query=179897at4751	126249at4751	Multiple RNA-binding domain-containing protein 1	https://www.orthodb.org/v10?query=126249at4751
219492at4751	Cwf19-like, C-terminal domain-1	https://www.orthodb.org/v10?query=219492at4751	234698at4751	P-loop containing nucleoside triphosphate hydrolase protein	https://www.orthodb.org/v10?query=234698at4751
281920at4751	tRNA pseudouridine synthase	https://www.orthodb.org/v10?query=281920at4751	336187at4751	Ubiquitin-conjugating enzyme/RWD-like protein	https://www.orthodb.org/v10?query=336187at4751
364123at4751	26S Proteasome non-ATPase regulatory subunit 6	https://www.orthodb.org/v10?query=364123at4751	337917at4751	ribosomal protein S15	https://www.orthodb.org/v10?query=337917at4751
452692at4751	Protein GET1	https://www.orthodb.org/v10?query=452692at4751	343717at4751	RNA polymerase III Rpc82, C -terminal	https://www.orthodb.org/v10?query=343717at4751
456963at4751	Multiprotein-bridging factor 1	https://www.orthodb.org/v10?query=456963at4751	345661at4751	tRNA-splicing endonuclease subunit Sen2	https://www.orthodb.org/v10?query=345661at4751
468408at4751	Vacuolar fusion protein MON1	https://www.orthodb.org/v10?query=468408at4751	397465at4751	Vacuolar protein sorting-associated protein 28	https://www.orthodb.org/v10?query=397465at4751
484080at4751	SNARE	https://www.orthodb.org/v10?query=484080at4751	410986at4751	PIN domain	https://www.orthodb.org/v10?query=410986at4751
			410991at4751	Translationally controlled tumour protein	https://www.orthodb.org/v10?query=410991at4751
			433384at4751	Ran-interacting Mog1 protein	https://www.orthodb.org/v10?query=433384at4751
			483390at4751	V-type proton ATPase subunit F	https://www.orthodb.org/v10?query=483390at4751
			67284at4751	WD40-repeat-containing domain	https://www.orthodb.org/v10?query=67284at4751

## Sheet: Missing from all
104173at4751	Noc2-domain-containing protein	https://www.orthodb.org/v10?query=104173at4751
104415at4751	WD40-repeat-containing domain	https://www.orthodb.org/v10?query=104415at4751
118189at4751	WD40-repeat-containing domain	https://www.orthodb.org/v10?query=118189at4751
11879at4751	HECT domain	https://www.orthodb.org/v10?query=11879at4751
122824at4751	WD40-repeat-containing domain	https://www.orthodb.org/v10?query=122824at4751
126037at4751	SNF2-related, N-terminal domain	https://www.orthodb.org/v10?query=126037at4751
12959at4751	Sec7, C-terminal	https://www.orthodb.org/v10?query=12959at4751
130062at4751	Importin-beta domain-containing protein	https://www.orthodb.org/v10?query=130062at4751
130976at4751	DNA polymerase alpha subunit B	https://www.orthodb.org/v10?query=130976at4751
13224at4751	Nucleoporin, Nup133/Nup155-like, N-terminal	https://www.orthodb.org/v10?query=13224at4751
138484at4751	DNA polymerase epsilon subunit	https://www.orthodb.org/v10?query=138484at4751
142357at4751	Ribosomal protein S5 domain 2-type fold	https://www.orthodb.org/v10?query=142357at4751
14793at4751	Nucleoporin Pom152	https://www.orthodb.org/v10?query=14793at4751
163318at4751	Tetratricopeptide-like helical domain superfamily	https://www.orthodb.org/v10?query=163318at4751
173428at4751	Aminoacyl-tRNA synthetase, class II	https://www.orthodb.org/v10?query=173428at4751
183801at4751	DNA-directed RNA polymerase III subunit RPC6	https://www.orthodb.org/v10?query=183801at4751
191296at4751	Nuclear pore protein 84/107	https://www.orthodb.org/v10?query=191296at4751
191310at4751	Vps16, C-terminal	https://www.orthodb.org/v10?query=191310at4751
192059at4751	P-loop containing nucleoside triphosphate hydrolase protein	https://www.orthodb.org/v10?query=192059at4751
197612at4751	WD40 repeat	https://www.orthodb.org/v10?query=197612at4751
208463at4751	Pre-mRNA-splicing factor CLF1	https://www.orthodb.org/v10?query=208463at4751
213564at4751	Lipoate-protein ligase A	https://www.orthodb.org/v10?query=213564at4751
216683at4751	Phenylalanyl-tRNA synthetase	https://www.orthodb.org/v10?query=216683at4751
216747at4751	Transcription initiation factor TFIID subunit 6	https://www.orthodb.org/v10?query=216747at4751
217097at4751	kinase-like protein	https://www.orthodb.org/v10?query=217097at4751
225351at4751	Nicotinate phosphoribosyltransferase	https://www.orthodb.org/v10?query=225351at4751
225712at4751	PEBP-like protein	https://www.orthodb.org/v10?query=225712at4751
225918at4751	Mannosyltransferase	https://www.orthodb.org/v10?query=225918at4751
229510at4751	tRNA (guanine(37)-N1)-methyltransferase	https://www.orthodb.org/v10?query=229510at4751
233706at4751	tRNA-dihydrouridine synthase	https://www.orthodb.org/v10?query=233706at4751
251613at4751	AFG1-like ATPase	https://www.orthodb.org/v10?query=251613at4751
25161at4751	Tetratricopeptide repeat	https://www.orthodb.org/v10?query=25161at4751
258245at4751	tryptophanyl-tRNA synthetase	https://www.orthodb.org/v10?query=258245at4751
258762at4751	Ribonuclease III	https://www.orthodb.org/v10?query=258762at4751
269580at4751	Protein HGH1 N-terminal	https://www.orthodb.org/v10?query=269580at4751
281299at4751	2-(3-amino-3-carboxypropyl)histidine synthase subunit 2	https://www.orthodb.org/v10?query=281299at4751
284176at4751	Pseudouridine synthase	https://www.orthodb.org/v10?query=284176at4751
285977at4751	Mitochondrial import inner membrane translocase subunit tim54	https://www.orthodb.org/v10?query=285977at4751
295692at4751	Transcription initiation factor IIE subunit beta	https://www.orthodb.org/v10?query=295692at4751
296024at4751	Translation initiation factor eIF-2B subunit beta	https://www.orthodb.org/v10?query=296024at4751
296643at4751	Ribosomal protein S5 domain 2-type fold	https://www.orthodb.org/v10?query=296643at4751
306594at4751	Dolichyl-diphosphooligosaccharide--protein glycosyltransferase subunit WBP1	https://www.orthodb.org/v10?query=306594at4751
315799at4751	WD40-repeat-containing domain	https://www.orthodb.org/v10?query=315799at4751
320777at4751	Translation initiation factor IF2/IF5	https://www.orthodb.org/v10?query=320777at4751
320782at4751	RNA polymerase I associated factor, A49-like protein	https://www.orthodb.org/v10?query=320782at4751
327672at4751	CDK-activating kinase assembly factor MAT1	https://www.orthodb.org/v10?query=327672at4751
330551at4751	Rab proteins geranylgeranyltransferase	https://www.orthodb.org/v10?query=330551at4751
330629at4751	Proteasome subunit beta type	https://www.orthodb.org/v10?query=330629at4751
331022at4751	P-loop containing nucleoside triphosphate hydrolase protein	https://www.orthodb.org/v10?query=331022at4751
338301at4751	37S ribosomal protein S25, mitochondrial	https://www.orthodb.org/v10?query=338301at4751
34223at4751	Nucleoporin, Nup133/Nup155-like, C-terminal	https://www.orthodb.org/v10?query=34223at4751
343623at4751	Nucleolar protein 16	https://www.orthodb.org/v10?query=343623at4751
351351at4751	Mannosyltransferase	https://www.orthodb.org/v10?query=351351at4751
351646at4751	25S rRNA (uridine-N(3))-methyltransferase	https://www.orthodb.org/v10?query=351646at4751
351849at4751	Ribosome assembly factor mrt4	https://www.orthodb.org/v10?query=351849at4751
357584at4751	Metal-dependent protein hydrolase	https://www.orthodb.org/v10?query=357584at4751
365270at4751	Cyclin-like protein	https://www.orthodb.org/v10?query=365270at4751
378281at4751	Ribosomal protein L3	https://www.orthodb.org/v10?query=378281at4751
378376at4751	DUF1682-domain-containing protein	https://www.orthodb.org/v10?query=378376at4751
379525at4751	coatomer zeta subunit	https://www.orthodb.org/v10?query=379525at4751
385971at4751	Ribonuclease	https://www.orthodb.org/v10?query=385971at4751
388229at4751	RNA polymerase, Rpb5, N-terminal	https://www.orthodb.org/v10?query=388229at4751
392558at4751	ESCRT-II complex, vps25 subunit	https://www.orthodb.org/v10?query=392558at4751
393440at4751	K Homology domain, type 1	https://www.orthodb.org/v10?query=393440at4751
396097at4751	AVL9/DENND6 domain	https://www.orthodb.org/v10?query=396097at4751
405669at4751	Leucine-rich repeat	https://www.orthodb.org/v10?query=405669at4751
406403at4751	septum formation protein Maf	https://www.orthodb.org/v10?query=406403at4751
410458at4751	RNA-binding S4 domain	https://www.orthodb.org/v10?query=410458at4751
411754at4751	Splicing factor U2AF 23 kDa subunit	https://www.orthodb.org/v10?query=411754at4751
411919at4751	Endoplasmic reticulum vesicle transporter, C-terminal	https://www.orthodb.org/v10?query=411919at4751
413850at4751	mitochondrial glyco protein	https://www.orthodb.org/v10?query=413850at4751
417109at4751	Mediator of RNA polymerase II transcription subunit 7	https://www.orthodb.org/v10?query=417109at4751
419200at4751	Luc7-related	https://www.orthodb.org/v10?query=419200at4751
422622at4751	prefoldin, alpha subunit	https://www.orthodb.org/v10?query=422622at4751
427250at4751	Actin-related protein 2/3 complex subunit 5	https://www.orthodb.org/v10?query=427250at4751
434500at4751	Leucine-rich repeat	https://www.orthodb.org/v10?query=434500at4751
438861at4751	OPI10 family	https://www.orthodb.org/v10?query=438861at4751
444892at4751	Cytoplasmic tRNA 2-thiolation protein 2	https://www.orthodb.org/v10?query=444892at4751
449717at4751	Protein YIP	https://www.orthodb.org/v10?query=449717at4751
449803at4751	Dephospho-CoA kinase	https://www.orthodb.org/v10?query=449803at4751
451701at4751	Mitochondrial ATPase complex subunit ATP10	https://www.orthodb.org/v10?query=451701at4751
453909at4751	Histidine protein methyltransferase 1	https://www.orthodb.org/v10?query=453909at4751
461238at4751	Transcription elongation factor SPT4	https://www.orthodb.org/v10?query=461238at4751
467311at4751	5-formyltetrahydrofolate cyclo-ligase	https://www.orthodb.org/v10?query=467311at4751
468224at4751	rRNA-processing protein EFG1	https://www.orthodb.org/v10?query=468224at4751
471205at4751	histone-fold-containing protein	https://www.orthodb.org/v10?query=471205at4751
477122at4751	Mitochondrial import inner membrane translocase subunit tim22	https://www.orthodb.org/v10?query=477122at4751
492591at4751	Translation machinery-associated protein 22	https://www.orthodb.org/v10?query=492591at4751
61857at4751	Exocyst complex protein EXO70	https://www.orthodb.org/v10?query=61857at4751
6186at4751	Armadillo-type fold	https://www.orthodb.org/v10?query=6186at4751
84250at4751	TRAPP II complex, TRAPPC10	https://www.orthodb.org/v10?query=84250at4751
84829at4751	DUF747-domain-containing protein	https://www.orthodb.org/v10?query=84829at4751
97141at4751	CDC45-like protein	https://www.orthodb.org/v10?query=97141at4751
