# Supplementary material for: Stochastic nuclear organization and host-dependent allele contribution in Rhizophagus irregularis
Source: BMC Genomics. 2023 Jan 28;24:53. doi: 10.1186/s12864-023-09126-6 (PMC9883914; doi:10.1186/s12864-023-09126-6)
Supplement: Supplementary file 2 — Additional file 2. Additional C3 45S rDNA polymorphisms (.vcf file) [file 12864_2023_9126_MOESM2_ESM.vcf]

##fileformat=VCFv4.2
##FILTER=<ID=PASS,Description="All filters passed">
##fileDate=20200923
##source=freeBayes v1.3.2-dirty
##reference=../C3_racon2_assembly.fa
##contig=<ID=contig_1001_1|arrow,length=689920>
##contig=<ID=contig_1002_1|arrow,length=98354>
##contig=<ID=contig_1003_1|arrow,length=192573>
##contig=<ID=contig_1005_1|arrow,length=25178>
##contig=<ID=contig_1006_1|arrow,length=65510>
##contig=<ID=contig_1007_1|arrow,length=166155>
##contig=<ID=contig_1008_1|arrow,length=227627>
##contig=<ID=contig_1012_1|arrow,length=33238>
##contig=<ID=contig_1013_1|arrow,length=295936>
##contig=<ID=contig_1014_1|arrow,length=206997>
##contig=<ID=contig_1015_1|arrow,length=431024>
##contig=<ID=contig_1016_1|arrow,length=150977>
##contig=<ID=contig_1017_1|arrow,length=207186>
##contig=<ID=contig_1018_1|arrow,length=20716>
##contig=<ID=contig_1019_1|arrow,length=298148>
##contig=<ID=contig_101_1|arrow,length=259605>
##contig=<ID=contig_1021_1|arrow,length=47212>
##contig=<ID=contig_1023_1|arrow,length=325878>
##contig=<ID=contig_1028_1|arrow,length=138739>
##contig=<ID=contig_1031_1|arrow,length=53972>
##contig=<ID=contig_1034_1|arrow,length=111934>
##contig=<ID=contig_1035_1|arrow,length=295545>
##contig=<ID=contig_1036_1|arrow,length=213954>
##contig=<ID=contig_1037_1|arrow,length=125954>
##contig=<ID=contig_1038_1|arrow,length=50583>
##contig=<ID=contig_1040_1|arrow,length=374770>
##contig=<ID=contig_1041_1|arrow,length=202447>
##contig=<ID=contig_1042_1|arrow,length=6889>
##contig=<ID=contig_1045_1|arrow,length=313386>
##contig=<ID=contig_1049_1|arrow,length=36309>
##contig=<ID=contig_1050_1|arrow,length=14946>
##contig=<ID=contig_1051_1|arrow,length=12968>
##contig=<ID=contig_1052_1|arrow,length=227733>
##contig=<ID=contig_1053_1|arrow,length=21383>
##contig=<ID=contig_1055_1|arrow,length=167694>
##contig=<ID=contig_1056_1|arrow,length=144190>
##contig=<ID=contig_1058_1|arrow,length=73060>
##contig=<ID=contig_1059_1|arrow,length=6438>
##contig=<ID=contig_1061_1|arrow,length=9555>
##contig=<ID=contig_1064_1|arrow,length=525>
##contig=<ID=contig_1065_1|arrow,length=167062>
##contig=<ID=contig_1066_1|arrow,length=367899>
##contig=<ID=contig_1067_1|arrow,length=32538>
##contig=<ID=contig_1069_1|arrow,length=151803>
##contig=<ID=contig_1072_1|arrow,length=333602>
##contig=<ID=contig_1075_1|arrow,length=72878>
##contig=<ID=contig_1077_1|arrow,length=5362>
##contig=<ID=contig_1078_1|arrow,length=249241>
##contig=<ID=contig_1080_1|arrow,length=616>
##contig=<ID=contig_1081_1|arrow,length=202494>
##contig=<ID=contig_1086_1|arrow,length=96444>
##contig=<ID=contig_1089_1|arrow,length=36942>
##contig=<ID=contig_1091_1|arrow,length=133858>
##contig=<ID=contig_1092_1|arrow,length=186611>
##contig=<ID=contig_1095_1|arrow,length=64016>
##contig=<ID=contig_1097_1|arrow,length=320763>
##contig=<ID=contig_1098_1|arrow,length=176240>
##contig=<ID=contig_1103_1|arrow,length=6954>
##contig=<ID=contig_1104_1|arrow,length=374738>
##contig=<ID=contig_1105_1|arrow,length=57482>
##contig=<ID=contig_1109_1|arrow,length=300924>
##contig=<ID=contig_1110_1|arrow,length=23337>
##contig=<ID=contig_1113_1|arrow,length=23293>
##contig=<ID=contig_1114_1|arrow,length=57487>
##contig=<ID=contig_1115_1|arrow,length=51883>
##contig=<ID=contig_1116_1|arrow,length=361372>
##contig=<ID=contig_1119_1|arrow,length=46281>
##contig=<ID=contig_1122_1|arrow,length=5200>
##contig=<ID=contig_1123_1|arrow,length=343765>
##contig=<ID=contig_1124_1|arrow,length=267760>
##contig=<ID=contig_1125_1|arrow,length=192182>
##contig=<ID=contig_1130_1|arrow,length=72181>
##contig=<ID=contig_1131_1|arrow,length=213274>
##contig=<ID=contig_1132_1|arrow,length=154498>
##contig=<ID=contig_1135_1|arrow,length=212739>
##contig=<ID=contig_1136_1|arrow,length=39284>
##contig=<ID=contig_1137_1|arrow,length=219510>
##contig=<ID=contig_1138_1|arrow,length=192137>
##contig=<ID=contig_1141_1|arrow,length=7353>
##contig=<ID=contig_1142_1|arrow,length=161528>
##contig=<ID=contig_1143_1|arrow,length=294817>
##contig=<ID=contig_1144_1|arrow,length=578856>
##contig=<ID=contig_1146_1|arrow,length=264259>
##contig=<ID=contig_1147_1|arrow,length=115272>
##contig=<ID=contig_1150_1|arrow,length=234188>
##contig=<ID=contig_1151_1|arrow,length=144973>
##contig=<ID=contig_1152_1|arrow,length=87174>
##contig=<ID=contig_1153_1|arrow,length=117327>
##contig=<ID=contig_1154_1|arrow,length=109017>
##contig=<ID=contig_1158_1|arrow,length=48492>
##contig=<ID=contig_1159_1|arrow,length=65682>
##contig=<ID=contig_1161_1|arrow,length=408732>
##contig=<ID=contig_1163_1|arrow,length=345136>
##contig=<ID=contig_1164_1|arrow,length=574602>
##contig=<ID=contig_1165_1|arrow,length=206109>
##contig=<ID=contig_1166_1|arrow,length=172158>
##contig=<ID=contig_1167_1|arrow,length=438743>
##contig=<ID=contig_1168_1|arrow,length=227482>
##contig=<ID=contig_1172_1|arrow,length=445709>
##contig=<ID=contig_1173_1|arrow,length=164136>
##contig=<ID=contig_1175_1|arrow,length=5330>
##contig=<ID=contig_1176_1|arrow,length=468487>
##contig=<ID=contig_1178_1|arrow,length=167534>
##contig=<ID=contig_1182_1|arrow,length=79026>
##contig=<ID=contig_1183_1|arrow,length=414355>
##contig=<ID=contig_1184_1|arrow,length=30076>
##contig=<ID=contig_1185_1|arrow,length=596157>
##contig=<ID=contig_1186_1|arrow,length=19623>
##contig=<ID=contig_1188_1|arrow,length=257241>
##contig=<ID=contig_1189_1|arrow,length=166426>
##contig=<ID=contig_1190_1|arrow,length=6024>
##contig=<ID=contig_1191_1|arrow,length=16193>
##contig=<ID=contig_1192_1|arrow,length=5803>
##contig=<ID=contig_1193_1|arrow,length=170827>
##contig=<ID=contig_1194_1|arrow,length=121243>
##contig=<ID=contig_1195_1|arrow,length=2330>
##contig=<ID=contig_1196_1|arrow,length=143698>
##contig=<ID=contig_1197_1|arrow,length=43051>
##contig=<ID=contig_1202_1|arrow,length=103630>
##contig=<ID=contig_1203_1|arrow,length=19089>
##contig=<ID=contig_1205_1|arrow,length=29497>
##contig=<ID=contig_1207_1|arrow,length=309181>
##contig=<ID=contig_1208_1|arrow,length=37600>
##contig=<ID=contig_1210_1|arrow,length=148776>
##contig=<ID=contig_1211_1|arrow,length=337805>
##contig=<ID=contig_1212_1|arrow,length=68762>
##contig=<ID=contig_1214_1|arrow,length=320644>
##contig=<ID=contig_1215_1|arrow,length=459350>
##contig=<ID=contig_1218_1|arrow,length=159991>
##contig=<ID=contig_1219_1|arrow,length=262445>
##contig=<ID=contig_1220_1|arrow,length=110363>
##contig=<ID=contig_1223_1|arrow,length=141602>
##contig=<ID=contig_1225_1|arrow,length=116349>
##contig=<ID=contig_1226_1|arrow,length=257754>
##contig=<ID=contig_1227_1|arrow,length=5997>
##contig=<ID=contig_1228_1|arrow,length=173132>
##contig=<ID=contig_1229_1|arrow,length=13720>
##contig=<ID=contig_1234_1|arrow,length=21077>
##contig=<ID=contig_1235_1|arrow,length=171761>
##contig=<ID=contig_1236_1|arrow,length=73096>
##contig=<ID=contig_1237_1|arrow,length=319604>
##contig=<ID=contig_1238_1|arrow,length=16926>
##contig=<ID=contig_1239_1|arrow,length=196692>
##contig=<ID=contig_1240_1|arrow,length=37171>
##contig=<ID=contig_1241_1|arrow,length=64789>
##contig=<ID=contig_1243_1|arrow,length=80617>
##contig=<ID=contig_1245_1|arrow,length=14921>
##contig=<ID=contig_1246_1|arrow,length=143889>
##contig=<ID=contig_1247_1|arrow,length=17896>
##contig=<ID=contig_1250_1|arrow,length=79830>
##contig=<ID=contig_1251_1|arrow,length=218545>
##contig=<ID=contig_1253_1|arrow,length=76659>
##contig=<ID=contig_1254_1|arrow,length=165958>
##contig=<ID=contig_1255_1|arrow,length=6538>
##contig=<ID=contig_1256_1|arrow,length=90851>
##contig=<ID=contig_1257_1|arrow,length=26737>
##contig=<ID=contig_1259_1|arrow,length=174294>
##contig=<ID=contig_1261_1|arrow,length=7015>
##contig=<ID=contig_1262_1|arrow,length=75891>
##contig=<ID=contig_1263_1|arrow,length=164955>
##contig=<ID=contig_1264_1|arrow,length=41323>
##contig=<ID=contig_1267_1|arrow,length=307886>
##contig=<ID=contig_1268_1|arrow,length=336131>
##contig=<ID=contig_1270_1|arrow,length=183262>
##contig=<ID=contig_1271_1|arrow,length=15082>
##contig=<ID=contig_1274_1|arrow,length=77856>
##contig=<ID=contig_1275_1|arrow,length=29606>
##contig=<ID=contig_1278_1|arrow,length=222998>
##contig=<ID=contig_1279_1|arrow,length=76206>
##contig=<ID=contig_1280_1|arrow,length=79635>
##contig=<ID=contig_1283_1|arrow,length=110199>
##contig=<ID=contig_1284_1|arrow,length=460045>
##contig=<ID=contig_1285_1|arrow,length=76064>
##contig=<ID=contig_1288_1|arrow,length=56919>
##contig=<ID=contig_1289_1|arrow,length=8020>
##contig=<ID=contig_1292_1|arrow,length=169354>
##contig=<ID=contig_1294_1|arrow,length=37665>
##contig=<ID=contig_1295_1|arrow,length=242722>
##contig=<ID=contig_1296_1|arrow,length=10770>
##contig=<ID=contig_1297_1|arrow,length=39130>
##contig=<ID=contig_1298_1|arrow,length=257467>
##contig=<ID=contig_1299_1|arrow,length=114176>
##contig=<ID=contig_1300_1|arrow,length=326625>
##contig=<ID=contig_1301_1|arrow,length=68308>
##contig=<ID=contig_1303_1|arrow,length=67142>
##contig=<ID=contig_1305_1|arrow,length=65564>
##contig=<ID=contig_1306_1|arrow,length=61586>
##contig=<ID=contig_1309_1|arrow,length=151150>
##contig=<ID=contig_1310_1|arrow,length=7919>
##contig=<ID=contig_1311_1|arrow,length=16096>
##contig=<ID=contig_1312_1|arrow,length=486897>
##contig=<ID=contig_1315_1|arrow,length=149104>
##contig=<ID=contig_1317_1|arrow,length=402623>
##contig=<ID=contig_1319_1|arrow,length=69146>
##contig=<ID=contig_1323_1|arrow,length=174389>
##contig=<ID=contig_1324_1|arrow,length=49512>
##contig=<ID=contig_1325_1|arrow,length=66191>
##contig=<ID=contig_1326_1|arrow,length=62796>
##contig=<ID=contig_1327_1|arrow,length=406664>
##contig=<ID=contig_1328_1|arrow,length=54403>
##contig=<ID=contig_1331_1|arrow,length=10574>
##contig=<ID=contig_1332_1|arrow,length=5350>
##contig=<ID=contig_1334_1|arrow,length=63008>
##contig=<ID=contig_1335_1|arrow,length=163516>
##contig=<ID=contig_1336_1|arrow,length=92728>
##contig=<ID=contig_1338_1|arrow,length=170788>
##contig=<ID=contig_1340_1|arrow,length=267183>
##contig=<ID=contig_1341_1|arrow,length=42918>
##contig=<ID=contig_1342_1|arrow,length=245997>
##contig=<ID=contig_1343_1|arrow,length=7978>
##contig=<ID=contig_1347_1|arrow,length=123781>
##contig=<ID=contig_1350_1|arrow,length=42725>
##contig=<ID=contig_1351_1|arrow,length=33575>
##contig=<ID=contig_1352_1|arrow,length=188727>
##contig=<ID=contig_1360_1|arrow,length=41583>
##contig=<ID=contig_1361_1|arrow,length=568722>
##contig=<ID=contig_1362_1|arrow,length=202798>
##contig=<ID=contig_1363_1|arrow,length=5856>
##contig=<ID=contig_1364_1|arrow,length=103169>
##contig=<ID=contig_1365_1|arrow,length=26858>
##contig=<ID=contig_1367_1|arrow,length=14249>
##contig=<ID=contig_1368_1|arrow,length=64954>
##contig=<ID=contig_1370_1|arrow,length=35394>
##contig=<ID=contig_1371_1|arrow,length=191837>
##contig=<ID=contig_1372_1|arrow,length=42285>
##contig=<ID=contig_1373_1|arrow,length=6119>
##contig=<ID=contig_1374_1|arrow,length=205230>
##contig=<ID=contig_1378_1|arrow,length=3411>
##contig=<ID=contig_1380_1|arrow,length=261484>
##contig=<ID=contig_1382_1|arrow,length=47737>
##contig=<ID=contig_1383_1|arrow,length=42679>
##contig=<ID=contig_1384_1|arrow,length=378061>
##contig=<ID=contig_1385_1|arrow,length=136149>
##contig=<ID=contig_1387_1|arrow,length=190549>
##contig=<ID=contig_1388_1|arrow,length=9586>
##contig=<ID=contig_1389_1|arrow,length=89674>
##contig=<ID=contig_1390_1|arrow,length=87710>
##contig=<ID=contig_1392_1|arrow,length=9418>
##contig=<ID=contig_1393_1|arrow,length=40173>
##contig=<ID=contig_1395_1|arrow,length=562319>
##contig=<ID=contig_1397_1|arrow,length=34740>
##contig=<ID=contig_1398_1|arrow,length=1624>
##contig=<ID=contig_1399_1|arrow,length=95495>
##contig=<ID=contig_1400_1|arrow,length=155300>
##contig=<ID=contig_1401_1|arrow,length=181902>
##contig=<ID=contig_1403_1|arrow,length=214605>
##contig=<ID=contig_1404_1|arrow,length=139501>
##contig=<ID=contig_1405_1|arrow,length=55141>
##contig=<ID=contig_1406_1|arrow,length=6491>
##contig=<ID=contig_1409_1|arrow,length=30302>
##contig=<ID=contig_1410_1|arrow,length=41999>
##contig=<ID=contig_1411_1|arrow,length=120198>
##contig=<ID=contig_1412_1|arrow,length=7504>
##contig=<ID=contig_1413_1|arrow,length=45355>
##contig=<ID=contig_1415_1|arrow,length=122526>
##contig=<ID=contig_1416_1|arrow,length=171640>
##contig=<ID=contig_1418_1|arrow,length=147299>
##contig=<ID=contig_1419_1|arrow,length=414730>
##contig=<ID=contig_1422_1|arrow,length=6175>
##contig=<ID=contig_1425_1|arrow,length=177140>
##contig=<ID=contig_1426_1|arrow,length=19171>
##contig=<ID=contig_1428_1|arrow,length=52358>
##contig=<ID=contig_1429_1|arrow,length=215543>
##contig=<ID=contig_1430_1|arrow,length=5501>
##contig=<ID=contig_1432_1|arrow,length=1695>
##contig=<ID=contig_1433_1|arrow,length=141405>
##contig=<ID=contig_1435_1|arrow,length=67901>
##contig=<ID=contig_1439_1|arrow,length=37695>
##contig=<ID=contig_1443_1|arrow,length=186842>
##contig=<ID=contig_1445_1|arrow,length=116068>
##contig=<ID=contig_1446_1|arrow,length=109176>
##contig=<ID=contig_1447_1|arrow,length=3046>
##contig=<ID=contig_1448_1|arrow,length=71970>
##contig=<ID=contig_1450_1|arrow,length=3803>
##contig=<ID=contig_1451_1|arrow,length=42603>
##contig=<ID=contig_1453_1|arrow,length=143898>
##contig=<ID=contig_1454_1|arrow,length=10649>
##contig=<ID=contig_1455_1|arrow,length=9665>
##contig=<ID=contig_1457_1|arrow,length=78066>
##contig=<ID=contig_1459_1|arrow,length=431953>
##contig=<ID=contig_145_1|arrow,length=514>
##contig=<ID=contig_1460_1|arrow,length=861>
##contig=<ID=contig_1461_1|arrow,length=321974>
##contig=<ID=contig_1462_1|arrow,length=10594>
##contig=<ID=contig_1463_1|arrow,length=8183>
##contig=<ID=contig_1464_1|arrow,length=1172>
##contig=<ID=contig_1465_1|arrow,length=81176>
##contig=<ID=contig_1466_1|arrow,length=55645>
##contig=<ID=contig_1467_1|arrow,length=81374>
##contig=<ID=contig_1468_1|arrow,length=56314>
##contig=<ID=contig_1470_1|arrow,length=79779>
##contig=<ID=contig_1471_1|arrow,length=7479>
##contig=<ID=contig_1472_1|arrow,length=97595>
##contig=<ID=contig_1473_1|arrow,length=88019>
##contig=<ID=contig_1474_1|arrow,length=145777>
##contig=<ID=contig_1475_1|arrow,length=4533>
##contig=<ID=contig_1476_1|arrow,length=35171>
##contig=<ID=contig_1477_1|arrow,length=195656>
##contig=<ID=contig_1479_1|arrow,length=417545>
##contig=<ID=contig_1481_1|arrow,length=5677>
##contig=<ID=contig_1482_1|arrow,length=12059>
##contig=<ID=contig_1483_1|arrow,length=4528>
##contig=<ID=contig_1485_1|arrow,length=12044>
##contig=<ID=contig_1486_1|arrow,length=24855>
##contig=<ID=contig_1487_1|arrow,length=23159>
##contig=<ID=contig_1490_1|arrow,length=29255>
##contig=<ID=contig_1491_1|arrow,length=121742>
##contig=<ID=contig_1492_1|arrow,length=51660>
##contig=<ID=contig_1493_1|arrow,length=255774>
##contig=<ID=contig_1494_1|arrow,length=46746>
##contig=<ID=contig_1495_1|arrow,length=162200>
##contig=<ID=contig_1496_1|arrow,length=11882>
##contig=<ID=contig_1497_1|arrow,length=54486>
##contig=<ID=contig_1498_1|arrow,length=15203>
##contig=<ID=contig_1499_1|arrow,length=281943>
##contig=<ID=contig_1501_1|arrow,length=12295>
##contig=<ID=contig_1503_1|arrow,length=5872>
##contig=<ID=contig_1504_1|arrow,length=7650>
##contig=<ID=contig_1505_1|arrow,length=14019>
##contig=<ID=contig_1506_1|arrow,length=3051>
##contig=<ID=contig_1508_1|arrow,length=10255>
##contig=<ID=contig_1509_1|arrow,length=115473>
##contig=<ID=contig_1510_1|arrow,length=16105>
##contig=<ID=contig_1511_1|arrow,length=82277>
##contig=<ID=contig_1513_1|arrow,length=6801>
##contig=<ID=contig_1514_1|arrow,length=8719>
##contig=<ID=contig_1515_1|arrow,length=4234>
##contig=<ID=contig_1516_1|arrow,length=74156>
##contig=<ID=contig_1517_1|arrow,length=73508>
##contig=<ID=contig_1518_1|arrow,length=59114>
##contig=<ID=contig_1520_1|arrow,length=5427>
##contig=<ID=contig_1521_1|arrow,length=94532>
##contig=<ID=contig_1522_1|arrow,length=9689>
##contig=<ID=contig_1523_1|arrow,length=18209>
##contig=<ID=contig_1524_1|arrow,length=48591>
##contig=<ID=contig_1527_1|arrow,length=189572>
##contig=<ID=contig_1528_1|arrow,length=28599>
##contig=<ID=contig_1529_1|arrow,length=15968>
##contig=<ID=contig_1530_1|arrow,length=8512>
##contig=<ID=contig_1532_1|arrow,length=7925>
##contig=<ID=contig_1533_1|arrow,length=9805>
##contig=<ID=contig_1534_1|arrow,length=16222>
##contig=<ID=contig_1535_1|arrow,length=15848>
##contig=<ID=contig_1536_1|arrow,length=19077>
##contig=<ID=contig_1537_1|arrow,length=15408>
##contig=<ID=contig_1538_1|arrow,length=25778>
##contig=<ID=contig_1539_1|arrow,length=466185>
##contig=<ID=contig_1540_1|arrow,length=251361>
##contig=<ID=contig_1542_1|arrow,length=9471>
##contig=<ID=contig_1543_1|arrow,length=139996>
##contig=<ID=contig_1544_1|arrow,length=45312>
##contig=<ID=contig_1545_1|arrow,length=4986>
##contig=<ID=contig_1546_1|arrow,length=196298>
##contig=<ID=contig_1547_1|arrow,length=17963>
##contig=<ID=contig_1548_1|arrow,length=164069>
##contig=<ID=contig_1549_1|arrow,length=6326>
##contig=<ID=contig_1550_1|arrow,length=11561>
##contig=<ID=contig_1551_1|arrow,length=10262>
##contig=<ID=contig_1552_1|arrow,length=83505>
##contig=<ID=contig_1553_1|arrow,length=38808>
##contig=<ID=contig_1554_1|arrow,length=6881>
##contig=<ID=contig_1555_1|arrow,length=19484>
##contig=<ID=contig_1556_1|arrow,length=5142>
##contig=<ID=contig_1557_1|arrow,length=94631>
##contig=<ID=contig_1558_1|arrow,length=31731>
##contig=<ID=contig_1559_1|arrow,length=185710>
##contig=<ID=contig_1561_1|arrow,length=4856>
##contig=<ID=contig_1563_1|arrow,length=200429>
##contig=<ID=contig_1564_1|arrow,length=225530>
##contig=<ID=contig_1569_1|arrow,length=80044>
##contig=<ID=contig_1570_1|arrow,length=299518>
##contig=<ID=contig_1573_1|arrow,length=7215>
##contig=<ID=contig_1576_1|arrow,length=55199>
##contig=<ID=contig_1581_1|arrow,length=225205>
##contig=<ID=contig_1582_1|arrow,length=228060>
##contig=<ID=contig_1583_1|arrow,length=87951>
##contig=<ID=contig_1584_1|arrow,length=33758>
##contig=<ID=contig_1587_1|arrow,length=52784>
##contig=<ID=contig_1588_1|arrow,length=20512>
##contig=<ID=contig_1591_1|arrow,length=156233>
##contig=<ID=contig_1594_1|arrow,length=391998>
##contig=<ID=contig_1595_1|arrow,length=287744>
##contig=<ID=contig_1596_1|arrow,length=5970>
##contig=<ID=contig_1599_1|arrow,length=9736>
##contig=<ID=contig_1606_1|arrow,length=212843>
##contig=<ID=contig_1607_1|arrow,length=123034>
##contig=<ID=contig_1610_1|arrow,length=15856>
##contig=<ID=contig_1611_1|arrow,length=5062>
##contig=<ID=contig_1612_1|arrow,length=9582>
##contig=<ID=contig_1613_1|arrow,length=65861>
##contig=<ID=contig_1617_1|arrow,length=14965>
##contig=<ID=contig_1621_1|arrow,length=183087>
##contig=<ID=contig_1623_1|arrow,length=262837>
##contig=<ID=contig_1627_1|arrow,length=228609>
##contig=<ID=contig_1628_1|arrow,length=9236>
##contig=<ID=contig_1636_1|arrow,length=44564>
##contig=<ID=contig_1637_1|arrow,length=29330>
##contig=<ID=contig_1638_1|arrow,length=35641>
##contig=<ID=contig_1640_1|arrow,length=6596>
##contig=<ID=contig_1641_1|arrow,length=377000>
##contig=<ID=contig_1642_1|arrow,length=9786>
##contig=<ID=contig_1643_1|arrow,length=3470>
##contig=<ID=contig_1645_1|arrow,length=16215>
##contig=<ID=contig_1647_1|arrow,length=11793>
##contig=<ID=contig_1648_1|arrow,length=17937>
##contig=<ID=contig_1649_1|arrow,length=7891>
##contig=<ID=contig_1650_1|arrow,length=310988>
##contig=<ID=contig_1651_1|arrow,length=11387>
##contig=<ID=contig_1652_1|arrow,length=11455>
##contig=<ID=contig_1653_1|arrow,length=20571>
##contig=<ID=contig_1654_1|arrow,length=199838>
##contig=<ID=contig_1655_1|arrow,length=169266>
##contig=<ID=contig_1657_1|arrow,length=1129>
##contig=<ID=contig_1658_1|arrow,length=98370>
##contig=<ID=contig_1660_1|arrow,length=29205>
##contig=<ID=contig_1661_1|arrow,length=4690>
##contig=<ID=contig_1662_1|arrow,length=47568>
##contig=<ID=contig_1663_1|arrow,length=46271>
##contig=<ID=contig_1664_1|arrow,length=19112>
##contig=<ID=contig_1665_1|arrow,length=431378>
##contig=<ID=contig_1669_1|arrow,length=80919>
##contig=<ID=contig_1678_1|arrow,length=61894>
##contig=<ID=contig_1679_1|arrow,length=162680>
##contig=<ID=contig_1680_1|arrow,length=35899>
##contig=<ID=contig_1685_1|arrow,length=118884>
##contig=<ID=contig_1686_1|arrow,length=5657>
##contig=<ID=contig_1689_1|arrow,length=30673>
##contig=<ID=contig_1690_1|arrow,length=18002>
##contig=<ID=contig_1692_1|arrow,length=21007>
##contig=<ID=contig_1695_1|arrow,length=52955>
##contig=<ID=contig_1698_1|arrow,length=11004>
##contig=<ID=contig_1700_1|arrow,length=23284>
##contig=<ID=contig_1701_1|arrow,length=53784>
##contig=<ID=contig_1702_1|arrow,length=180234>
##contig=<ID=contig_1703_1|arrow,length=7946>
##contig=<ID=contig_1704_1|arrow,length=16396>
##contig=<ID=contig_1705_1|arrow,length=173247>
##contig=<ID=contig_1706_1|arrow,length=14641>
##contig=<ID=contig_1708_1|arrow,length=79563>
##contig=<ID=contig_1709_1|arrow,length=167088>
##contig=<ID=contig_1710_1|arrow,length=235657>
##contig=<ID=contig_1711_1|arrow,length=205988>
##contig=<ID=contig_1718_1|arrow,length=7817>
##contig=<ID=contig_1719_1|arrow,length=13902>
##contig=<ID=contig_171_1|arrow,length=34965>
##contig=<ID=contig_1721_1|arrow,length=368120>
##contig=<ID=contig_1723_1|arrow,length=12842>
##contig=<ID=contig_1724_1|arrow,length=21748>
##contig=<ID=contig_1725_1|arrow,length=26530>
##contig=<ID=contig_1726_1|arrow,length=13148>
##contig=<ID=contig_1727_1|arrow,length=4681>
##contig=<ID=contig_1728_1|arrow,length=14802>
##contig=<ID=contig_1729_1|arrow,length=110748>
##contig=<ID=contig_1730_1|arrow,length=3481>
##contig=<ID=contig_1731_1|arrow,length=18127>
##contig=<ID=contig_1732_1|arrow,length=69145>
##contig=<ID=contig_1734_1|arrow,length=131473>
##contig=<ID=contig_1739_1|arrow,length=24205>
##contig=<ID=contig_1744_1|arrow,length=153783>
##contig=<ID=contig_1745_1|arrow,length=39418>
##contig=<ID=contig_1746_1|arrow,length=7197>
##contig=<ID=contig_1748_1|arrow,length=136719>
##contig=<ID=contig_1749_1|arrow,length=50567>
##contig=<ID=contig_174_1|arrow,length=87401>
##contig=<ID=contig_1750_1|arrow,length=34525>
##contig=<ID=contig_1752_1|arrow,length=19113>
##contig=<ID=contig_1756_1|arrow,length=18212>
##contig=<ID=contig_1759_1|arrow,length=19829>
##contig=<ID=contig_1760_1|arrow,length=91108>
##contig=<ID=contig_1761_1|arrow,length=67556>
##contig=<ID=contig_1762_1|arrow,length=133777>
##contig=<ID=contig_1763_1|arrow,length=3306>
##contig=<ID=contig_1774_1|arrow,length=3895>
##contig=<ID=contig_1776_1|arrow,length=195873>
##contig=<ID=contig_1780_1|arrow,length=41251>
##contig=<ID=contig_1781_1|arrow,length=44590>
##contig=<ID=contig_1784_1|arrow,length=8585>
##contig=<ID=contig_1790_1|arrow,length=235804>
##contig=<ID=contig_1792_1|arrow,length=71233>
##contig=<ID=contig_1795_1|arrow,length=5683>
##contig=<ID=contig_1796_1|arrow,length=4323>
##contig=<ID=contig_1797_1|arrow,length=49505>
##contig=<ID=contig_1798_1|arrow,length=325429>
##contig=<ID=contig_1799_1|arrow,length=17505>
##contig=<ID=contig_1800_1|arrow,length=116712>
##contig=<ID=contig_1803_1|arrow,length=5182>
##contig=<ID=contig_1806_1|arrow,length=17390>
##contig=<ID=contig_1807_1|arrow,length=57995>
##contig=<ID=contig_1812_1|arrow,length=57735>
##contig=<ID=contig_1813_1|arrow,length=131109>
##contig=<ID=contig_1814_1|arrow,length=3265>
##contig=<ID=contig_1815_1|arrow,length=153934>
##contig=<ID=contig_1817_1|arrow,length=11398>
##contig=<ID=contig_181_1|arrow,length=281311>
##contig=<ID=contig_1820_1|arrow,length=4725>
##contig=<ID=contig_1822_1|arrow,length=338723>
##contig=<ID=contig_1824_1|arrow,length=24601>
##contig=<ID=contig_1826_1|arrow,length=8756>
##contig=<ID=contig_1827_1|arrow,length=15372>
##contig=<ID=contig_1828_1|arrow,length=5640>
##contig=<ID=contig_1829_1|arrow,length=111911>
##contig=<ID=contig_1832_1|arrow,length=2870>
##contig=<ID=contig_1833_1|arrow,length=20488>
##contig=<ID=contig_1834_1|arrow,length=240979>
##contig=<ID=contig_1835_1|arrow,length=125304>
##contig=<ID=contig_1837_1|arrow,length=11948>
##contig=<ID=contig_1846_1|arrow,length=115200>
##contig=<ID=contig_1848_1|arrow,length=17176>
##contig=<ID=contig_1850_1|arrow,length=18120>
##contig=<ID=contig_1851_1|arrow,length=67113>
##contig=<ID=contig_1852_1|arrow,length=399997>
##contig=<ID=contig_1853_1|arrow,length=200285>
##contig=<ID=contig_1854_1|arrow,length=69399>
##contig=<ID=contig_1855_1|arrow,length=6226>
##contig=<ID=contig_1857_1|arrow,length=218126>
##contig=<ID=contig_1858_1|arrow,length=95929>
##contig=<ID=contig_1859_1|arrow,length=22993>
##contig=<ID=contig_1862_1|arrow,length=63150>
##contig=<ID=contig_1865_1|arrow,length=18015>
##contig=<ID=contig_1866_1|arrow,length=33278>
##contig=<ID=contig_1870_1|arrow,length=137768>
##contig=<ID=contig_1872_1|arrow,length=758>
##contig=<ID=contig_1874_1|arrow,length=133399>
##contig=<ID=contig_1877_1|arrow,length=62622>
##contig=<ID=contig_1878_1|arrow,length=517311>
##contig=<ID=contig_1879_1|arrow,length=20707>
##contig=<ID=contig_1881_1|arrow,length=304970>
##contig=<ID=contig_1883_1|arrow,length=6546>
##contig=<ID=contig_1889_1|arrow,length=4785>
##contig=<ID=contig_1896_1|arrow,length=6136>
##contig=<ID=contig_1897_1|arrow,length=52617>
##contig=<ID=contig_1898_1|arrow,length=56760>
##contig=<ID=contig_1899_1|arrow,length=8321>
##contig=<ID=contig_1900_1|arrow,length=264215>
##contig=<ID=contig_1901_1|arrow,length=14093>
##contig=<ID=contig_1902_1|arrow,length=132566>
##contig=<ID=contig_1903_1|arrow,length=72712>
##contig=<ID=contig_1904_1|arrow,length=42302>
##contig=<ID=contig_1909_1|arrow,length=62485>
##contig=<ID=contig_1915_1|arrow,length=21445>
##contig=<ID=contig_1916_1|arrow,length=92553>
##contig=<ID=contig_1919_1|arrow,length=4045>
##contig=<ID=contig_1926_1|arrow,length=15086>
##contig=<ID=contig_1927_1|arrow,length=103085>
##contig=<ID=contig_1933_1|arrow,length=11072>
##contig=<ID=contig_1934_1|arrow,length=66467>
##contig=<ID=contig_1939_1|arrow,length=1492>
##contig=<ID=contig_193_1|arrow,length=79691>
##contig=<ID=contig_1941_1|arrow,length=15620>
##contig=<ID=contig_1943_1|arrow,length=17390>
##contig=<ID=contig_1944_1|arrow,length=11815>
##contig=<ID=contig_1949_1|arrow,length=89420>
##contig=<ID=contig_194_1|arrow,length=353933>
##contig=<ID=contig_1950_1|arrow,length=80993>
##contig=<ID=contig_1952_1|arrow,length=5267>
##contig=<ID=contig_1954_1|arrow,length=3956>
##contig=<ID=contig_1963_1|arrow,length=34447>
##contig=<ID=contig_1965_1|arrow,length=373852>
##contig=<ID=contig_1966_1|arrow,length=14908>
##contig=<ID=contig_1969_1|arrow,length=19799>
##contig=<ID=contig_1975_1|arrow,length=4528>
##contig=<ID=contig_1976_1|arrow,length=14109>
##contig=<ID=contig_1977_1|arrow,length=205037>
##contig=<ID=contig_1978_1|arrow,length=23290>
##contig=<ID=contig_1979_1|arrow,length=22465>
##contig=<ID=contig_1982_1|arrow,length=22847>
##contig=<ID=contig_1985_1|arrow,length=19883>
##contig=<ID=contig_1986_1|arrow,length=6237>
##contig=<ID=contig_1989_1|arrow,length=40636>
##contig=<ID=contig_1990_1|arrow,length=138903>
##contig=<ID=contig_1991_1|arrow,length=6176>
##contig=<ID=contig_1994_1|arrow,length=58585>
##contig=<ID=contig_1995_1|arrow,length=7908>
##contig=<ID=contig_1996_1|arrow,length=57324>
##contig=<ID=contig_1998_1|arrow,length=4799>
##contig=<ID=contig_1999_1|arrow,length=42788>
##contig=<ID=contig_1_1|arrow,length=276604>
##contig=<ID=contig_2001_1|arrow,length=63129>
##contig=<ID=contig_2005_1|arrow,length=36021>
##contig=<ID=contig_2006_1|arrow,length=10902>
##contig=<ID=contig_2010_1|arrow,length=14640>
##contig=<ID=contig_2011_1|arrow,length=96544>
##contig=<ID=contig_2012_1|arrow,length=3945>
##contig=<ID=contig_201_1|arrow,length=557>
##contig=<ID=contig_2020_1|arrow,length=99800>
##contig=<ID=contig_2021_1|arrow,length=9171>
##contig=<ID=contig_2022_1|arrow,length=250018>
##contig=<ID=contig_2023_1|arrow,length=1532>
##contig=<ID=contig_2024_1|arrow,length=51366>
##contig=<ID=contig_2026_1|arrow,length=17676>
##contig=<ID=contig_2030_1|arrow,length=70793>
##contig=<ID=contig_2031_1|arrow,length=61321>
##contig=<ID=contig_2032_1|arrow,length=12999>
##contig=<ID=contig_2033_1|arrow,length=55539>
##contig=<ID=contig_2034_1|arrow,length=28402>
##contig=<ID=contig_2037_1|arrow,length=143982>
##contig=<ID=contig_2038_1|arrow,length=541120>
##contig=<ID=contig_2039_1|arrow,length=19407>
##contig=<ID=contig_2044_1|arrow,length=17411>
##contig=<ID=contig_2045_1|arrow,length=69864>
##contig=<ID=contig_2047_1|arrow,length=18052>
##contig=<ID=contig_2050_1|arrow,length=14258>
##contig=<ID=contig_2051_1|arrow,length=25654>
##contig=<ID=contig_2053_1|arrow,length=32282>
##contig=<ID=contig_2055_1|arrow,length=5269>
##contig=<ID=contig_2056_1|arrow,length=2297>
##contig=<ID=contig_2058_1|arrow,length=7628>
##contig=<ID=contig_2059_1|arrow,length=41937>
##contig=<ID=contig_2060_1|arrow,length=26615>
##contig=<ID=contig_2061_1|arrow,length=92982>
##contig=<ID=contig_2069_1|arrow,length=19750>
##contig=<ID=contig_2070_1|arrow,length=9459>
##contig=<ID=contig_2071_1|arrow,length=1691>
##contig=<ID=contig_2074_1|arrow,length=6493>
##contig=<ID=contig_2075_1|arrow,length=29667>
##contig=<ID=contig_2076_1|arrow,length=38252>
##contig=<ID=contig_2078_1|arrow,length=12641>
##contig=<ID=contig_2079_1|arrow,length=148246>
##contig=<ID=contig_207_1|arrow,length=591892>
##contig=<ID=contig_2080_1|arrow,length=21212>
##contig=<ID=contig_2082_1|arrow,length=4977>
##contig=<ID=contig_2083_1|arrow,length=17375>
##contig=<ID=contig_2086_1|arrow,length=6305>
##contig=<ID=contig_2087_1|arrow,length=67877>
##contig=<ID=contig_208_1|arrow,length=369058>
##contig=<ID=contig_2091_1|arrow,length=11547>
##contig=<ID=contig_2093_1|arrow,length=8495>
##contig=<ID=contig_2096_1|arrow,length=1905>
##contig=<ID=contig_2099_1|arrow,length=227900>
##contig=<ID=contig_2100_1|arrow,length=31437>
##contig=<ID=contig_2101_1|arrow,length=24886>
##contig=<ID=contig_2105_1|arrow,length=5772>
##contig=<ID=contig_2107_1|arrow,length=43591>
##contig=<ID=contig_2108_1|arrow,length=10381>
##contig=<ID=contig_2109_1|arrow,length=13170>
##contig=<ID=contig_210_1|arrow,length=365152>
##contig=<ID=contig_2110_1|arrow,length=12337>
##contig=<ID=contig_2111_1|arrow,length=12883>
##contig=<ID=contig_2113_1|arrow,length=17550>
##contig=<ID=contig_2114_1|arrow,length=5295>
##contig=<ID=contig_2117_1|arrow,length=6072>
##contig=<ID=contig_2119_1|arrow,length=6193>
##contig=<ID=contig_2120_1|arrow,length=12116>
##contig=<ID=contig_2121_1|arrow,length=4648>
##contig=<ID=contig_2124_1|arrow,length=91933>
##contig=<ID=contig_2128_1|arrow,length=14050>
##contig=<ID=contig_2129_1|arrow,length=104085>
##contig=<ID=contig_2130_1|arrow,length=4115>
##contig=<ID=contig_2131_1|arrow,length=9263>
##contig=<ID=contig_2132_1|arrow,length=13604>
##contig=<ID=contig_2135_1|arrow,length=12454>
##contig=<ID=contig_2140_1|arrow,length=27279>
##contig=<ID=contig_2142_1|arrow,length=13740>
##contig=<ID=contig_2143_1|arrow,length=2171>
##contig=<ID=contig_2144_1|arrow,length=97726>
##contig=<ID=contig_2145_1|arrow,length=14648>
##contig=<ID=contig_2149_1|arrow,length=157489>
##contig=<ID=contig_214_1|arrow,length=758>
##contig=<ID=contig_2150_1|arrow,length=8231>
##contig=<ID=contig_2151_1|arrow,length=7622>
##contig=<ID=contig_2152_1|arrow,length=51293>
##contig=<ID=contig_2156_1|arrow,length=88273>
##contig=<ID=contig_2157_1|arrow,length=10016>
##contig=<ID=contig_2158_1|arrow,length=20767>
##contig=<ID=contig_215_1|arrow,length=3579>
##contig=<ID=contig_2162_1|arrow,length=6366>
##contig=<ID=contig_2163_1|arrow,length=7224>
##contig=<ID=contig_2164_1|arrow,length=71789>
##contig=<ID=contig_2165_1|arrow,length=3368>
##contig=<ID=contig_2168_1|arrow,length=39853>
##contig=<ID=contig_2169_1|arrow,length=2276>
##contig=<ID=contig_2175_1|arrow,length=116052>
##contig=<ID=contig_2176_1|arrow,length=7042>
##contig=<ID=contig_2183_1|arrow,length=7876>
##contig=<ID=contig_2185_1|arrow,length=1726>
##contig=<ID=contig_2187_1|arrow,length=25004>
##contig=<ID=contig_2188_1|arrow,length=122978>
##contig=<ID=contig_2190_1|arrow,length=3211>
##contig=<ID=contig_2191_1|arrow,length=3667>
##contig=<ID=contig_2192_1|arrow,length=82525>
##contig=<ID=contig_2193_1|arrow,length=8246>
##contig=<ID=contig_2195_1|arrow,length=48877>
##contig=<ID=contig_2197_1|arrow,length=5251>
##contig=<ID=contig_2199_1|arrow,length=18024>
##contig=<ID=contig_2201_1|arrow,length=58051>
##contig=<ID=contig_2204_1|arrow,length=5142>
##contig=<ID=contig_2206_1|arrow,length=47440>
##contig=<ID=contig_2207_1|arrow,length=20469>
##contig=<ID=contig_2208_1|arrow,length=16621>
##contig=<ID=contig_2209_1|arrow,length=48352>
##contig=<ID=contig_220_1|arrow,length=54257>
##contig=<ID=contig_2211_1|arrow,length=42849>
##contig=<ID=contig_2213_1|arrow,length=9468>
##contig=<ID=contig_2214_1|arrow,length=33154>
##contig=<ID=contig_2216_1|arrow,length=38583>
##contig=<ID=contig_2217_1|arrow,length=47448>
##contig=<ID=contig_2219_1|arrow,length=5933>
##contig=<ID=contig_2223_1|arrow,length=6028>
##contig=<ID=contig_2224_1|arrow,length=3207>
##contig=<ID=contig_2225_1|arrow,length=4326>
##contig=<ID=contig_2227_1|arrow,length=43307>
##contig=<ID=contig_2229_1|arrow,length=12633>
##contig=<ID=contig_2230_1|arrow,length=5696>
##contig=<ID=contig_2232_1|arrow,length=51815>
##contig=<ID=contig_2234_1|arrow,length=12011>
##contig=<ID=contig_2236_1|arrow,length=51752>
##contig=<ID=contig_2237_1|arrow,length=15692>
##contig=<ID=contig_2238_1|arrow,length=66740>
##contig=<ID=contig_2239_1|arrow,length=18234>
##contig=<ID=contig_2241_1|arrow,length=144103>
##contig=<ID=contig_2242_1|arrow,length=48541>
##contig=<ID=contig_2244_1|arrow,length=7869>
##contig=<ID=contig_2245_1|arrow,length=26006>
##contig=<ID=contig_2246_1|arrow,length=7033>
##contig=<ID=contig_2247_1|arrow,length=14506>
##contig=<ID=contig_2248_1|arrow,length=41898>
##contig=<ID=contig_2250_1|arrow,length=85563>
##contig=<ID=contig_2251_1|arrow,length=145509>
##contig=<ID=contig_2252_1|arrow,length=82414>
##contig=<ID=contig_2253_1|arrow,length=29931>
##contig=<ID=contig_2255_1|arrow,length=7564>
##contig=<ID=contig_2257_1|arrow,length=3929>
##contig=<ID=contig_2258_1|arrow,length=7625>
##contig=<ID=contig_2261_1|arrow,length=141529>
##contig=<ID=contig_2263_1|arrow,length=36259>
##contig=<ID=contig_2264_1|arrow,length=4334>
##contig=<ID=contig_2267_1|arrow,length=18474>
##contig=<ID=contig_2268_1|arrow,length=6129>
##contig=<ID=contig_226_1|arrow,length=187035>
##contig=<ID=contig_2272_1|arrow,length=843>
##contig=<ID=contig_2274_1|arrow,length=33473>
##contig=<ID=contig_2275_1|arrow,length=2927>
##contig=<ID=contig_2276_1|arrow,length=250728>
##contig=<ID=contig_2279_1|arrow,length=17556>
##contig=<ID=contig_227_1|arrow,length=2282>
##contig=<ID=contig_2280_1|arrow,length=1445>
##contig=<ID=contig_2282_1|arrow,length=51410>
##contig=<ID=contig_2283_1|arrow,length=65158>
##contig=<ID=contig_2285_1|arrow,length=5974>
##contig=<ID=contig_2286_1|arrow,length=682>
##contig=<ID=contig_2288_1|arrow,length=61691>
##contig=<ID=contig_2289_1|arrow,length=72412>
##contig=<ID=contig_2294_1|arrow,length=6811>
##contig=<ID=contig_2295_1|arrow,length=1247>
##contig=<ID=contig_2296_1|arrow,length=15550>
##contig=<ID=contig_2298_1|arrow,length=5338>
##contig=<ID=contig_2299_1|arrow,length=6327>
##contig=<ID=contig_2302_1|arrow,length=32932>
##contig=<ID=contig_2303_1|arrow,length=41615>
##contig=<ID=contig_2305_1|arrow,length=17001>
##contig=<ID=contig_2306_1|arrow,length=15525>
##contig=<ID=contig_2308_1|arrow,length=18445>
##contig=<ID=contig_2310_1|arrow,length=3877>
##contig=<ID=contig_2312_1|arrow,length=12917>
##contig=<ID=contig_2314_1|arrow,length=10283>
##contig=<ID=contig_2315_1|arrow,length=132577>
##contig=<ID=contig_2316_1|arrow,length=1591>
##contig=<ID=contig_231_1|arrow,length=503753>
##contig=<ID=contig_2323_1|arrow,length=8021>
##contig=<ID=contig_2324_1|arrow,length=8599>
##contig=<ID=contig_2326_1|arrow,length=6207>
##contig=<ID=contig_2327_1|arrow,length=6020>
##contig=<ID=contig_2328_1|arrow,length=9964>
##contig=<ID=contig_2329_1|arrow,length=102504>
##contig=<ID=contig_2330_1|arrow,length=6876>
##contig=<ID=contig_2331_1|arrow,length=12609>
##contig=<ID=contig_2333_1|arrow,length=4209>
##contig=<ID=contig_2334_1|arrow,length=5685>
##contig=<ID=contig_2335_1|arrow,length=4432>
##contig=<ID=contig_2336_1|arrow,length=2759>
##contig=<ID=contig_2338_1|arrow,length=11164>
##contig=<ID=contig_2339_1|arrow,length=66781>
##contig=<ID=contig_233_1|arrow,length=137915>
##contig=<ID=contig_2340_1|arrow,length=19956>
##contig=<ID=contig_2345_1|arrow,length=4523>
##contig=<ID=contig_2350_1|arrow,length=63299>
##contig=<ID=contig_2351_1|arrow,length=5569>
##contig=<ID=contig_2352_1|arrow,length=144525>
##contig=<ID=contig_2353_1|arrow,length=100556>
##contig=<ID=contig_2355_1|arrow,length=29412>
##contig=<ID=contig_2356_1|arrow,length=3015>
##contig=<ID=contig_2357_1|arrow,length=799>
##contig=<ID=contig_2359_1|arrow,length=8112>
##contig=<ID=contig_2360_1|arrow,length=47911>
##contig=<ID=contig_2364_1|arrow,length=1147>
##contig=<ID=contig_2365_1|arrow,length=3539>
##contig=<ID=contig_2367_1|arrow,length=4825>
##contig=<ID=contig_2368_1|arrow,length=4467>
##contig=<ID=contig_2370_1|arrow,length=3226>
##contig=<ID=contig_2371_1|arrow,length=24497>
##contig=<ID=contig_2372_1|arrow,length=2573>
##contig=<ID=contig_2373_1|arrow,length=4418>
##contig=<ID=contig_2377_1|arrow,length=4308>
##contig=<ID=contig_2378_1|arrow,length=5182>
##contig=<ID=contig_2380_1|arrow,length=4484>
##contig=<ID=contig_2381_1|arrow,length=38183>
##contig=<ID=contig_2382_1|arrow,length=12864>
##contig=<ID=contig_2383_1|arrow,length=52020>
##contig=<ID=contig_2385_1|arrow,length=177255>
##contig=<ID=contig_2386_1|arrow,length=5104>
##contig=<ID=contig_2387_1|arrow,length=15857>
##contig=<ID=contig_2389_1|arrow,length=17156>
##contig=<ID=contig_2391_1|arrow,length=11025>
##contig=<ID=contig_2394_1|arrow,length=48956>
##contig=<ID=contig_2395_1|arrow,length=131967>
##contig=<ID=contig_2397_1|arrow,length=4338>
##contig=<ID=contig_2398_1|arrow,length=1419>
##contig=<ID=contig_2399_1|arrow,length=3696>
##contig=<ID=contig_2400_1|arrow,length=3129>
##contig=<ID=contig_2401_1|arrow,length=21740>
##contig=<ID=contig_2407_1|arrow,length=14927>
##contig=<ID=contig_2409_1|arrow,length=11329>
##contig=<ID=contig_2410_1|arrow,length=34372>
##contig=<ID=contig_2411_1|arrow,length=70637>
##contig=<ID=contig_2412_1|arrow,length=76137>
##contig=<ID=contig_2414_1|arrow,length=1800>
##contig=<ID=contig_2416_1|arrow,length=6233>
##contig=<ID=contig_2417_1|arrow,length=29211>
##contig=<ID=contig_2418_1|arrow,length=4002>
##contig=<ID=contig_241_1|arrow,length=930>
##contig=<ID=contig_2420_1|arrow,length=6776>
##contig=<ID=contig_2421_1|arrow,length=16361>
##contig=<ID=contig_2422_1|arrow,length=10193>
##contig=<ID=contig_2423_1|arrow,length=9013>
##contig=<ID=contig_2425_1|arrow,length=37492>
##contig=<ID=contig_2427_1|arrow,length=4133>
##contig=<ID=contig_2428_1|arrow,length=2621>
##contig=<ID=contig_2430_1|arrow,length=3774>
##contig=<ID=contig_2431_1|arrow,length=9331>
##contig=<ID=contig_2433_1|arrow,length=46712>
##contig=<ID=contig_2439_1|arrow,length=1220>
##contig=<ID=contig_2440_1|arrow,length=13277>
##contig=<ID=contig_2441_1|arrow,length=10130>
##contig=<ID=contig_2442_1|arrow,length=8486>
##contig=<ID=contig_2445_1|arrow,length=60086>
##contig=<ID=contig_2446_1|arrow,length=16219>
##contig=<ID=contig_2447_1|arrow,length=1403>
##contig=<ID=contig_2448_1|arrow,length=5053>
##contig=<ID=contig_2451_1|arrow,length=7813>
##contig=<ID=contig_2452_1|arrow,length=4596>
##contig=<ID=contig_2455_1|arrow,length=45787>
##contig=<ID=contig_2456_1|arrow,length=17237>
##contig=<ID=contig_2457_1|arrow,length=81042>
##contig=<ID=contig_2458_1|arrow,length=3493>
##contig=<ID=contig_2459_1|arrow,length=27221>
##contig=<ID=contig_2460_1|arrow,length=1541>
##contig=<ID=contig_2463_1|arrow,length=16494>
##contig=<ID=contig_2464_1|arrow,length=6331>
##contig=<ID=contig_2465_1|arrow,length=10159>
##contig=<ID=contig_2466_1|arrow,length=5679>
##contig=<ID=contig_2468_1|arrow,length=5910>
##contig=<ID=contig_2469_1|arrow,length=7768>
##contig=<ID=contig_2470_1|arrow,length=3191>
##contig=<ID=contig_2471_1|arrow,length=3644>
##contig=<ID=contig_2472_1|arrow,length=7159>
##contig=<ID=contig_2473_1|arrow,length=31550>
##contig=<ID=contig_2474_1|arrow,length=28965>
##contig=<ID=contig_2475_1|arrow,length=16027>
##contig=<ID=contig_2476_1|arrow,length=5268>
##contig=<ID=contig_2478_1|arrow,length=569>
##contig=<ID=contig_2479_1|arrow,length=117770>
##contig=<ID=contig_2480_1|arrow,length=11761>
##contig=<ID=contig_2484_1|arrow,length=14523>
##contig=<ID=contig_2485_1|arrow,length=10958>
##contig=<ID=contig_2486_1|arrow,length=5136>
##contig=<ID=contig_2489_1|arrow,length=16240>
##contig=<ID=contig_2490_1|arrow,length=14482>
##contig=<ID=contig_2491_1|arrow,length=7574>
##contig=<ID=contig_2493_1|arrow,length=75641>
##contig=<ID=contig_2499_1|arrow,length=3210>
##contig=<ID=contig_2501_1|arrow,length=6631>
##contig=<ID=contig_2503_1|arrow,length=1711>
##contig=<ID=contig_2505_1|arrow,length=22799>
##contig=<ID=contig_2507_1|arrow,length=7594>
##contig=<ID=contig_2509_1|arrow,length=5573>
##contig=<ID=contig_2513_1|arrow,length=8740>
##contig=<ID=contig_2516_1|arrow,length=9709>
##contig=<ID=contig_2521_1|arrow,length=2612>
##contig=<ID=contig_2522_1|arrow,length=60789>
##contig=<ID=contig_2524_1|arrow,length=20567>
##contig=<ID=contig_2526_1|arrow,length=7899>
##contig=<ID=contig_2527_1|arrow,length=4074>
##contig=<ID=contig_2528_1|arrow,length=8380>
##contig=<ID=contig_2529_1|arrow,length=14343>
##contig=<ID=contig_2530_1|arrow,length=2638>
##contig=<ID=contig_2531_1|arrow,length=17861>
##contig=<ID=contig_2532_1|arrow,length=816>
##contig=<ID=contig_2537_1|arrow,length=129864>
##contig=<ID=contig_2538_1|arrow,length=25266>
##contig=<ID=contig_2539_1|arrow,length=10879>
##contig=<ID=contig_2541_1|arrow,length=135243>
##contig=<ID=contig_2542_1|arrow,length=59908>
##contig=<ID=contig_2543_1|arrow,length=97482>
##contig=<ID=contig_2546_1|arrow,length=6970>
##contig=<ID=contig_2547_1|arrow,length=203043>
##contig=<ID=contig_2548_1|arrow,length=17335>
##contig=<ID=contig_2549_1|arrow,length=36501>
##contig=<ID=contig_2550_1|arrow,length=86393>
##contig=<ID=contig_2554_1|arrow,length=1497>
##contig=<ID=contig_2556_1|arrow,length=5704>
##contig=<ID=contig_2557_1|arrow,length=6597>
##contig=<ID=contig_2562_1|arrow,length=37573>
##contig=<ID=contig_2563_1|arrow,length=11611>
##contig=<ID=contig_2564_1|arrow,length=106026>
##contig=<ID=contig_2565_1|arrow,length=94139>
##contig=<ID=contig_2567_1|arrow,length=2432>
##contig=<ID=contig_2568_1|arrow,length=141662>
##contig=<ID=contig_2569_1|arrow,length=5585>
##contig=<ID=contig_2570_1|arrow,length=12059>
##contig=<ID=contig_2571_1|arrow,length=25180>
##contig=<ID=contig_2574_1|arrow,length=3746>
##contig=<ID=contig_2577_1|arrow,length=65428>
##contig=<ID=contig_2578_1|arrow,length=56336>
##contig=<ID=contig_2579_1|arrow,length=18413>
##contig=<ID=contig_257_1|arrow,length=5264>
##contig=<ID=contig_2580_1|arrow,length=3807>
##contig=<ID=contig_2581_1|arrow,length=91985>
##contig=<ID=contig_2582_1|arrow,length=87329>
##contig=<ID=contig_2584_1|arrow,length=12874>
##contig=<ID=contig_2587_1|arrow,length=41671>
##contig=<ID=contig_2588_1|arrow,length=25452>
##contig=<ID=contig_2590_1|arrow,length=55371>
##contig=<ID=contig_2591_1|arrow,length=15213>
##contig=<ID=contig_2593_1|arrow,length=247164>
##contig=<ID=contig_2604_1|arrow,length=5030>
##contig=<ID=contig_2613_1|arrow,length=7081>
##contig=<ID=contig_2627_1|arrow,length=13679>
##contig=<ID=contig_2634_1|arrow,length=53860>
##contig=<ID=contig_2643_1|arrow,length=31005>
##contig=<ID=contig_2644_1|arrow,length=44274>
##contig=<ID=contig_2645_1|arrow,length=32807>
##contig=<ID=contig_2646_1|arrow,length=37427>
##contig=<ID=contig_2647_1|arrow,length=16151>
##contig=<ID=contig_2652_1|arrow,length=23409>
##contig=<ID=contig_2658_1|arrow,length=152856>
##contig=<ID=contig_2661_1|arrow,length=58823>
##contig=<ID=contig_2662_1|arrow,length=12843>
##contig=<ID=contig_2665_1|arrow,length=15424>
##contig=<ID=contig_2667_1|arrow,length=130892>
##contig=<ID=contig_2669_1|arrow,length=4119>
##contig=<ID=contig_266_1|arrow,length=42060>
##contig=<ID=contig_2671_1|arrow,length=116995>
##contig=<ID=contig_2673_1|arrow,length=31440>
##contig=<ID=contig_2675_1|arrow,length=73376>
##contig=<ID=contig_2679_1|arrow,length=63553>
##contig=<ID=contig_2680_1|arrow,length=5019>
##contig=<ID=contig_2681_1|arrow,length=11578>
##contig=<ID=contig_2682_1|arrow,length=2209>
##contig=<ID=contig_2683_1|arrow,length=31314>
##contig=<ID=contig_2684_1|arrow,length=21635>
##contig=<ID=contig_2685_1|arrow,length=45758>
##contig=<ID=contig_2687_1|arrow,length=2531>
##contig=<ID=contig_2690_1|arrow,length=16166>
##contig=<ID=contig_2694_1|arrow,length=17173>
##contig=<ID=contig_2695_1|arrow,length=218520>
##contig=<ID=contig_2698_1|arrow,length=251747>
##contig=<ID=contig_2699_1|arrow,length=35435>
##contig=<ID=contig_2700_1|arrow,length=7384>
##contig=<ID=contig_2701_1|arrow,length=128753>
##contig=<ID=contig_2702_1|arrow,length=266905>
##contig=<ID=contig_2703_1|arrow,length=47948>
##contig=<ID=contig_2704_1|arrow,length=13531>
##contig=<ID=contig_2706_1|arrow,length=19628>
##contig=<ID=contig_2710_1|arrow,length=84141>
##contig=<ID=contig_2711_1|arrow,length=27149>
##contig=<ID=contig_2718_1|arrow,length=68189>
##contig=<ID=contig_2719_1|arrow,length=45831>
##contig=<ID=contig_2720_1|arrow,length=132496>
##contig=<ID=contig_2721_1|arrow,length=156335>
##contig=<ID=contig_2722_1|arrow,length=189612>
##contig=<ID=contig_2723_1|arrow,length=74326>
##contig=<ID=contig_2724_1|arrow,length=84270>
##contig=<ID=contig_2725_1|arrow,length=33590>
##contig=<ID=contig_2726_1|arrow,length=15427>
##contig=<ID=contig_2727_1|arrow,length=60110>
##contig=<ID=contig_2729_1|arrow,length=2735>
##contig=<ID=contig_2730_1|arrow,length=41749>
##contig=<ID=contig_2732_1|arrow,length=16797>
##contig=<ID=contig_2733_1|arrow,length=66867>
##contig=<ID=contig_2736_1|arrow,length=10420>
##contig=<ID=contig_2737_1|arrow,length=40629>
##contig=<ID=contig_2739_1|arrow,length=28099>
##contig=<ID=contig_2740_1|arrow,length=100405>
##contig=<ID=contig_2741_1|arrow,length=165546>
##contig=<ID=contig_2742_1|arrow,length=47984>
##contig=<ID=contig_2743_1|arrow,length=46795>
##contig=<ID=contig_2748_1|arrow,length=15166>
##contig=<ID=contig_2754_1|arrow,length=12485>
##contig=<ID=contig_2756_1|arrow,length=13782>
##contig=<ID=contig_2760_1|arrow,length=7604>
##contig=<ID=contig_2762_1|arrow,length=54331>
##contig=<ID=contig_2763_1|arrow,length=55829>
##contig=<ID=contig_2768_1|arrow,length=10577>
##contig=<ID=contig_2769_1|arrow,length=7179>
##contig=<ID=contig_2773_1|arrow,length=14795>
##contig=<ID=contig_2775_1|arrow,length=72125>
##contig=<ID=contig_2778_1|arrow,length=42856>
##contig=<ID=contig_2779_1|arrow,length=65048>
##contig=<ID=contig_2780_1|arrow,length=15683>
##contig=<ID=contig_2781_1|arrow,length=35200>
##contig=<ID=contig_2782_1|arrow,length=13094>
##contig=<ID=contig_2783_1|arrow,length=29544>
##contig=<ID=contig_2784_1|arrow,length=12873>
##contig=<ID=contig_2788_1|arrow,length=78170>
##contig=<ID=contig_2789_1|arrow,length=128373>
##contig=<ID=contig_2790_1|arrow,length=27147>
##contig=<ID=contig_2791_1|arrow,length=13004>
##contig=<ID=contig_2792_1|arrow,length=119181>
##contig=<ID=contig_2796_1|arrow,length=60885>
##contig=<ID=contig_2799_1|arrow,length=38159>
##contig=<ID=contig_2800_1|arrow,length=21400>
##contig=<ID=contig_2801_1|arrow,length=71193>
##contig=<ID=contig_2802_1|arrow,length=13023>
##contig=<ID=contig_2803_1|arrow,length=15336>
##contig=<ID=contig_2805_1|arrow,length=24122>
##contig=<ID=contig_2806_1|arrow,length=22718>
##contig=<ID=contig_2807_1|arrow,length=23548>
##contig=<ID=contig_2808_1|arrow,length=81144>
##contig=<ID=contig_2809_1|arrow,length=188175>
##contig=<ID=contig_280_1|arrow,length=16832>
##contig=<ID=contig_2810_1|arrow,length=13226>
##contig=<ID=contig_2811_1|arrow,length=9127>
##contig=<ID=contig_2813_1|arrow,length=30271>
##contig=<ID=contig_2815_1|arrow,length=19685>
##contig=<ID=contig_2816_1|arrow,length=14590>
##contig=<ID=contig_2817_1|arrow,length=17107>
##contig=<ID=contig_2819_1|arrow,length=42196>
##contig=<ID=contig_281_1|arrow,length=652032>
##contig=<ID=contig_2822_1|arrow,length=53987>
##contig=<ID=contig_2824_1|arrow,length=50245>
##contig=<ID=contig_2825_1|arrow,length=6971>
##contig=<ID=contig_2826_1|arrow,length=45600>
##contig=<ID=contig_2827_1|arrow,length=24783>
##contig=<ID=contig_2829_1|arrow,length=8768>
##contig=<ID=contig_2830_1|arrow,length=2221>
##contig=<ID=contig_2832_1|arrow,length=17916>
##contig=<ID=contig_2835_1|arrow,length=46744>
##contig=<ID=contig_2836_1|arrow,length=198979>
##contig=<ID=contig_2838_1|arrow,length=42037>
##contig=<ID=contig_2839_1|arrow,length=116514>
##contig=<ID=contig_2841_1|arrow,length=32983>
##contig=<ID=contig_2843_1|arrow,length=9689>
##contig=<ID=contig_2845_1|arrow,length=41051>
##contig=<ID=contig_2847_1|arrow,length=27499>
##contig=<ID=contig_2848_1|arrow,length=4494>
##contig=<ID=contig_2849_1|arrow,length=89130>
##contig=<ID=contig_2850_1|arrow,length=29884>
##contig=<ID=contig_2851_1|arrow,length=7388>
##contig=<ID=contig_2852_1|arrow,length=18318>
##contig=<ID=contig_2855_1|arrow,length=43907>
##contig=<ID=contig_2856_1|arrow,length=48867>
##contig=<ID=contig_2857_1|arrow,length=120687>
##contig=<ID=contig_2858_1|arrow,length=48886>
##contig=<ID=contig_2859_1|arrow,length=4370>
##contig=<ID=contig_2860_1|arrow,length=17530>
##contig=<ID=contig_2861_1|arrow,length=9682>
##contig=<ID=contig_2862_1|arrow,length=40571>
##contig=<ID=contig_2863_1|arrow,length=7650>
##contig=<ID=contig_2864_1|arrow,length=32876>
##contig=<ID=contig_2866_1|arrow,length=155426>
##contig=<ID=contig_287_1|arrow,length=380212>
##contig=<ID=contig_296_1|arrow,length=70302>
##contig=<ID=contig_2_1|arrow,length=106909>
##contig=<ID=contig_301_1|arrow,length=4010>
##contig=<ID=contig_303_1|arrow,length=226026>
##contig=<ID=contig_306_1|arrow,length=85429>
##contig=<ID=contig_313_1|arrow,length=671>
##contig=<ID=contig_316_1|arrow,length=334411>
##contig=<ID=contig_319_1|arrow,length=37050>
##contig=<ID=contig_324_1|arrow,length=82386>
##contig=<ID=contig_32_1|arrow,length=218785>
##contig=<ID=contig_330_1|arrow,length=252270>
##contig=<ID=contig_340_1|arrow,length=61697>
##contig=<ID=contig_341_1|arrow,length=631646>
##contig=<ID=contig_342_1|arrow,length=68683>
##contig=<ID=contig_348_1|arrow,length=4877>
##contig=<ID=contig_349_1|arrow,length=2192>
##contig=<ID=contig_351_1|arrow,length=282203>
##contig=<ID=contig_352_1|arrow,length=415835>
##contig=<ID=contig_353_1|arrow,length=99690>
##contig=<ID=contig_354_1|arrow,length=4431>
##contig=<ID=contig_355_1|arrow,length=410068>
##contig=<ID=contig_356_1|arrow,length=333277>
##contig=<ID=contig_366_1|arrow,length=726590>
##contig=<ID=contig_369_1|arrow,length=274573>
##contig=<ID=contig_371_1|arrow,length=1543>
##contig=<ID=contig_374_1|arrow,length=314997>
##contig=<ID=contig_377_1|arrow,length=96591>
##contig=<ID=contig_382_1|arrow,length=345270>
##contig=<ID=contig_384_1|arrow,length=219207>
##contig=<ID=contig_388_1|arrow,length=67305>
##contig=<ID=contig_390_1|arrow,length=263815>
##contig=<ID=contig_395_1|arrow,length=395368>
##contig=<ID=contig_404_1|arrow,length=722123>
##contig=<ID=contig_405_1|arrow,length=2740>
##contig=<ID=contig_406_1|arrow,length=169439>
##contig=<ID=contig_40_1|arrow,length=4365>
##contig=<ID=contig_410_1|arrow,length=222143>
##contig=<ID=contig_413_1|arrow,length=13323>
##contig=<ID=contig_423_1|arrow,length=294119>
##contig=<ID=contig_424_1|arrow,length=3221>
##contig=<ID=contig_425_1|arrow,length=31994>
##contig=<ID=contig_426_1|arrow,length=264301>
##contig=<ID=contig_428_1|arrow,length=728772>
##contig=<ID=contig_430_1|arrow,length=187252>
##contig=<ID=contig_433_1|arrow,length=115079>
##contig=<ID=contig_435_1|arrow,length=493039>
##contig=<ID=contig_445_1|arrow,length=210030>
##contig=<ID=contig_446_1|arrow,length=1046653>
##contig=<ID=contig_447_1|arrow,length=1396>
##contig=<ID=contig_450_1|arrow,length=673>
##contig=<ID=contig_456_1|arrow,length=1469>
##contig=<ID=contig_458_1|arrow,length=175673>
##contig=<ID=contig_460_1|arrow,length=2124>
##contig=<ID=contig_461_1|arrow,length=1372>
##contig=<ID=contig_466_1|arrow,length=704991>
##contig=<ID=contig_467_1|arrow,length=243747>
##contig=<ID=contig_469_1|arrow,length=754>
##contig=<ID=contig_474_1|arrow,length=350019>
##contig=<ID=contig_480_1|arrow,length=1141>
##contig=<ID=contig_481_1|arrow,length=245899>
##contig=<ID=contig_484_1|arrow,length=210736>
##contig=<ID=contig_485_1|arrow,length=257991>
##contig=<ID=contig_487_1|arrow,length=2601>
##contig=<ID=contig_491_1|arrow,length=226736>
##contig=<ID=contig_498_1|arrow,length=1973>
##contig=<ID=contig_501_1|arrow,length=407892>
##contig=<ID=contig_503_1|arrow,length=87845>
##contig=<ID=contig_508_1|arrow,length=55554>
##contig=<ID=contig_511_1|arrow,length=533>
##contig=<ID=contig_513_1|arrow,length=784>
##contig=<ID=contig_514_1|arrow,length=960>
##contig=<ID=contig_517_1|arrow,length=93395>
##contig=<ID=contig_523_1|arrow,length=207524>
##contig=<ID=contig_528_1|arrow,length=476963>
##contig=<ID=contig_52_1|arrow,length=418242>
##contig=<ID=contig_531_1|arrow,length=1364683>
##contig=<ID=contig_534_1|arrow,length=659>
##contig=<ID=contig_541_1|arrow,length=651>
##contig=<ID=contig_544_1|arrow,length=222846>
##contig=<ID=contig_547_1|arrow,length=182196>
##contig=<ID=contig_549_1|arrow,length=95557>
##contig=<ID=contig_552_1|arrow,length=685469>
##contig=<ID=contig_559_1|arrow,length=633684>
##contig=<ID=contig_560_1|arrow,length=148114>
##contig=<ID=contig_570_1|arrow,length=37211>
##contig=<ID=contig_572_1|arrow,length=5244>
##contig=<ID=contig_573_1|arrow,length=218038>
##contig=<ID=contig_575_1|arrow,length=339583>
##contig=<ID=contig_577_1|arrow,length=111179>
##contig=<ID=contig_579_1|arrow,length=560124>
##contig=<ID=contig_584_1|arrow,length=40364>
##contig=<ID=contig_586_1|arrow,length=475053>
##contig=<ID=contig_589_1|arrow,length=1102462>
##contig=<ID=contig_590_1|arrow,length=620>
##contig=<ID=contig_593_1|arrow,length=71555>
##contig=<ID=contig_595_1|arrow,length=177915>
##contig=<ID=contig_596_1|arrow,length=443>
##contig=<ID=contig_601_1|arrow,length=239161>
##contig=<ID=contig_602_1|arrow,length=989492>
##contig=<ID=contig_604_1|arrow,length=727573>
##contig=<ID=contig_608_1|arrow,length=231576>
##contig=<ID=contig_609_1|arrow,length=4100>
##contig=<ID=contig_611_1|arrow,length=657901>
##contig=<ID=contig_612_1|arrow,length=669956>
##contig=<ID=contig_619_1|arrow,length=104288>
##contig=<ID=contig_622_1|arrow,length=261318>
##contig=<ID=contig_625_1|arrow,length=4559>
##contig=<ID=contig_626_1|arrow,length=260181>
##contig=<ID=contig_627_1|arrow,length=416343>
##contig=<ID=contig_628_1|arrow,length=231272>
##contig=<ID=contig_631_1|arrow,length=35189>
##contig=<ID=contig_633_1|arrow,length=3284>
##contig=<ID=contig_634_1|arrow,length=427720>
##contig=<ID=contig_635_1|arrow,length=171788>
##contig=<ID=contig_638_1|arrow,length=176072>
##contig=<ID=contig_641_1|arrow,length=259430>
##contig=<ID=contig_642_1|arrow,length=30822>
##contig=<ID=contig_645_1|arrow,length=294474>
##contig=<ID=contig_646_1|arrow,length=773874>
##contig=<ID=contig_653_1|arrow,length=4293>
##contig=<ID=contig_654_1|arrow,length=1022>
##contig=<ID=contig_655_1|arrow,length=484248>
##contig=<ID=contig_656_1|arrow,length=529673>
##contig=<ID=contig_657_1|arrow,length=284779>
##contig=<ID=contig_660_1|arrow,length=558270>
##contig=<ID=contig_664_1|arrow,length=416836>
##contig=<ID=contig_665_1|arrow,length=1116>
##contig=<ID=contig_666_1|arrow,length=140293>
##contig=<ID=contig_669_1|arrow,length=94429>
##contig=<ID=contig_670_1|arrow,length=3799>
##contig=<ID=contig_676_1|arrow,length=1639>
##contig=<ID=contig_678_1|arrow,length=295386>
##contig=<ID=contig_680_1|arrow,length=1781>
##contig=<ID=contig_682_1|arrow,length=132593>
##contig=<ID=contig_683_1|arrow,length=1447>
##contig=<ID=contig_686_1|arrow,length=817>
##contig=<ID=contig_688_1|arrow,length=65895>
##contig=<ID=contig_689_1|arrow,length=78185>
##contig=<ID=contig_691_1|arrow,length=239988>
##contig=<ID=contig_692_1|arrow,length=95232>
##contig=<ID=contig_694_1|arrow,length=743851>
##contig=<ID=contig_697_1|arrow,length=145416>
##contig=<ID=contig_698_1|arrow,length=420544>
##contig=<ID=contig_699_1|arrow,length=404283>
##contig=<ID=contig_706_1|arrow,length=384760>
##contig=<ID=contig_709_1|arrow,length=352404>
##contig=<ID=contig_712_1|arrow,length=348985>
##contig=<ID=contig_714_1|arrow,length=188266>
##contig=<ID=contig_716_1|arrow,length=3262>
##contig=<ID=contig_718_1|arrow,length=67300>
##contig=<ID=contig_721_1|arrow,length=127578>
##contig=<ID=contig_728_1|arrow,length=144012>
##contig=<ID=contig_730_1|arrow,length=1329>
##contig=<ID=contig_731_1|arrow,length=656988>
##contig=<ID=contig_732_1|arrow,length=74623>
##contig=<ID=contig_735_1|arrow,length=12777>
##contig=<ID=contig_736_1|arrow,length=251834>
##contig=<ID=contig_738_1|arrow,length=111106>
##contig=<ID=contig_741_1|arrow,length=13637>
##contig=<ID=contig_742_1|arrow,length=19473>
##contig=<ID=contig_746_1|arrow,length=107979>
##contig=<ID=contig_747_1|arrow,length=1028>
##contig=<ID=contig_748_1|arrow,length=658249>
##contig=<ID=contig_749_1|arrow,length=158947>
##contig=<ID=contig_74_1|arrow,length=172514>
##contig=<ID=contig_752_1|arrow,length=38303>
##contig=<ID=contig_754_1|arrow,length=155227>
##contig=<ID=contig_755_1|arrow,length=46575>
##contig=<ID=contig_756_1|arrow,length=166245>
##contig=<ID=contig_757_1|arrow,length=351987>
##contig=<ID=contig_758_1|arrow,length=265663>
##contig=<ID=contig_760_1|arrow,length=45483>
##contig=<ID=contig_761_1|arrow,length=19377>
##contig=<ID=contig_762_1|arrow,length=744606>
##contig=<ID=contig_763_1|arrow,length=282825>
##contig=<ID=contig_765_1|arrow,length=180326>
##contig=<ID=contig_766_1|arrow,length=201765>
##contig=<ID=contig_767_1|arrow,length=166521>
##contig=<ID=contig_768_1|arrow,length=44374>
##contig=<ID=contig_769_1|arrow,length=298447>
##contig=<ID=contig_771_1|arrow,length=878848>
##contig=<ID=contig_772_1|arrow,length=342485>
##contig=<ID=contig_773_1|arrow,length=444681>
##contig=<ID=contig_774_1|arrow,length=35638>
##contig=<ID=contig_775_1|arrow,length=397837>
##contig=<ID=contig_777_1|arrow,length=100799>
##contig=<ID=contig_778_1|arrow,length=359853>
##contig=<ID=contig_779_1|arrow,length=250090>
##contig=<ID=contig_780_1|arrow,length=45797>
##contig=<ID=contig_781_1|arrow,length=196024>
##contig=<ID=contig_783_1|arrow,length=204972>
##contig=<ID=contig_784_1|arrow,length=56986>
##contig=<ID=contig_785_1|arrow,length=336604>
##contig=<ID=contig_787_1|arrow,length=233790>
##contig=<ID=contig_790_1|arrow,length=1600>
##contig=<ID=contig_791_1|arrow,length=199887>
##contig=<ID=contig_793_1|arrow,length=64656>
##contig=<ID=contig_794_1|arrow,length=49962>
##contig=<ID=contig_795_1|arrow,length=99847>
##contig=<ID=contig_797_1|arrow,length=171770>
##contig=<ID=contig_798_1|arrow,length=95938>
##contig=<ID=contig_799_1|arrow,length=353568>
##contig=<ID=contig_800_1|arrow,length=293007>
##contig=<ID=contig_801_1|arrow,length=324054>
##contig=<ID=contig_802_1|arrow,length=92778>
##contig=<ID=contig_803_1|arrow,length=161316>
##contig=<ID=contig_804_1|arrow,length=768650>
##contig=<ID=contig_805_1|arrow,length=317435>
##contig=<ID=contig_806_1|arrow,length=222368>
##contig=<ID=contig_80_1|arrow,length=56215>
##contig=<ID=contig_810_1|arrow,length=17253>
##contig=<ID=contig_811_1|arrow,length=69993>
##contig=<ID=contig_814_1|arrow,length=449386>
##contig=<ID=contig_815_1|arrow,length=370741>
##contig=<ID=contig_817_1|arrow,length=434072>
##contig=<ID=contig_818_1|arrow,length=175200>
##contig=<ID=contig_819_1|arrow,length=54368>
##contig=<ID=contig_820_1|arrow,length=298571>
##contig=<ID=contig_827_1|arrow,length=177983>
##contig=<ID=contig_830_1|arrow,length=37347>
##contig=<ID=contig_831_1|arrow,length=38745>
##contig=<ID=contig_832_1|arrow,length=447653>
##contig=<ID=contig_833_1|arrow,length=349947>
##contig=<ID=contig_836_1|arrow,length=834798>
##contig=<ID=contig_838_1|arrow,length=19433>
##contig=<ID=contig_83_1|arrow,length=176895>
##contig=<ID=contig_840_1|arrow,length=467104>
##contig=<ID=contig_842_1|arrow,length=376034>
##contig=<ID=contig_843_1|arrow,length=1321>
##contig=<ID=contig_844_1|arrow,length=74468>
##contig=<ID=contig_847_1|arrow,length=250417>
##contig=<ID=contig_851_1|arrow,length=63148>
##contig=<ID=contig_856_1|arrow,length=341133>
##contig=<ID=contig_857_1|arrow,length=88356>
##contig=<ID=contig_862_1|arrow,length=31911>
##contig=<ID=contig_864_1|arrow,length=64469>
##contig=<ID=contig_868_1|arrow,length=302348>
##contig=<ID=contig_873_1|arrow,length=175885>
##contig=<ID=contig_874_1|arrow,length=249436>
##contig=<ID=contig_875_1|arrow,length=126660>
##contig=<ID=contig_877_1|arrow,length=250243>
##contig=<ID=contig_879_1|arrow,length=100983>
##contig=<ID=contig_880_1|arrow,length=446420>
##contig=<ID=contig_882_1|arrow,length=20605>
##contig=<ID=contig_883_1|arrow,length=106230>
##contig=<ID=contig_886_1|arrow,length=380225>
##contig=<ID=contig_889_1|arrow,length=255286>
##contig=<ID=contig_890_1|arrow,length=291547>
##contig=<ID=contig_891_1|arrow,length=217067>
##contig=<ID=contig_892_1|arrow,length=46305>
##contig=<ID=contig_893_1|arrow,length=55502>
##contig=<ID=contig_894_1|arrow,length=418943>
##contig=<ID=contig_895_1|arrow,length=44976>
##contig=<ID=contig_897_1|arrow,length=220109>
##contig=<ID=contig_898_1|arrow,length=473984>
##contig=<ID=contig_899_1|arrow,length=282131>
##contig=<ID=contig_901_1|arrow,length=118521>
##contig=<ID=contig_903_1|arrow,length=310968>
##contig=<ID=contig_904_1|arrow,length=114796>
##contig=<ID=contig_905_1|arrow,length=6190>
##contig=<ID=contig_907_1|arrow,length=128735>
##contig=<ID=contig_909_1|arrow,length=16090>
##contig=<ID=contig_910_1|arrow,length=134113>
##contig=<ID=contig_912_1|arrow,length=217506>
##contig=<ID=contig_914_1|arrow,length=147058>
##contig=<ID=contig_915_1|arrow,length=232909>
##contig=<ID=contig_916_1|arrow,length=378252>
##contig=<ID=contig_918_1|arrow,length=33078>
##contig=<ID=contig_919_1|arrow,length=3107>
##contig=<ID=contig_924_1|arrow,length=19800>
##contig=<ID=contig_925_1|arrow,length=1061986>
##contig=<ID=contig_926_1|arrow,length=245951>
##contig=<ID=contig_928_1|arrow,length=273622>
##contig=<ID=contig_929_1|arrow,length=45873>
##contig=<ID=contig_930_1|arrow,length=54131>
##contig=<ID=contig_932_1|arrow,length=261335>
##contig=<ID=contig_933_1|arrow,length=144203>
##contig=<ID=contig_934_1|arrow,length=210448>
##contig=<ID=contig_935_1|arrow,length=42149>
##contig=<ID=contig_936_1|arrow,length=5746>
##contig=<ID=contig_937_1|arrow,length=128193>
##contig=<ID=contig_938_1|arrow,length=653134>
##contig=<ID=contig_940_1|arrow,length=126886>
##contig=<ID=contig_942_1|arrow,length=286501>
##contig=<ID=contig_943_1|arrow,length=102486>
##contig=<ID=contig_947_1|arrow,length=57032>
##contig=<ID=contig_948_1|arrow,length=69408>
##contig=<ID=contig_950_1|arrow,length=169865>
##contig=<ID=contig_951_1|arrow,length=51650>
##contig=<ID=contig_952_1|arrow,length=15532>
##contig=<ID=contig_953_1|arrow,length=136631>
##contig=<ID=contig_954_1|arrow,length=117617>
##contig=<ID=contig_955_1|arrow,length=164448>
##contig=<ID=contig_958_1|arrow,length=83585>
##contig=<ID=contig_960_1|arrow,length=269251>
##contig=<ID=contig_961_1|arrow,length=130058>
##contig=<ID=contig_962_1|arrow,length=143922>
##contig=<ID=contig_967_1|arrow,length=477833>
##contig=<ID=contig_968_1|arrow,length=207779>
##contig=<ID=contig_969_1|arrow,length=86106>
##contig=<ID=contig_96_1|arrow,length=155951>
##contig=<ID=contig_970_1|arrow,length=798767>
##contig=<ID=contig_972_1|arrow,length=202915>
##contig=<ID=contig_973_1|arrow,length=43451>
##contig=<ID=contig_974_1|arrow,length=113671>
##contig=<ID=contig_975_1|arrow,length=227511>
##contig=<ID=contig_979_1|arrow,length=175913>
##contig=<ID=contig_981_1|arrow,length=161832>
##contig=<ID=contig_984_1|arrow,length=868978>
##contig=<ID=contig_990_1|arrow,length=5072>
##contig=<ID=contig_992_1|arrow,length=53123>
##contig=<ID=contig_994_1|arrow,length=70476>
##contig=<ID=contig_998_1|arrow,length=121781>
##contig=<ID=scaffold_1090_1|arrow,length=514998>
##contig=<ID=scaffold_1133_1|arrow,length=319497>
##contig=<ID=scaffold_1359_1|arrow,length=290476>
##contig=<ID=scaffold_1420_1|arrow,length=195605>
##contig=<ID=scaffold_724_1|arrow,length=436942>
##contig=<ID=scaffold_922_1|arrow,length=961421>
##phasing=none
##commandline="freebayes -f ../C3_racon2_assembly.fa -p 1 -J ../mappedreads/C3gDNA.bam"
##INFO=<ID=NS,Number=1,Type=Integer,Description="Number of samples with data">
##INFO=<ID=DP,Number=1,Type=Integer,Description="Total read depth at the locus">
##INFO=<ID=DPB,Number=1,Type=Float,Description="Total read depth per bp at the locus; bases in reads overlapping / bases in haplotype">
##INFO=<ID=AC,Number=A,Type=Integer,Description="Total number of alternate alleles in called genotypes">
##INFO=<ID=AN,Number=1,Type=Integer,Description="Total number of alleles in called genotypes">
##INFO=<ID=AF,Number=A,Type=Float,Description="Estimated allele frequency in the range (0,1]">
##INFO=<ID=RO,Number=1,Type=Integer,Description="Count of full observations of the reference haplotype.">
##INFO=<ID=AO,Number=A,Type=Integer,Description="Count of full observations of this alternate haplotype.">
##INFO=<ID=PRO,Number=1,Type=Float,Description="Reference allele observation count, with partial observations recorded fractionally">
##INFO=<ID=PAO,Number=A,Type=Float,Description="Alternate allele observations, with partial observations recorded fractionally">
##INFO=<ID=QR,Number=1,Type=Integer,Description="Reference allele quality sum in phred">
##INFO=<ID=QA,Number=A,Type=Integer,Description="Alternate allele quality sum in phred">
##INFO=<ID=PQR,Number=1,Type=Float,Description="Reference allele quality sum in phred for partial observations">
##INFO=<ID=PQA,Number=A,Type=Float,Description="Alternate allele quality sum in phred for partial observations">
##INFO=<ID=SRF,Number=1,Type=Integer,Description="Number of reference observations on the forward strand">
##INFO=<ID=SRR,Number=1,Type=Integer,Description="Number of reference observations on the reverse strand">
##INFO=<ID=SAF,Number=A,Type=Integer,Description="Number of alternate observations on the forward strand">
##INFO=<ID=SAR,Number=A,Type=Integer,Description="Number of alternate observations on the reverse strand">
##INFO=<ID=SRP,Number=1,Type=Float,Description="Strand balance probability for the reference allele: Phred-scaled upper-bounds estimate of the probability of observing the deviation between SRF and SRR given E(SRF/SRR) ~ 0.5, derived using Hoeffding's inequality">
##INFO=<ID=SAP,Number=A,Type=Float,Description="Strand balance probability for the alternate allele: Phred-scaled upper-bounds estimate of the probability of observing the deviation between SAF and SAR given E(SAF/SAR) ~ 0.5, derived using Hoeffding's inequality">
##INFO=<ID=AB,Number=A,Type=Float,Description="Allele balance at heterozygous sites: a number between 0 and 1 representing the ratio of reads showing the reference allele to all reads, considering only reads from individuals called as heterozygous">
##INFO=<ID=ABP,Number=A,Type=Float,Description="Allele balance probability at heterozygous sites: Phred-scaled upper-bounds estimate of the probability of observing the deviation between ABR and ABA given E(ABR/ABA) ~ 0.5, derived using Hoeffding's inequality">
##INFO=<ID=RUN,Number=A,Type=Integer,Description="Run length: the number of consecutive repeats of the alternate allele in the reference genome">
##INFO=<ID=RPP,Number=A,Type=Float,Description="Read Placement Probability: Phred-scaled upper-bounds estimate of the probability of observing the deviation between RPL and RPR given E(RPL/RPR) ~ 0.5, derived using Hoeffding's inequality">
##INFO=<ID=RPPR,Number=1,Type=Float,Description="Read Placement Probability for reference observations: Phred-scaled upper-bounds estimate of the probability of observing the deviation between RPL and RPR given E(RPL/RPR) ~ 0.5, derived using Hoeffding's inequality">
##INFO=<ID=RPL,Number=A,Type=Float,Description="Reads Placed Left: number of reads supporting the alternate balanced to the left (5') of the alternate allele">
##INFO=<ID=RPR,Number=A,Type=Float,Description="Reads Placed Right: number of reads supporting the alternate balanced to the right (3') of the alternate allele">
##INFO=<ID=EPP,Number=A,Type=Float,Description="End Placement Probability: Phred-scaled upper-bounds estimate of the probability of observing the deviation between EL and ER given E(EL/ER) ~ 0.5, derived using Hoeffding's inequality">
##INFO=<ID=EPPR,Number=1,Type=Float,Description="End Placement Probability for reference observations: Phred-scaled upper-bounds estimate of the probability of observing the deviation between EL and ER given E(EL/ER) ~ 0.5, derived using Hoeffding's inequality">
##INFO=<ID=DPRA,Number=A,Type=Float,Description="Alternate allele depth ratio.  Ratio between depth in samples with each called alternate allele and those without.">
##INFO=<ID=ODDS,Number=1,Type=Float,Description="The log odds ratio of the best genotype combination to the second-best.">
##INFO=<ID=GTI,Number=1,Type=Integer,Description="Number of genotyping iterations required to reach convergence or bailout.">
##INFO=<ID=TYPE,Number=A,Type=String,Description="The type of allele, either snp, mnp, ins, del, or complex.">
##INFO=<ID=CIGAR,Number=A,Type=String,Description="The extended CIGAR representation of each alternate allele, with the exception that '=' is replaced by 'M' to ease VCF parsing.  Note that INDEL alleles do not have the first matched base (which is provided by default, per the spec) referred to by the CIGAR.">
##INFO=<ID=NUMALT,Number=1,Type=Integer,Description="Number of unique non-reference alleles in called genotypes at this position.">
##INFO=<ID=MEANALT,Number=A,Type=Float,Description="Mean number of unique non-reference allele observations per sample with the corresponding alternate alleles.">
##INFO=<ID=LEN,Number=A,Type=Integer,Description="allele length">
##INFO=<ID=MQM,Number=A,Type=Float,Description="Mean mapping quality of observed alternate alleles">
##INFO=<ID=MQMR,Number=1,Type=Float,Description="Mean mapping quality of observed reference alleles">
##INFO=<ID=PAIRED,Number=A,Type=Float,Description="Proportion of observed alternate alleles which are supported by properly paired read fragments">
##INFO=<ID=PAIREDR,Number=1,Type=Float,Description="Proportion of observed reference alleles which are supported by properly paired read fragments">
##INFO=<ID=MIN_DP,Number=1,Type=Integer,Description="Minimum depth in gVCF output block.">
##INFO=<ID=END,Number=1,Type=Integer,Description="Last position (inclusive) in gVCF output record.">
##FORMAT=<ID=GT,Number=1,Type=String,Description="Genotype">
##FORMAT=<ID=GQ,Number=1,Type=Float,Description="Genotype Quality, the Phred-scaled marginal (or unconditional) probability of the called genotype">
##FORMAT=<ID=GL,Number=G,Type=Float,Description="Genotype Likelihood, log10-scaled likelihoods of the data given the called genotype for each possible genotype generated from the reference and alternate alleles given the sample ploidy">
##FORMAT=<ID=DP,Number=1,Type=Integer,Description="Read Depth">
##FORMAT=<ID=AD,Number=R,Type=Integer,Description="Number of observation for each allele">
##FORMAT=<ID=RO,Number=1,Type=Integer,Description="Reference allele observation count">
##FORMAT=<ID=QR,Number=1,Type=Integer,Description="Sum of quality of the reference observations">
##FORMAT=<ID=AO,Number=A,Type=Integer,Description="Alternate allele observation count">
##FORMAT=<ID=QA,Number=A,Type=Integer,Description="Sum of quality of the alternate observations">
##FORMAT=<ID=MIN_DP,Number=1,Type=Integer,Description="Minimum depth in gVCF output block.">
##bcftools_filterVersion=1.10.2+htslib-1.10.2
##bcftools_filterCommand=filter -e FORMAT/DP<85||FORMAT/DP>135 C3gDNA_hapJ.vcf; Date=Mon Sep 28 12:25:33 2020
##bcftools_viewVersion=1.10.2+htslib-1.10.2
##bcftools_viewCommand=view -f PASS; Date=Mon Sep 28 12:25:33 2020
##bcftools_filterCommand=filter -e FORMAT/RO<10||FORMAT/AO<10 C3gDNA_hapJ.flt2.vcf; Date=Tue Sep 29 18:40:28 2020
##bcftools_viewCommand=view -f PASS; Date=Tue Sep 29 18:40:28 2020
#CHROM	POS	ID	REF	ALT	QUAL	FILTER	INFO	FORMAT	C3gDNA
contig_1211_1|arrow	286735	.	C	T	0.000215355	PASS	AB=0;ABP=0;AC=0;AF=0;AN=1;AO=10;CIGAR=1X;DP=104;DPB=104;DPRA=0;EPP=3.87889;EPPR=32.9489;GTI=0;LEN=1;MEANALT=1;MQM=1;MQMR=1;NS=1;NUMALT=1;ODDS=9.91175;PAIRED=1;PAIREDR=1;PAO=0;PQA=0;PQR=0;PRO=0;QA=344;QR=3428;RO=94;RPL=9;RPP=16.9077;RPPR=3.37991;RPR=1;RUN=1;SAF=5;SAP=3.0103;SAR=5;SRF=52;SRP=5.32038;SRR=42;TYPE=snp	GT:DP:AD:RO:QR:AO:QA:GL	0:104:94,10:94:3428:10:344:0,-7.55778
contig_1211_1|arrow	286824	.	C	T	0.000237349	PASS	AB=0;ABP=0;AC=0;AF=0;AN=1;AO=11;CIGAR=1X;DP=89;DPB=89;DPRA=0;EPP=3.20771;EPPR=12.0303;GTI=0;LEN=1;MEANALT=1;MQM=1;MQMR=1;NS=1;NUMALT=1;ODDS=9.8145;PAIRED=1;PAIREDR=1;PAO=0;PQA=0;PQR=0;PRO=0;QA=407;QR=2836;RO=78;RPL=5;RPP=3.20771;RPPR=4.01252;RPR=6;RUN=1;SAF=3;SAP=7.94546;SAR=8;SRF=40;SRP=3.12166;SRR=38;TYPE=snp	GT:DP:AD:RO:QR:AO:QA:GL	0:89:78,11:78:2836:11:407:0,-6.0201
contig_384_1|arrow	57482	.	G	A	15.7069	PASS	AB=0;ABP=0;AC=0;AF=0;AN=1;AO=13;CIGAR=1X;DP=102;DPB=102;DPRA=0;EPP=11.1951;EPPR=3.0347;GTI=0;LEN=1;MEANALT=1;MQM=10.0769;MQMR=1;NS=1;NUMALT=1;ODDS=3.58941;PAIRED=1;PAIREDR=1;PAO=0;PQA=0;PQR=0;PRO=0;QA=443;QR=3231;RO=89;RPL=6;RPP=3.17734;RPPR=15.9171;RPR=7;RUN=1;SAF=4;SAP=7.18621;SAR=9;SRF=37;SRP=8.49998;SRR=52;TYPE=snp	GT:DP:AD:RO:QR:AO:QA:GL	0:102:89,13:89:3231:13:443:0,-0.30644
contig_384_1|arrow	57498	.	T	G	7.19831	PASS	AB=0;ABP=0;AC=0;AF=0;AN=1;AO=13;CIGAR=1X;DP=109;DPB=109;DPRA=0;EPP=11.1951;EPPR=6.26751;GTI=0;LEN=1;MEANALT=1;MQM=10.0769;MQMR=1;NS=1;NUMALT=1;ODDS=1.44599;PAIRED=1;PAIREDR=1;PAO=0;PQA=0;PQR=0;PRO=0;QA=472;QR=3260;RO=96;RPL=8;RPP=4.51363;RPPR=6.26751;RPR=5;RUN=1;SAF=4;SAP=7.18621;SAR=9;SRF=38;SRP=12.0581;SRR=58;TYPE=snp	GT:DP:AD:RO:QR:AO:QA:GL	0:109:96,13:96:3260:13:472:0,-0.871309
contig_384_1|arrow	57632	.	GAATG	GATG	39.9199	PASS	AB=0;ABP=0;AC=1;AF=1;AN=1;AO=10;CIGAR=1M1D3M;DP=106;DPB=104;DPRA=0;EPP=3.87889;EPPR=3.58174;GTI=0;LEN=1;MEANALT=2;MQM=24.6;MQMR=1;NS=1;NUMALT=1;ODDS=9.1918;PAIRED=0.8;PAIREDR=1;PAO=0;PQA=0;PQR=0;PRO=0;QA=130;QR=3408;RO=95;RPL=1;RPP=16.9077;RPPR=17.2963;RPR=9;RUN=1;SAF=7;SAP=6.48466;SAR=3;SRF=45;SRP=3.58174;SRR=50;TYPE=del	GT:DP:AD:RO:QR:AO:QA:GL	1:106:95,10:95:3408:10:130:-2.81402,0
contig_384_1|arrow	58529	.	G	A	2.89298e-15	PASS	AB=0;ABP=0;AC=0;AF=0;AN=1;AO=12;CIGAR=1X;DP=111;DPB=111;DPRA=0;EPP=5.9056;EPPR=11.0918;GTI=0;LEN=1;MEANALT=2;MQM=1;MQMR=22.2887;NS=1;NUMALT=1;ODDS=273.794;PAIRED=1;PAIREDR=1;PAO=0;PQA=0;PQR=0;PRO=0;QA=444;QR=3551;RO=97;RPL=7;RPP=3.73412;RPPR=3.21178;RPR=5;RUN=1;SAF=9;SAP=9.52472;SAR=3;SRF=38;SRP=12.8827;SRR=59;TYPE=snp	GT:DP:AD:RO:QR:AO:QA:GL	0:111:97,12:97:3551:12:444:0,-121.093
contig_384_1|arrow	59230	.	T	C	0.0112257	PASS	AB=0;ABP=0;AC=0;AF=0;AN=1;AO=12;CIGAR=1X;DP=113;DPB=113;DPRA=0;EPP=9.52472;EPPR=26.4235;GTI=0;LEN=1;MEANALT=1;MQM=5.91667;MQMR=1;NS=1;NUMALT=1;ODDS=5.95681;PAIRED=1;PAIREDR=1;PAO=0;PQA=0;PQR=0;PRO=0;QA=436;QR=3687;RO=101;RPL=7;RPP=3.73412;RPPR=3.0318;RPR=5;RUN=1;SAF=4;SAP=5.9056;SAR=8;SRF=47;SRP=4.06379;SRR=54;TYPE=snp	GT:DP:AD:RO:QR:AO:QA:GL	0:113:101,12:101:3687:12:436:0,-5.45662
contig_384_1|arrow	108488	.	GAAAAAAACAAATCT	GAAAAAACAAATCT	1.35008e-14	PASS	AB=0;ABP=0;AC=0;AF=0;AN=1;AO=17;CIGAR=1M1D13M;DP=132;DPB=130.867;DPRA=0;EPP=13.3567;EPPR=62.7448;GTI=0;LEN=1;MEANALT=2;MQM=4.47059;MQMR=50.1667;NS=1;NUMALT=1;ODDS=694.413;PAIRED=0.235294;PAIREDR=0.815789;PAO=0;PQA=0;PQR=0;PRO=0;QA=53;QR=4071;RO=114;RPL=0;RPP=39.9253;RPPR=9.18185;RPR=17;RUN=1;SAF=4;SAP=13.3567;SAR=13;SRF=51;SRP=5.75321;SRR=63;TYPE=del	GT:DP:AD:RO:QR:AO:QA:GL	0:132:114,17:114:4071:17:53:0,-303.43
contig_384_1|arrow	109915	.	G	A	4.66712e-07	PASS	AB=0;ABP=0;AC=0;AF=0;AN=1;AO=20;CIGAR=1X;DP=111;DPB=111;DPRA=0;EPP=4.74748;EPPR=3.87889;GTI=0;LEN=1;MEANALT=2;MQM=1;MQMR=1;NS=1;NUMALT=1;ODDS=16.0461;PAIRED=1;PAIREDR=1;PAO=0;PQA=0;PQR=0;PRO=0;QA=652;QR=3234;RO=90;RPL=11;RPP=3.44459;RPPR=7.73928;RPR=9;RUN=1;SAF=3;SAP=24.2907;SAR=17;SRF=40;SRP=5.42305;SRR=50;TYPE=snp	GT:DP:AD:RO:QR:AO:QA:GL	0:111:90,20:90:3234:20:652:0,-6.31308
contig_384_1|arrow	110166	.	CTTTAG	CTTTTAG	1.80656e-05	PASS	AB=0;ABP=0;AC=0;AF=0;AN=1;AO=23;CIGAR=1M1I5M;DP=101;DPB=104.833;DPRA=0;EPP=3.10471;EPPR=7.01917;GTI=0;LEN=1;MEANALT=1;MQM=1;MQMR=1;NS=1;NUMALT=1;ODDS=12.3901;PAIRED=0.913043;PAIREDR=1;PAO=0;PQA=0;PQR=0;PRO=0;QA=23;QR=2836;RO=78;RPL=14;RPP=5.3706;RPPR=3.45573;RPR=9;RUN=1;SAF=12;SAP=3.10471;SAR=11;SRF=34;SRP=5.79424;SRR=44;TYPE=ins	GT:DP:AD:RO:QR:AO:QA:GL	0:101:78,23:78:2836:23:23:0,-6.6376
contig_384_1|arrow	110484	.	A	G	0.00235278	PASS	AB=0;ABP=0;AC=0;AF=0;AN=1;AO=14;CIGAR=1X;DP=98;DPB=98;DPRA=0;EPP=12.937;EPPR=26.2761;GTI=0;LEN=1;MEANALT=1;MQM=1;MQMR=1;NS=1;NUMALT=1;ODDS=7.52044;PAIRED=1;PAIREDR=1;PAO=0;PQA=0;PQR=0;PRO=0;QA=506;QR=3018;RO=84;RPL=7;RPP=3.0103;RPPR=3.42391;RPR=7;RUN=1;SAF=6;SAP=3.63072;SAR=8;SRF=49;SRP=8.07707;SRR=35;TYPE=snp	GT:DP:AD:RO:QR:AO:QA:GL	0:98:84,14:84:3018:14:506:0,-6.27474
contig_384_1|arrow	111805	.	C	T	0.000189312	PASS	AB=0;ABP=0;AC=0;AF=0;AN=1;AO=21;CIGAR=1X;DP=109;DPB=109;DPRA=0;EPP=3.94093;EPPR=3.89863;GTI=0;LEN=1;MEANALT=1;MQM=3.80952;MQMR=1.67045;NS=1;NUMALT=1;ODDS=10.0406;PAIRED=1;PAIREDR=1;PAO=0;PQA=0;PQR=0;PRO=0;QA=777;QR=3220;RO=88;RPL=11;RPP=3.1137;RPPR=6.56362;RPR=10;RUN=1;SAF=12;SAP=3.94093;SAR=9;SRF=51;SRP=7.84676;SRR=37;TYPE=snp	GT:DP:AD:RO:QR:AO:QA:GL	0:109:88,21:88:3220:21:777:0,-6.0147
contig_384_1|arrow	111838	.	C	T	0.116672	PASS	AB=0;ABP=0;AC=0;AF=0;AN=1;AO=22;CIGAR=1X;DP=122;DPB=122;DPRA=0;EPP=6.56362;EPPR=17.6895;GTI=0;LEN=1;MEANALT=1;MQM=6.36364;MQMR=1.59;NS=1;NUMALT=1;ODDS=3.60348;PAIRED=1;PAIREDR=0.99;PAO=0;PQA=0;PQR=0;PRO=0;QA=756;QR=3624;RO=100;RPL=11;RPP=3.0103;RPPR=3.79203;RPR=11;RUN=1;SAF=11;SAP=3.0103;SAR=11;SRF=50;SRP=3.0103;SRR=50;TYPE=snp	GT:DP:AD:RO:QR:AO:QA:GL	0:122:100,22:100:3624:22:756:0,-3.74344
contig_384_1|arrow	112079	.	ATTCTA	ATCTA	5.39374e-10	PASS	AB=0;ABP=0;AC=0;AF=0;AN=1;AO=14;CIGAR=1M1D4M;DP=111;DPB=108.667;DPRA=0;EPP=5.49198;EPPR=21.8372;GTI=0;LEN=1;MEANALT=1;MQM=9.42857;MQMR=2.82474;NS=1;NUMALT=1;ODDS=22.8092;PAIRED=0.5;PAIREDR=1;PAO=0;PQA=0;PQR=0;PRO=0;QA=74;QR=3497;RO=97;RPL=13;RPP=25.3454;RPPR=21.8372;RPR=1;RUN=1;SAF=4;SAP=8.59409;SAR=10;SRF=46;SRP=3.56996;SRR=51;TYPE=del	GT:DP:AD:RO:QR:AO:QA:GL	0:111:97,14:97:3497:14:74:0,-11.827
contig_384_1|arrow	112216	.	A	C	175.366	PASS	AB=0;ABP=0;AC=1;AF=1;AN=1;AO=22;CIGAR=1X;DP=115;DPB=115;DPRA=0;EPP=6.56362;EPPR=3.22044;GTI=0;LEN=1;MEANALT=1;MQM=19.7727;MQMR=1;NS=1;NUMALT=1;ODDS=40.3796;PAIRED=1;PAIREDR=1;PAO=0;PQA=0;PQR=0;PRO=0;QA=814;QR=3275;RO=93;RPL=9;RPP=4.58955;RPPR=5.83555;RPR=13;RUN=1;SAF=13;SAP=4.58955;SAR=9;SRF=54;SRP=8.26386;SRR=39;TYPE=snp	GT:DP:AD:RO:QR:AO:QA:GL	1:115:93,22:93:3275:22:814:-16.433,0
contig_384_1|arrow	112232	.	C	T	0.0584768	PASS	AB=0;ABP=0;AC=0;AF=0;AN=1;AO=19;CIGAR=1X;DP=110;DPB=110;DPRA=0;EPP=5.8675;EPPR=4.17955;GTI=0;LEN=1;MEANALT=1;MQM=7.21053;MQMR=1;NS=1;NUMALT=1;ODDS=4.30094;PAIRED=1;PAIREDR=1;PAO=0;PQA=0;PQR=0;PRO=0;QA=659;QR=3293;RO=91;RPL=9;RPP=3.12459;RPPR=5.89764;RPR=10;RUN=1;SAF=13;SAP=8.61041;SAR=6;SRF=52;SRP=7.04303;SRR=39;TYPE=snp	GT:DP:AD:RO:QR:AO:QA:GL	0:110:91,19:91:3293:19:659:0,-2.84911
contig_384_1|arrow	112357	.	C	T	1.14059e-11	PASS	AB=0;ABP=0;AC=0;AF=0;AN=1;AO=14;CIGAR=1X;DP=104;DPB=104;DPRA=0;EPP=3.63072;EPPR=3.87889;GTI=0;LEN=1;MEANALT=1;MQM=13.6429;MQMR=4.27778;NS=1;NUMALT=1;ODDS=26.6654;PAIRED=0.928571;PAIREDR=0.966667;PAO=0;PQA=0;PQR=0;PRO=0;QA=518;QR=3242;RO=90;RPL=8;RPP=3.63072;RPPR=3.87889;RPR=6;RUN=1;SAF=6;SAP=3.63072;SAR=8;SRF=38;SRP=7.73928;SRR=52;TYPE=snp	GT:DP:AD:RO:QR:AO:QA:GL	0:104:90,14:90:3242:14:518:0,-13.2407
contig_384_1|arrow	112694	.	G	A	1.71886e-08	PASS	AB=0;ABP=0;AC=0;AF=0;AN=1;AO=10;CIGAR=1X;DP=104;DPB=104;DPRA=0;EPP=10.8276;EPPR=3.37991;GTI=0;LEN=1;MEANALT=1;MQM=1;MQMR=1.62766;NS=1;NUMALT=1;ODDS=19.3476;PAIRED=1;PAIREDR=1;PAO=0;PQA=0;PQR=0;PRO=0;QA=370;QR=3454;RO=94;RPL=8;RPP=10.8276;RPPR=5.32038;RPR=2;RUN=1;SAF=0;SAP=24.725;SAR=10;SRF=25;SRP=47.7334;SRR=69;TYPE=snp	GT:DP:AD:RO:QR:AO:QA:GL	0:104:94,10:94:3454:10:370:0,-10.7996
contig_466_1|arrow	463525	.	A	G	3.51075e-15	PASS	AB=0;ABP=0;AC=0;AF=0;AN=1;AO=13;CIGAR=1X;DP=118;DPB=118;DPRA=0;EPP=3.17734;EPPR=3.34437;GTI=0;LEN=1;MEANALT=2;MQM=1;MQMR=37.875;NS=1;NUMALT=1;ODDS=485.184;PAIRED=0.461538;PAIREDR=0.913462;PAO=0;PQA=0;PQR=0;PRO=0;QA=455;QR=3772;RO=104;RPL=2;RPP=16.5402;RPPR=8.35546;RPR=11;RUN=1;SAF=6;SAP=3.17734;SAR=7;SRF=42;SRP=11.3621;SRR=62;TYPE=snp	GT:DP:AD:RO:QR:AO:QA:GL	0:118:104,13:104:3772:13:455:0,-212.054
contig_466_1|arrow	465101	.	CTTTAG	CTTTTAG	74.11	PASS	AB=0;ABP=0;AC=1;AF=1;AN=1;AO=36;CIGAR=1M1I5M;DP=130;DPB=136;DPRA=0;EPP=6.8707;EPPR=3.0103;GTI=0;LEN=1;MEANALT=1;MQM=9.19444;MQMR=1;NS=1;NUMALT=1;ODDS=17.0645;PAIRED=0.916667;PAIREDR=1;PAO=0;PQA=0;PQR=0;PRO=0;QA=204;QR=3377;RO=94;RPL=19;RPP=3.25157;RPPR=3.37991;RPR=17;RUN=1;SAF=13;SAP=9.04217;SAR=23;SRF=44;SRP=3.84193;SRR=50;TYPE=ins	GT:DP:AD:RO:QR:AO:QA:GL	1:130:94,36:94:3377:36:204:-7.66849,0
contig_466_1|arrow	465195	.	TGGTGTA	TGGGTGTA	2.10082e-05	PASS	AB=0;ABP=0;AC=0;AF=0;AN=1;AO=12;CIGAR=1M1I6M;DP=90;DPB=91.7143;DPRA=0;EPP=5.9056;EPPR=3.12166;GTI=0;LEN=1;MEANALT=1;MQM=5.91667;MQMR=1.75641;NS=1;NUMALT=1;ODDS=12.2391;PAIRED=1;PAIREDR=1;PAO=0;PQA=0;PQR=0;PRO=0;QA=48;QR=2827;RO=78;RPL=4;RPP=5.9056;RPPR=8.46682;RPR=8;RUN=1;SAF=10;SAP=14.5915;SAR=2;SRF=50;SRP=16.4846;SRR=28;TYPE=ins	GT:DP:AD:RO:QR:AO:QA:GL	0:90:78,12:78:2827:12:48:0,-6.72418
contig_466_1|arrow	465419	.	A	G	1.91135e-09	PASS	AB=0;ABP=0;AC=0;AF=0;AN=1;AO=21;CIGAR=1X;DP=135;DPB=135;DPRA=0;EPP=3.94093;EPPR=13.982;GTI=0;LEN=1;MEANALT=1;MQM=1;MQMR=1.51754;NS=1;NUMALT=1;ODDS=21.544;PAIRED=1;PAIREDR=1;PAO=0;PQA=0;PQR=0;PRO=0;QA=777;QR=4054;RO=114;RPL=13;RPP=5.59539;RPPR=5.75321;RPR=8;RUN=1;SAF=9;SAP=3.94093;SAR=12;SRF=62;SRP=4.9151;SRR=52;TYPE=snp	GT:DP:AD:RO:QR:AO:QA:GL	0:135:114,21:114:4054:21:777:0,-11.5761
contig_466_1|arrow	467016	.	T	C	9.975e-15	PASS	AB=0;ABP=0;AC=0;AF=0;AN=1;AO=13;CIGAR=1X;DP=130;DPB=130;DPRA=0;EPP=4.51363;EPPR=3.68421;GTI=0;LEN=1;MEANALT=2;MQM=60;MQMR=60;NS=1;NUMALT=1;ODDS=751.478;PAIRED=1;PAIREDR=0.991379;PAO=0;PQA=0;PQR=0;PRO=0;QA=481;QR=4166;RO=116;RPL=6;RPP=3.17734;RPPR=30.0414;RPR=7;RUN=1;SAF=7;SAP=3.17734;SAR=6;SRF=46;SRP=13.7928;SRR=70;TYPE=snp	GT:DP:AD:RO:QR:AO:QA:GL	0:130:116,13:116:4166:13:481:0,-331.468
contig_466_1|arrow	467046	.	TAAAAAAAAATTTATG	TAAAAAAAATTTATG	0	PASS	AB=0;ABP=0;AC=0;AF=0;AN=1;AO=12;CIGAR=1M1D14M;DP=124;DPB=123.25;DPRA=0;EPP=3.0103;EPPR=13.359;GTI=0;LEN=1;MEANALT=2;MQM=60;MQMR=60;NS=1;NUMALT=1;ODDS=733.353;PAIRED=1;PAIREDR=0.990991;PAO=0;PQA=0;PQR=0;PRO=0;QA=444;QR=4025;RO=111;RPL=8;RPP=5.9056;RPPR=5.3774;RPR=4;RUN=1;SAF=6;SAP=3.0103;SAR=6;SRF=43;SRP=15.2371;SRR=68;TYPE=del	GT:DP:AD:RO:QR:AO:QA:GL	0:124:111,12:111:4025:12:444:0,-322.135
contig_466_1|arrow	467077	.	CAAAAAGGT	CAAAAAAGGT	0	PASS	AB=0;ABP=0;AC=0;AF=0;AN=1;AO=20;CIGAR=1M1I8M;DP=114;DPB=116.222;DPRA=0;EPP=4.74748;EPPR=4.52089;GTI=0;LEN=1;MEANALT=3;MQM=60;MQMR=60;NS=1;NUMALT=1;ODDS=542.398;PAIRED=0.95;PAIREDR=0.934783;PAO=0;PQA=0;PQR=0;PRO=0;QA=642;QR=3262;RO=92;RPL=5;RPP=13.8677;RPPR=5.3706;RPR=15;RUN=1;SAF=9;SAP=3.44459;SAR=11;SRF=43;SRP=3.86001;SRR=49;TYPE=ins	GT:DP:AD:RO:QR:AO:QA:GL	0:114:92,20:92:3262:20:642:0,-235.726
contig_466_1|arrow	467408	.	T	C	5.0748e-14	PASS	AB=0;ABP=0;AC=0;AF=0;AN=1;AO=22;CIGAR=1X;DP=100;DPB=100;DPRA=0;EPP=3.40511;EPPR=12.0303;GTI=0;LEN=1;MEANALT=1;MQM=51.9545;MQMR=33.5256;NS=1;NUMALT=1;ODDS=177.287;PAIRED=1;PAIREDR=0.987179;PAO=0;PQA=0;PQR=0;PRO=0;QA=814;QR=2800;RO=78;RPL=18;RPP=22.3561;RPPR=12.0303;RPR=4;RUN=1;SAF=14;SAP=6.56362;SAR=8;SRF=48;SRP=12.0303;SRR=30;TYPE=snp	GT:DP:AD:RO:QR:AO:QA:GL	0:100:78,22:78:2800:22:814:0,-78.1384
contig_806_1|arrow	168902	.	T	C	0	PASS	AB=0;ABP=0;AC=0;AF=0;AN=1;AO=21;CIGAR=1X;DP=87;DPB=87;DPRA=0;EPP=3.1137;EPPR=6.30041;GTI=0;LEN=1;MEANALT=1;MQM=54.381;MQMR=43.9091;NS=1;NUMALT=1;ODDS=216.947;PAIRED=1;PAIREDR=0.939394;PAO=0;PQA=0;PQR=0;PRO=0;QA=777;QR=2344;RO=66;RPL=13;RPP=5.59539;RPPR=4.19474;RPR=8;RUN=1;SAF=15;SAP=11.386;SAR=6;SRF=38;SRP=6.30041;SRR=28;TYPE=snp	GT:DP:AD:RO:QR:AO:QA:GL	0:87:66,21:66:2344:21:777:0,-94.6404
contig_806_1|arrow	170591	.	A	G	0	PASS	AB=0;ABP=0;AC=0;AF=0;AN=1;AO=15;CIGAR=1X;DP=93;DPB=93;DPRA=0;EPP=3.15506;EPPR=16.4846;GTI=0;LEN=1;MEANALT=1;MQM=1;MQMR=13.859;NS=1;NUMALT=1;ODDS=136.018;PAIRED=1;PAIREDR=1;PAO=0;PQA=0;PQR=0;PRO=0;QA=529;QR=2838;RO=78;RPL=3;RPP=14.7363;RPPR=4.01252;RPR=12;RUN=1;SAF=11;SAP=10.1038;SAR=4;SRF=40;SRP=3.12166;SRR=38;TYPE=snp	GT:DP:AD:RO:QR:AO:QA:GL	0:93:78,15:78:2838:15:529:0,-59.7217
contig_806_1|arrow	171249	.	A	G	0	PASS	AB=0;ABP=0;AC=0;AF=0;AN=1;AO=16;CIGAR=1X;DP=96;DPB=96;DPRA=0;EPP=22.5536;EPPR=3.44459;GTI=0;LEN=1;MEANALT=1;MQM=15.75;MQMR=12.0625;NS=1;NUMALT=1;ODDS=90.0117;PAIRED=1;PAIREDR=0.9875;PAO=0;PQA=0;PQR=0;PRO=0;QA=592;QR=2784;RO=80;RPL=11;RPP=7.89611;RPPR=3.98746;RPR=5;RUN=1;SAF=5;SAP=7.89611;SAR=11;SRF=21;SRP=42.2054;SRR=59;TYPE=snp	GT:DP:AD:RO:QR:AO:QA:GL	0:96:80,16:80:2784:16:592:0,-41.3214
contig_806_1|arrow	171602	.	CACGG	TACGA	3.05576e-14	PASS	AB=0;ABP=0;AC=0;AF=0;AN=1;AO=22;CIGAR=1X3M1X;DP=85;DPB=85;DPRA=0;EPP=4.58955;EPPR=5.25182;GTI=0;LEN=5;MEANALT=2;MQM=60;MQMR=54.2903;NS=1;NUMALT=1;ODDS=255.95;PAIRED=0.954545;PAIREDR=0.967742;PAO=0;PQA=0;PQR=0;PRO=0;QA=784;QR=2254;RO=62;RPL=11;RPP=3.0103;RPPR=3.57068;RPR=11;RUN=1;SAF=12;SAP=3.40511;SAR=10;SRF=40;SRP=14.358;SRR=22;TYPE=complex	GT:DP:AD:RO:QR:AO:QA:GL	0:85:62,22:62:2254:22:784:0,-113.042
contig_806_1|arrow	171664	.	C	T	0	PASS	AB=0;ABP=0;AC=0;AF=0;AN=1;AO=12;CIGAR=1X;DP=88;DPB=88;DPRA=0;EPP=5.9056;EPPR=36.0395;GTI=0;LEN=1;MEANALT=1;MQM=60;MQMR=60;NS=1;NUMALT=1;ODDS=484.931;PAIRED=0.916667;PAIREDR=0.934211;PAO=0;PQA=0;PQR=0;PRO=0;QA=420;QR=2812;RO=76;RPL=6;RPP=3.0103;RPPR=8.61041;RPR=6;RUN=1;SAF=8;SAP=5.9056;SAR=4;SRF=38;SRP=3.0103;SRR=38;TYPE=snp	GT:DP:AD:RO:QR:AO:QA:GL	0:88:76,12:76:2812:12:420:0,-215.171
