# Supplementary material for: Stochastic nuclear organization and host-dependent allele contribution in Rhizophagus irregularis
Source: BMC Genomics. 2023 Jan 28;24:53. doi: 10.1186/s12864-023-09126-6 (PMC9883914; doi:10.1186/s12864-023-09126-6)
Supplement: Supplementary file 3 — Additional file 3. Allele variant (SNP) list based on C3 gDNA reads (.vcf file) [file 12864_2023_9126_MOESM3_ESM.vcf]

##fileformat=VCFv4.2
##FILTER=<ID=PASS,Description="All filters passed">
##fileDate=20200923
##source=freeBayes v1.3.2-dirty
##reference=../C3_racon2_assembly.fa
##contig=<ID=contig_1001_1|arrow,length=689920>
##contig=<ID=contig_1002_1|arrow,length=98354>
##contig=<ID=contig_1003_1|arrow,length=192573>
##contig=<ID=contig_1005_1|arrow,length=25178>
##contig=<ID=contig_1006_1|arrow,length=65510>
##contig=<ID=contig_1007_1|arrow,length=166155>
##contig=<ID=contig_1008_1|arrow,length=227627>
##contig=<ID=contig_1012_1|arrow,length=33238>
##contig=<ID=contig_1013_1|arrow,length=295936>
##contig=<ID=contig_1014_1|arrow,length=206997>
##contig=<ID=contig_1015_1|arrow,length=431024>
##contig=<ID=contig_1016_1|arrow,length=150977>
##contig=<ID=contig_1017_1|arrow,length=207186>
##contig=<ID=contig_1018_1|arrow,length=20716>
##contig=<ID=contig_1019_1|arrow,length=298148>
##contig=<ID=contig_101_1|arrow,length=259605>
##contig=<ID=contig_1021_1|arrow,length=47212>
##contig=<ID=contig_1023_1|arrow,length=325878>
##contig=<ID=contig_1028_1|arrow,length=138739>
##contig=<ID=contig_1031_1|arrow,length=53972>
##contig=<ID=contig_1034_1|arrow,length=111934>
##contig=<ID=contig_1035_1|arrow,length=295545>
##contig=<ID=contig_1036_1|arrow,length=213954>
##contig=<ID=contig_1037_1|arrow,length=125954>
##contig=<ID=contig_1038_1|arrow,length=50583>
##contig=<ID=contig_1040_1|arrow,length=374770>
##contig=<ID=contig_1041_1|arrow,length=202447>
##contig=<ID=contig_1042_1|arrow,length=6889>
##contig=<ID=contig_1045_1|arrow,length=313386>
##contig=<ID=contig_1049_1|arrow,length=36309>
##contig=<ID=contig_1050_1|arrow,length=14946>
##contig=<ID=contig_1051_1|arrow,length=12968>
##contig=<ID=contig_1052_1|arrow,length=227733>
##contig=<ID=contig_1053_1|arrow,length=21383>
##contig=<ID=contig_1055_1|arrow,length=167694>
##contig=<ID=contig_1056_1|arrow,length=144190>
##contig=<ID=contig_1058_1|arrow,length=73060>
##contig=<ID=contig_1059_1|arrow,length=6438>
##contig=<ID=contig_1061_1|arrow,length=9555>
##contig=<ID=contig_1064_1|arrow,length=525>
##contig=<ID=contig_1065_1|arrow,length=167062>
##contig=<ID=contig_1066_1|arrow,length=367899>
##contig=<ID=contig_1067_1|arrow,length=32538>
##contig=<ID=contig_1069_1|arrow,length=151803>
##contig=<ID=contig_1072_1|arrow,length=333602>
##contig=<ID=contig_1075_1|arrow,length=72878>
##contig=<ID=contig_1077_1|arrow,length=5362>
##contig=<ID=contig_1078_1|arrow,length=249241>
##contig=<ID=contig_1080_1|arrow,length=616>
##contig=<ID=contig_1081_1|arrow,length=202494>
##contig=<ID=contig_1086_1|arrow,length=96444>
##contig=<ID=contig_1089_1|arrow,length=36942>
##contig=<ID=contig_1091_1|arrow,length=133858>
##contig=<ID=contig_1092_1|arrow,length=186611>
##contig=<ID=contig_1095_1|arrow,length=64016>
##contig=<ID=contig_1097_1|arrow,length=320763>
##contig=<ID=contig_1098_1|arrow,length=176240>
##contig=<ID=contig_1103_1|arrow,length=6954>
##contig=<ID=contig_1104_1|arrow,length=374738>
##contig=<ID=contig_1105_1|arrow,length=57482>
##contig=<ID=contig_1109_1|arrow,length=300924>
##contig=<ID=contig_1110_1|arrow,length=23337>
##contig=<ID=contig_1113_1|arrow,length=23293>
##contig=<ID=contig_1114_1|arrow,length=57487>
##contig=<ID=contig_1115_1|arrow,length=51883>
##contig=<ID=contig_1116_1|arrow,length=361372>
##contig=<ID=contig_1119_1|arrow,length=46281>
##contig=<ID=contig_1122_1|arrow,length=5200>
##contig=<ID=contig_1123_1|arrow,length=343765>
##contig=<ID=contig_1124_1|arrow,length=267760>
##contig=<ID=contig_1125_1|arrow,length=192182>
##contig=<ID=contig_1130_1|arrow,length=72181>
##contig=<ID=contig_1131_1|arrow,length=213274>
##contig=<ID=contig_1132_1|arrow,length=154498>
##contig=<ID=contig_1135_1|arrow,length=212739>
##contig=<ID=contig_1136_1|arrow,length=39284>
##contig=<ID=contig_1137_1|arrow,length=219510>
##contig=<ID=contig_1138_1|arrow,length=192137>
##contig=<ID=contig_1141_1|arrow,length=7353>
##contig=<ID=contig_1142_1|arrow,length=161528>
##contig=<ID=contig_1143_1|arrow,length=294817>
##contig=<ID=contig_1144_1|arrow,length=578856>
##contig=<ID=contig_1146_1|arrow,length=264259>
##contig=<ID=contig_1147_1|arrow,length=115272>
##contig=<ID=contig_1150_1|arrow,length=234188>
##contig=<ID=contig_1151_1|arrow,length=144973>
##contig=<ID=contig_1152_1|arrow,length=87174>
##contig=<ID=contig_1153_1|arrow,length=117327>
##contig=<ID=contig_1154_1|arrow,length=109017>
##contig=<ID=contig_1158_1|arrow,length=48492>
##contig=<ID=contig_1159_1|arrow,length=65682>
##contig=<ID=contig_1161_1|arrow,length=408732>
##contig=<ID=contig_1163_1|arrow,length=345136>
##contig=<ID=contig_1164_1|arrow,length=574602>
##contig=<ID=contig_1165_1|arrow,length=206109>
##contig=<ID=contig_1166_1|arrow,length=172158>
##contig=<ID=contig_1167_1|arrow,length=438743>
##contig=<ID=contig_1168_1|arrow,length=227482>
##contig=<ID=contig_1172_1|arrow,length=445709>
##contig=<ID=contig_1173_1|arrow,length=164136>
##contig=<ID=contig_1175_1|arrow,length=5330>
##contig=<ID=contig_1176_1|arrow,length=468487>
##contig=<ID=contig_1178_1|arrow,length=167534>
##contig=<ID=contig_1182_1|arrow,length=79026>
##contig=<ID=contig_1183_1|arrow,length=414355>
##contig=<ID=contig_1184_1|arrow,length=30076>
##contig=<ID=contig_1185_1|arrow,length=596157>
##contig=<ID=contig_1186_1|arrow,length=19623>
##contig=<ID=contig_1188_1|arrow,length=257241>
##contig=<ID=contig_1189_1|arrow,length=166426>
##contig=<ID=contig_1190_1|arrow,length=6024>
##contig=<ID=contig_1191_1|arrow,length=16193>
##contig=<ID=contig_1192_1|arrow,length=5803>
##contig=<ID=contig_1193_1|arrow,length=170827>
##contig=<ID=contig_1194_1|arrow,length=121243>
##contig=<ID=contig_1195_1|arrow,length=2330>
##contig=<ID=contig_1196_1|arrow,length=143698>
##contig=<ID=contig_1197_1|arrow,length=43051>
##contig=<ID=contig_1202_1|arrow,length=103630>
##contig=<ID=contig_1203_1|arrow,length=19089>
##contig=<ID=contig_1205_1|arrow,length=29497>
##contig=<ID=contig_1207_1|arrow,length=309181>
##contig=<ID=contig_1208_1|arrow,length=37600>
##contig=<ID=contig_1210_1|arrow,length=148776>
##contig=<ID=contig_1211_1|arrow,length=337805>
##contig=<ID=contig_1212_1|arrow,length=68762>
##contig=<ID=contig_1214_1|arrow,length=320644>
##contig=<ID=contig_1215_1|arrow,length=459350>
##contig=<ID=contig_1218_1|arrow,length=159991>
##contig=<ID=contig_1219_1|arrow,length=262445>
##contig=<ID=contig_1220_1|arrow,length=110363>
##contig=<ID=contig_1223_1|arrow,length=141602>
##contig=<ID=contig_1225_1|arrow,length=116349>
##contig=<ID=contig_1226_1|arrow,length=257754>
##contig=<ID=contig_1227_1|arrow,length=5997>
##contig=<ID=contig_1228_1|arrow,length=173132>
##contig=<ID=contig_1229_1|arrow,length=13720>
##contig=<ID=contig_1234_1|arrow,length=21077>
##contig=<ID=contig_1235_1|arrow,length=171761>
##contig=<ID=contig_1236_1|arrow,length=73096>
##contig=<ID=contig_1237_1|arrow,length=319604>
##contig=<ID=contig_1238_1|arrow,length=16926>
##contig=<ID=contig_1239_1|arrow,length=196692>
##contig=<ID=contig_1240_1|arrow,length=37171>
##contig=<ID=contig_1241_1|arrow,length=64789>
##contig=<ID=contig_1243_1|arrow,length=80617>
##contig=<ID=contig_1245_1|arrow,length=14921>
##contig=<ID=contig_1246_1|arrow,length=143889>
##contig=<ID=contig_1247_1|arrow,length=17896>
##contig=<ID=contig_1250_1|arrow,length=79830>
##contig=<ID=contig_1251_1|arrow,length=218545>
##contig=<ID=contig_1253_1|arrow,length=76659>
##contig=<ID=contig_1254_1|arrow,length=165958>
##contig=<ID=contig_1255_1|arrow,length=6538>
##contig=<ID=contig_1256_1|arrow,length=90851>
##contig=<ID=contig_1257_1|arrow,length=26737>
##contig=<ID=contig_1259_1|arrow,length=174294>
##contig=<ID=contig_1261_1|arrow,length=7015>
##contig=<ID=contig_1262_1|arrow,length=75891>
##contig=<ID=contig_1263_1|arrow,length=164955>
##contig=<ID=contig_1264_1|arrow,length=41323>
##contig=<ID=contig_1267_1|arrow,length=307886>
##contig=<ID=contig_1268_1|arrow,length=336131>
##contig=<ID=contig_1270_1|arrow,length=183262>
##contig=<ID=contig_1271_1|arrow,length=15082>
##contig=<ID=contig_1274_1|arrow,length=77856>
##contig=<ID=contig_1275_1|arrow,length=29606>
##contig=<ID=contig_1278_1|arrow,length=222998>
##contig=<ID=contig_1279_1|arrow,length=76206>
##contig=<ID=contig_1280_1|arrow,length=79635>
##contig=<ID=contig_1283_1|arrow,length=110199>
##contig=<ID=contig_1284_1|arrow,length=460045>
##contig=<ID=contig_1285_1|arrow,length=76064>
##contig=<ID=contig_1288_1|arrow,length=56919>
##contig=<ID=contig_1289_1|arrow,length=8020>
##contig=<ID=contig_1292_1|arrow,length=169354>
##contig=<ID=contig_1294_1|arrow,length=37665>
##contig=<ID=contig_1295_1|arrow,length=242722>
##contig=<ID=contig_1296_1|arrow,length=10770>
##contig=<ID=contig_1297_1|arrow,length=39130>
##contig=<ID=contig_1298_1|arrow,length=257467>
##contig=<ID=contig_1299_1|arrow,length=114176>
##contig=<ID=contig_1300_1|arrow,length=326625>
##contig=<ID=contig_1301_1|arrow,length=68308>
##contig=<ID=contig_1303_1|arrow,length=67142>
##contig=<ID=contig_1305_1|arrow,length=65564>
##contig=<ID=contig_1306_1|arrow,length=61586>
##contig=<ID=contig_1309_1|arrow,length=151150>
##contig=<ID=contig_1310_1|arrow,length=7919>
##contig=<ID=contig_1311_1|arrow,length=16096>
##contig=<ID=contig_1312_1|arrow,length=486897>
##contig=<ID=contig_1315_1|arrow,length=149104>
##contig=<ID=contig_1317_1|arrow,length=402623>
##contig=<ID=contig_1319_1|arrow,length=69146>
##contig=<ID=contig_1323_1|arrow,length=174389>
##contig=<ID=contig_1324_1|arrow,length=49512>
##contig=<ID=contig_1325_1|arrow,length=66191>
##contig=<ID=contig_1326_1|arrow,length=62796>
##contig=<ID=contig_1327_1|arrow,length=406664>
##contig=<ID=contig_1328_1|arrow,length=54403>
##contig=<ID=contig_1331_1|arrow,length=10574>
##contig=<ID=contig_1332_1|arrow,length=5350>
##contig=<ID=contig_1334_1|arrow,length=63008>
##contig=<ID=contig_1335_1|arrow,length=163516>
##contig=<ID=contig_1336_1|arrow,length=92728>
##contig=<ID=contig_1338_1|arrow,length=170788>
##contig=<ID=contig_1340_1|arrow,length=267183>
##contig=<ID=contig_1341_1|arrow,length=42918>
##contig=<ID=contig_1342_1|arrow,length=245997>
##contig=<ID=contig_1343_1|arrow,length=7978>
##contig=<ID=contig_1347_1|arrow,length=123781>
##contig=<ID=contig_1350_1|arrow,length=42725>
##contig=<ID=contig_1351_1|arrow,length=33575>
##contig=<ID=contig_1352_1|arrow,length=188727>
##contig=<ID=contig_1360_1|arrow,length=41583>
##contig=<ID=contig_1361_1|arrow,length=568722>
##contig=<ID=contig_1362_1|arrow,length=202798>
##contig=<ID=contig_1363_1|arrow,length=5856>
##contig=<ID=contig_1364_1|arrow,length=103169>
##contig=<ID=contig_1365_1|arrow,length=26858>
##contig=<ID=contig_1367_1|arrow,length=14249>
##contig=<ID=contig_1368_1|arrow,length=64954>
##contig=<ID=contig_1370_1|arrow,length=35394>
##contig=<ID=contig_1371_1|arrow,length=191837>
##contig=<ID=contig_1372_1|arrow,length=42285>
##contig=<ID=contig_1373_1|arrow,length=6119>
##contig=<ID=contig_1374_1|arrow,length=205230>
##contig=<ID=contig_1378_1|arrow,length=3411>
##contig=<ID=contig_1380_1|arrow,length=261484>
##contig=<ID=contig_1382_1|arrow,length=47737>
##contig=<ID=contig_1383_1|arrow,length=42679>
##contig=<ID=contig_1384_1|arrow,length=378061>
##contig=<ID=contig_1385_1|arrow,length=136149>
##contig=<ID=contig_1387_1|arrow,length=190549>
##contig=<ID=contig_1388_1|arrow,length=9586>
##contig=<ID=contig_1389_1|arrow,length=89674>
##contig=<ID=contig_1390_1|arrow,length=87710>
##contig=<ID=contig_1392_1|arrow,length=9418>
##contig=<ID=contig_1393_1|arrow,length=40173>
##contig=<ID=contig_1395_1|arrow,length=562319>
##contig=<ID=contig_1397_1|arrow,length=34740>
##contig=<ID=contig_1398_1|arrow,length=1624>
##contig=<ID=contig_1399_1|arrow,length=95495>
##contig=<ID=contig_1400_1|arrow,length=155300>
##contig=<ID=contig_1401_1|arrow,length=181902>
##contig=<ID=contig_1403_1|arrow,length=214605>
##contig=<ID=contig_1404_1|arrow,length=139501>
##contig=<ID=contig_1405_1|arrow,length=55141>
##contig=<ID=contig_1406_1|arrow,length=6491>
##contig=<ID=contig_1409_1|arrow,length=30302>
##contig=<ID=contig_1410_1|arrow,length=41999>
##contig=<ID=contig_1411_1|arrow,length=120198>
##contig=<ID=contig_1412_1|arrow,length=7504>
##contig=<ID=contig_1413_1|arrow,length=45355>
##contig=<ID=contig_1415_1|arrow,length=122526>
##contig=<ID=contig_1416_1|arrow,length=171640>
##contig=<ID=contig_1418_1|arrow,length=147299>
##contig=<ID=contig_1419_1|arrow,length=414730>
##contig=<ID=contig_1422_1|arrow,length=6175>
##contig=<ID=contig_1425_1|arrow,length=177140>
##contig=<ID=contig_1426_1|arrow,length=19171>
##contig=<ID=contig_1428_1|arrow,length=52358>
##contig=<ID=contig_1429_1|arrow,length=215543>
##contig=<ID=contig_1430_1|arrow,length=5501>
##contig=<ID=contig_1432_1|arrow,length=1695>
##contig=<ID=contig_1433_1|arrow,length=141405>
##contig=<ID=contig_1435_1|arrow,length=67901>
##contig=<ID=contig_1439_1|arrow,length=37695>
##contig=<ID=contig_1443_1|arrow,length=186842>
##contig=<ID=contig_1445_1|arrow,length=116068>
##contig=<ID=contig_1446_1|arrow,length=109176>
##contig=<ID=contig_1447_1|arrow,length=3046>
##contig=<ID=contig_1448_1|arrow,length=71970>
##contig=<ID=contig_1450_1|arrow,length=3803>
##contig=<ID=contig_1451_1|arrow,length=42603>
##contig=<ID=contig_1453_1|arrow,length=143898>
##contig=<ID=contig_1454_1|arrow,length=10649>
##contig=<ID=contig_1455_1|arrow,length=9665>
##contig=<ID=contig_1457_1|arrow,length=78066>
##contig=<ID=contig_1459_1|arrow,length=431953>
##contig=<ID=contig_145_1|arrow,length=514>
##contig=<ID=contig_1460_1|arrow,length=861>
##contig=<ID=contig_1461_1|arrow,length=321974>
##contig=<ID=contig_1462_1|arrow,length=10594>
##contig=<ID=contig_1463_1|arrow,length=8183>
##contig=<ID=contig_1464_1|arrow,length=1172>
##contig=<ID=contig_1465_1|arrow,length=81176>
##contig=<ID=contig_1466_1|arrow,length=55645>
##contig=<ID=contig_1467_1|arrow,length=81374>
##contig=<ID=contig_1468_1|arrow,length=56314>
##contig=<ID=contig_1470_1|arrow,length=79779>
##contig=<ID=contig_1471_1|arrow,length=7479>
##contig=<ID=contig_1472_1|arrow,length=97595>
##contig=<ID=contig_1473_1|arrow,length=88019>
##contig=<ID=contig_1474_1|arrow,length=145777>
##contig=<ID=contig_1475_1|arrow,length=4533>
##contig=<ID=contig_1476_1|arrow,length=35171>
##contig=<ID=contig_1477_1|arrow,length=195656>
##contig=<ID=contig_1479_1|arrow,length=417545>
##contig=<ID=contig_1481_1|arrow,length=5677>
##contig=<ID=contig_1482_1|arrow,length=12059>
##contig=<ID=contig_1483_1|arrow,length=4528>
##contig=<ID=contig_1485_1|arrow,length=12044>
##contig=<ID=contig_1486_1|arrow,length=24855>
##contig=<ID=contig_1487_1|arrow,length=23159>
##contig=<ID=contig_1490_1|arrow,length=29255>
##contig=<ID=contig_1491_1|arrow,length=121742>
##contig=<ID=contig_1492_1|arrow,length=51660>
##contig=<ID=contig_1493_1|arrow,length=255774>
##contig=<ID=contig_1494_1|arrow,length=46746>
##contig=<ID=contig_1495_1|arrow,length=162200>
##contig=<ID=contig_1496_1|arrow,length=11882>
##contig=<ID=contig_1497_1|arrow,length=54486>
##contig=<ID=contig_1498_1|arrow,length=15203>
##contig=<ID=contig_1499_1|arrow,length=281943>
##contig=<ID=contig_1501_1|arrow,length=12295>
##contig=<ID=contig_1503_1|arrow,length=5872>
##contig=<ID=contig_1504_1|arrow,length=7650>
##contig=<ID=contig_1505_1|arrow,length=14019>
##contig=<ID=contig_1506_1|arrow,length=3051>
##contig=<ID=contig_1508_1|arrow,length=10255>
##contig=<ID=contig_1509_1|arrow,length=115473>
##contig=<ID=contig_1510_1|arrow,length=16105>
##contig=<ID=contig_1511_1|arrow,length=82277>
##contig=<ID=contig_1513_1|arrow,length=6801>
##contig=<ID=contig_1514_1|arrow,length=8719>
##contig=<ID=contig_1515_1|arrow,length=4234>
##contig=<ID=contig_1516_1|arrow,length=74156>
##contig=<ID=contig_1517_1|arrow,length=73508>
##contig=<ID=contig_1518_1|arrow,length=59114>
##contig=<ID=contig_1520_1|arrow,length=5427>
##contig=<ID=contig_1521_1|arrow,length=94532>
##contig=<ID=contig_1522_1|arrow,length=9689>
##contig=<ID=contig_1523_1|arrow,length=18209>
##contig=<ID=contig_1524_1|arrow,length=48591>
##contig=<ID=contig_1527_1|arrow,length=189572>
##contig=<ID=contig_1528_1|arrow,length=28599>
##contig=<ID=contig_1529_1|arrow,length=15968>
##contig=<ID=contig_1530_1|arrow,length=8512>
##contig=<ID=contig_1532_1|arrow,length=7925>
##contig=<ID=contig_1533_1|arrow,length=9805>
##contig=<ID=contig_1534_1|arrow,length=16222>
##contig=<ID=contig_1535_1|arrow,length=15848>
##contig=<ID=contig_1536_1|arrow,length=19077>
##contig=<ID=contig_1537_1|arrow,length=15408>
##contig=<ID=contig_1538_1|arrow,length=25778>
##contig=<ID=contig_1539_1|arrow,length=466185>
##contig=<ID=contig_1540_1|arrow,length=251361>
##contig=<ID=contig_1542_1|arrow,length=9471>
##contig=<ID=contig_1543_1|arrow,length=139996>
##contig=<ID=contig_1544_1|arrow,length=45312>
##contig=<ID=contig_1545_1|arrow,length=4986>
##contig=<ID=contig_1546_1|arrow,length=196298>
##contig=<ID=contig_1547_1|arrow,length=17963>
##contig=<ID=contig_1548_1|arrow,length=164069>
##contig=<ID=contig_1549_1|arrow,length=6326>
##contig=<ID=contig_1550_1|arrow,length=11561>
##contig=<ID=contig_1551_1|arrow,length=10262>
##contig=<ID=contig_1552_1|arrow,length=83505>
##contig=<ID=contig_1553_1|arrow,length=38808>
##contig=<ID=contig_1554_1|arrow,length=6881>
##contig=<ID=contig_1555_1|arrow,length=19484>
##contig=<ID=contig_1556_1|arrow,length=5142>
##contig=<ID=contig_1557_1|arrow,length=94631>
##contig=<ID=contig_1558_1|arrow,length=31731>
##contig=<ID=contig_1559_1|arrow,length=185710>
##contig=<ID=contig_1561_1|arrow,length=4856>
##contig=<ID=contig_1563_1|arrow,length=200429>
##contig=<ID=contig_1564_1|arrow,length=225530>
##contig=<ID=contig_1569_1|arrow,length=80044>
##contig=<ID=contig_1570_1|arrow,length=299518>
##contig=<ID=contig_1573_1|arrow,length=7215>
##contig=<ID=contig_1576_1|arrow,length=55199>
##contig=<ID=contig_1581_1|arrow,length=225205>
##contig=<ID=contig_1582_1|arrow,length=228060>
##contig=<ID=contig_1583_1|arrow,length=87951>
##contig=<ID=contig_1584_1|arrow,length=33758>
##contig=<ID=contig_1587_1|arrow,length=52784>
##contig=<ID=contig_1588_1|arrow,length=20512>
##contig=<ID=contig_1591_1|arrow,length=156233>
##contig=<ID=contig_1594_1|arrow,length=391998>
##contig=<ID=contig_1595_1|arrow,length=287744>
##contig=<ID=contig_1596_1|arrow,length=5970>
##contig=<ID=contig_1599_1|arrow,length=9736>
##contig=<ID=contig_1606_1|arrow,length=212843>
##contig=<ID=contig_1607_1|arrow,length=123034>
##contig=<ID=contig_1610_1|arrow,length=15856>
##contig=<ID=contig_1611_1|arrow,length=5062>
##contig=<ID=contig_1612_1|arrow,length=9582>
##contig=<ID=contig_1613_1|arrow,length=65861>
##contig=<ID=contig_1617_1|arrow,length=14965>
##contig=<ID=contig_1621_1|arrow,length=183087>
##contig=<ID=contig_1623_1|arrow,length=262837>
##contig=<ID=contig_1627_1|arrow,length=228609>
##contig=<ID=contig_1628_1|arrow,length=9236>
##contig=<ID=contig_1636_1|arrow,length=44564>
##contig=<ID=contig_1637_1|arrow,length=29330>
##contig=<ID=contig_1638_1|arrow,length=35641>
##contig=<ID=contig_1640_1|arrow,length=6596>
##contig=<ID=contig_1641_1|arrow,length=377000>
##contig=<ID=contig_1642_1|arrow,length=9786>
##contig=<ID=contig_1643_1|arrow,length=3470>
##contig=<ID=contig_1645_1|arrow,length=16215>
##contig=<ID=contig_1647_1|arrow,length=11793>
##contig=<ID=contig_1648_1|arrow,length=17937>
##contig=<ID=contig_1649_1|arrow,length=7891>
##contig=<ID=contig_1650_1|arrow,length=310988>
##contig=<ID=contig_1651_1|arrow,length=11387>
##contig=<ID=contig_1652_1|arrow,length=11455>
##contig=<ID=contig_1653_1|arrow,length=20571>
##contig=<ID=contig_1654_1|arrow,length=199838>
##contig=<ID=contig_1655_1|arrow,length=169266>
##contig=<ID=contig_1657_1|arrow,length=1129>
##contig=<ID=contig_1658_1|arrow,length=98370>
##contig=<ID=contig_1660_1|arrow,length=29205>
##contig=<ID=contig_1661_1|arrow,length=4690>
##contig=<ID=contig_1662_1|arrow,length=47568>
##contig=<ID=contig_1663_1|arrow,length=46271>
##contig=<ID=contig_1664_1|arrow,length=19112>
##contig=<ID=contig_1665_1|arrow,length=431378>
##contig=<ID=contig_1669_1|arrow,length=80919>
##contig=<ID=contig_1678_1|arrow,length=61894>
##contig=<ID=contig_1679_1|arrow,length=162680>
##contig=<ID=contig_1680_1|arrow,length=35899>
##contig=<ID=contig_1685_1|arrow,length=118884>
##contig=<ID=contig_1686_1|arrow,length=5657>
##contig=<ID=contig_1689_1|arrow,length=30673>
##contig=<ID=contig_1690_1|arrow,length=18002>
##contig=<ID=contig_1692_1|arrow,length=21007>
##contig=<ID=contig_1695_1|arrow,length=52955>
##contig=<ID=contig_1698_1|arrow,length=11004>
##contig=<ID=contig_1700_1|arrow,length=23284>
##contig=<ID=contig_1701_1|arrow,length=53784>
##contig=<ID=contig_1702_1|arrow,length=180234>
##contig=<ID=contig_1703_1|arrow,length=7946>
##contig=<ID=contig_1704_1|arrow,length=16396>
##contig=<ID=contig_1705_1|arrow,length=173247>
##contig=<ID=contig_1706_1|arrow,length=14641>
##contig=<ID=contig_1708_1|arrow,length=79563>
##contig=<ID=contig_1709_1|arrow,length=167088>
##contig=<ID=contig_1710_1|arrow,length=235657>
##contig=<ID=contig_1711_1|arrow,length=205988>
##contig=<ID=contig_1718_1|arrow,length=7817>
##contig=<ID=contig_1719_1|arrow,length=13902>
##contig=<ID=contig_171_1|arrow,length=34965>
##contig=<ID=contig_1721_1|arrow,length=368120>
##contig=<ID=contig_1723_1|arrow,length=12842>
##contig=<ID=contig_1724_1|arrow,length=21748>
##contig=<ID=contig_1725_1|arrow,length=26530>
##contig=<ID=contig_1726_1|arrow,length=13148>
##contig=<ID=contig_1727_1|arrow,length=4681>
##contig=<ID=contig_1728_1|arrow,length=14802>
##contig=<ID=contig_1729_1|arrow,length=110748>
##contig=<ID=contig_1730_1|arrow,length=3481>
##contig=<ID=contig_1731_1|arrow,length=18127>
##contig=<ID=contig_1732_1|arrow,length=69145>
##contig=<ID=contig_1734_1|arrow,length=131473>
##contig=<ID=contig_1739_1|arrow,length=24205>
##contig=<ID=contig_1744_1|arrow,length=153783>
##contig=<ID=contig_1745_1|arrow,length=39418>
##contig=<ID=contig_1746_1|arrow,length=7197>
##contig=<ID=contig_1748_1|arrow,length=136719>
##contig=<ID=contig_1749_1|arrow,length=50567>
##contig=<ID=contig_174_1|arrow,length=87401>
##contig=<ID=contig_1750_1|arrow,length=34525>
##contig=<ID=contig_1752_1|arrow,length=19113>
##contig=<ID=contig_1756_1|arrow,length=18212>
##contig=<ID=contig_1759_1|arrow,length=19829>
##contig=<ID=contig_1760_1|arrow,length=91108>
##contig=<ID=contig_1761_1|arrow,length=67556>
##contig=<ID=contig_1762_1|arrow,length=133777>
##contig=<ID=contig_1763_1|arrow,length=3306>
##contig=<ID=contig_1774_1|arrow,length=3895>
##contig=<ID=contig_1776_1|arrow,length=195873>
##contig=<ID=contig_1780_1|arrow,length=41251>
##contig=<ID=contig_1781_1|arrow,length=44590>
##contig=<ID=contig_1784_1|arrow,length=8585>
##contig=<ID=contig_1790_1|arrow,length=235804>
##contig=<ID=contig_1792_1|arrow,length=71233>
##contig=<ID=contig_1795_1|arrow,length=5683>
##contig=<ID=contig_1796_1|arrow,length=4323>
##contig=<ID=contig_1797_1|arrow,length=49505>
##contig=<ID=contig_1798_1|arrow,length=325429>
##contig=<ID=contig_1799_1|arrow,length=17505>
##contig=<ID=contig_1800_1|arrow,length=116712>
##contig=<ID=contig_1803_1|arrow,length=5182>
##contig=<ID=contig_1806_1|arrow,length=17390>
##contig=<ID=contig_1807_1|arrow,length=57995>
##contig=<ID=contig_1812_1|arrow,length=57735>
##contig=<ID=contig_1813_1|arrow,length=131109>
##contig=<ID=contig_1814_1|arrow,length=3265>
##contig=<ID=contig_1815_1|arrow,length=153934>
##contig=<ID=contig_1817_1|arrow,length=11398>
##contig=<ID=contig_181_1|arrow,length=281311>
##contig=<ID=contig_1820_1|arrow,length=4725>
##contig=<ID=contig_1822_1|arrow,length=338723>
##contig=<ID=contig_1824_1|arrow,length=24601>
##contig=<ID=contig_1826_1|arrow,length=8756>
##contig=<ID=contig_1827_1|arrow,length=15372>
##contig=<ID=contig_1828_1|arrow,length=5640>
##contig=<ID=contig_1829_1|arrow,length=111911>
##contig=<ID=contig_1832_1|arrow,length=2870>
##contig=<ID=contig_1833_1|arrow,length=20488>
##contig=<ID=contig_1834_1|arrow,length=240979>
##contig=<ID=contig_1835_1|arrow,length=125304>
##contig=<ID=contig_1837_1|arrow,length=11948>
##contig=<ID=contig_1846_1|arrow,length=115200>
##contig=<ID=contig_1848_1|arrow,length=17176>
##contig=<ID=contig_1850_1|arrow,length=18120>
##contig=<ID=contig_1851_1|arrow,length=67113>
##contig=<ID=contig_1852_1|arrow,length=399997>
##contig=<ID=contig_1853_1|arrow,length=200285>
##contig=<ID=contig_1854_1|arrow,length=69399>
##contig=<ID=contig_1855_1|arrow,length=6226>
##contig=<ID=contig_1857_1|arrow,length=218126>
##contig=<ID=contig_1858_1|arrow,length=95929>
##contig=<ID=contig_1859_1|arrow,length=22993>
##contig=<ID=contig_1862_1|arrow,length=63150>
##contig=<ID=contig_1865_1|arrow,length=18015>
##contig=<ID=contig_1866_1|arrow,length=33278>
##contig=<ID=contig_1870_1|arrow,length=137768>
##contig=<ID=contig_1872_1|arrow,length=758>
##contig=<ID=contig_1874_1|arrow,length=133399>
##contig=<ID=contig_1877_1|arrow,length=62622>
##contig=<ID=contig_1878_1|arrow,length=517311>
##contig=<ID=contig_1879_1|arrow,length=20707>
##contig=<ID=contig_1881_1|arrow,length=304970>
##contig=<ID=contig_1883_1|arrow,length=6546>
##contig=<ID=contig_1889_1|arrow,length=4785>
##contig=<ID=contig_1896_1|arrow,length=6136>
##contig=<ID=contig_1897_1|arrow,length=52617>
##contig=<ID=contig_1898_1|arrow,length=56760>
##contig=<ID=contig_1899_1|arrow,length=8321>
##contig=<ID=contig_1900_1|arrow,length=264215>
##contig=<ID=contig_1901_1|arrow,length=14093>
##contig=<ID=contig_1902_1|arrow,length=132566>
##contig=<ID=contig_1903_1|arrow,length=72712>
##contig=<ID=contig_1904_1|arrow,length=42302>
##contig=<ID=contig_1909_1|arrow,length=62485>
##contig=<ID=contig_1915_1|arrow,length=21445>
##contig=<ID=contig_1916_1|arrow,length=92553>
##contig=<ID=contig_1919_1|arrow,length=4045>
##contig=<ID=contig_1926_1|arrow,length=15086>
##contig=<ID=contig_1927_1|arrow,length=103085>
##contig=<ID=contig_1933_1|arrow,length=11072>
##contig=<ID=contig_1934_1|arrow,length=66467>
##contig=<ID=contig_1939_1|arrow,length=1492>
##contig=<ID=contig_193_1|arrow,length=79691>
##contig=<ID=contig_1941_1|arrow,length=15620>
##contig=<ID=contig_1943_1|arrow,length=17390>
##contig=<ID=contig_1944_1|arrow,length=11815>
##contig=<ID=contig_1949_1|arrow,length=89420>
##contig=<ID=contig_194_1|arrow,length=353933>
##contig=<ID=contig_1950_1|arrow,length=80993>
##contig=<ID=contig_1952_1|arrow,length=5267>
##contig=<ID=contig_1954_1|arrow,length=3956>
##contig=<ID=contig_1963_1|arrow,length=34447>
##contig=<ID=contig_1965_1|arrow,length=373852>
##contig=<ID=contig_1966_1|arrow,length=14908>
##contig=<ID=contig_1969_1|arrow,length=19799>
##contig=<ID=contig_1975_1|arrow,length=4528>
##contig=<ID=contig_1976_1|arrow,length=14109>
##contig=<ID=contig_1977_1|arrow,length=205037>
##contig=<ID=contig_1978_1|arrow,length=23290>
##contig=<ID=contig_1979_1|arrow,length=22465>
##contig=<ID=contig_1982_1|arrow,length=22847>
##contig=<ID=contig_1985_1|arrow,length=19883>
##contig=<ID=contig_1986_1|arrow,length=6237>
##contig=<ID=contig_1989_1|arrow,length=40636>
##contig=<ID=contig_1990_1|arrow,length=138903>
##contig=<ID=contig_1991_1|arrow,length=6176>
##contig=<ID=contig_1994_1|arrow,length=58585>
##contig=<ID=contig_1995_1|arrow,length=7908>
##contig=<ID=contig_1996_1|arrow,length=57324>
##contig=<ID=contig_1998_1|arrow,length=4799>
##contig=<ID=contig_1999_1|arrow,length=42788>
##contig=<ID=contig_1_1|arrow,length=276604>
##contig=<ID=contig_2001_1|arrow,length=63129>
##contig=<ID=contig_2005_1|arrow,length=36021>
##contig=<ID=contig_2006_1|arrow,length=10902>
##contig=<ID=contig_2010_1|arrow,length=14640>
##contig=<ID=contig_2011_1|arrow,length=96544>
##contig=<ID=contig_2012_1|arrow,length=3945>
##contig=<ID=contig_201_1|arrow,length=557>
##contig=<ID=contig_2020_1|arrow,length=99800>
##contig=<ID=contig_2021_1|arrow,length=9171>
##contig=<ID=contig_2022_1|arrow,length=250018>
##contig=<ID=contig_2023_1|arrow,length=1532>
##contig=<ID=contig_2024_1|arrow,length=51366>
##contig=<ID=contig_2026_1|arrow,length=17676>
##contig=<ID=contig_2030_1|arrow,length=70793>
##contig=<ID=contig_2031_1|arrow,length=61321>
##contig=<ID=contig_2032_1|arrow,length=12999>
##contig=<ID=contig_2033_1|arrow,length=55539>
##contig=<ID=contig_2034_1|arrow,length=28402>
##contig=<ID=contig_2037_1|arrow,length=143982>
##contig=<ID=contig_2038_1|arrow,length=541120>
##contig=<ID=contig_2039_1|arrow,length=19407>
##contig=<ID=contig_2044_1|arrow,length=17411>
##contig=<ID=contig_2045_1|arrow,length=69864>
##contig=<ID=contig_2047_1|arrow,length=18052>
##contig=<ID=contig_2050_1|arrow,length=14258>
##contig=<ID=contig_2051_1|arrow,length=25654>
##contig=<ID=contig_2053_1|arrow,length=32282>
##contig=<ID=contig_2055_1|arrow,length=5269>
##contig=<ID=contig_2056_1|arrow,length=2297>
##contig=<ID=contig_2058_1|arrow,length=7628>
##contig=<ID=contig_2059_1|arrow,length=41937>
##contig=<ID=contig_2060_1|arrow,length=26615>
##contig=<ID=contig_2061_1|arrow,length=92982>
##contig=<ID=contig_2069_1|arrow,length=19750>
##contig=<ID=contig_2070_1|arrow,length=9459>
##contig=<ID=contig_2071_1|arrow,length=1691>
##contig=<ID=contig_2074_1|arrow,length=6493>
##contig=<ID=contig_2075_1|arrow,length=29667>
##contig=<ID=contig_2076_1|arrow,length=38252>
##contig=<ID=contig_2078_1|arrow,length=12641>
##contig=<ID=contig_2079_1|arrow,length=148246>
##contig=<ID=contig_207_1|arrow,length=591892>
##contig=<ID=contig_2080_1|arrow,length=21212>
##contig=<ID=contig_2082_1|arrow,length=4977>
##contig=<ID=contig_2083_1|arrow,length=17375>
##contig=<ID=contig_2086_1|arrow,length=6305>
##contig=<ID=contig_2087_1|arrow,length=67877>
##contig=<ID=contig_208_1|arrow,length=369058>
##contig=<ID=contig_2091_1|arrow,length=11547>
##contig=<ID=contig_2093_1|arrow,length=8495>
##contig=<ID=contig_2096_1|arrow,length=1905>
##contig=<ID=contig_2099_1|arrow,length=227900>
##contig=<ID=contig_2100_1|arrow,length=31437>
##contig=<ID=contig_2101_1|arrow,length=24886>
##contig=<ID=contig_2105_1|arrow,length=5772>
##contig=<ID=contig_2107_1|arrow,length=43591>
##contig=<ID=contig_2108_1|arrow,length=10381>
##contig=<ID=contig_2109_1|arrow,length=13170>
##contig=<ID=contig_210_1|arrow,length=365152>
##contig=<ID=contig_2110_1|arrow,length=12337>
##contig=<ID=contig_2111_1|arrow,length=12883>
##contig=<ID=contig_2113_1|arrow,length=17550>
##contig=<ID=contig_2114_1|arrow,length=5295>
##contig=<ID=contig_2117_1|arrow,length=6072>
##contig=<ID=contig_2119_1|arrow,length=6193>
##contig=<ID=contig_2120_1|arrow,length=12116>
##contig=<ID=contig_2121_1|arrow,length=4648>
##contig=<ID=contig_2124_1|arrow,length=91933>
##contig=<ID=contig_2128_1|arrow,length=14050>
##contig=<ID=contig_2129_1|arrow,length=104085>
##contig=<ID=contig_2130_1|arrow,length=4115>
##contig=<ID=contig_2131_1|arrow,length=9263>
##contig=<ID=contig_2132_1|arrow,length=13604>
##contig=<ID=contig_2135_1|arrow,length=12454>
##contig=<ID=contig_2140_1|arrow,length=27279>
##contig=<ID=contig_2142_1|arrow,length=13740>
##contig=<ID=contig_2143_1|arrow,length=2171>
##contig=<ID=contig_2144_1|arrow,length=97726>
##contig=<ID=contig_2145_1|arrow,length=14648>
##contig=<ID=contig_2149_1|arrow,length=157489>
##contig=<ID=contig_214_1|arrow,length=758>
##contig=<ID=contig_2150_1|arrow,length=8231>
##contig=<ID=contig_2151_1|arrow,length=7622>
##contig=<ID=contig_2152_1|arrow,length=51293>
##contig=<ID=contig_2156_1|arrow,length=88273>
##contig=<ID=contig_2157_1|arrow,length=10016>
##contig=<ID=contig_2158_1|arrow,length=20767>
##contig=<ID=contig_215_1|arrow,length=3579>
##contig=<ID=contig_2162_1|arrow,length=6366>
##contig=<ID=contig_2163_1|arrow,length=7224>
##contig=<ID=contig_2164_1|arrow,length=71789>
##contig=<ID=contig_2165_1|arrow,length=3368>
##contig=<ID=contig_2168_1|arrow,length=39853>
##contig=<ID=contig_2169_1|arrow,length=2276>
##contig=<ID=contig_2175_1|arrow,length=116052>
##contig=<ID=contig_2176_1|arrow,length=7042>
##contig=<ID=contig_2183_1|arrow,length=7876>
##contig=<ID=contig_2185_1|arrow,length=1726>
##contig=<ID=contig_2187_1|arrow,length=25004>
##contig=<ID=contig_2188_1|arrow,length=122978>
##contig=<ID=contig_2190_1|arrow,length=3211>
##contig=<ID=contig_2191_1|arrow,length=3667>
##contig=<ID=contig_2192_1|arrow,length=82525>
##contig=<ID=contig_2193_1|arrow,length=8246>
##contig=<ID=contig_2195_1|arrow,length=48877>
##contig=<ID=contig_2197_1|arrow,length=5251>
##contig=<ID=contig_2199_1|arrow,length=18024>
##contig=<ID=contig_2201_1|arrow,length=58051>
##contig=<ID=contig_2204_1|arrow,length=5142>
##contig=<ID=contig_2206_1|arrow,length=47440>
##contig=<ID=contig_2207_1|arrow,length=20469>
##contig=<ID=contig_2208_1|arrow,length=16621>
##contig=<ID=contig_2209_1|arrow,length=48352>
##contig=<ID=contig_220_1|arrow,length=54257>
##contig=<ID=contig_2211_1|arrow,length=42849>
##contig=<ID=contig_2213_1|arrow,length=9468>
##contig=<ID=contig_2214_1|arrow,length=33154>
##contig=<ID=contig_2216_1|arrow,length=38583>
##contig=<ID=contig_2217_1|arrow,length=47448>
##contig=<ID=contig_2219_1|arrow,length=5933>
##contig=<ID=contig_2223_1|arrow,length=6028>
##contig=<ID=contig_2224_1|arrow,length=3207>
##contig=<ID=contig_2225_1|arrow,length=4326>
##contig=<ID=contig_2227_1|arrow,length=43307>
##contig=<ID=contig_2229_1|arrow,length=12633>
##contig=<ID=contig_2230_1|arrow,length=5696>
##contig=<ID=contig_2232_1|arrow,length=51815>
##contig=<ID=contig_2234_1|arrow,length=12011>
##contig=<ID=contig_2236_1|arrow,length=51752>
##contig=<ID=contig_2237_1|arrow,length=15692>
##contig=<ID=contig_2238_1|arrow,length=66740>
##contig=<ID=contig_2239_1|arrow,length=18234>
##contig=<ID=contig_2241_1|arrow,length=144103>
##contig=<ID=contig_2242_1|arrow,length=48541>
##contig=<ID=contig_2244_1|arrow,length=7869>
##contig=<ID=contig_2245_1|arrow,length=26006>
##contig=<ID=contig_2246_1|arrow,length=7033>
##contig=<ID=contig_2247_1|arrow,length=14506>
##contig=<ID=contig_2248_1|arrow,length=41898>
##contig=<ID=contig_2250_1|arrow,length=85563>
##contig=<ID=contig_2251_1|arrow,length=145509>
##contig=<ID=contig_2252_1|arrow,length=82414>
##contig=<ID=contig_2253_1|arrow,length=29931>
##contig=<ID=contig_2255_1|arrow,length=7564>
##contig=<ID=contig_2257_1|arrow,length=3929>
##contig=<ID=contig_2258_1|arrow,length=7625>
##contig=<ID=contig_2261_1|arrow,length=141529>
##contig=<ID=contig_2263_1|arrow,length=36259>
##contig=<ID=contig_2264_1|arrow,length=4334>
##contig=<ID=contig_2267_1|arrow,length=18474>
##contig=<ID=contig_2268_1|arrow,length=6129>
##contig=<ID=contig_226_1|arrow,length=187035>
##contig=<ID=contig_2272_1|arrow,length=843>
##contig=<ID=contig_2274_1|arrow,length=33473>
##contig=<ID=contig_2275_1|arrow,length=2927>
##contig=<ID=contig_2276_1|arrow,length=250728>
##contig=<ID=contig_2279_1|arrow,length=17556>
##contig=<ID=contig_227_1|arrow,length=2282>
##contig=<ID=contig_2280_1|arrow,length=1445>
##contig=<ID=contig_2282_1|arrow,length=51410>
##contig=<ID=contig_2283_1|arrow,length=65158>
##contig=<ID=contig_2285_1|arrow,length=5974>
##contig=<ID=contig_2286_1|arrow,length=682>
##contig=<ID=contig_2288_1|arrow,length=61691>
##contig=<ID=contig_2289_1|arrow,length=72412>
##contig=<ID=contig_2294_1|arrow,length=6811>
##contig=<ID=contig_2295_1|arrow,length=1247>
##contig=<ID=contig_2296_1|arrow,length=15550>
##contig=<ID=contig_2298_1|arrow,length=5338>
##contig=<ID=contig_2299_1|arrow,length=6327>
##contig=<ID=contig_2302_1|arrow,length=32932>
##contig=<ID=contig_2303_1|arrow,length=41615>
##contig=<ID=contig_2305_1|arrow,length=17001>
##contig=<ID=contig_2306_1|arrow,length=15525>
##contig=<ID=contig_2308_1|arrow,length=18445>
##contig=<ID=contig_2310_1|arrow,length=3877>
##contig=<ID=contig_2312_1|arrow,length=12917>
##contig=<ID=contig_2314_1|arrow,length=10283>
##contig=<ID=contig_2315_1|arrow,length=132577>
##contig=<ID=contig_2316_1|arrow,length=1591>
##contig=<ID=contig_231_1|arrow,length=503753>
##contig=<ID=contig_2323_1|arrow,length=8021>
##contig=<ID=contig_2324_1|arrow,length=8599>
##contig=<ID=contig_2326_1|arrow,length=6207>
##contig=<ID=contig_2327_1|arrow,length=6020>
##contig=<ID=contig_2328_1|arrow,length=9964>
##contig=<ID=contig_2329_1|arrow,length=102504>
##contig=<ID=contig_2330_1|arrow,length=6876>
##contig=<ID=contig_2331_1|arrow,length=12609>
##contig=<ID=contig_2333_1|arrow,length=4209>
##contig=<ID=contig_2334_1|arrow,length=5685>
##contig=<ID=contig_2335_1|arrow,length=4432>
##contig=<ID=contig_2336_1|arrow,length=2759>
##contig=<ID=contig_2338_1|arrow,length=11164>
##contig=<ID=contig_2339_1|arrow,length=66781>
##contig=<ID=contig_233_1|arrow,length=137915>
##contig=<ID=contig_2340_1|arrow,length=19956>
##contig=<ID=contig_2345_1|arrow,length=4523>
##contig=<ID=contig_2350_1|arrow,length=63299>
##contig=<ID=contig_2351_1|arrow,length=5569>
##contig=<ID=contig_2352_1|arrow,length=144525>
##contig=<ID=contig_2353_1|arrow,length=100556>
##contig=<ID=contig_2355_1|arrow,length=29412>
##contig=<ID=contig_2356_1|arrow,length=3015>
##contig=<ID=contig_2357_1|arrow,length=799>
##contig=<ID=contig_2359_1|arrow,length=8112>
##contig=<ID=contig_2360_1|arrow,length=47911>
##contig=<ID=contig_2364_1|arrow,length=1147>
##contig=<ID=contig_2365_1|arrow,length=3539>
##contig=<ID=contig_2367_1|arrow,length=4825>
##contig=<ID=contig_2368_1|arrow,length=4467>
##contig=<ID=contig_2370_1|arrow,length=3226>
##contig=<ID=contig_2371_1|arrow,length=24497>
##contig=<ID=contig_2372_1|arrow,length=2573>
##contig=<ID=contig_2373_1|arrow,length=4418>
##contig=<ID=contig_2377_1|arrow,length=4308>
##contig=<ID=contig_2378_1|arrow,length=5182>
##contig=<ID=contig_2380_1|arrow,length=4484>
##contig=<ID=contig_2381_1|arrow,length=38183>
##contig=<ID=contig_2382_1|arrow,length=12864>
##contig=<ID=contig_2383_1|arrow,length=52020>
##contig=<ID=contig_2385_1|arrow,length=177255>
##contig=<ID=contig_2386_1|arrow,length=5104>
##contig=<ID=contig_2387_1|arrow,length=15857>
##contig=<ID=contig_2389_1|arrow,length=17156>
##contig=<ID=contig_2391_1|arrow,length=11025>
##contig=<ID=contig_2394_1|arrow,length=48956>
##contig=<ID=contig_2395_1|arrow,length=131967>
##contig=<ID=contig_2397_1|arrow,length=4338>
##contig=<ID=contig_2398_1|arrow,length=1419>
##contig=<ID=contig_2399_1|arrow,length=3696>
##contig=<ID=contig_2400_1|arrow,length=3129>
##contig=<ID=contig_2401_1|arrow,length=21740>
##contig=<ID=contig_2407_1|arrow,length=14927>
##contig=<ID=contig_2409_1|arrow,length=11329>
##contig=<ID=contig_2410_1|arrow,length=34372>
##contig=<ID=contig_2411_1|arrow,length=70637>
##contig=<ID=contig_2412_1|arrow,length=76137>
##contig=<ID=contig_2414_1|arrow,length=1800>
##contig=<ID=contig_2416_1|arrow,length=6233>
##contig=<ID=contig_2417_1|arrow,length=29211>
##contig=<ID=contig_2418_1|arrow,length=4002>
##contig=<ID=contig_241_1|arrow,length=930>
##contig=<ID=contig_2420_1|arrow,length=6776>
##contig=<ID=contig_2421_1|arrow,length=16361>
##contig=<ID=contig_2422_1|arrow,length=10193>
##contig=<ID=contig_2423_1|arrow,length=9013>
##contig=<ID=contig_2425_1|arrow,length=37492>
##contig=<ID=contig_2427_1|arrow,length=4133>
##contig=<ID=contig_2428_1|arrow,length=2621>
##contig=<ID=contig_2430_1|arrow,length=3774>
##contig=<ID=contig_2431_1|arrow,length=9331>
##contig=<ID=contig_2433_1|arrow,length=46712>
##contig=<ID=contig_2439_1|arrow,length=1220>
##contig=<ID=contig_2440_1|arrow,length=13277>
##contig=<ID=contig_2441_1|arrow,length=10130>
##contig=<ID=contig_2442_1|arrow,length=8486>
##contig=<ID=contig_2445_1|arrow,length=60086>
##contig=<ID=contig_2446_1|arrow,length=16219>
##contig=<ID=contig_2447_1|arrow,length=1403>
##contig=<ID=contig_2448_1|arrow,length=5053>
##contig=<ID=contig_2451_1|arrow,length=7813>
##contig=<ID=contig_2452_1|arrow,length=4596>
##contig=<ID=contig_2455_1|arrow,length=45787>
##contig=<ID=contig_2456_1|arrow,length=17237>
##contig=<ID=contig_2457_1|arrow,length=81042>
##contig=<ID=contig_2458_1|arrow,length=3493>
##contig=<ID=contig_2459_1|arrow,length=27221>
##contig=<ID=contig_2460_1|arrow,length=1541>
##contig=<ID=contig_2463_1|arrow,length=16494>
##contig=<ID=contig_2464_1|arrow,length=6331>
##contig=<ID=contig_2465_1|arrow,length=10159>
##contig=<ID=contig_2466_1|arrow,length=5679>
##contig=<ID=contig_2468_1|arrow,length=5910>
##contig=<ID=contig_2469_1|arrow,length=7768>
##contig=<ID=contig_2470_1|arrow,length=3191>
##contig=<ID=contig_2471_1|arrow,length=3644>
##contig=<ID=contig_2472_1|arrow,length=7159>
##contig=<ID=contig_2473_1|arrow,length=31550>
##contig=<ID=contig_2474_1|arrow,length=28965>
##contig=<ID=contig_2475_1|arrow,length=16027>
##contig=<ID=contig_2476_1|arrow,length=5268>
##contig=<ID=contig_2478_1|arrow,length=569>
##contig=<ID=contig_2479_1|arrow,length=117770>
##contig=<ID=contig_2480_1|arrow,length=11761>
##contig=<ID=contig_2484_1|arrow,length=14523>
##contig=<ID=contig_2485_1|arrow,length=10958>
##contig=<ID=contig_2486_1|arrow,length=5136>
##contig=<ID=contig_2489_1|arrow,length=16240>
##contig=<ID=contig_2490_1|arrow,length=14482>
##contig=<ID=contig_2491_1|arrow,length=7574>
##contig=<ID=contig_2493_1|arrow,length=75641>
##contig=<ID=contig_2499_1|arrow,length=3210>
##contig=<ID=contig_2501_1|arrow,length=6631>
##contig=<ID=contig_2503_1|arrow,length=1711>
##contig=<ID=contig_2505_1|arrow,length=22799>
##contig=<ID=contig_2507_1|arrow,length=7594>
##contig=<ID=contig_2509_1|arrow,length=5573>
##contig=<ID=contig_2513_1|arrow,length=8740>
##contig=<ID=contig_2516_1|arrow,length=9709>
##contig=<ID=contig_2521_1|arrow,length=2612>
##contig=<ID=contig_2522_1|arrow,length=60789>
##contig=<ID=contig_2524_1|arrow,length=20567>
##contig=<ID=contig_2526_1|arrow,length=7899>
##contig=<ID=contig_2527_1|arrow,length=4074>
##contig=<ID=contig_2528_1|arrow,length=8380>
##contig=<ID=contig_2529_1|arrow,length=14343>
##contig=<ID=contig_2530_1|arrow,length=2638>
##contig=<ID=contig_2531_1|arrow,length=17861>
##contig=<ID=contig_2532_1|arrow,length=816>
##contig=<ID=contig_2537_1|arrow,length=129864>
##contig=<ID=contig_2538_1|arrow,length=25266>
##contig=<ID=contig_2539_1|arrow,length=10879>
##contig=<ID=contig_2541_1|arrow,length=135243>
##contig=<ID=contig_2542_1|arrow,length=59908>
##contig=<ID=contig_2543_1|arrow,length=97482>
##contig=<ID=contig_2546_1|arrow,length=6970>
##contig=<ID=contig_2547_1|arrow,length=203043>
##contig=<ID=contig_2548_1|arrow,length=17335>
##contig=<ID=contig_2549_1|arrow,length=36501>
##contig=<ID=contig_2550_1|arrow,length=86393>
##contig=<ID=contig_2554_1|arrow,length=1497>
##contig=<ID=contig_2556_1|arrow,length=5704>
##contig=<ID=contig_2557_1|arrow,length=6597>
##contig=<ID=contig_2562_1|arrow,length=37573>
##contig=<ID=contig_2563_1|arrow,length=11611>
##contig=<ID=contig_2564_1|arrow,length=106026>
##contig=<ID=contig_2565_1|arrow,length=94139>
##contig=<ID=contig_2567_1|arrow,length=2432>
##contig=<ID=contig_2568_1|arrow,length=141662>
##contig=<ID=contig_2569_1|arrow,length=5585>
##contig=<ID=contig_2570_1|arrow,length=12059>
##contig=<ID=contig_2571_1|arrow,length=25180>
##contig=<ID=contig_2574_1|arrow,length=3746>
##contig=<ID=contig_2577_1|arrow,length=65428>
##contig=<ID=contig_2578_1|arrow,length=56336>
##contig=<ID=contig_2579_1|arrow,length=18413>
##contig=<ID=contig_257_1|arrow,length=5264>
##contig=<ID=contig_2580_1|arrow,length=3807>
##contig=<ID=contig_2581_1|arrow,length=91985>
##contig=<ID=contig_2582_1|arrow,length=87329>
##contig=<ID=contig_2584_1|arrow,length=12874>
##contig=<ID=contig_2587_1|arrow,length=41671>
##contig=<ID=contig_2588_1|arrow,length=25452>
##contig=<ID=contig_2590_1|arrow,length=55371>
##contig=<ID=contig_2591_1|arrow,length=15213>
##contig=<ID=contig_2593_1|arrow,length=247164>
##contig=<ID=contig_2604_1|arrow,length=5030>
##contig=<ID=contig_2613_1|arrow,length=7081>
##contig=<ID=contig_2627_1|arrow,length=13679>
##contig=<ID=contig_2634_1|arrow,length=53860>
##contig=<ID=contig_2643_1|arrow,length=31005>
##contig=<ID=contig_2644_1|arrow,length=44274>
##contig=<ID=contig_2645_1|arrow,length=32807>
##contig=<ID=contig_2646_1|arrow,length=37427>
##contig=<ID=contig_2647_1|arrow,length=16151>
##contig=<ID=contig_2652_1|arrow,length=23409>
##contig=<ID=contig_2658_1|arrow,length=152856>
##contig=<ID=contig_2661_1|arrow,length=58823>
##contig=<ID=contig_2662_1|arrow,length=12843>
##contig=<ID=contig_2665_1|arrow,length=15424>
##contig=<ID=contig_2667_1|arrow,length=130892>
##contig=<ID=contig_2669_1|arrow,length=4119>
##contig=<ID=contig_266_1|arrow,length=42060>
##contig=<ID=contig_2671_1|arrow,length=116995>
##contig=<ID=contig_2673_1|arrow,length=31440>
##contig=<ID=contig_2675_1|arrow,length=73376>
##contig=<ID=contig_2679_1|arrow,length=63553>
##contig=<ID=contig_2680_1|arrow,length=5019>
##contig=<ID=contig_2681_1|arrow,length=11578>
##contig=<ID=contig_2682_1|arrow,length=2209>
##contig=<ID=contig_2683_1|arrow,length=31314>
##contig=<ID=contig_2684_1|arrow,length=21635>
##contig=<ID=contig_2685_1|arrow,length=45758>
##contig=<ID=contig_2687_1|arrow,length=2531>
##contig=<ID=contig_2690_1|arrow,length=16166>
##contig=<ID=contig_2694_1|arrow,length=17173>
##contig=<ID=contig_2695_1|arrow,length=218520>
##contig=<ID=contig_2698_1|arrow,length=251747>
##contig=<ID=contig_2699_1|arrow,length=35435>
##contig=<ID=contig_2700_1|arrow,length=7384>
##contig=<ID=contig_2701_1|arrow,length=128753>
##contig=<ID=contig_2702_1|arrow,length=266905>
##contig=<ID=contig_2703_1|arrow,length=47948>
##contig=<ID=contig_2704_1|arrow,length=13531>
##contig=<ID=contig_2706_1|arrow,length=19628>
##contig=<ID=contig_2710_1|arrow,length=84141>
##contig=<ID=contig_2711_1|arrow,length=27149>
##contig=<ID=contig_2718_1|arrow,length=68189>
##contig=<ID=contig_2719_1|arrow,length=45831>
##contig=<ID=contig_2720_1|arrow,length=132496>
##contig=<ID=contig_2721_1|arrow,length=156335>
##contig=<ID=contig_2722_1|arrow,length=189612>
##contig=<ID=contig_2723_1|arrow,length=74326>
##contig=<ID=contig_2724_1|arrow,length=84270>
##contig=<ID=contig_2725_1|arrow,length=33590>
##contig=<ID=contig_2726_1|arrow,length=15427>
##contig=<ID=contig_2727_1|arrow,length=60110>
##contig=<ID=contig_2729_1|arrow,length=2735>
##contig=<ID=contig_2730_1|arrow,length=41749>
##contig=<ID=contig_2732_1|arrow,length=16797>
##contig=<ID=contig_2733_1|arrow,length=66867>
##contig=<ID=contig_2736_1|arrow,length=10420>
##contig=<ID=contig_2737_1|arrow,length=40629>
##contig=<ID=contig_2739_1|arrow,length=28099>
##contig=<ID=contig_2740_1|arrow,length=100405>
##contig=<ID=contig_2741_1|arrow,length=165546>
##contig=<ID=contig_2742_1|arrow,length=47984>
##contig=<ID=contig_2743_1|arrow,length=46795>
##contig=<ID=contig_2748_1|arrow,length=15166>
##contig=<ID=contig_2754_1|arrow,length=12485>
##contig=<ID=contig_2756_1|arrow,length=13782>
##contig=<ID=contig_2760_1|arrow,length=7604>
##contig=<ID=contig_2762_1|arrow,length=54331>
##contig=<ID=contig_2763_1|arrow,length=55829>
##contig=<ID=contig_2768_1|arrow,length=10577>
##contig=<ID=contig_2769_1|arrow,length=7179>
##contig=<ID=contig_2773_1|arrow,length=14795>
##contig=<ID=contig_2775_1|arrow,length=72125>
##contig=<ID=contig_2778_1|arrow,length=42856>
##contig=<ID=contig_2779_1|arrow,length=65048>
##contig=<ID=contig_2780_1|arrow,length=15683>
##contig=<ID=contig_2781_1|arrow,length=35200>
##contig=<ID=contig_2782_1|arrow,length=13094>
##contig=<ID=contig_2783_1|arrow,length=29544>
##contig=<ID=contig_2784_1|arrow,length=12873>
##contig=<ID=contig_2788_1|arrow,length=78170>
##contig=<ID=contig_2789_1|arrow,length=128373>
##contig=<ID=contig_2790_1|arrow,length=27147>
##contig=<ID=contig_2791_1|arrow,length=13004>
##contig=<ID=contig_2792_1|arrow,length=119181>
##contig=<ID=contig_2796_1|arrow,length=60885>
##contig=<ID=contig_2799_1|arrow,length=38159>
##contig=<ID=contig_2800_1|arrow,length=21400>
##contig=<ID=contig_2801_1|arrow,length=71193>
##contig=<ID=contig_2802_1|arrow,length=13023>
##contig=<ID=contig_2803_1|arrow,length=15336>
##contig=<ID=contig_2805_1|arrow,length=24122>
##contig=<ID=contig_2806_1|arrow,length=22718>
##contig=<ID=contig_2807_1|arrow,length=23548>
##contig=<ID=contig_2808_1|arrow,length=81144>
##contig=<ID=contig_2809_1|arrow,length=188175>
##contig=<ID=contig_280_1|arrow,length=16832>
##contig=<ID=contig_2810_1|arrow,length=13226>
##contig=<ID=contig_2811_1|arrow,length=9127>
##contig=<ID=contig_2813_1|arrow,length=30271>
##contig=<ID=contig_2815_1|arrow,length=19685>
##contig=<ID=contig_2816_1|arrow,length=14590>
##contig=<ID=contig_2817_1|arrow,length=17107>
##contig=<ID=contig_2819_1|arrow,length=42196>
##contig=<ID=contig_281_1|arrow,length=652032>
##contig=<ID=contig_2822_1|arrow,length=53987>
##contig=<ID=contig_2824_1|arrow,length=50245>
##contig=<ID=contig_2825_1|arrow,length=6971>
##contig=<ID=contig_2826_1|arrow,length=45600>
##contig=<ID=contig_2827_1|arrow,length=24783>
##contig=<ID=contig_2829_1|arrow,length=8768>
##contig=<ID=contig_2830_1|arrow,length=2221>
##contig=<ID=contig_2832_1|arrow,length=17916>
##contig=<ID=contig_2835_1|arrow,length=46744>
##contig=<ID=contig_2836_1|arrow,length=198979>
##contig=<ID=contig_2838_1|arrow,length=42037>
##contig=<ID=contig_2839_1|arrow,length=116514>
##contig=<ID=contig_2841_1|arrow,length=32983>
##contig=<ID=contig_2843_1|arrow,length=9689>
##contig=<ID=contig_2845_1|arrow,length=41051>
##contig=<ID=contig_2847_1|arrow,length=27499>
##contig=<ID=contig_2848_1|arrow,length=4494>
##contig=<ID=contig_2849_1|arrow,length=89130>
##contig=<ID=contig_2850_1|arrow,length=29884>
##contig=<ID=contig_2851_1|arrow,length=7388>
##contig=<ID=contig_2852_1|arrow,length=18318>
##contig=<ID=contig_2855_1|arrow,length=43907>
##contig=<ID=contig_2856_1|arrow,length=48867>
##contig=<ID=contig_2857_1|arrow,length=120687>
##contig=<ID=contig_2858_1|arrow,length=48886>
##contig=<ID=contig_2859_1|arrow,length=4370>
##contig=<ID=contig_2860_1|arrow,length=17530>
##contig=<ID=contig_2861_1|arrow,length=9682>
##contig=<ID=contig_2862_1|arrow,length=40571>
##contig=<ID=contig_2863_1|arrow,length=7650>
##contig=<ID=contig_2864_1|arrow,length=32876>
##contig=<ID=contig_2866_1|arrow,length=155426>
##contig=<ID=contig_287_1|arrow,length=380212>
##contig=<ID=contig_296_1|arrow,length=70302>
##contig=<ID=contig_2_1|arrow,length=106909>
##contig=<ID=contig_301_1|arrow,length=4010>
##contig=<ID=contig_303_1|arrow,length=226026>
##contig=<ID=contig_306_1|arrow,length=85429>
##contig=<ID=contig_313_1|arrow,length=671>
##contig=<ID=contig_316_1|arrow,length=334411>
##contig=<ID=contig_319_1|arrow,length=37050>
##contig=<ID=contig_324_1|arrow,length=82386>
##contig=<ID=contig_32_1|arrow,length=218785>
##contig=<ID=contig_330_1|arrow,length=252270>
##contig=<ID=contig_340_1|arrow,length=61697>
##contig=<ID=contig_341_1|arrow,length=631646>
##contig=<ID=contig_342_1|arrow,length=68683>
##contig=<ID=contig_348_1|arrow,length=4877>
##contig=<ID=contig_349_1|arrow,length=2192>
##contig=<ID=contig_351_1|arrow,length=282203>
##contig=<ID=contig_352_1|arrow,length=415835>
##contig=<ID=contig_353_1|arrow,length=99690>
##contig=<ID=contig_354_1|arrow,length=4431>
##contig=<ID=contig_355_1|arrow,length=410068>
##contig=<ID=contig_356_1|arrow,length=333277>
##contig=<ID=contig_366_1|arrow,length=726590>
##contig=<ID=contig_369_1|arrow,length=274573>
##contig=<ID=contig_371_1|arrow,length=1543>
##contig=<ID=contig_374_1|arrow,length=314997>
##contig=<ID=contig_377_1|arrow,length=96591>
##contig=<ID=contig_382_1|arrow,length=345270>
##contig=<ID=contig_384_1|arrow,length=219207>
##contig=<ID=contig_388_1|arrow,length=67305>
##contig=<ID=contig_390_1|arrow,length=263815>
##contig=<ID=contig_395_1|arrow,length=395368>
##contig=<ID=contig_404_1|arrow,length=722123>
##contig=<ID=contig_405_1|arrow,length=2740>
##contig=<ID=contig_406_1|arrow,length=169439>
##contig=<ID=contig_40_1|arrow,length=4365>
##contig=<ID=contig_410_1|arrow,length=222143>
##contig=<ID=contig_413_1|arrow,length=13323>
##contig=<ID=contig_423_1|arrow,length=294119>
##contig=<ID=contig_424_1|arrow,length=3221>
##contig=<ID=contig_425_1|arrow,length=31994>
##contig=<ID=contig_426_1|arrow,length=264301>
##contig=<ID=contig_428_1|arrow,length=728772>
##contig=<ID=contig_430_1|arrow,length=187252>
##contig=<ID=contig_433_1|arrow,length=115079>
##contig=<ID=contig_435_1|arrow,length=493039>
##contig=<ID=contig_445_1|arrow,length=210030>
##contig=<ID=contig_446_1|arrow,length=1046653>
##contig=<ID=contig_447_1|arrow,length=1396>
##contig=<ID=contig_450_1|arrow,length=673>
##contig=<ID=contig_456_1|arrow,length=1469>
##contig=<ID=contig_458_1|arrow,length=175673>
##contig=<ID=contig_460_1|arrow,length=2124>
##contig=<ID=contig_461_1|arrow,length=1372>
##contig=<ID=contig_466_1|arrow,length=704991>
##contig=<ID=contig_467_1|arrow,length=243747>
##contig=<ID=contig_469_1|arrow,length=754>
##contig=<ID=contig_474_1|arrow,length=350019>
##contig=<ID=contig_480_1|arrow,length=1141>
##contig=<ID=contig_481_1|arrow,length=245899>
##contig=<ID=contig_484_1|arrow,length=210736>
##contig=<ID=contig_485_1|arrow,length=257991>
##contig=<ID=contig_487_1|arrow,length=2601>
##contig=<ID=contig_491_1|arrow,length=226736>
##contig=<ID=contig_498_1|arrow,length=1973>
##contig=<ID=contig_501_1|arrow,length=407892>
##contig=<ID=contig_503_1|arrow,length=87845>
##contig=<ID=contig_508_1|arrow,length=55554>
##contig=<ID=contig_511_1|arrow,length=533>
##contig=<ID=contig_513_1|arrow,length=784>
##contig=<ID=contig_514_1|arrow,length=960>
##contig=<ID=contig_517_1|arrow,length=93395>
##contig=<ID=contig_523_1|arrow,length=207524>
##contig=<ID=contig_528_1|arrow,length=476963>
##contig=<ID=contig_52_1|arrow,length=418242>
##contig=<ID=contig_531_1|arrow,length=1364683>
##contig=<ID=contig_534_1|arrow,length=659>
##contig=<ID=contig_541_1|arrow,length=651>
##contig=<ID=contig_544_1|arrow,length=222846>
##contig=<ID=contig_547_1|arrow,length=182196>
##contig=<ID=contig_549_1|arrow,length=95557>
##contig=<ID=contig_552_1|arrow,length=685469>
##contig=<ID=contig_559_1|arrow,length=633684>
##contig=<ID=contig_560_1|arrow,length=148114>
##contig=<ID=contig_570_1|arrow,length=37211>
##contig=<ID=contig_572_1|arrow,length=5244>
##contig=<ID=contig_573_1|arrow,length=218038>
##contig=<ID=contig_575_1|arrow,length=339583>
##contig=<ID=contig_577_1|arrow,length=111179>
##contig=<ID=contig_579_1|arrow,length=560124>
##contig=<ID=contig_584_1|arrow,length=40364>
##contig=<ID=contig_586_1|arrow,length=475053>
##contig=<ID=contig_589_1|arrow,length=1102462>
##contig=<ID=contig_590_1|arrow,length=620>
##contig=<ID=contig_593_1|arrow,length=71555>
##contig=<ID=contig_595_1|arrow,length=177915>
##contig=<ID=contig_596_1|arrow,length=443>
##contig=<ID=contig_601_1|arrow,length=239161>
##contig=<ID=contig_602_1|arrow,length=989492>
##contig=<ID=contig_604_1|arrow,length=727573>
##contig=<ID=contig_608_1|arrow,length=231576>
##contig=<ID=contig_609_1|arrow,length=4100>
##contig=<ID=contig_611_1|arrow,length=657901>
##contig=<ID=contig_612_1|arrow,length=669956>
##contig=<ID=contig_619_1|arrow,length=104288>
##contig=<ID=contig_622_1|arrow,length=261318>
##contig=<ID=contig_625_1|arrow,length=4559>
##contig=<ID=contig_626_1|arrow,length=260181>
##contig=<ID=contig_627_1|arrow,length=416343>
##contig=<ID=contig_628_1|arrow,length=231272>
##contig=<ID=contig_631_1|arrow,length=35189>
##contig=<ID=contig_633_1|arrow,length=3284>
##contig=<ID=contig_634_1|arrow,length=427720>
##contig=<ID=contig_635_1|arrow,length=171788>
##contig=<ID=contig_638_1|arrow,length=176072>
##contig=<ID=contig_641_1|arrow,length=259430>
##contig=<ID=contig_642_1|arrow,length=30822>
##contig=<ID=contig_645_1|arrow,length=294474>
##contig=<ID=contig_646_1|arrow,length=773874>
##contig=<ID=contig_653_1|arrow,length=4293>
##contig=<ID=contig_654_1|arrow,length=1022>
##contig=<ID=contig_655_1|arrow,length=484248>
##contig=<ID=contig_656_1|arrow,length=529673>
##contig=<ID=contig_657_1|arrow,length=284779>
##contig=<ID=contig_660_1|arrow,length=558270>
##contig=<ID=contig_664_1|arrow,length=416836>
##contig=<ID=contig_665_1|arrow,length=1116>
##contig=<ID=contig_666_1|arrow,length=140293>
##contig=<ID=contig_669_1|arrow,length=94429>
##contig=<ID=contig_670_1|arrow,length=3799>
##contig=<ID=contig_676_1|arrow,length=1639>
##contig=<ID=contig_678_1|arrow,length=295386>
##contig=<ID=contig_680_1|arrow,length=1781>
##contig=<ID=contig_682_1|arrow,length=132593>
##contig=<ID=contig_683_1|arrow,length=1447>
##contig=<ID=contig_686_1|arrow,length=817>
##contig=<ID=contig_688_1|arrow,length=65895>
##contig=<ID=contig_689_1|arrow,length=78185>
##contig=<ID=contig_691_1|arrow,length=239988>
##contig=<ID=contig_692_1|arrow,length=95232>
##contig=<ID=contig_694_1|arrow,length=743851>
##contig=<ID=contig_697_1|arrow,length=145416>
##contig=<ID=contig_698_1|arrow,length=420544>
##contig=<ID=contig_699_1|arrow,length=404283>
##contig=<ID=contig_706_1|arrow,length=384760>
##contig=<ID=contig_709_1|arrow,length=352404>
##contig=<ID=contig_712_1|arrow,length=348985>
##contig=<ID=contig_714_1|arrow,length=188266>
##contig=<ID=contig_716_1|arrow,length=3262>
##contig=<ID=contig_718_1|arrow,length=67300>
##contig=<ID=contig_721_1|arrow,length=127578>
##contig=<ID=contig_728_1|arrow,length=144012>
##contig=<ID=contig_730_1|arrow,length=1329>
##contig=<ID=contig_731_1|arrow,length=656988>
##contig=<ID=contig_732_1|arrow,length=74623>
##contig=<ID=contig_735_1|arrow,length=12777>
##contig=<ID=contig_736_1|arrow,length=251834>
##contig=<ID=contig_738_1|arrow,length=111106>
##contig=<ID=contig_741_1|arrow,length=13637>
##contig=<ID=contig_742_1|arrow,length=19473>
##contig=<ID=contig_746_1|arrow,length=107979>
##contig=<ID=contig_747_1|arrow,length=1028>
##contig=<ID=contig_748_1|arrow,length=658249>
##contig=<ID=contig_749_1|arrow,length=158947>
##contig=<ID=contig_74_1|arrow,length=172514>
##contig=<ID=contig_752_1|arrow,length=38303>
##contig=<ID=contig_754_1|arrow,length=155227>
##contig=<ID=contig_755_1|arrow,length=46575>
##contig=<ID=contig_756_1|arrow,length=166245>
##contig=<ID=contig_757_1|arrow,length=351987>
##contig=<ID=contig_758_1|arrow,length=265663>
##contig=<ID=contig_760_1|arrow,length=45483>
##contig=<ID=contig_761_1|arrow,length=19377>
##contig=<ID=contig_762_1|arrow,length=744606>
##contig=<ID=contig_763_1|arrow,length=282825>
##contig=<ID=contig_765_1|arrow,length=180326>
##contig=<ID=contig_766_1|arrow,length=201765>
##contig=<ID=contig_767_1|arrow,length=166521>
##contig=<ID=contig_768_1|arrow,length=44374>
##contig=<ID=contig_769_1|arrow,length=298447>
##contig=<ID=contig_771_1|arrow,length=878848>
##contig=<ID=contig_772_1|arrow,length=342485>
##contig=<ID=contig_773_1|arrow,length=444681>
##contig=<ID=contig_774_1|arrow,length=35638>
##contig=<ID=contig_775_1|arrow,length=397837>
##contig=<ID=contig_777_1|arrow,length=100799>
##contig=<ID=contig_778_1|arrow,length=359853>
##contig=<ID=contig_779_1|arrow,length=250090>
##contig=<ID=contig_780_1|arrow,length=45797>
##contig=<ID=contig_781_1|arrow,length=196024>
##contig=<ID=contig_783_1|arrow,length=204972>
##contig=<ID=contig_784_1|arrow,length=56986>
##contig=<ID=contig_785_1|arrow,length=336604>
##contig=<ID=contig_787_1|arrow,length=233790>
##contig=<ID=contig_790_1|arrow,length=1600>
##contig=<ID=contig_791_1|arrow,length=199887>
##contig=<ID=contig_793_1|arrow,length=64656>
##contig=<ID=contig_794_1|arrow,length=49962>
##contig=<ID=contig_795_1|arrow,length=99847>
##contig=<ID=contig_797_1|arrow,length=171770>
##contig=<ID=contig_798_1|arrow,length=95938>
##contig=<ID=contig_799_1|arrow,length=353568>
##contig=<ID=contig_800_1|arrow,length=293007>
##contig=<ID=contig_801_1|arrow,length=324054>
##contig=<ID=contig_802_1|arrow,length=92778>
##contig=<ID=contig_803_1|arrow,length=161316>
##contig=<ID=contig_804_1|arrow,length=768650>
##contig=<ID=contig_805_1|arrow,length=317435>
##contig=<ID=contig_806_1|arrow,length=222368>
##contig=<ID=contig_80_1|arrow,length=56215>
##contig=<ID=contig_810_1|arrow,length=17253>
##contig=<ID=contig_811_1|arrow,length=69993>
##contig=<ID=contig_814_1|arrow,length=449386>
##contig=<ID=contig_815_1|arrow,length=370741>
##contig=<ID=contig_817_1|arrow,length=434072>
##contig=<ID=contig_818_1|arrow,length=175200>
##contig=<ID=contig_819_1|arrow,length=54368>
##contig=<ID=contig_820_1|arrow,length=298571>
##contig=<ID=contig_827_1|arrow,length=177983>
##contig=<ID=contig_830_1|arrow,length=37347>
##contig=<ID=contig_831_1|arrow,length=38745>
##contig=<ID=contig_832_1|arrow,length=447653>
##contig=<ID=contig_833_1|arrow,length=349947>
##contig=<ID=contig_836_1|arrow,length=834798>
##contig=<ID=contig_838_1|arrow,length=19433>
##contig=<ID=contig_83_1|arrow,length=176895>
##contig=<ID=contig_840_1|arrow,length=467104>
##contig=<ID=contig_842_1|arrow,length=376034>
##contig=<ID=contig_843_1|arrow,length=1321>
##contig=<ID=contig_844_1|arrow,length=74468>
##contig=<ID=contig_847_1|arrow,length=250417>
##contig=<ID=contig_851_1|arrow,length=63148>
##contig=<ID=contig_856_1|arrow,length=341133>
##contig=<ID=contig_857_1|arrow,length=88356>
##contig=<ID=contig_862_1|arrow,length=31911>
##contig=<ID=contig_864_1|arrow,length=64469>
##contig=<ID=contig_868_1|arrow,length=302348>
##contig=<ID=contig_873_1|arrow,length=175885>
##contig=<ID=contig_874_1|arrow,length=249436>
##contig=<ID=contig_875_1|arrow,length=126660>
##contig=<ID=contig_877_1|arrow,length=250243>
##contig=<ID=contig_879_1|arrow,length=100983>
##contig=<ID=contig_880_1|arrow,length=446420>
##contig=<ID=contig_882_1|arrow,length=20605>
##contig=<ID=contig_883_1|arrow,length=106230>
##contig=<ID=contig_886_1|arrow,length=380225>
##contig=<ID=contig_889_1|arrow,length=255286>
##contig=<ID=contig_890_1|arrow,length=291547>
##contig=<ID=contig_891_1|arrow,length=217067>
##contig=<ID=contig_892_1|arrow,length=46305>
##contig=<ID=contig_893_1|arrow,length=55502>
##contig=<ID=contig_894_1|arrow,length=418943>
##contig=<ID=contig_895_1|arrow,length=44976>
##contig=<ID=contig_897_1|arrow,length=220109>
##contig=<ID=contig_898_1|arrow,length=473984>
##contig=<ID=contig_899_1|arrow,length=282131>
##contig=<ID=contig_901_1|arrow,length=118521>
##contig=<ID=contig_903_1|arrow,length=310968>
##contig=<ID=contig_904_1|arrow,length=114796>
##contig=<ID=contig_905_1|arrow,length=6190>
##contig=<ID=contig_907_1|arrow,length=128735>
##contig=<ID=contig_909_1|arrow,length=16090>
##contig=<ID=contig_910_1|arrow,length=134113>
##contig=<ID=contig_912_1|arrow,length=217506>
##contig=<ID=contig_914_1|arrow,length=147058>
##contig=<ID=contig_915_1|arrow,length=232909>
##contig=<ID=contig_916_1|arrow,length=378252>
##contig=<ID=contig_918_1|arrow,length=33078>
##contig=<ID=contig_919_1|arrow,length=3107>
##contig=<ID=contig_924_1|arrow,length=19800>
##contig=<ID=contig_925_1|arrow,length=1061986>
##contig=<ID=contig_926_1|arrow,length=245951>
##contig=<ID=contig_928_1|arrow,length=273622>
##contig=<ID=contig_929_1|arrow,length=45873>
##contig=<ID=contig_930_1|arrow,length=54131>
##contig=<ID=contig_932_1|arrow,length=261335>
##contig=<ID=contig_933_1|arrow,length=144203>
##contig=<ID=contig_934_1|arrow,length=210448>
##contig=<ID=contig_935_1|arrow,length=42149>
##contig=<ID=contig_936_1|arrow,length=5746>
##contig=<ID=contig_937_1|arrow,length=128193>
##contig=<ID=contig_938_1|arrow,length=653134>
##contig=<ID=contig_940_1|arrow,length=126886>
##contig=<ID=contig_942_1|arrow,length=286501>
##contig=<ID=contig_943_1|arrow,length=102486>
##contig=<ID=contig_947_1|arrow,length=57032>
##contig=<ID=contig_948_1|arrow,length=69408>
##contig=<ID=contig_950_1|arrow,length=169865>
##contig=<ID=contig_951_1|arrow,length=51650>
##contig=<ID=contig_952_1|arrow,length=15532>
##contig=<ID=contig_953_1|arrow,length=136631>
##contig=<ID=contig_954_1|arrow,length=117617>
##contig=<ID=contig_955_1|arrow,length=164448>
##contig=<ID=contig_958_1|arrow,length=83585>
##contig=<ID=contig_960_1|arrow,length=269251>
##contig=<ID=contig_961_1|arrow,length=130058>
##contig=<ID=contig_962_1|arrow,length=143922>
##contig=<ID=contig_967_1|arrow,length=477833>
##contig=<ID=contig_968_1|arrow,length=207779>
##contig=<ID=contig_969_1|arrow,length=86106>
##contig=<ID=contig_96_1|arrow,length=155951>
##contig=<ID=contig_970_1|arrow,length=798767>
##contig=<ID=contig_972_1|arrow,length=202915>
##contig=<ID=contig_973_1|arrow,length=43451>
##contig=<ID=contig_974_1|arrow,length=113671>
##contig=<ID=contig_975_1|arrow,length=227511>
##contig=<ID=contig_979_1|arrow,length=175913>
##contig=<ID=contig_981_1|arrow,length=161832>
##contig=<ID=contig_984_1|arrow,length=868978>
##contig=<ID=contig_990_1|arrow,length=5072>
##contig=<ID=contig_992_1|arrow,length=53123>
##contig=<ID=contig_994_1|arrow,length=70476>
##contig=<ID=contig_998_1|arrow,length=121781>
##contig=<ID=scaffold_1090_1|arrow,length=514998>
##contig=<ID=scaffold_1133_1|arrow,length=319497>
##contig=<ID=scaffold_1359_1|arrow,length=290476>
##contig=<ID=scaffold_1420_1|arrow,length=195605>
##contig=<ID=scaffold_724_1|arrow,length=436942>
##contig=<ID=scaffold_922_1|arrow,length=961421>
##phasing=none
##commandline="freebayes -f ../C3_racon2_assembly.fa -p 1 -J ../mappedreads/C3gDNA.bam"
##INFO=<ID=NS,Number=1,Type=Integer,Description="Number of samples with data">
##INFO=<ID=DP,Number=1,Type=Integer,Description="Total read depth at the locus">
##INFO=<ID=DPB,Number=1,Type=Float,Description="Total read depth per bp at the locus; bases in reads overlapping / bases in haplotype">
##INFO=<ID=AC,Number=A,Type=Integer,Description="Total number of alternate alleles in called genotypes">
##INFO=<ID=AN,Number=1,Type=Integer,Description="Total number of alleles in called genotypes">
##INFO=<ID=AF,Number=A,Type=Float,Description="Estimated allele frequency in the range (0,1]">
##INFO=<ID=RO,Number=1,Type=Integer,Description="Count of full observations of the reference haplotype.">
##INFO=<ID=AO,Number=A,Type=Integer,Description="Count of full observations of this alternate haplotype.">
##INFO=<ID=PRO,Number=1,Type=Float,Description="Reference allele observation count, with partial observations recorded fractionally">
##INFO=<ID=PAO,Number=A,Type=Float,Description="Alternate allele observations, with partial observations recorded fractionally">
##INFO=<ID=QR,Number=1,Type=Integer,Description="Reference allele quality sum in phred">
##INFO=<ID=QA,Number=A,Type=Integer,Description="Alternate allele quality sum in phred">
##INFO=<ID=PQR,Number=1,Type=Float,Description="Reference allele quality sum in phred for partial observations">
##INFO=<ID=PQA,Number=A,Type=Float,Description="Alternate allele quality sum in phred for partial observations">
##INFO=<ID=SRF,Number=1,Type=Integer,Description="Number of reference observations on the forward strand">
##INFO=<ID=SRR,Number=1,Type=Integer,Description="Number of reference observations on the reverse strand">
##INFO=<ID=SAF,Number=A,Type=Integer,Description="Number of alternate observations on the forward strand">
##INFO=<ID=SAR,Number=A,Type=Integer,Description="Number of alternate observations on the reverse strand">
##INFO=<ID=SRP,Number=1,Type=Float,Description="Strand balance probability for the reference allele: Phred-scaled upper-bounds estimate of the probability of observing the deviation between SRF and SRR given E(SRF/SRR) ~ 0.5, derived using Hoeffding's inequality">
##INFO=<ID=SAP,Number=A,Type=Float,Description="Strand balance probability for the alternate allele: Phred-scaled upper-bounds estimate of the probability of observing the deviation between SAF and SAR given E(SAF/SAR) ~ 0.5, derived using Hoeffding's inequality">
##INFO=<ID=AB,Number=A,Type=Float,Description="Allele balance at heterozygous sites: a number between 0 and 1 representing the ratio of reads showing the reference allele to all reads, considering only reads from individuals called as heterozygous">
##INFO=<ID=ABP,Number=A,Type=Float,Description="Allele balance probability at heterozygous sites: Phred-scaled upper-bounds estimate of the probability of observing the deviation between ABR and ABA given E(ABR/ABA) ~ 0.5, derived using Hoeffding's inequality">
##INFO=<ID=RUN,Number=A,Type=Integer,Description="Run length: the number of consecutive repeats of the alternate allele in the reference genome">
##INFO=<ID=RPP,Number=A,Type=Float,Description="Read Placement Probability: Phred-scaled upper-bounds estimate of the probability of observing the deviation between RPL and RPR given E(RPL/RPR) ~ 0.5, derived using Hoeffding's inequality">
##INFO=<ID=RPPR,Number=1,Type=Float,Description="Read Placement Probability for reference observations: Phred-scaled upper-bounds estimate of the probability of observing the deviation between RPL and RPR given E(RPL/RPR) ~ 0.5, derived using Hoeffding's inequality">
##INFO=<ID=RPL,Number=A,Type=Float,Description="Reads Placed Left: number of reads supporting the alternate balanced to the left (5') of the alternate allele">
##INFO=<ID=RPR,Number=A,Type=Float,Description="Reads Placed Right: number of reads supporting the alternate balanced to the right (3') of the alternate allele">
##INFO=<ID=EPP,Number=A,Type=Float,Description="End Placement Probability: Phred-scaled upper-bounds estimate of the probability of observing the deviation between EL and ER given E(EL/ER) ~ 0.5, derived using Hoeffding's inequality">
##INFO=<ID=EPPR,Number=1,Type=Float,Description="End Placement Probability for reference observations: Phred-scaled upper-bounds estimate of the probability of observing the deviation between EL and ER given E(EL/ER) ~ 0.5, derived using Hoeffding's inequality">
##INFO=<ID=DPRA,Number=A,Type=Float,Description="Alternate allele depth ratio.  Ratio between depth in samples with each called alternate allele and those without.">
##INFO=<ID=ODDS,Number=1,Type=Float,Description="The log odds ratio of the best genotype combination to the second-best.">
##INFO=<ID=GTI,Number=1,Type=Integer,Description="Number of genotyping iterations required to reach convergence or bailout.">
##INFO=<ID=TYPE,Number=A,Type=String,Description="The type of allele, either snp, mnp, ins, del, or complex.">
##INFO=<ID=CIGAR,Number=A,Type=String,Description="The extended CIGAR representation of each alternate allele, with the exception that '=' is replaced by 'M' to ease VCF parsing.  Note that INDEL alleles do not have the first matched base (which is provided by default, per the spec) referred to by the CIGAR.">
##INFO=<ID=NUMALT,Number=1,Type=Integer,Description="Number of unique non-reference alleles in called genotypes at this position.">
##INFO=<ID=MEANALT,Number=A,Type=Float,Description="Mean number of unique non-reference allele observations per sample with the corresponding alternate alleles.">
##INFO=<ID=LEN,Number=A,Type=Integer,Description="allele length">
##INFO=<ID=MQM,Number=A,Type=Float,Description="Mean mapping quality of observed alternate alleles">
##INFO=<ID=MQMR,Number=1,Type=Float,Description="Mean mapping quality of observed reference alleles">
##INFO=<ID=PAIRED,Number=A,Type=Float,Description="Proportion of observed alternate alleles which are supported by properly paired read fragments">
##INFO=<ID=PAIREDR,Number=1,Type=Float,Description="Proportion of observed reference alleles which are supported by properly paired read fragments">
##INFO=<ID=MIN_DP,Number=1,Type=Integer,Description="Minimum depth in gVCF output block.">
##INFO=<ID=END,Number=1,Type=Integer,Description="Last position (inclusive) in gVCF output record.">
##FORMAT=<ID=GT,Number=1,Type=String,Description="Genotype">
##FORMAT=<ID=GQ,Number=1,Type=Float,Description="Genotype Quality, the Phred-scaled marginal (or unconditional) probability of the called genotype">
##FORMAT=<ID=GL,Number=G,Type=Float,Description="Genotype Likelihood, log10-scaled likelihoods of the data given the called genotype for each possible genotype generated from the reference and alternate alleles given the sample ploidy">
##FORMAT=<ID=DP,Number=1,Type=Integer,Description="Read Depth">
##FORMAT=<ID=AD,Number=R,Type=Integer,Description="Number of observation for each allele">
##FORMAT=<ID=RO,Number=1,Type=Integer,Description="Reference allele observation count">
##FORMAT=<ID=QR,Number=1,Type=Integer,Description="Sum of quality of the reference observations">
##FORMAT=<ID=AO,Number=A,Type=Integer,Description="Alternate allele observation count">
##FORMAT=<ID=QA,Number=A,Type=Integer,Description="Sum of quality of the alternate observations">
##FORMAT=<ID=MIN_DP,Number=1,Type=Integer,Description="Minimum depth in gVCF output block.">
##bcftools_filterVersion=1.10.2+htslib-1.10.2
##bcftools_filterCommand=filter -e FORMAT/DP<85||FORMAT/DP>135 C3gDNA_hapJ.vcf; Date=Mon Sep 28 12:25:33 2020
##bcftools_viewVersion=1.10.2+htslib-1.10.2
##bcftools_viewCommand=view -f PASS; Date=Mon Sep 28 12:25:33 2020
##bcftools_filterCommand=filter -e FORMAT/RO<10||FORMAT/AO<10 C3gDNA_hapJ.flt2.vcf; Date=Tue Sep 29 18:40:28 2020
##bcftools_viewCommand=view -f PASS; Date=Tue Sep 29 18:40:28 2020
#CHROM	POS	ID	REF	ALT	QUAL	FILTER	INFO	FORMAT	C3gDNA
contig_1001_1|arrow	82	.	C	T	5.40624e-14	PASS	AB=0;ABP=0;AC=0;AF=0;AN=1;AO=22;CIGAR=1X;DP=117;DPB=117;DPRA=0;EPP=6.56362;EPPR=4.13032;GTI=0;LEN=1;MEANALT=1;MQM=60;MQMR=53.1684;NS=1;NUMALT=1;ODDS=475.268;PAIRED=0.318182;PAIREDR=0.536842;PAO=0;PQA=0;PQR=0;PRO=0;QA=750;QR=3491;RO=95;RPL=14;RPP=6.56362;RPPR=49.2969;RPR=8;RUN=1;SAF=6;SAP=12.8806;SAR=16;SRF=60;SRP=17.2963;SRR=35;TYPE=snp	GT:DP:AD:RO:QR:AO:QA:GL	0:117:95,22:95:3491:22:750:0,-211.991
contig_1001_1|arrow	2924	.	T	G	8.10661e-15	PASS	AB=0;ABP=0;AC=0;AF=0;AN=1;AO=10;CIGAR=1X;DP=113;DPB=113;DPRA=0;EPP=10.8276;EPPR=4.04333;GTI=0;LEN=1;MEANALT=1;MQM=60;MQMR=60;NS=1;NUMALT=1;ODDS=624.276;PAIRED=1;PAIREDR=1;PAO=0;PQA=0;PQR=0;PRO=0;QA=136;QR=3133;RO=103;RPL=8;RPP=10.8276;RPPR=3.20004;RPR=2;RUN=1;SAF=10;SAP=24.725;SAR=0;SRF=41;SRP=12.3076;SRR=62;TYPE=snp	GT:DP:AD:RO:QR:AO:QA:GL	0:113:103,10:103:3133:10:136:0,-269.76
contig_1001_1|arrow	5580	.	G	T	0	PASS	AB=0;ABP=0;AC=0;AF=0;AN=1;AO=17;CIGAR=1X;DP=92;DPB=92;DPRA=0;EPP=3.13803;EPPR=3.27088;GTI=0;LEN=1;MEANALT=1;MQM=60;MQMR=60;NS=1;NUMALT=1;ODDS=431.484;PAIRED=1;PAIREDR=0.893333;PAO=0;PQA=0;PQR=0;PRO=0;QA=629;QR=2739;RO=75;RPL=17;RPP=39.9253;RPPR=56.5443;RPR=0;RUN=1;SAF=9;SAP=3.13803;SAR=8;SRF=42;SRP=5.35549;SRR=33;TYPE=snp	GT:DP:AD:RO:QR:AO:QA:GL	0:92:75,17:75:2739:17:629:0,-189.787
contig_1001_1|arrow	9978	.	GTCAAATT	TTCAACTGAATT	1.35613e-14	PASS	AB=0;ABP=0;AC=0;AF=0;AN=1;AO=18;CIGAR=1X3M4I4M;DP=120;DPB=129.5;DPRA=0;EPP=33.8935;EPPR=5.61177;GTI=0;LEN=12;MEANALT=2;MQM=60;MQMR=60;NS=1;NUMALT=1;ODDS=611.407;PAIRED=0.722222;PAIREDR=1;PAO=0;PQA=0;PQR=0;PRO=0;QA=649;QR=3511;RO=101;RPL=0;RPP=42.0968;RPPR=16.4476;RPR=18;RUN=1;SAF=17;SAP=33.8935;SAR=1;SRF=41;SRP=10.7717;SRR=60;TYPE=complex	GT:DP:AD:RO:QR:AO:QA:GL	0:120:101,18:101:3511:18:649:0,-257.465
contig_1001_1|arrow	10136	.	G	A	0	PASS	AB=0;ABP=0;AC=0;AF=0;AN=1;AO=28;CIGAR=1X;DP=119;DPB=119;DPRA=0;EPP=4.25114;EPPR=9.90651;GTI=0;LEN=1;MEANALT=1;MQM=60;MQMR=60;NS=1;NUMALT=1;ODDS=436.255;PAIRED=0.5;PAIREDR=1;PAO=0;PQA=0;PQR=0;PRO=0;QA=1011;QR=3117;RO=91;RPL=13;RPP=3.32051;RPPR=3.03416;RPR=15;RUN=1;SAF=7;SAP=18.2106;SAR=21;SRF=41;SRP=4.94315;SRR=50;TYPE=snp	GT:DP:AD:RO:QR:AO:QA:GL	0:119:91,28:91:3117:28:1011:0,-189.423
contig_1001_1|arrow	10153	.	TC	CA	1.30189e-14	PASS	AB=0;ABP=0;AC=0;AF=0;AN=1;AO=32;CIGAR=2X;DP=125;DPB=125;DPRA=0;EPP=4.09604;EPPR=6.40913;GTI=0;LEN=2;MEANALT=2;MQM=60;MQMR=60;NS=1;NUMALT=1;ODDS=451.174;PAIRED=0.40625;PAIREDR=1;PAO=0;PQA=0;PQR=0;PRO=0;QA=1153;QR=3324;RO=92;RPL=16;RPP=3.0103;RPPR=4.52089;RPR=16;RUN=1;SAF=8;SAP=20.3821;SAR=24;SRF=44;SRP=3.38795;SRR=48;TYPE=complex	GT:DP:AD:RO:QR:AO:QA:GL	0:125:92,32:92:3324:32:1153:0,-195.285
contig_1001_1|arrow	10266	.	T	C	0	PASS	AB=0;ABP=0;AC=0;AF=0;AN=1;AO=20;CIGAR=1X;DP=131;DPB=131;DPRA=0;EPP=3.0103;EPPR=4.59489;GTI=0;LEN=1;MEANALT=1;MQM=60;MQMR=60;NS=1;NUMALT=1;ODDS=697.518;PAIRED=0.75;PAIREDR=1;PAO=0;PQA=0;PQR=0;PRO=0;QA=715;QR=4045;RO=111;RPL=20;RPP=46.4397;RPPR=8.66395;RPR=0;RUN=1;SAF=10;SAP=3.0103;SAR=10;SRF=58;SRP=3.49937;SRR=53;TYPE=snp	GT:DP:AD:RO:QR:AO:QA:GL	0:131:111,20:111:4045:20:715:0,-299.533
contig_1001_1|arrow	10373	.	T	C	0	PASS	AB=0;ABP=0;AC=0;AF=0;AN=1;AO=16;CIGAR=1X;DP=99;DPB=99;DPRA=0;EPP=5.18177;EPPR=7.43173;GTI=0;LEN=1;MEANALT=1;MQM=60;MQMR=60;NS=1;NUMALT=1;ODDS=487.934;PAIRED=0.75;PAIREDR=0.987952;PAO=0;PQA=0;PQR=0;PRO=0;QA=561;QR=2893;RO=83;RPL=0;RPP=37.7539;RPPR=10.5712;RPR=16;RUN=1;SAF=6;SAP=5.18177;SAR=10;SRF=38;SRP=4.29225;SRR=45;TYPE=snp	GT:DP:AD:RO:QR:AO:QA:GL	0:99:83,16:83:2893:16:561:0,-209.759
contig_1001_1|arrow	10414	.	G	A	1.97084e-14	PASS	AB=0;ABP=0;AC=0;AF=0;AN=1;AO=23;CIGAR=1X;DP=86;DPB=86;DPRA=0;EPP=18.9659;EPPR=6.51267;GTI=0;LEN=1;MEANALT=2;MQM=52.3043;MQMR=60;NS=1;NUMALT=1;ODDS=305.839;PAIRED=0.652174;PAIREDR=0.983871;PAO=0;PQA=0;PQR=0;PRO=0;QA=839;QR=2204;RO=62;RPL=11;RPP=3.10471;RPPR=6.51267;RPR=12;RUN=1;SAF=11;SAP=3.10471;SAR=12;SRF=30;SRP=3.15039;SRR=32;TYPE=snp	GT:DP:AD:RO:QR:AO:QA:GL	0:86:62,23:62:2204:23:839:0,-132.536
contig_1001_1|arrow	10545	.	GAAAAAAATGAT	GAAAAAAAATGAT	3.43565e-15	PASS	AB=0;ABP=0;AC=0;AF=0;AN=1;AO=11;CIGAR=1M1I11M;DP=105;DPB=105.917;DPRA=0;EPP=19.0002;EPPR=7.84676;GTI=0;LEN=1;MEANALT=5;MQM=60;MQMR=60;NS=1;NUMALT=1;ODDS=556.066;PAIRED=0.272727;PAIREDR=0.965909;PAO=0;PQA=0;PQR=0;PRO=0;QA=369;QR=3033;RO=88;RPL=11;RPP=26.8965;RPPR=25.2185;RPR=0;RUN=1;SAF=10;SAP=19.0002;SAR=1;SRF=40;SRP=4.58955;SRR=48;TYPE=ins	GT:DP:AD:RO:QR:AO:QA:GL	0:105:88,11:88:3033:11:369:0,-239.736
contig_1001_1|arrow	11514	.	TAAAAAAAATTTG	TAAAAAAAAATTTG	0	PASS	AB=0;ABP=0;AC=0;AF=0;AN=1;AO=34;CIGAR=1M1I12M;DP=135;DPB=137.769;DPRA=0;EPP=3.0103;EPPR=8.56927;GTI=0;LEN=1;MEANALT=2;MQM=60;MQMR=60;NS=1;NUMALT=1;ODDS=481.884;PAIRED=0.205882;PAIREDR=0.98;PAO=0.5;PQA=9;PQR=9;PRO=0.5;QA=1168;QR=3501;RO=100;RPL=26;RPP=23.7032;RPPR=3.09716;RPR=8;RUN=1;SAF=17;SAP=3.0103;SAR=17;SRF=37;SRP=17.6895;SRR=63;TYPE=ins	GT:DP:AD:RO:QR:AO:QA:GL	0:135:100,34:100:3501:34:1168:0,-209.898
contig_1001_1|arrow	15257	.	CTTTTTTTTTAGA	CTTTTTTTTAGA	2.01908e-14	PASS	AB=0;ABP=0;AC=0;AF=0;AN=1;AO=12;CIGAR=1M1D11M;DP=86;DPB=85.0769;DPRA=0;EPP=9.52472;EPPR=12.1053;GTI=0;LEN=1;MEANALT=5;MQM=60;MQMR=47.1739;NS=1;NUMALT=1;ODDS=304.343;PAIRED=0.916667;PAIREDR=0.927536;PAO=0;PQA=0;PQR=0;PRO=0;QA=396;QR=2370;RO=69;RPL=1;RPP=21.1059;RPPR=3.29354;RPR=11;RUN=1;SAF=8;SAP=5.9056;SAR=4;SRF=32;SRP=3.79707;SRR=37;TYPE=del	GT:DP:AD:RO:QR:AO:QA:GL	0:86:69,12:69:2370:12:396:0,-131.522
contig_1001_1|arrow	30747	.	TAT	TAAT	9.04528e-16	PASS	AB=0;ABP=0;AC=0;AF=0;AN=1;AO=14;CIGAR=1M1I2M;DP=121;DPB=125.667;DPRA=0;EPP=12.937;EPPR=11.96;GTI=0;LEN=1;MEANALT=1;MQM=60;MQMR=60;NS=1;NUMALT=1;ODDS=711.26;PAIRED=0.142857;PAIREDR=1;PAO=0;PQA=0;PQR=0;PRO=0;QA=470;QR=3899;RO=107;RPL=0;RPP=33.4109;RPPR=22.513;RPR=14;RUN=1;SAF=3;SAP=12.937;SAR=11;SRF=43;SRP=11.96;SRR=64;TYPE=ins	GT:DP:AD:RO:QR:AO:QA:GL	0:121:107,14:107:3899:14:470:0,-308.461
contig_1001_1|arrow	31131	.	TGGGGGTGA	TGGGGTGA	0	PASS	AB=0;ABP=0;AC=0;AF=0;AN=1;AO=14;CIGAR=1M1D7M;DP=125;DPB=123.333;DPRA=0;EPP=3.0103;EPPR=11.0528;GTI=0;LEN=1;MEANALT=4;MQM=60;MQMR=60;NS=1;NUMALT=1;ODDS=682.221;PAIRED=0.642857;PAIREDR=0.990741;PAO=0;PQA=0;PQR=0;PRO=0;QA=482;QR=3761;RO=108;RPL=14;RPP=33.4109;RPPR=3.332;RPR=0;RUN=1;SAF=7;SAP=3.0103;SAR=7;SRF=58;SRP=4.2971;SRR=50;TYPE=del	GT:DP:AD:RO:QR:AO:QA:GL	0:125:108,14:108:3761:14:482:0,-295.021
contig_1001_1|arrow	31261	.	AGGGGGGGAGAGAT	AGGGGGGGGAGAGAT	0	PASS	AB=0;ABP=0;AC=0;AF=0;AN=1;AO=17;CIGAR=1M1I13M;DP=131;DPB=132.214;DPRA=0;EPP=3.13803;EPPR=5.42083;GTI=0;LEN=1;MEANALT=6;MQM=60;MQMR=60;NS=1;NUMALT=1;ODDS=670.526;PAIRED=0.764706;PAIREDR=0.972477;PAO=0;PQA=0;PQR=0;PRO=0;QA=579;QR=3785;RO=109;RPL=0;RPP=39.9253;RPPR=3.03022;RPR=17;RUN=1;SAF=8;SAP=3.13803;SAR=9;SRF=49;SRP=5.42083;SRR=60;TYPE=ins	GT:DP:AD:RO:QR:AO:QA:GL	0:131:109,17:109:3785:17:579:0,-288.459
contig_1001_1|arrow	31454	.	T	C	8.47403e-14	PASS	AB=0;ABP=0;AC=0;AF=0;AN=1;AO=45;CIGAR=1X;DP=133;DPB=133;DPRA=0;EPP=3.44459;EPPR=7.84676;GTI=0;LEN=1;MEANALT=1;MQM=60;MQMR=60;NS=1;NUMALT=1;ODDS=292.713;PAIRED=0.777778;PAIREDR=1;PAO=0;PQA=0;PQR=0;PRO=0;QA=1653;QR=3078;RO=88;RPL=19;RPP=5.37479;RPPR=7.84676;RPR=26;RUN=1;SAF=25;SAP=4.21667;SAR=20;SRF=46;SRP=3.40511;SRR=42;TYPE=snp	GT:DP:AD:RO:QR:AO:QA:GL	0:133:88,45:88:3078:45:1653:0,-128.164
contig_1001_1|arrow	31964	.	T	A	6.44894e-14	PASS	AB=0;ABP=0;AC=0;AF=0;AN=1;AO=42;CIGAR=1X;DP=128;DPB=128;DPRA=0;EPP=3.21711;EPPR=17.5541;GTI=0;LEN=1;MEANALT=1;MQM=60;MQMR=60;NS=1;NUMALT=1;ODDS=333.997;PAIRED=0.666667;PAIREDR=1;PAO=0;PQA=0;PQR=0;PRO=0;QA=1504;QR=3144;RO=86;RPL=22;RPP=3.21711;RPPR=13.1102;RPR=20;RUN=1;SAF=16;SAP=8.18047;SAR=26;SRF=46;SRP=3.91929;SRR=40;TYPE=snp	GT:DP:AD:RO:QR:AO:QA:GL	0:128:86,42:86:3144:42:1504:0,-147.52
contig_1001_1|arrow	32007	.	TTTAGT	TT	665.801	PASS	AB=0;ABP=0;AC=1;AF=1;AN=1;AO=59;CIGAR=1M4D1M;DP=92;DPB=52.6667;DPRA=0;EPP=3.0471;EPPR=8.34028;GTI=0;LEN=4;MEANALT=1;MQM=60;MQMR=60;NS=1;NUMALT=1;ODDS=153.306;PAIRED=1;PAIREDR=0.666667;PAO=0;PQA=0;PQR=0;PRO=0;QA=1911;QR=1173;RO=33;RPL=27;RPP=3.93042;RPPR=26.7649;RPR=32;RUN=1;SAF=42;SAP=26.0132;SAR=17;SRF=15;SRP=3.60252;SRR=18;TYPE=del	GT:DP:AD:RO:QR:AO:QA:GL	1:92:33,59:33:1173:59:1911:-66.3569,0
contig_1001_1|arrow	32121	.	C	T	2.87492e-14	PASS	AB=0;ABP=0;AC=0;AF=0;AN=1;AO=17;CIGAR=1X;DP=128;DPB=128;DPRA=0;EPP=9.26925;EPPR=3.96888;GTI=0;LEN=1;MEANALT=1;MQM=60;MQMR=60;NS=1;NUMALT=1;ODDS=690.292;PAIRED=0.823529;PAIREDR=0.990991;PAO=0;PQA=0;PQR=0;PRO=0;QA=582;QR=3921;RO=111;RPL=11;RPP=6.20364;RPPR=5.3774;RPR=6;RUN=1;SAF=10;SAP=4.1599;SAR=7;SRF=58;SRP=3.49937;SRR=53;TYPE=snp	GT:DP:AD:RO:QR:AO:QA:GL	0:128:111,17:111:3921:17:582:0,-300.354
contig_1001_1|arrow	33764	.	T	C	0	PASS	AB=0;ABP=0;AC=0;AF=0;AN=1;AO=48;CIGAR=1X;DP=134;DPB=134;DPRA=0;EPP=4.6389;EPPR=4.62628;GTI=0;LEN=1;MEANALT=1;MQM=60;MQMR=60;NS=1;NUMALT=1;ODDS=272.374;PAIRED=0.8125;PAIREDR=1;PAO=0;PQA=0;PQR=0;PRO=0;QA=1752;QR=3070;RO=86;RPL=20;RPP=5.9056;RPPR=6.64625;RPR=28;RUN=1;SAF=19;SAP=7.5342;SAR=29;SRF=48;SRP=5.53527;SRR=38;TYPE=snp	GT:DP:AD:RO:QR:AO:QA:GL	0:134:86,48:86:3070:48:1752:0,-118.547
contig_1001_1|arrow	33916	.	T	A	0	PASS	AB=0;ABP=0;AC=0;AF=0;AN=1;AO=31;CIGAR=1X;DP=108;DPB=108;DPRA=0;EPP=6.44263;EPPR=4.39215;GTI=0;LEN=1;MEANALT=1;MQM=60;MQMR=60;NS=1;NUMALT=1;ODDS=345.047;PAIRED=0.548387;PAIREDR=1;PAO=0;PQA=0;PQR=0;PRO=0;QA=1109;QR=2761;RO=77;RPL=23;RPP=18.771;RPPR=3.0385;RPR=8;RUN=1;SAF=14;SAP=3.64073;SAR=17;SRF=38;SRP=3.0385;SRR=39;TYPE=snp	GT:DP:AD:RO:QR:AO:QA:GL	0:108:77,31:77:2761:31:1109:0,-148.597
contig_1001_1|arrow	33985	.	G	A	2.60672e-14	PASS	AB=0;ABP=0;AC=0;AF=0;AN=1;AO=10;CIGAR=1X;DP=106;DPB=106;DPRA=0;EPP=3.0103;EPPR=3.10078;GTI=0;LEN=1;MEANALT=1;MQM=60;MQMR=60;NS=1;NUMALT=1;ODDS=643.067;PAIRED=0.5;PAIREDR=1;PAO=0;PQA=0;PQR=0;PRO=0;QA=358;QR=3454;RO=96;RPL=10;RPP=24.725;RPPR=4.45795;RPR=0;RUN=1;SAF=5;SAP=3.0103;SAR=5;SRF=49;SRP=3.10078;SRR=47;TYPE=snp	GT:DP:AD:RO:QR:AO:QA:GL	0:106:96,10:96:3454:10:358:0,-278.485
contig_1001_1|arrow	37011	.	T	C	6.30429e-14	PASS	AB=0;ABP=0;AC=0;AF=0;AN=1;AO=43;CIGAR=1X;DP=130;DPB=130;DPRA=0;EPP=11.5447;EPPR=21.2057;GTI=0;LEN=1;MEANALT=1;MQM=60;MQMR=60;NS=1;NUMALT=1;ODDS=349.658;PAIRED=0.209302;PAIREDR=1;PAO=0;PQA=0;PQR=0;PRO=0;QA=1553;QR=3119;RO=87;RPL=0;RPP=96.3836;RPPR=3.23494;RPR=43;RUN=1;SAF=28;SAP=11.5447;SAR=15;SRF=37;SRP=7.22845;SRR=50;TYPE=snp	GT:DP:AD:RO:QR:AO:QA:GL	0:130:87,43:87:3119:43:1553:0,-140.859
contig_1001_1|arrow	37285	.	A	G	3.92968e-14	PASS	AB=0;ABP=0;AC=0;AF=0;AN=1;AO=27;CIGAR=1X;DP=125;DPB=125;DPRA=0;EPP=12.7417;EPPR=38.4629;GTI=0;LEN=1;MEANALT=1;MQM=60;MQMR=60;NS=1;NUMALT=1;ODDS=548.103;PAIRED=0.518519;PAIREDR=1;PAO=0;PQA=0;PQR=0;PRO=0;QA=987;QR=3590;RO=98;RPL=27;RPP=61.6401;RPPR=3.09893;RPR=0;RUN=1;SAF=8;SAP=12.7417;SAR=19;SRF=59;SRP=11.8735;SRR=39;TYPE=snp	GT:DP:AD:RO:QR:AO:QA:GL	0:125:98,27:98:3590:27:987:0,-234.136
contig_1001_1|arrow	37364	.	G	A	0	PASS	AB=0;ABP=0;AC=0;AF=0;AN=1;AO=15;CIGAR=1X;DP=105;DPB=105;DPRA=0;EPP=4.31318;EPPR=34.2795;GTI=0;LEN=1;MEANALT=1;MQM=60;MQMR=60;NS=1;NUMALT=1;ODDS=500.409;PAIRED=0.733333;PAIREDR=1;PAO=0;PQA=0;PQR=0;PRO=0;QA=555;QR=2994;RO=90;RPL=0;RPP=35.5824;RPPR=9.18693;RPR=15;RUN=1;SAF=9;SAP=4.31318;SAR=6;SRF=56;SRP=14.688;SRR=34;TYPE=snp	GT:DP:AD:RO:QR:AO:QA:GL	0:105:90,15:90:2994:15:555:0,-219.365
contig_1001_1|arrow	37746	.	A	G	6.63211e-16	PASS	AB=0;ABP=0;AC=0;AF=0;AN=1;AO=30;CIGAR=1X;DP=119;DPB=119;DPRA=0;EPP=5.61607;EPPR=3.22989;GTI=0;LEN=1;MEANALT=1;MQM=60;MQMR=60;NS=1;NUMALT=1;ODDS=455.104;PAIRED=0.766667;PAIREDR=0.988764;PAO=0;PQA=0;PQR=0;PRO=0;QA=1098;QR=3207;RO=89;RPL=30;RPP=68.1545;RPPR=3.22989;RPR=0;RUN=1;SAF=18;SAP=5.61607;SAR=12;SRF=44;SRP=3.0347;SRR=45;TYPE=snp	GT:DP:AD:RO:QR:AO:QA:GL	0:119:89,30:89:3207:30:1098:0,-189.698
contig_1001_1|arrow	38176	.	AGGGTTC	AGGTTC	8.82362e-14	PASS	AB=0;ABP=0;AC=0;AF=0;AN=1;AO=57;CIGAR=1M1D5M;DP=120;DPB=111.857;DPRA=0;EPP=23.1631;EPPR=17.0198;GTI=0;LEN=1;MEANALT=2;MQM=60;MQMR=60;NS=1;NUMALT=1;ODDS=77.4465;PAIRED=0.824561;PAIREDR=1;PAO=0;PQA=0;PQR=0;PRO=0;QA=1793;QR=2164;RO=62;RPL=32;RPP=4.877;RPPR=6.51267;RPR=25;RUN=1;SAF=24;SAP=6.09608;SAR=33;SRF=25;SRP=8.05372;SRR=37;TYPE=del	GT:DP:AD:RO:QR:AO:QA:GL	0:120:62,57:62:2164:57:1793:0,-33.413
contig_1001_1|arrow	38229	.	GTTTTTTAATC	GTTTTTAATC	0	PASS	AB=0;ABP=0;AC=0;AF=0;AN=1;AO=52;CIGAR=1M1D9M;DP=130;DPB=125.273;DPRA=0;EPP=4.51363;EPPR=3.26411;GTI=0;LEN=1;MEANALT=2;MQM=60;MQMR=60;NS=1;NUMALT=1;ODDS=213.867;PAIRED=0.903846;PAIREDR=0.987013;PAO=0;PQA=0;PQR=0;PRO=0;QA=1664;QR=2702;RO=77;RPL=22;RPP=5.68288;RPPR=7.77626;RPR=30;RUN=1;SAF=29;SAP=4.51363;SAR=23;SRF=33;SRP=6.42261;SRR=44;TYPE=del	GT:DP:AD:RO:QR:AO:QA:GL	0:130:77,52:77:2702:52:1664:0,-93.4118
contig_1001_1|arrow	38279	.	G	A	3.70058e-14	PASS	AB=0;ABP=0;AC=0;AF=0;AN=1;AO=56;CIGAR=1X;DP=129;DPB=129;DPRA=0;EPP=3.63072;EPPR=5.41974;GTI=0;LEN=1;MEANALT=1;MQM=60;MQMR=60;NS=1;NUMALT=1;ODDS=105.413;PAIRED=0.928571;PAIREDR=0.986301;PAO=0;PQA=0;PQR=0;PRO=0;QA=2046;QR=2551;RO=73;RPL=33;RPP=6.88793;RPPR=3.27802;RPR=23;RUN=1;SAF=33;SAP=6.88793;SAR=23;SRF=38;SRP=3.27802;SRR=35;TYPE=snp	GT:DP:AD:RO:QR:AO:QA:GL	0:129:73,56:73:2551:56:2046:0,-45.4158
contig_1001_1|arrow	38325	.	G	T	0	PASS	AB=0;ABP=0;AC=0;AF=0;AN=1;AO=17;CIGAR=1X;DP=117;DPB=117;DPRA=0;EPP=9.26925;EPPR=22.5536;GTI=0;LEN=1;MEANALT=1;MQM=60;MQMR=60;NS=1;NUMALT=1;ODDS=586.591;PAIRED=1;PAIREDR=0.99;PAO=0;PQA=0;PQR=0;PRO=0;QA=579;QR=3452;RO=100;RPL=9;RPP=3.13803;RPPR=17.6895;RPR=8;RUN=1;SAF=11;SAP=6.20364;SAR=6;SRF=48;SRP=3.35774;SRR=52;TYPE=snp	GT:DP:AD:RO:QR:AO:QA:GL	0:117:100,17:100:3452:17:579:0,-258.437
contig_1001_1|arrow	38342	.	A	T	1.63938e-14	PASS	AB=0;ABP=0;AC=0;AF=0;AN=1;AO=45;CIGAR=1X;DP=113;DPB=113;DPRA=0;EPP=4.21667;EPPR=5.05404;GTI=0;LEN=1;MEANALT=1;MQM=60;MQMR=60;NS=1;NUMALT=1;ODDS=176.905;PAIRED=1;PAIREDR=0.985294;PAO=0;PQA=0;PQR=0;PRO=0;QA=1653;QR=2504;RO=68;RPL=28;RPP=8.84915;RPPR=6.20364;RPR=17;RUN=1;SAF=27;SAP=6.91895;SAR=18;SRF=35;SRP=3.13803;SRR=33;TYPE=snp	GT:DP:AD:RO:QR:AO:QA:GL	0:113:68,45:68:2504:45:1653:0,-76.546
contig_1001_1|arrow	38352	.	C	T	0	PASS	AB=0;ABP=0;AC=0;AF=0;AN=1;AO=43;CIGAR=1X;DP=110;DPB=110;DPRA=0;EPP=7.10075;EPPR=4.19474;GTI=0;LEN=1;MEANALT=2;MQM=60;MQMR=60;NS=1;NUMALT=1;ODDS=155.087;PAIRED=1;PAIREDR=0.984848;PAO=0;PQA=0;PQR=0;PRO=0;QA=1553;QR=2292;RO=66;RPL=21;RPP=3.0608;RPPR=5.11597;RPR=22;RUN=1;SAF=29;SAP=14.3727;SAR=14;SRF=35;SRP=3.53672;SRR=31;TYPE=snp	GT:DP:AD:RO:QR:AO:QA:GL	0:110:66,43:66:2292:43:1553:0,-66.4664
contig_1001_1|arrow	38405	.	A	G	0	PASS	AB=0;ABP=0;AC=0;AF=0;AN=1;AO=46;CIGAR=1X;DP=101;DPB=101;DPRA=0;EPP=4.70971;EPPR=3.37904;GTI=0;LEN=1;MEANALT=2;MQM=60;MQMR=60;NS=1;NUMALT=1;ODDS=62.9616;PAIRED=1;PAIREDR=0.981132;PAO=0;PQA=0;PQR=0;PRO=0;QA=1602;QR=1885;RO=53;RPL=19;RPP=6.03148;RPPR=6.32897;RPR=27;RUN=1;SAF=35;SAP=30.2009;SAR=11;SRF=34;SRP=12.2288;SRR=19;TYPE=snp	GT:DP:AD:RO:QR:AO:QA:GL	0:101:53,46:53:1885:46:1602:0,-25.461
contig_1001_1|arrow	38656	.	AATCCT	ATCC	6.08732e-14	PASS	AB=0;ABP=0;AC=0;AF=0;AN=1;AO=49;CIGAR=1M2D1X1M1X;DP=129;DPB=112.667;DPRA=0;EPP=10.4997;EPPR=12.9331;GTI=0;LEN=4;MEANALT=2;MQM=60;MQMR=60;NS=1;NUMALT=1;ODDS=214.614;PAIRED=0.979592;PAIREDR=0.898734;PAO=0;PQA=0;PQR=0;PRO=0;QA=1757;QR=2800;RO=79;RPL=29;RPP=6.59988;RPPR=4.35716;RPR=20;RUN=1;SAF=26;SAP=3.40914;SAR=23;SRF=45;SRP=6.33623;SRR=34;TYPE=complex	GT:DP:AD:RO:QR:AO:QA:GL	0:129:79,49:79:2800:49:1757:0,-93.8312
contig_1001_1|arrow	38914	.	TGAGAGAGGAA	TGAGAGGAA	3.85729e-14	PASS	AB=0;ABP=0;AC=0;AF=0;AN=1;AO=57;CIGAR=1M2D8M;DP=134;DPB=123.455;DPRA=0;EPP=26.8203;EPPR=26.6552;GTI=0;LEN=2;MEANALT=6;MQM=60;MQMR=60;NS=1;NUMALT=1;ODDS=162.057;PAIRED=0.877193;PAIREDR=0.958333;PAO=0;PQA=0;PQR=0;PRO=0;QA=1643;QR=2424;RO=72;RPL=28;RPP=3.0484;RPPR=4.09604;RPR=29;RUN=1;SAF=24;SAP=6.09608;SAR=33;SRF=37;SRP=3.13094;SRR=35;TYPE=del	GT:DP:AD:RO:QR:AO:QA:GL	0:134:72,57:72:2424:57:1643:0,-70.3168
contig_1001_1|arrow	39232	.	A	T	6.14761e-14	PASS	AB=0;ABP=0;AC=0;AF=0;AN=1;AO=48;CIGAR=1X;DP=113;DPB=113;DPRA=0;EPP=3.73412;EPPR=3.04371;GTI=0;LEN=1;MEANALT=1;MQM=60;MQMR=60;NS=1;NUMALT=1;ODDS=123.619;PAIRED=0.895833;PAIREDR=0.907692;PAO=0;PQA=0;PQR=0;PRO=0;QA=1634;QR=2381;RO=65;RPL=39;RPP=43.7254;RPPR=144.156;RPR=9;RUN=1;SAF=31;SAP=11.8771;SAR=17;SRF=32;SRP=3.04371;SRR=33;TYPE=snp	GT:DP:AD:RO:QR:AO:QA:GL	0:113:65,48:65:2381:48:1634:0,-67.2147
contig_1001_1|arrow	39362	.	T	C	0	PASS	AB=0;ABP=0;AC=0;AF=0;AN=1;AO=54;CIGAR=1X;DP=126;DPB=126;DPRA=0;EPP=5.5839;EPPR=6.02623;GTI=0;LEN=1;MEANALT=1;MQM=60;MQMR=60;NS=1;NUMALT=1;ODDS=142.345;PAIRED=0.888889;PAIREDR=0.916667;PAO=0;PQA=0;PQR=0;PRO=0;QA=1848;QR=2600;RO=72;RPL=7;RPP=67.3502;RPPR=111.584;RPR=47;RUN=1;SAF=34;SAP=10.8919;SAR=20;SRF=45;SRP=12.7819;SRR=27;TYPE=snp	GT:DP:AD:RO:QR:AO:QA:GL	0:126:72,54:72:2600:54:1848:0,-67.6526
contig_1001_1|arrow	45926	.	T	A	2.53741e-14	PASS	AB=0;ABP=0;AC=0;AF=0;AN=1;AO=20;CIGAR=1X;DP=101;DPB=101;DPRA=0;EPP=6.91895;EPPR=5.18177;GTI=0;LEN=1;MEANALT=1;MQM=60;MQMR=60;NS=1;NUMALT=1;ODDS=447.158;PAIRED=0.65;PAIREDR=0.753086;PAO=0;PQA=0;PQR=0;PRO=0;QA=740;QR=2913;RO=81;RPL=0;RPP=46.4397;RPPR=22.5536;RPR=20;RUN=1;SAF=13;SAP=6.91895;SAR=7;SRF=21;SRP=43.7857;SRR=60;TYPE=snp	GT:DP:AD:RO:QR:AO:QA:GL	0:101:81,20:81:2913:20:740:0,-195.453
contig_1001_1|arrow	45931	.	T	A	0	PASS	AB=0;ABP=0;AC=0;AF=0;AN=1;AO=20;CIGAR=1X;DP=96;DPB=96;DPRA=0;EPP=6.91895;EPPR=4.83891;GTI=0;LEN=1;MEANALT=1;MQM=60;MQMR=60;NS=1;NUMALT=1;ODDS=395.239;PAIRED=0.65;PAIREDR=0.763158;PAO=0;PQA=0;PQR=0;PRO=0;QA=740;QR=2662;RO=76;RPL=0;RPP=46.4397;RPPR=22.325;RPR=20;RUN=1;SAF=13;SAP=6.91895;SAR=7;SRF=19;SRP=44.2683;SRR=57;TYPE=snp	GT:DP:AD:RO:QR:AO:QA:GL	0:96:76,20:76:2662:20:740:0,-172.868
contig_1001_1|arrow	45936	.	G	A	7.53381e-15	PASS	AB=0;ABP=0;AC=0;AF=0;AN=1;AO=20;CIGAR=1X;DP=95;DPB=95;DPRA=0;EPP=6.91895;EPPR=6.51361;GTI=0;LEN=1;MEANALT=1;MQM=60;MQMR=60;NS=1;NUMALT=1;ODDS=393.567;PAIRED=0.65;PAIREDR=0.76;PAO=0;PQA=0;PQR=0;PRO=0;QA=716;QR=2637;RO=75;RPL=0;RPP=46.4397;RPPR=24.117;RPR=20;RUN=1;SAF=13;SAP=6.91895;SAR=7;SRF=18;SRP=47.0478;SRR=57;TYPE=snp	GT:DP:AD:RO:QR:AO:QA:GL	0:95:75,20:75:2637:20:716:0,-172.787
contig_1001_1|arrow	46006	.	T	C	0	PASS	AB=0;ABP=0;AC=0;AF=0;AN=1;AO=24;CIGAR=1X;DP=125;DPB=125;DPRA=0;EPP=20.744;EPPR=16.4476;GTI=0;LEN=1;MEANALT=1;MQM=60;MQMR=60;NS=1;NUMALT=1;ODDS=578.835;PAIRED=0.791667;PAIREDR=0.653465;PAO=0;PQA=0;PQR=0;PRO=0;QA=854;QR=3687;RO=101;RPL=24;RPP=55.1256;RPPR=77.8508;RPR=0;RUN=1;SAF=5;SAP=20.744;SAR=19;SRF=70;SRP=35.7114;SRR=31;TYPE=snp	GT:DP:AD:RO:QR:AO:QA:GL	0:125:101,24:101:3687:24:854:0,-254.829
contig_1001_1|arrow	46537	.	C	A	2.71224e-14	PASS	AB=0;ABP=0;AC=0;AF=0;AN=1;AO=30;CIGAR=1X;DP=92;DPB=92;DPRA=0;EPP=13.4334;EPPR=8.05372;GTI=0;LEN=1;MEANALT=1;MQM=60;MQMR=60;NS=1;NUMALT=1;ODDS=185.184;PAIRED=0.3;PAIREDR=0.403226;PAO=0;PQA=0;PQR=0;PRO=0;QA=1085;QR=2078;RO=62;RPL=0;RPP=68.1545;RPPR=137.642;RPR=30;RUN=1;SAF=9;SAP=13.4334;SAR=21;SRF=37;SRP=8.05372;SRR=25;TYPE=snp	GT:DP:AD:RO:QR:AO:QA:GL	0:92:62,30:62:2078:30:1085:0,-89.2971
contig_1001_1|arrow	46543	.	A	G	3.35104e-14	PASS	AB=0;ABP=0;AC=0;AF=0;AN=1;AO=30;CIGAR=1X;DP=92;DPB=92;DPRA=0;EPP=13.4334;EPPR=7.31765;GTI=0;LEN=1;MEANALT=2;MQM=60;MQMR=60;NS=1;NUMALT=1;ODDS=211.805;PAIRED=0.3;PAIREDR=0.409836;PAO=0;PQA=0;PQR=0;PRO=0;QA=979;QR=2095;RO=61;RPL=0;RPP=68.1545;RPPR=135.47;RPR=30;RUN=1;SAF=9;SAP=13.4334;SAR=21;SRF=36;SRP=7.31765;SRR=25;TYPE=snp	GT:DP:AD:RO:QR:AO:QA:GL	0:92:61,30:61:2095:30:979:0,-100.404
contig_1001_1|arrow	46554	.	TTTAT	ATTAC	3.08587e-14	PASS	AB=0;ABP=0;AC=0;AF=0;AN=1;AO=36;CIGAR=1X3M1X;DP=89;DPB=89;DPRA=0;EPP=18.4519;EPPR=5.68288;GTI=0;LEN=5;MEANALT=2;MQM=60;MQMR=60;NS=1;NUMALT=1;ODDS=98.2554;PAIRED=0.277778;PAIREDR=0.423077;PAO=0;PQA=0;PQR=0;PRO=0;QA=1257;QR=1758;RO=52;RPL=0;RPP=81.1833;RPPR=115.927;RPR=36;RUN=1;SAF=10;SAP=18.4519;SAR=26;SRF=30;SRP=5.68288;SRR=22;TYPE=complex	GT:DP:AD:RO:QR:AO:QA:GL	0:89:52,36:52:1758:36:1257:0,-45.0671
contig_1001_1|arrow	63473	.	CAAAAAAAAAAAAATTTATTTTTTATTAAAATAT	CAAAAAAAAAAAAAATTTATTTTTTATTAAAATAT	1.54295e-14	PASS	AB=0;ABP=0;AC=0;AF=0;AN=1;AO=10;CIGAR=1M1I33M;DP=107;DPB=107.206;DPRA=0;EPP=3.87889;EPPR=10.0615;GTI=0;LEN=1;MEANALT=7;MQM=60;MQMR=60;NS=1;NUMALT=1;ODDS=594.2;PAIRED=0.9;PAIREDR=1;PAO=0;PQA=0;PQR=0;PRO=0;QA=268;QR=3168;RO=89;RPL=6;RPP=3.87889;RPPR=4.98658;RPR=4;RUN=1;SAF=2;SAP=10.8276;SAR=8;SRF=32;SRP=18.2594;SRR=57;TYPE=ins	GT:DP:AD:RO:QR:AO:QA:GL	0:107:89,10:89:3168:10:268:0,-260.972
contig_1001_1|arrow	71126	.	C	T	0	PASS	AB=0;ABP=0;AC=0;AF=0;AN=1;AO=32;CIGAR=1X;DP=95;DPB=95;DPRA=0;EPP=9.79615;EPPR=4.69922;GTI=0;LEN=1;MEANALT=1;MQM=60;MQMR=60;NS=1;NUMALT=1;ODDS=227.947;PAIRED=0.28125;PAIREDR=1;PAO=0;PQA=0;PQR=0;PRO=0;QA=1122;QR=2233;RO=63;RPL=12;RPP=7.35324;RPPR=8.83536;RPR=20;RUN=1;SAF=11;SAP=9.79615;SAR=21;SRF=21;SRP=18.2106;SRR=42;TYPE=snp	GT:DP:AD:RO:QR:AO:QA:GL	0:95:63,32:63:2233:32:1122:0,-99.9387
contig_1001_1|arrow	71147	.	C	T	0	PASS	AB=0;ABP=0;AC=0;AF=0;AN=1;AO=35;CIGAR=1X;DP=104;DPB=104;DPRA=0;EPP=13.4954;EPPR=14.3712;GTI=0;LEN=1;MEANALT=1;MQM=60;MQMR=60;NS=1;NUMALT=1;ODDS=249.833;PAIRED=0.257143;PAIREDR=1;PAO=0;PQA=0;PQR=0;PRO=0;QA=1245;QR=2451;RO=69;RPL=12;RPP=10.5174;RPPR=8.32883;RPR=23;RUN=1;SAF=11;SAP=13.4954;SAR=24;SRF=27;SRP=10.0912;SRR=42;TYPE=snp	GT:DP:AD:RO:QR:AO:QA:GL	0:104:69,35:69:2451:35:1245:0,-108.477
contig_1001_1|arrow	71192	.	TAC	ACA	5.30382e-14	PASS	AB=0;ABP=0;AC=0;AF=0;AN=1;AO=41;CIGAR=3X;DP=127;DPB=127;DPRA=0;EPP=11.961;EPPR=51.8937;GTI=0;LEN=3;MEANALT=1;MQM=60;MQMR=60;NS=1;NUMALT=1;ODDS=326.222;PAIRED=0.195122;PAIREDR=0.988372;PAO=0;PQA=0;PQR=0;PRO=0;QA=1441;QR=3076;RO=86;RPL=21;RPP=3.06326;RPPR=6.64625;RPR=20;RUN=1;SAF=16;SAP=7.30028;SAR=25;SRF=52;SRP=11.1912;SRR=34;TYPE=complex	GT:DP:AD:RO:QR:AO:QA:GL	0:127:86,41:86:3076:41:1441:0,-147.077
contig_1001_1|arrow	71335	.	A	T	0	PASS	AB=0;ABP=0;AC=0;AF=0;AN=1;AO=36;CIGAR=1X;DP=112;DPB=112;DPRA=0;EPP=3.25157;EPPR=5.35549;GTI=0;LEN=1;MEANALT=2;MQM=60;MQMR=60;NS=1;NUMALT=1;ODDS=317.426;PAIRED=0.138889;PAIREDR=1;PAO=0;PQA=0;PQR=0;PRO=0;QA=1296;QR=2727;RO=75;RPL=36;RPP=81.1833;RPPR=3.27088;RPR=0;RUN=1;SAF=17;SAP=3.25157;SAR=19;SRF=41;SRP=4.429;SRR=34;TYPE=snp	GT:DP:AD:RO:QR:AO:QA:GL	0:112:75,36:75:2727:36:1296:0,-128.723
contig_1001_1|arrow	71341	.	A	G	1.65146e-14	PASS	AB=0;ABP=0;AC=0;AF=0;AN=1;AO=34;CIGAR=1X;DP=118;DPB=118;DPRA=0;EPP=3.26577;EPPR=9.62812;GTI=0;LEN=1;MEANALT=1;MQM=60;MQMR=60;NS=1;NUMALT=1;ODDS=398.002;PAIRED=0.117647;PAIREDR=1;PAO=0;PQA=0;PQR=0;PRO=0;QA=1208;QR=3046;RO=84;RPL=34;RPP=76.8404;RPPR=3.0103;RPR=0;RUN=1;SAF=18;SAP=3.26577;SAR=16;SRF=50;SRP=9.62812;SRR=34;TYPE=snp	GT:DP:AD:RO:QR:AO:QA:GL	0:118:84,34:84:3046:34:1208:0,-165.331
contig_1001_1|arrow	71349	.	T	A	3.29079e-14	PASS	AB=0;ABP=0;AC=0;AF=0;AN=1;AO=28;CIGAR=1X;DP=120;DPB=120;DPRA=0;EPP=5.80219;EPPR=9.05266;GTI=0;LEN=1;MEANALT=1;MQM=60;MQMR=60;NS=1;NUMALT=1;ODDS=504.472;PAIRED=0.142857;PAIREDR=1;PAO=0;PQA=0;PQR=0;PRO=0;QA=976;QR=3354;RO=92;RPL=28;RPP=63.8115;RPPR=7.63648;RPR=0;RUN=1;SAF=17;SAP=5.80219;SAR=11;SRF=57;SRP=14.4341;SRR=35;TYPE=snp	GT:DP:AD:RO:QR:AO:QA:GL	0:120:92,28:92:3354:28:976:0,-213.911
contig_1001_1|arrow	76561	.	C	T	0	PASS	AB=0;ABP=0;AC=0;AF=0;AN=1;AO=14;CIGAR=1X;DP=110;DPB=110;DPRA=0;EPP=12.937;EPPR=6.26751;GTI=0;LEN=1;MEANALT=1;MQM=60;MQMR=55.6979;NS=1;NUMALT=1;ODDS=542.968;PAIRED=0;PAIREDR=0.885417;PAO=0;PQA=0;PQR=0;PRO=0;QA=518;QR=3362;RO=96;RPL=14;RPP=33.4109;RPPR=6.26751;RPR=0;RUN=1;SAF=11;SAP=12.937;SAR=3;SRF=58;SRP=12.0581;SRR=38;TYPE=snp	GT:DP:AD:RO:QR:AO:QA:GL	0:110:96,14:96:3362:14:518:0,-233.106
contig_1001_1|arrow	80209	.	G	A	0	PASS	AB=0;ABP=0;AC=0;AF=0;AN=1;AO=17;CIGAR=1X;DP=127;DPB=127;DPRA=0;EPP=6.20364;EPPR=11.7958;GTI=0;LEN=1;MEANALT=2;MQM=4.47059;MQMR=3.70642;NS=1;NUMALT=1;ODDS=41.6758;PAIRED=1;PAIREDR=0.972477;PAO=0;PQA=0;PQR=0;PRO=0;QA=617;QR=3907;RO=109;RPL=11;RPP=6.20364;RPPR=11.7958;RPR=6;RUN=1;SAF=10;SAP=4.1599;SAR=7;SRF=44;SRP=11.7958;SRR=65;TYPE=snp	GT:DP:AD:RO:QR:AO:QA:GL	0:127:109,17:109:3907:17:617:0,-21.2021
contig_1001_1|arrow	80336	.	G	A	0	PASS	AB=0;ABP=0;AC=0;AF=0;AN=1;AO=10;CIGAR=1X;DP=134;DPB=134;DPRA=0;EPP=3.0103;EPPR=4.76149;GTI=0;LEN=1;MEANALT=1;MQM=1;MQMR=19.0806;NS=1;NUMALT=1;ODDS=302.441;PAIRED=0.5;PAIREDR=0.870968;PAO=0;PQA=0;PQR=0;PRO=0;QA=370;QR=4488;RO=124;RPL=0;RPP=24.725;RPPR=3.64073;RPR=10;RUN=1;SAF=5;SAP=3.0103;SAR=5;SRF=70;SRP=7.49334;SRR=54;TYPE=snp	GT:DP:AD:RO:QR:AO:QA:GL	0:134:124,10:124:4488:10:370:0,-131.24
contig_1001_1|arrow	81559	.	G	A	0	PASS	AB=0;ABP=0;AC=0;AF=0;AN=1;AO=15;CIGAR=1X;DP=101;DPB=101;DPRA=0;EPP=4.31318;EPPR=4.62628;GTI=0;LEN=1;MEANALT=1;MQM=40.3333;MQMR=49.7093;NS=1;NUMALT=1;ODDS=429.947;PAIRED=0.866667;PAIREDR=0.965116;PAO=0;PQA=0;PQR=0;PRO=0;QA=543;QR=2928;RO=86;RPL=5;RPP=6.62942;RPPR=3.41429;RPR=10;RUN=1;SAF=11;SAP=10.1038;SAR=4;SRF=58;SRP=25.735;SRR=28;TYPE=snp	GT:DP:AD:RO:QR:AO:QA:GL	0:101:86,15:86:2928:15:543:0,-189.182
contig_1001_1|arrow	81649	.	T	A	4.1742e-15	PASS	AB=0;ABP=0;AC=0;AF=0;AN=1;AO=14;CIGAR=1X;DP=125;DPB=125;DPRA=0;EPP=8.59409;EPPR=10.0725;GTI=0;LEN=1;MEANALT=1;MQM=9.42857;MQMR=37.1441;NS=1;NUMALT=1;ODDS=474.814;PAIRED=0.928571;PAIREDR=0.945946;PAO=0;PQA=0;PQR=0;PRO=0;QA=494;QR=3895;RO=111;RPL=6;RPP=3.63072;RPPR=3.96888;RPR=8;RUN=1;SAF=8;SAP=3.63072;SAR=6;SRF=69;SRP=17.2716;SRR=42;TYPE=snp	GT:DP:AD:RO:QR:AO:QA:GL	0:125:111,14:111:3895:14:494:0,-209.112
contig_1001_1|arrow	81758	.	ATTTTTTTCTAA	ATTTTTTTTCTAA	0	PASS	AB=0;ABP=0;AC=0;AF=0;AN=1;AO=13;CIGAR=1M1I11M;DP=108;DPB=109.083;DPRA=0;EPP=7.18621;EPPR=5.83555;GTI=0;LEN=1;MEANALT=3;MQM=60;MQMR=39.0645;NS=1;NUMALT=1;ODDS=354.545;PAIRED=1;PAIREDR=0.956989;PAO=0;PQA=0;PQR=0;PRO=0;QA=419;QR=3276;RO=93;RPL=4;RPP=7.18621;RPPR=3.59403;RPR=9;RUN=1;SAF=8;SAP=4.51363;SAR=5;SRF=48;SRP=3.22044;SRR=45;TYPE=ins	GT:DP:AD:RO:QR:AO:QA:GL	0:108:93,13:93:3276:13:419:0,-154.664
contig_1001_1|arrow	81825	.	ATTTTTTTTTTAATTTTTTTTTCTAATAATG	ATTTTTTTTTTAATTTTTTTTTTCTAATAATG	429.045	PASS	AB=0;ABP=0;AC=1;AF=1;AN=1;AO=32;CIGAR=13M1I18M;DP=94;DPB=95.6129;DPRA=0;EPP=3.28173;EPPR=7.52028;GTI=0;LEN=1;MEANALT=9;MQM=52.625;MQMR=19.1538;NS=1;NUMALT=1;ODDS=87.8351;PAIRED=1;PAIREDR=0.974359;PAO=0;PQA=0;PQR=0;PRO=0;QA=906;QR=1357;RO=39;RPL=15;RPP=3.28173;RPPR=3.51141;RPR=17;RUN=1;SAF=14;SAP=4.09604;SAR=18;SRF=12;SRP=15.538;SRR=27;TYPE=ins	GT:DP:AD:RO:QR:AO:QA:GL	1:94:39,32:39:1357:32:906:-41.1918,0
contig_1001_1|arrow	83165	.	CTTTCA	CTTCA	3.13406e-15	PASS	AB=0;ABP=0;AC=0;AF=0;AN=1;AO=31;CIGAR=1M1D4M;DP=117;DPB=111.833;DPRA=0;EPP=33.9012;EPPR=3.434;GTI=0;LEN=1;MEANALT=3;MQM=60;MQMR=59.2805;NS=1;NUMALT=1;ODDS=383.273;PAIRED=0.0645161;PAIREDR=0.914634;PAO=0;PQA=0;PQR=0;PRO=0;QA=933;QR=2783;RO=82;RPL=20;RPP=8.68415;RPPR=4.70511;RPR=11;RUN=1;SAF=12;SAP=6.44263;SAR=19;SRF=44;SRP=3.96363;SRR=38;TYPE=del	GT:DP:AD:RO:QR:AO:QA:GL	0:117:82,31:82:2783:31:933:0,-163.238
contig_1001_1|arrow	83185	.	A	C	0	PASS	AB=0;ABP=0;AC=0;AF=0;AN=1;AO=30;CIGAR=1X;DP=117;DPB=117;DPRA=0;EPP=7.64277;EPPR=22.806;GTI=0;LEN=1;MEANALT=2;MQM=60;MQMR=59.314;NS=1;NUMALT=1;ODDS=406.568;PAIRED=0.0666667;PAIREDR=0.883721;PAO=0;PQA=0;PQR=0;PRO=0;QA=894;QR=2824;RO=86;RPL=30;RPP=68.1545;RPPR=4.62628;RPR=0;RUN=1;SAF=11;SAP=7.64277;SAR=19;SRF=40;SRP=3.91929;SRR=46;TYPE=snp	GT:DP:AD:RO:QR:AO:QA:GL	0:117:86,30:86:2824:30:894:0,-170.394
contig_1001_1|arrow	83689	.	A	G	0	PASS	AB=0;ABP=0;AC=0;AF=0;AN=1;AO=11;CIGAR=1X;DP=94;DPB=94;DPRA=0;EPP=4.78696;EPPR=3.03646;GTI=0;LEN=1;MEANALT=1;MQM=60;MQMR=60;NS=1;NUMALT=1;ODDS=534.8;PAIRED=1;PAIREDR=0.783133;PAO=0;PQA=0;PQR=0;PRO=0;QA=381;QR=2957;RO=83;RPL=7;RPP=4.78696;RPPR=14.5479;RPR=4;RUN=1;SAF=0;SAP=26.8965;SAR=11;SRF=40;SRP=3.24576;SRR=43;TYPE=snp	GT:DP:AD:RO:QR:AO:QA:GL	0:94:83,11:83:2957:11:381:0,-231.719
contig_1001_1|arrow	83902	.	G	A	0	PASS	AB=0;ABP=0;AC=0;AF=0;AN=1;AO=11;CIGAR=1X;DP=119;DPB=119;DPRA=0;EPP=26.8965;EPPR=10.3365;GTI=0;LEN=1;MEANALT=2;MQM=60;MQMR=60;NS=1;NUMALT=1;ODDS=727.089;PAIRED=0.727273;PAIREDR=0.981308;PAO=0;PQA=0;PQR=0;PRO=0;QA=388;QR=3849;RO=107;RPL=0;RPP=26.8965;RPPR=4.65412;RPR=11;RUN=1;SAF=11;SAP=26.8965;SAR=0;SRF=66;SRP=15.6941;SRR=41;TYPE=snp	GT:DP:AD:RO:QR:AO:QA:GL	0:119:107,11:107:3849:11:388:0,-311.339
contig_1001_1|arrow	84275	.	T	G	1.80512e-14	PASS	AB=0;ABP=0;AC=0;AF=0;AN=1;AO=10;CIGAR=1X;DP=89;DPB=89;DPRA=0;EPP=6.48466;EPPR=3.69747;GTI=0;LEN=1;MEANALT=1;MQM=60;MQMR=60;NS=1;NUMALT=1;ODDS=485.43;PAIRED=0.5;PAIREDR=0.797468;PAO=0;PQA=0;PQR=0;PRO=0;QA=332;QR=2761;RO=79;RPL=3;RPP=6.48466;RPPR=3.25768;RPR=7;RUN=1;SAF=6;SAP=3.87889;SAR=4;SRF=15;SRP=69.0066;SRR=64;TYPE=snp	GT:DP:AD:RO:QR:AO:QA:GL	0:89:79,10:79:2761:10:332:0,-218.508
contig_1001_1|arrow	86547	.	C	A	0	PASS	AB=0;ABP=0;AC=0;AF=0;AN=1;AO=10;CIGAR=1X;DP=85;DPB=85;DPRA=0;EPP=10.8276;EPPR=16.4979;GTI=0;LEN=1;MEANALT=2;MQM=60;MQMR=60;NS=1;NUMALT=1;ODDS=409.387;PAIRED=1;PAIREDR=1;PAO=0;PQA=0;PQR=0;PRO=0;QA=110;QR=2089;RO=71;RPL=7;RPP=6.48466;RPPR=3.28556;RPR=3;RUN=1;SAF=9;SAP=16.9077;SAR=1;SRF=40;SRP=5.48761;SRR=31;TYPE=snp	GT:DP:AD:RO:QR:AO:QA:GL	0:85:71,10:71:2089:10:110:0,-178.193
contig_1001_1|arrow	129239	.	C	A	3.57126e-15	PASS	AB=0;ABP=0;AC=0;AF=0;AN=1;AO=11;CIGAR=1X;DP=122;DPB=122;DPRA=0;EPP=26.8965;EPPR=4.2737;GTI=0;LEN=1;MEANALT=2;MQM=60;MQMR=60;NS=1;NUMALT=1;ODDS=696.208;PAIRED=1;PAIREDR=0.990909;PAO=0;PQA=0;PQR=0;PRO=0;QA=166;QR=3464;RO=110;RPL=11;RPP=26.8965;RPPR=5.85295;RPR=0;RUN=1;SAF=11;SAP=26.8965;SAR=0;SRF=46;SRP=9.40627;SRR=64;TYPE=snp	GT:DP:AD:RO:QR:AO:QA:GL	0:122:110,11:110:3464:11:166:0,-296.829
contig_1001_1|arrow	134802	.	ATA	AGTA	2.19387e-14	PASS	AB=0;ABP=0;AC=0;AF=0;AN=1;AO=11;CIGAR=1M1I2M;DP=88;DPB=91.6667;DPRA=0;EPP=12.6832;EPPR=3.26411;GTI=0;LEN=1;MEANALT=1;MQM=60;MQMR=60;NS=1;NUMALT=1;ODDS=496.401;PAIRED=0;PAIREDR=0.974026;PAO=0;PQA=0;PQR=0;PRO=0;QA=369;QR=2740;RO=77;RPL=0;RPP=26.8965;RPPR=3.0385;RPR=11;RUN=1;SAF=9;SAP=12.6832;SAR=2;SRF=29;SRP=13.1908;SRR=48;TYPE=ins	GT:DP:AD:RO:QR:AO:QA:GL	0:88:77,11:77:2740:11:369:0,-213.302
contig_1001_1|arrow	134807	.	T	C	2.95372e-15	PASS	AB=0;ABP=0;AC=0;AF=0;AN=1;AO=11;CIGAR=1X;DP=92;DPB=92;DPRA=0;EPP=12.6832;EPPR=4.32391;GTI=0;LEN=1;MEANALT=1;MQM=60;MQMR=60;NS=1;NUMALT=1;ODDS=509.418;PAIRED=0;PAIREDR=0.975309;PAO=0;PQA=0;PQR=0;PRO=0;QA=407;QR=2845;RO=81;RPL=0;RPP=26.8965;RPPR=3.25157;RPR=11;RUN=1;SAF=9;SAP=12.6832;SAR=2;SRF=30;SRP=14.8328;SRR=51;TYPE=snp	GT:DP:AD:RO:QR:AO:QA:GL	0:92:81,11:81:2845:11:407:0,-219.28
contig_1001_1|arrow	134843	.	TTTG	ATTA	2.67302e-14	PASS	AB=0;ABP=0;AC=0;AF=0;AN=1;AO=11;CIGAR=1X2M1X;DP=90;DPB=90;DPRA=0;EPP=4.78696;EPPR=14.4391;GTI=0;LEN=4;MEANALT=3;MQM=60;MQMR=60;NS=1;NUMALT=1;ODDS=480.2;PAIRED=0;PAIREDR=0.986842;PAO=0;PQA=0;PQR=0;PRO=0;QA=398;QR=2749;RO=76;RPL=4;RPP=4.78696;RPPR=14.4391;RPR=7;RUN=1;SAF=9;SAP=12.6832;SAR=2;SRF=30;SRP=10.3247;SRR=46;TYPE=complex	GT:DP:AD:RO:QR:AO:QA:GL	0:90:76,11:76:2749:11:398:0,-211.52
contig_1001_1|arrow	135260	.	AC	CA	0	PASS	AB=0;ABP=0;AC=0;AF=0;AN=1;AO=10;CIGAR=2X;DP=116;DPB=116;DPRA=0;EPP=6.48466;EPPR=50.2091;GTI=0;LEN=2;MEANALT=1;MQM=60;MQMR=60;NS=1;NUMALT=1;ODDS=694.967;PAIRED=0;PAIREDR=0.990566;PAO=0;PQA=0;PQR=0;PRO=0;QA=321;QR=3723;RO=106;RPL=10;RPP=24.725;RPPR=7.02548;RPR=0;RUN=1;SAF=7;SAP=6.48466;SAR=3;SRF=61;SRP=8.25461;SRR=45;TYPE=complex	GT:DP:AD:RO:QR:AO:QA:GL	0:116:106,10:106:3723:10:321:0,-306.05
contig_1001_1|arrow	135738	.	CG	TT	1.69965e-14	PASS	AB=0;ABP=0;AC=0;AF=0;AN=1;AO=11;CIGAR=2X;DP=107;DPB=107;DPRA=0;EPP=7.94546;EPPR=55.1256;GTI=0;LEN=2;MEANALT=1;MQM=60;MQMR=60;NS=1;NUMALT=1;ODDS=628.75;PAIRED=0;PAIREDR=1;PAO=0;PQA=0;PQR=0;PRO=0;QA=382;QR=3465;RO=96;RPL=0;RPP=26.8965;RPPR=3.10078;RPR=11;RUN=1;SAF=8;SAP=7.94546;SAR=3;SRF=59;SRP=13.9581;SRR=37;TYPE=complex	GT:DP:AD:RO:QR:AO:QA:GL	0:107:96,11:96:3465:11:382:0,-277.328
contig_1001_1|arrow	135785	.	C	T	4.26119e-14	PASS	AB=0;ABP=0;AC=0;AF=0;AN=1;AO=17;CIGAR=1X;DP=116;DPB=116;DPRA=0;EPP=4.1599;EPPR=4.4284;GTI=0;LEN=1;MEANALT=2;MQM=60;MQMR=60;NS=1;NUMALT=1;ODDS=596.836;PAIRED=0;PAIREDR=0.989796;PAO=0;PQA=0;PQR=0;PRO=0;QA=620;QR=3528;RO=98;RPL=10;RPP=4.1599;RPPR=8.68272;RPR=7;RUN=1;SAF=11;SAP=6.20364;SAR=6;SRF=38;SRP=13.7347;SRR=60;TYPE=snp	GT:DP:AD:RO:QR:AO:QA:GL	0:116:98,17:98:3528:17:620:0,-261.58
contig_1001_1|arrow	138420	.	G	A	0	PASS	AB=0;ABP=0;AC=0;AF=0;AN=1;AO=21;CIGAR=1X;DP=108;DPB=108;DPRA=0;EPP=11.386;EPPR=3.63429;GTI=0;LEN=1;MEANALT=1;MQM=60;MQMR=53.2184;NS=1;NUMALT=1;ODDS=418.849;PAIRED=0.619048;PAIREDR=0.91954;PAO=0;PQA=0;PQR=0;PRO=0;QA=777;QR=3055;RO=87;RPL=21;RPP=48.6112;RPPR=3.03526;RPR=0;RUN=1;SAF=15;SAP=11.386;SAR=6;SRF=48;SRP=5.03202;SRR=39;TYPE=snp	GT:DP:AD:RO:QR:AO:QA:GL	0:108:87,21:87:3055:21:777:0,-175.879
contig_1001_1|arrow	140810	.	C	A	0	PASS	AB=0;ABP=0;AC=0;AF=0;AN=1;AO=10;CIGAR=1X;DP=114;DPB=114;DPRA=0;EPP=10.8276;EPPR=3.76196;GTI=0;LEN=1;MEANALT=1;MQM=60;MQMR=60;NS=1;NUMALT=1;ODDS=694.379;PAIRED=1;PAIREDR=1;PAO=0;PQA=0;PQR=0;PRO=0;QA=130;QR=3456;RO=104;RPL=8;RPP=10.8276;RPPR=3.09382;RPR=2;RUN=1;SAF=10;SAP=24.725;SAR=0;SRF=48;SRP=4.34659;SRR=56;TYPE=snp	GT:DP:AD:RO:QR:AO:QA:GL	0:114:104,10:104:3456:10:130:0,-299.379
contig_1001_1|arrow	147935	.	T	C	0	PASS	AB=0;ABP=0;AC=0;AF=0;AN=1;AO=25;CIGAR=1X;DP=119;DPB=119;DPRA=0;EPP=7.26639;EPPR=29.7148;GTI=0;LEN=1;MEANALT=1;MQM=55.28;MQMR=60;NS=1;NUMALT=1;ODDS=514.959;PAIRED=0.72;PAIREDR=0.808511;PAO=0;PQA=0;PQR=0;PRO=0;QA=868;QR=3238;RO=94;RPL=0;RPP=57.2971;RPPR=3.0103;RPR=25;RUN=1;SAF=16;SAP=7.26639;SAR=9;SRF=49;SRP=3.37991;SRR=45;TYPE=snp	GT:DP:AD:RO:QR:AO:QA:GL	0:119:94,25:94:3238:25:868:0,-219.683
contig_1001_1|arrow	147980	.	A	G	9.53481e-14	PASS	AB=0;ABP=0;AC=0;AF=0;AN=1;AO=68;CIGAR=1X;DP=135;DPB=135;DPRA=0;EPP=3.52123;EPPR=3.04271;GTI=0;LEN=1;MEANALT=1;MQM=58.2647;MQMR=60;NS=1;NUMALT=1;ODDS=41.1716;PAIRED=0.397059;PAIREDR=0.865672;PAO=0;PQA=0;PQR=0;PRO=0;QA=2430;QR=2429;RO=67;RPL=6;RPP=103.153;RPPR=5.63551;RPR=62;RUN=1;SAF=42;SAP=11.1853;SAR=26;SRF=40;SRP=8.4876;SRR=27;TYPE=snp	GT:DP:AD:RO:QR:AO:QA:GL	0:135:67,68:67:2429:68:2430:0,-6.39835
contig_1001_1|arrow	148181	.	T	C	58.1964	PASS	AB=0;ABP=0;AC=1;AF=1;AN=1;AO=48;CIGAR=1X;DP=95;DPB=95;DPRA=0;EPP=24.906;EPPR=4.70971;GTI=0;LEN=1;MEANALT=2;MQM=57.5417;MQMR=53.587;NS=1;NUMALT=1;ODDS=13.4002;PAIRED=0.625;PAIREDR=1;PAO=0;PQA=0;PQR=0;PRO=0;QA=1716;QR=1618;RO=46;RPL=40;RPP=49.335;RPPR=3.19912;RPR=8;RUN=1;SAF=5;SAP=68.3354;SAR=43;SRF=14;SRP=18.305;SRR=32;TYPE=snp	GT:DP:AD:RO:QR:AO:QA:GL	1:95:46,48:46:1618:48:1716:-18.556,0
contig_1001_1|arrow	151795	.	G	T	0	PASS	AB=0;ABP=0;AC=0;AF=0;AN=1;AO=13;CIGAR=1X;DP=131;DPB=131;DPRA=0;EPP=31.2394;EPPR=4.85053;GTI=0;LEN=1;MEANALT=1;MQM=60;MQMR=60;NS=1;NUMALT=1;ODDS=712.75;PAIRED=1;PAIREDR=1;PAO=0;PQA=0;PQR=0;PRO=0;QA=213;QR=3566;RO=118;RPL=0;RPP=31.2394;RPPR=4.85053;RPR=13;RUN=1;SAF=0;SAP=31.2394;SAR=13;SRF=64;SRP=4.85053;SRR=54;TYPE=snp	GT:DP:AD:RO:QR:AO:QA:GL	0:131:118,13:118:3566:13:213:0,-301.756
contig_1001_1|arrow	151815	.	ATTTTTTTTTTTTTTTTTTGACAA	ATTTTTTTTTTTTTTTTTGACAA,ATTTTTTTTTTTTTTTTTTTGACAA	0	PASS	AB=0,0;ABP=0,0;AC=0,0;AF=0,0;AN=1;AO=12,11;CIGAR=1M1D22M,1M1I23M;DP=105;DPB=105.167;DPRA=0,0;EPP=3.73412,3.20771;EPPR=10.0912;GTI=0;LEN=1,1;MEANALT=10,10;MQM=60,60;MQMR=60;NS=1;NUMALT=2;ODDS=410.403;PAIRED=1,1;PAIREDR=1;PAO=0.333333,0.333333;PQA=11.6667,11.6667;PQR=11.6667;PRO=0.333333;QA=408,343;QR=2414;RO=69;RPL=3,5;RPP=9.52472,3.20771;RPPR=3.29354;RPR=9,6;RUN=1,1;SAF=4,6;SAP=5.9056,3.20771;SAR=8,5;SRF=24;SRP=16.8888;SRR=45;TYPE=del,ins	GT:DP:AD:RO:QR:AO:QA:GL	0:105:69,12,11:69:2414:12,11:408,343:0,-180.512,-186.364
contig_1001_1|arrow	161572	.	G	A	0	PASS	AB=0;ABP=0;AC=0;AF=0;AN=1;AO=31;CIGAR=1X;DP=135;DPB=135;DPRA=0;EPP=6.44263;EPPR=3.76196;GTI=0;LEN=1;MEANALT=1;MQM=60;MQMR=60;NS=1;NUMALT=1;ODDS=556.384;PAIRED=0;PAIREDR=1;PAO=0;PQA=0;PQR=0;PRO=0;QA=1147;QR=3762;RO=104;RPL=0;RPP=70.3259;RPPR=9.77527;RPR=31;RUN=1;SAF=12;SAP=6.44263;SAR=19;SRF=64;SRP=15.0369;SRR=40;TYPE=snp	GT:DP:AD:RO:QR:AO:QA:GL	0:135:104,31:104:3762:31:1147:0,-235.21
contig_1001_1|arrow	161611	.	T	C	7.23481e-16	PASS	AB=0;ABP=0;AC=0;AF=0;AN=1;AO=31;CIGAR=1X;DP=131;DPB=131;DPRA=0;EPP=3.64073;EPPR=3.35774;GTI=0;LEN=1;MEANALT=1;MQM=60;MQMR=60;NS=1;NUMALT=1;ODDS=506.143;PAIRED=0;PAIREDR=1;PAO=0;PQA=0;PQR=0;PRO=0;QA=1099;QR=3562;RO=100;RPL=11;RPP=8.68415;RPPR=17.6895;RPR=20;RUN=1;SAF=12;SAP=6.44263;SAR=19;SRF=57;SRP=7.26639;SRR=43;TYPE=snp	GT:DP:AD:RO:QR:AO:QA:GL	0:131:100,31:100:3562:31:1099:0,-221.545
contig_1001_1|arrow	161647	.	G	T	0	PASS	AB=0;ABP=0;AC=0;AF=0;AN=1;AO=32;CIGAR=1X;DP=125;DPB=125;DPRA=0;EPP=5.45321;EPPR=15.362;GTI=0;LEN=1;MEANALT=1;MQM=60;MQMR=60;NS=1;NUMALT=1;ODDS=463.062;PAIRED=0.03125;PAIREDR=1;PAO=0;PQA=0;PQR=0;PRO=0;QA=1099;QR=3291;RO=93;RPL=31;RPP=64.083;RPPR=22.6469;RPR=1;RUN=1;SAF=12;SAP=7.35324;SAR=20;SRF=50;SRP=4.15441;SRR=43;TYPE=snp	GT:DP:AD:RO:QR:AO:QA:GL	0:125:93,32:93:3291:32:1099:0,-197.179
contig_1001_1|arrow	161680	.	CTTATAG	CTTTATAG	0	PASS	AB=0;ABP=0;AC=0;AF=0;AN=1;AO=19;CIGAR=1M1I6M;DP=95;DPB=97.7143;DPRA=0;EPP=4.03889;EPPR=3.46745;GTI=0;LEN=1;MEANALT=1;MQM=60;MQMR=60;NS=1;NUMALT=1;ODDS=420.843;PAIRED=0;PAIREDR=0.986842;PAO=0;PQA=0;PQR=0;PRO=0;QA=691;QR=2682;RO=76;RPL=19;RPP=44.2683;RPPR=3.12459;RPR=0;RUN=1;SAF=8;SAP=4.03889;SAR=11;SRF=45;SRP=8.61041;SRR=31;TYPE=ins	GT:DP:AD:RO:QR:AO:QA:GL	0:95:76,19:76:2682:19:691:0,-179.1
contig_1001_1|arrow	166061	.	GTTTTTTTTTTTTTTTGGAATA	GTTTTTTTTTTTTTTTTGGAATA	6.75053e-15	PASS	AB=0;ABP=0;AC=0;AF=0;AN=1;AO=14;CIGAR=1M1I21M;DP=94;DPB=94.7727;DPRA=0;EPP=3.63072;EPPR=7.18091;GTI=0;LEN=1;MEANALT=8;MQM=60;MQMR=60;NS=1;NUMALT=1;ODDS=374.122;PAIRED=1;PAIREDR=1;PAO=0;PQA=0;PQR=0;PRO=0;QA=366;QR=2183;RO=63;RPL=11;RPP=12.937;RPPR=8.83536;RPR=3;RUN=1;SAF=7;SAP=3.0103;SAR=7;SRF=28;SRP=4.69922;SRR=35;TYPE=ins	GT:DP:AD:RO:QR:AO:QA:GL	0:94:63,14:63:2183:14:366:0,-163.565
contig_1001_1|arrow	177253	.	G	T	1.44948e-14	PASS	AB=0;ABP=0;AC=0;AF=0;AN=1;AO=11;CIGAR=1X;DP=87;DPB=87;DPRA=0;EPP=19.0002;EPPR=5.8675;GTI=0;LEN=1;MEANALT=1;MQM=60;MQMR=60;NS=1;NUMALT=1;ODDS=424.589;PAIRED=1;PAIREDR=0.986842;PAO=0;PQA=0;PQR=0;PRO=0;QA=149;QR=2154;RO=76;RPL=1;RPP=19.0002;RPPR=8.61041;RPR=10;RUN=1;SAF=0;SAP=26.8965;SAR=11;SRF=38;SRP=3.0103;SRR=38;TYPE=snp	GT:DP:AD:RO:QR:AO:QA:GL	0:87:76,11:76:2154:11:149:0,-180.504
contig_1001_1|arrow	177265	.	G	T	0	PASS	AB=0;ABP=0;AC=0;AF=0;AN=1;AO=11;CIGAR=1X;DP=85;DPB=85;DPRA=0;EPP=12.6832;EPPR=4.06669;GTI=0;LEN=1;MEANALT=1;MQM=60;MQMR=60;NS=1;NUMALT=1;ODDS=411.176;PAIRED=1;PAIREDR=0.986486;PAO=0;PQA=0;PQR=0;PRO=0;QA=191;QR=2144;RO=74;RPL=2;RPP=12.6832;RPPR=7.23587;RPR=9;RUN=1;SAF=0;SAP=26.8965;SAR=11;SRF=35;SRP=3.47981;SRR=39;TYPE=snp	GT:DP:AD:RO:QR:AO:QA:GL	0:85:74,11:74:2144:11:191:0,-175.79
contig_1001_1|arrow	191989	.	CAAAAAAAAAAAAAATTGAAAAAG	CAAAAAAAAAAAAAAATTGAAAAAG	0	PASS	AB=0;ABP=0;AC=0;AF=0;AN=1;AO=13;CIGAR=1M1I23M;DP=115;DPB=114.792;DPRA=0;EPP=11.1951;EPPR=3.94093;GTI=0;LEN=1;MEANALT=9;MQM=60;MQMR=60;NS=1;NUMALT=1;ODDS=520.961;PAIRED=1;PAIREDR=0.97619;PAO=0;PQA=0;PQR=0;PRO=0;QA=445;QR=2961;RO=84;RPL=6;RPP=3.17734;RPPR=3.42391;RPR=7;RUN=1;SAF=4;SAP=7.18621;SAR=9;SRF=41;SRP=3.1137;SRR=43;TYPE=ins	GT:DP:AD:RO:QR:AO:QA:GL	0:115:84,13:84:2961:13:445:0,-226.383
contig_1001_1|arrow	196246	.	C	A	0	PASS	AB=0;ABP=0;AC=0;AF=0;AN=1;AO=13;CIGAR=1X;DP=105;DPB=105;DPRA=0;EPP=16.5402;EPPR=11.8182;GTI=0;LEN=1;MEANALT=2;MQM=60;MQMR=60;NS=1;NUMALT=1;ODDS=505.705;PAIRED=1;PAIREDR=0.966292;PAO=0;PQA=0;PQR=0;PRO=0;QA=157;QR=2577;RO=89;RPL=11;RPP=16.5402;RPPR=23.5295;RPR=2;RUN=1;SAF=13;SAP=31.2394;SAR=0;SRF=43;SRP=3.22989;SRR=46;TYPE=snp	GT:DP:AD:RO:QR:AO:QA:GL	0:105:89,13:89:2577:13:157:0,-217.856
contig_1001_1|arrow	197533	.	C	A	1.16475e-14	PASS	AB=0;ABP=0;AC=0;AF=0;AN=1;AO=11;CIGAR=1X;DP=99;DPB=99;DPRA=0;EPP=19.0002;EPPR=11.0053;GTI=0;LEN=1;MEANALT=1;MQM=60;MQMR=60;NS=1;NUMALT=1;ODDS=544.616;PAIRED=1;PAIREDR=0.988636;PAO=0;PQA=0;PQR=0;PRO=0;QA=176;QR=2766;RO=88;RPL=1;RPP=19.0002;RPPR=3.89863;RPR=10;RUN=1;SAF=0;SAP=26.8965;SAR=11;SRF=50;SRP=6.56362;SRR=38;TYPE=snp	GT:DP:AD:RO:QR:AO:QA:GL	0:99:88,11:88:2766:11:176:0,-233.123
contig_1001_1|arrow	203193	.	A	G	0	PASS	AB=0;ABP=0;AC=0;AF=0;AN=1;AO=13;CIGAR=1X;DP=133;DPB=133;DPRA=0;EPP=3.17734;EPPR=3.08268;GTI=0;LEN=1;MEANALT=1;MQM=60;MQMR=60;NS=1;NUMALT=1;ODDS=819.043;PAIRED=0;PAIREDR=1;PAO=0;PQA=0;PQR=0;PRO=0;QA=469;QR=4404;RO=120;RPL=13;RPP=31.2394;RPPR=3.66174;RPR=0;RUN=1;SAF=7;SAP=3.17734;SAR=6;SRF=58;SRP=3.29983;SRR=62;TYPE=snp	GT:DP:AD:RO:QR:AO:QA:GL	0:133:120,13:120:4404:13:469:0,-353.951
contig_1001_1|arrow	212937	.	A	G	1.0921e-13	PASS	AB=0;ABP=0;AC=0;AF=0;AN=1;AO=39;CIGAR=1X;DP=95;DPB=95;DPRA=0;EPP=9.74743;EPPR=9.68264;GTI=0;LEN=1;MEANALT=2;MQM=60;MQMR=60;NS=1;NUMALT=1;ODDS=140.656;PAIRED=1;PAIREDR=1;PAO=0;PQA=0;PQR=0;PRO=0;QA=1341;QR=2009;RO=55;RPL=27;RPP=15.538;RPPR=3.04978;RPR=12;RUN=1;SAF=23;SAP=5.73856;SAR=16;SRF=32;SRP=6.20829;SRR=23;TYPE=snp	GT:DP:AD:RO:QR:AO:QA:GL	0:95:55,39:55:2009:39:1341:0,-60.1039
contig_1001_1|arrow	213595	.	C	A	0	PASS	AB=0;ABP=0;AC=0;AF=0;AN=1;AO=10;CIGAR=1X;DP=117;DPB=117;DPRA=0;EPP=6.48466;EPPR=3.19295;GTI=0;LEN=1;MEANALT=1;MQM=60;MQMR=60;NS=1;NUMALT=1;ODDS=670.574;PAIRED=1;PAIREDR=0.990654;PAO=0;PQA=0;PQR=0;PRO=0;QA=138;QR=3417;RO=107;RPL=7;RPP=6.48466;RPPR=22.513;RPR=3;RUN=1;SAF=10;SAP=24.725;SAR=0;SRF=33;SRP=37.1247;SRR=74;TYPE=snp	GT:DP:AD:RO:QR:AO:QA:GL	0:117:107,10:107:3417:10:138:0,-295.139
contig_1001_1|arrow	213610	.	C	A	9.83939e-15	PASS	AB=0;ABP=0;AC=0;AF=0;AN=1;AO=13;CIGAR=1X;DP=125;DPB=125;DPRA=0;EPP=11.1951;EPPR=3.08785;GTI=0;LEN=1;MEANALT=1;MQM=60;MQMR=60;NS=1;NUMALT=1;ODDS=727.351;PAIRED=1;PAIREDR=0.991071;PAO=0;PQA=0;PQR=0;PRO=0;QA=185;QR=3710;RO=112;RPL=10;RPP=11.1951;RPPR=31.0068;RPR=3;RUN=1;SAF=13;SAP=31.2394;SAR=0;SRF=40;SRP=22.8638;SRR=72;TYPE=snp	GT:DP:AD:RO:QR:AO:QA:GL	0:125:112,13:112:3710:13:185:0,-317.26
contig_1001_1|arrow	219110	.	C	T	3.27874e-14	PASS	AB=0;ABP=0;AC=0;AF=0;AN=1;AO=48;CIGAR=1X;DP=129;DPB=129;DPRA=0;EPP=11.8771;EPPR=3.03711;GTI=0;LEN=1;MEANALT=1;MQM=60;MQMR=60;NS=1;NUMALT=1;ODDS=254.441;PAIRED=0.979167;PAIREDR=1;PAO=0;PQA=0;PQR=0;PRO=0;QA=1714;QR=2933;RO=81;RPL=24;RPP=3.0103;RPPR=3.68051;RPR=24;RUN=1;SAF=29;SAP=7.5342;SAR=19;SRF=43;SRP=3.68051;SRR=38;TYPE=snp	GT:DP:AD:RO:QR:AO:QA:GL	0:129:81,48:81:2933:48:1714:0,-109.649
contig_1001_1|arrow	219349	.	G	A	0	PASS	AB=0;ABP=0;AC=0;AF=0;AN=1;AO=51;CIGAR=1X;DP=129;DPB=129;DPRA=0;EPP=3.05288;EPPR=7.01917;GTI=0;LEN=1;MEANALT=1;MQM=60;MQMR=60;NS=1;NUMALT=1;ODDS=200.285;PAIRED=0.980392;PAIREDR=1;PAO=0;PQA=0;PQR=0;PRO=0;QA=1849;QR=2834;RO=78;RPL=21;RPP=6.45911;RPPR=16.4846;RPR=30;RUN=1;SAF=23;SAP=4.07475;SAR=28;SRF=37;SRP=3.45573;SRR=41;TYPE=snp	GT:DP:AD:RO:QR:AO:QA:GL	0:129:78,51:78:2834:51:1849:0,-88.5982
contig_1001_1|arrow	220868	.	C	T	2.38676e-14	PASS	AB=0;ABP=0;AC=0;AF=0;AN=1;AO=49;CIGAR=1X;DP=134;DPB=134;DPRA=0;EPP=10.4997;EPPR=9.62812;GTI=0;LEN=1;MEANALT=2;MQM=60;MQMR=60;NS=1;NUMALT=1;ODDS=261.766;PAIRED=1;PAIREDR=1;PAO=0;PQA=0;PQR=0;PRO=0;QA=1738;QR=3010;RO=84;RPL=24;RPP=3.05462;RPPR=8.07707;RPR=25;RUN=1;SAF=19;SAP=8.37251;SAR=30;SRF=35;SRP=8.07707;SRR=49;TYPE=snp	GT:DP:AD:RO:QR:AO:QA:GL	0:134:84,49:84:3010:49:1738:0,-114.419
contig_1001_1|arrow	221060	.	A	G	0	PASS	AB=0;ABP=0;AC=0;AF=0;AN=1;AO=43;CIGAR=1X;DP=123;DPB=123;DPRA=0;EPP=3.0608;EPPR=5.72464;GTI=0;LEN=1;MEANALT=1;MQM=60;MQMR=60;NS=1;NUMALT=1;ODDS=279.697;PAIRED=1;PAIREDR=1;PAO=0;PQA=0;PQR=0;PRO=0;QA=1567;QR=2924;RO=80;RPL=21;RPP=3.0608;RPPR=3.44459;RPR=22;RUN=1;SAF=19;SAP=4.27278;SAR=24;SRF=39;SRP=3.11887;SRR=41;TYPE=snp	GT:DP:AD:RO:QR:AO:QA:GL	0:123:80,43:80:2924:43:1567:0,-122.061
contig_1001_1|arrow	221431	.	C	T	2.49524e-14	PASS	AB=0;ABP=0;AC=0;AF=0;AN=1;AO=24;CIGAR=1X;DP=116;DPB=116;DPRA=0;EPP=3.0103;EPPR=3.0103;GTI=0;LEN=1;MEANALT=1;MQM=60;MQMR=60;NS=1;NUMALT=1;ODDS=508.553;PAIRED=1;PAIREDR=1;PAO=0;PQA=0;PQR=0;PRO=0;QA=888;QR=3354;RO=92;RPL=13;RPP=3.37221;RPPR=3.0103;RPR=11;RUN=1;SAF=11;SAP=3.37221;SAR=13;SRF=42;SRP=4.52089;SRR=50;TYPE=snp	GT:DP:AD:RO:QR:AO:QA:GL	0:116:92,24:92:3354:24:888:0,-221.807
contig_1001_1|arrow	221489	.	A	G	0	PASS	AB=0;ABP=0;AC=0;AF=0;AN=1;AO=19;CIGAR=1X;DP=87;DPB=87;DPRA=0;EPP=4.03889;EPPR=3.52123;GTI=0;LEN=1;MEANALT=1;MQM=60;MQMR=60;NS=1;NUMALT=1;ODDS=362.022;PAIRED=1;PAIREDR=1;PAO=0;PQA=0;PQR=0;PRO=0;QA=677;QR=2428;RO=68;RPL=9;RPP=3.12459;RPPR=6.20364;RPR=10;RUN=1;SAF=5;SAP=12.2676;SAR=14;SRF=31;SRP=4.1599;SRR=37;TYPE=snp	GT:DP:AD:RO:QR:AO:QA:GL	0:87:68,19:68:2428:19:677:0,-157.502
contig_1001_1|arrow	222068	.	C	T	0	PASS	AB=0;ABP=0;AC=0;AF=0;AN=1;AO=40;CIGAR=1X;DP=97;DPB=97;DPRA=0;EPP=6.48466;EPPR=6.09608;GTI=0;LEN=1;MEANALT=1;MQM=60;MQMR=60;NS=1;NUMALT=1;ODDS=137.193;PAIRED=1;PAIREDR=1;PAO=0;PQA=0;PQR=0;PRO=0;QA=1430;QR=2083;RO=57;RPL=27;RPP=13.6505;RPPR=3.35316;RPR=13;RUN=1;SAF=17;SAP=4.96463;SAR=23;SRF=32;SRP=4.877;SRR=25;TYPE=snp	GT:DP:AD:RO:QR:AO:QA:GL	0:97:57,40:57:2083:40:1430:0,-58.7411
contig_1001_1|arrow	222535	.	T	C	1.00531e-13	PASS	AB=0;ABP=0;AC=0;AF=0;AN=1;AO=38;CIGAR=1X;DP=113;DPB=113;DPRA=0;EPP=11.239;EPPR=11.3777;GTI=0;LEN=1;MEANALT=1;MQM=60;MQMR=60;NS=1;NUMALT=1;ODDS=287.571;PAIRED=1;PAIREDR=1;PAO=0;PQA=0;PQR=0;PRO=0;QA=1369;QR=2737;RO=75;RPL=27;RPP=17.6392;RPPR=3.03925;RPR=11;RUN=1;SAF=10;SAP=21.525;SAR=28;SRF=28;SRP=13.4623;SRR=47;TYPE=snp	GT:DP:AD:RO:QR:AO:QA:GL	0:113:75,38:75:2737:38:1369:0,-123.051
contig_1001_1|arrow	222765	.	C	T	3.62831e-14	PASS	AB=0;ABP=0;AC=0;AF=0;AN=1;AO=35;CIGAR=1X;DP=119;DPB=119;DPRA=0;EPP=20.9405;EPPR=3.1137;GTI=0;LEN=1;MEANALT=1;MQM=60;MQMR=60;NS=1;NUMALT=1;ODDS=369.732;PAIRED=1;PAIREDR=1;PAO=0;PQA=0;PQR=0;PRO=0;QA=1283;QR=3058;RO=84;RPL=21;RPP=6.05036;RPPR=6.73282;RPR=14;RUN=1;SAF=17;SAP=3.07234;SAR=18;SRF=47;SRP=5.59539;SRR=37;TYPE=snp	GT:DP:AD:RO:QR:AO:QA:GL	0:119:84,35:84:3058:35:1283:0,-159.656
contig_1001_1|arrow	222831	.	G	A	1.60925e-14	PASS	AB=0;ABP=0;AC=0;AF=0;AN=1;AO=30;CIGAR=1X;DP=109;DPB=109;DPRA=0;EPP=17.1973;EPPR=3.69747;GTI=0;LEN=1;MEANALT=1;MQM=60;MQMR=60;NS=1;NUMALT=1;ODDS=337.105;PAIRED=1;PAIREDR=0.987342;PAO=0;PQA=0;PQR=0;PRO=0;QA=1110;QR=2733;RO=79;RPL=14;RPP=3.29983;RPPR=3.25768;RPR=16;RUN=1;SAF=16;SAP=3.29983;SAR=14;SRF=45;SRP=6.33623;SRR=34;TYPE=snp	GT:DP:AD:RO:QR:AO:QA:GL	0:109:79,30:79:2733:30:1110:0,-145.969
contig_1001_1|arrow	224567	.	T	C	0	PASS	AB=0;ABP=0;AC=0;AF=0;AN=1;AO=45;CIGAR=1X;DP=112;DPB=112;DPRA=0;EPP=5.37479;EPPR=5.63551;GTI=0;LEN=1;MEANALT=1;MQM=60;MQMR=60;NS=1;NUMALT=1;ODDS=121.193;PAIRED=0.977778;PAIREDR=1;PAO=0;PQA=0;PQR=0;PRO=0;QA=1601;QR=2189;RO=67;RPL=26;RPP=5.37479;RPPR=8.4876;RPR=19;RUN=1;SAF=27;SAP=6.91895;SAR=18;SRF=32;SRP=3.30199;SRR=35;TYPE=snp	GT:DP:AD:RO:QR:AO:QA:GL	0:112:67,45:67:2189:45:1601:0,-52.8724
contig_1001_1|arrow	224631	.	G	A	3.41131e-14	PASS	AB=0;ABP=0;AC=0;AF=0;AN=1;AO=47;CIGAR=1X;DP=114;DPB=114;DPRA=0;EPP=3.42611;EPPR=3.82055;GTI=0;LEN=1;MEANALT=1;MQM=60;MQMR=60;NS=1;NUMALT=1;ODDS=150.594;PAIRED=1;PAIREDR=1;PAO=0;PQA=0;PQR=0;PRO=0;QA=1715;QR=2455;RO=67;RPL=18;RPP=8.60069;RPPR=10.3026;RPR=29;RUN=1;SAF=24;SAP=3.0565;SAR=23;SRF=41;SRP=10.3026;SRR=26;TYPE=snp	GT:DP:AD:RO:QR:AO:QA:GL	0:114:67,47:67:2455:47:1715:0,-66.5624
contig_1001_1|arrow	225880	.	A	G	0	PASS	AB=0;ABP=0;AC=0;AF=0;AN=1;AO=37;CIGAR=1X;DP=104;DPB=104;DPRA=0;EPP=12.9286;EPPR=3.04271;GTI=0;LEN=1;MEANALT=1;MQM=60;MQMR=60;NS=1;NUMALT=1;ODDS=226.605;PAIRED=1;PAIREDR=1;PAO=0;PQA=0;PQR=0;PRO=0;QA=1331;QR=2429;RO=67;RPL=17;RPP=3.5385;RPPR=6.93191;RPR=20;RUN=1;SAF=9;SAP=24.1968;SAR=28;SRF=19;SRP=30.2671;SRR=48;TYPE=snp	GT:DP:AD:RO:QR:AO:QA:GL	0:104:67,37:67:2429:37:1331:0,-98.766
contig_1001_1|arrow	226306	.	A	G	1.23314e-13	PASS	AB=0;ABP=0;AC=0;AF=0;AN=1;AO=34;CIGAR=1X;DP=123;DPB=123;DPRA=0;EPP=12.2071;EPPR=13.7701;GTI=0;LEN=1;MEANALT=1;MQM=60;MQMR=60;NS=1;NUMALT=1;ODDS=389.33;PAIRED=1;PAIREDR=1;PAO=0;PQA=0;PQR=0;PRO=0;QA=1222;QR=3117;RO=89;RPL=18;RPP=3.26577;RPPR=10.0615;RPR=16;RUN=1;SAF=15;SAP=4.03217;SAR=19;SRF=44;SRP=3.0347;SRR=45;TYPE=snp	GT:DP:AD:RO:QR:AO:QA:GL	0:123:89,34:89:3117:34:1222:0,-170.447
contig_1001_1|arrow	226823	.	C	T	9.18524e-14	PASS	AB=0;ABP=0;AC=0;AF=0;AN=1;AO=45;CIGAR=1X;DP=113;DPB=113;DPRA=0;EPP=8.84915;EPPR=6.20364;GTI=0;LEN=1;MEANALT=1;MQM=60;MQMR=60;NS=1;NUMALT=1;ODDS=167.385;PAIRED=1;PAIREDR=1;PAO=0;PQA=0;PQR=0;PRO=0;QA=1644;QR=2454;RO=68;RPL=21;RPP=3.44459;RPPR=5.05404;RPR=24;RUN=1;SAF=20;SAP=4.21667;SAR=25;SRF=37;SRP=4.1599;SRR=31;TYPE=snp	GT:DP:AD:RO:QR:AO:QA:GL	0:113:68,45:68:2454:45:1644:0,-72.8545
contig_1001_1|arrow	227778	.	T	C	0	PASS	AB=0;ABP=0;AC=0;AF=0;AN=1;AO=42;CIGAR=1X;DP=114;DPB=114;DPRA=0;EPP=6.31921;EPPR=7.35324;GTI=0;LEN=1;MEANALT=1;MQM=60;MQMR=60;NS=1;NUMALT=1;ODDS=227.929;PAIRED=1;PAIREDR=0.986111;PAO=0;PQA=0;PQR=0;PRO=0;QA=1454;QR=2562;RO=72;RPL=16;RPP=8.18047;RPPR=3.13094;RPR=26;RUN=1;SAF=15;SAP=10.4553;SAR=27;SRF=25;SRP=17.6074;SRR=47;TYPE=snp	GT:DP:AD:RO:QR:AO:QA:GL	0:114:72,42:72:2562:42:1454:0,-99.6693
contig_1001_1|arrow	227939	.	G	A	3.49569e-15	PASS	AB=0;ABP=0;AC=0;AF=0;AN=1;AO=24;CIGAR=1X;DP=106;DPB=106;DPRA=0;EPP=3.0103;EPPR=3.434;GTI=0;LEN=1;MEANALT=1;MQM=60;MQMR=60;NS=1;NUMALT=1;ODDS=424.736;PAIRED=1;PAIREDR=1;PAO=0;PQA=0;PQR=0;PRO=0;QA=862;QR=2934;RO=82;RPL=13;RPP=3.37221;RPPR=3.96363;RPR=11;RUN=1;SAF=13;SAP=3.37221;SAR=11;SRF=51;SRP=13.6028;SRR=31;TYPE=snp	GT:DP:AD:RO:QR:AO:QA:GL	0:106:82,24:82:2934:24:862:0,-186.375
contig_1001_1|arrow	228935	.	A	G	1.21749e-14	PASS	AB=0;ABP=0;AC=0;AF=0;AN=1;AO=38;CIGAR=1X;DP=90;DPB=90;DPRA=0;EPP=11.239;EPPR=7.18621;GTI=0;LEN=1;MEANALT=1;MQM=60;MQMR=60;NS=1;NUMALT=1;ODDS=97.9841;PAIRED=1;PAIREDR=0.961538;PAO=0;PQA=0;PQR=0;PRO=0;QA=1394;QR=1864;RO=52;RPL=24;RPP=8.7247;RPPR=16.5402;RPR=14;RUN=1;SAF=27;SAP=17.6392;SAR=11;SRF=32;SRP=9.02361;SRR=20;TYPE=snp	GT:DP:AD:RO:QR:AO:QA:GL	0:90:52,38:52:1864:38:1394:0,-42.2716
contig_1001_1|arrow	229011	.	A	G	158.734	PASS	AB=0;ABP=0;AC=1;AF=1;AN=1;AO=55;CIGAR=1X;DP=107;DPB=107;DPRA=0;EPP=4.94488;EPPR=3.67845;GTI=0;LEN=1;MEANALT=1;MQM=60;MQMR=60;NS=1;NUMALT=1;ODDS=36.5498;PAIRED=1;PAIREDR=1;PAO=0;PQA=0;PQR=0;PRO=0;QA=2035;QR=1874;RO=52;RPL=18;RPP=17.2631;RPPR=35.7494;RPR=37;RUN=1;SAF=33;SAP=7.78754;SAR=22;SRF=24;SRP=3.67845;SRR=28;TYPE=snp	GT:DP:AD:RO:QR:AO:QA:GL	1:107:52,55:52:1874:55:2035:-14.4881,0
contig_1001_1|arrow	229785	.	G	A	7.66643e-14	PASS	AB=0;ABP=0;AC=0;AF=0;AN=1;AO=43;CIGAR=1X;DP=120;DPB=120;DPRA=0;EPP=17.6046;EPPR=5.29458;GTI=0;LEN=1;MEANALT=1;MQM=60;MQMR=60;NS=1;NUMALT=1;ODDS=248.797;PAIRED=1;PAIREDR=1;PAO=0;PQA=0;PQR=0;PRO=0;QA=1585;QR=2775;RO=77;RPL=17;RPP=7.10075;RPPR=3.26411;RPR=26;RUN=1;SAF=21;SAP=3.0608;SAR=22;SRF=34;SRP=5.29458;SRR=43;TYPE=snp	GT:DP:AD:RO:QR:AO:QA:GL	0:120:77,43:77:2775:43:1585:0,-107.033
contig_1001_1|arrow	229881	.	T	C	9.90851e-14	PASS	AB=0;ABP=0;AC=0;AF=0;AN=1;AO=37;CIGAR=1X;DP=110;DPB=110;DPRA=0;EPP=10.1116;EPPR=33.8935;GTI=0;LEN=1;MEANALT=2;MQM=60;MQMR=60;NS=1;NUMALT=1;ODDS=238.197;PAIRED=1;PAIREDR=1;PAO=0;PQA=0;PQR=0;PRO=0;QA=1337;QR=2490;RO=72;RPL=17;RPP=3.5385;RPPR=3.49285;RPR=20;RUN=1;SAF=29;SAP=28.8919;SAR=8;SRF=38;SRP=3.49285;SRR=34;TYPE=snp	GT:DP:AD:RO:QR:AO:QA:GL	0:110:72,37:72:2490:37:1337:0,-103.705
contig_1001_1|arrow	230978	.	C	T	8.18473e-14	PASS	AB=0;ABP=0;AC=0;AF=0;AN=1;AO=42;CIGAR=1X;DP=126;DPB=126;DPRA=0;EPP=3.21711;EPPR=5.59539;GTI=0;LEN=1;MEANALT=1;MQM=60;MQMR=60;NS=1;NUMALT=1;ODDS=301.439;PAIRED=1;PAIREDR=1;PAO=0;PQA=0;PQR=0;PRO=0;QA=1516;QR=2970;RO=84;RPL=29;RPP=16.2459;RPPR=3.0103;RPR=13;RUN=1;SAF=17;SAP=6.31921;SAR=25;SRF=51;SRP=11.386;SRR=33;TYPE=snp	GT:DP:AD:RO:QR:AO:QA:GL	0:126:84,42:84:2970:42:1516:0,-130.782
contig_1001_1|arrow	231886	.	C	T	1.47628e-09	PASS	AB=0;ABP=0;AC=0;AF=0;AN=1;AO=32;CIGAR=1X;DP=120;DPB=120;DPRA=0;EPP=5.45321;EPPR=3.89863;GTI=0;LEN=1;MEANALT=1;MQM=60;MQMR=23.7955;NS=1;NUMALT=1;ODDS=21.8023;PAIRED=1;PAIREDR=0.818182;PAO=0;PQA=0;PQR=0;PRO=0;QA=1148;QR=3018;RO=88;RPL=13;RPP=5.45321;RPPR=11.0053;RPR=19;RUN=1;SAF=32;SAP=72.4974;SAR=0;SRF=38;SRP=6.56362;SRR=50;TYPE=snp	GT:DP:AD:RO:QR:AO:QA:GL	0:120:88,32:88:3018:32:1148:0,-2.10221
contig_1001_1|arrow	232054	.	T	C	0	PASS	AB=0;ABP=0;AC=0;AF=0;AN=1;AO=29;CIGAR=1X;DP=119;DPB=119;DPRA=0;EPP=3.08518;EPPR=6.48466;GTI=0;LEN=1;MEANALT=1;MQM=60;MQMR=60;NS=1;NUMALT=1;ODDS=459.481;PAIRED=1;PAIREDR=0.933333;PAO=0;PQA=0;PQR=0;PRO=0;QA=1047;QR=3268;RO=90;RPL=9;RPP=12.0706;RPPR=4.55446;RPR=20;RUN=1;SAF=17;SAP=4.88226;SAR=12;SRF=48;SRP=3.87889;SRR=42;TYPE=snp	GT:DP:AD:RO:QR:AO:QA:GL	0:119:90,29:90:3268:29:1047:0,-199.778
contig_1001_1|arrow	232168	.	A	G	5.49669e-14	PASS	AB=0;ABP=0;AC=0;AF=0;AN=1;AO=39;CIGAR=1X;DP=134;DPB=134;DPRA=0;EPP=5.73856;EPPR=24.9765;GTI=0;LEN=1;MEANALT=1;MQM=60;MQMR=60;NS=1;NUMALT=1;ODDS=427.329;PAIRED=1;PAIREDR=0.957895;PAO=0;PQA=0;PQR=0;PRO=0;QA=1381;QR=3465;RO=95;RPL=25;RPP=9.74743;RPPR=3.21602;RPR=14;RUN=1;SAF=20;SAP=3.06598;SAR=19;SRF=48;SRP=3.03316;SRR=47;TYPE=snp	GT:DP:AD:RO:QR:AO:QA:GL	0:134:95,39:95:3465:39:1381:0,-187.459
contig_1001_1|arrow	233736	.	C	T	0	PASS	AB=0;ABP=0;AC=0;AF=0;AN=1;AO=33;CIGAR=1X;DP=108;DPB=108;DPRA=0;EPP=8.34028;EPPR=3.12768;GTI=0;LEN=1;MEANALT=2;MQM=60;MQMR=60;NS=1;NUMALT=1;ODDS=301.098;PAIRED=0.939394;PAIREDR=1;PAO=0;PQA=0;PQR=0;PRO=0;QA=1221;QR=2662;RO=74;RPL=10;RPP=14.1309;RPPR=12.5178;RPR=23;RUN=1;SAF=10;SAP=14.1309;SAR=23;SRF=34;SRP=4.06669;SRR=40;TYPE=snp	GT:DP:AD:RO:QR:AO:QA:GL	0:108:74,33:74:2662:33:1221:0,-129.612
contig_1001_1|arrow	233834	.	GATTG	AATTC	1.19939e-13	PASS	AB=0;ABP=0;AC=0;AF=0;AN=1;AO=36;CIGAR=1X3M1X;DP=109;DPB=109;DPRA=0;EPP=14.8328;EPPR=4.46786;GTI=0;LEN=5;MEANALT=1;MQM=60;MQMR=60;NS=1;NUMALT=1;ODDS=271.362;PAIRED=0.944444;PAIREDR=1;PAO=0;PQA=0;PQR=0;PRO=0;QA=1280;QR=2592;RO=73;RPL=22;RPP=6.8707;RPPR=16.1284;RPR=14;RUN=1;SAF=15;SAP=5.18177;SAR=21;SRF=35;SRP=3.27802;SRR=38;TYPE=complex	GT:DP:AD:RO:QR:AO:QA:GL	0:109:73,36:73:2592:36:1280:0,-118.019
contig_1001_1|arrow	234524	.	A	G	8.46202e-14	PASS	AB=0;ABP=0;AC=0;AF=0;AN=1;AO=64;CIGAR=1X;DP=133;DPB=133;DPRA=0;EPP=9.66043;EPPR=3.29354;GTI=0;LEN=1;MEANALT=1;MQM=60;MQMR=60;NS=1;NUMALT=1;ODDS=67.7864;PAIRED=0.96875;PAIREDR=1;PAO=0;PQA=0;PQR=0;PRO=0;QA=2140;QR=2493;RO=69;RPL=31;RPP=3.14602;RPPR=10.0912;RPR=33;RUN=1;SAF=40;SAP=11.6962;SAR=24;SRF=50;SRP=33.2536;SRR=19;TYPE=snp	GT:DP:AD:RO:QR:AO:QA:GL	0:133:69,64:69:2493:64:2140:0,-31.7688
contig_1001_1|arrow	234562	.	G	T	1.20782e-13	PASS	AB=0;ABP=0;AC=0;AF=0;AN=1;AO=63;CIGAR=1X;DP=133;DPB=133;DPRA=0;EPP=7.18091;EPPR=3.13438;GTI=0;LEN=1;MEANALT=1;MQM=60;MQMR=60;NS=1;NUMALT=1;ODDS=42.6537;PAIRED=1;PAIREDR=1;PAO=0;PQA=0;PQR=0;PRO=0;QA=2286;QR=2478;RO=70;RPL=39;RPP=10.7656;RPPR=9.09042;RPR=24;RUN=1;SAF=39;SAP=10.7656;SAR=24;SRF=36;SRP=3.13438;SRR=34;TYPE=snp	GT:DP:AD:RO:QR:AO:QA:GL	0:133:70,63:70:2478:63:2286:0,-17.2667
contig_1001_1|arrow	234664	.	T	C	0	PASS	AB=0;ABP=0;AC=0;AF=0;AN=1;AO=40;CIGAR=1X;DP=113;DPB=113;DPRA=0;EPP=3.87889;EPPR=9.70319;GTI=0;LEN=1;MEANALT=1;MQM=60;MQMR=60;NS=1;NUMALT=1;ODDS=248.542;PAIRED=1;PAIREDR=1;PAO=0;PQA=0;PQR=0;PRO=0;QA=1459;QR=2677;RO=73;RPL=21;RPP=3.22745;RPPR=9.70319;RPR=19;RUN=1;SAF=19;SAP=3.22745;SAR=21;SRF=35;SRP=3.27802;SRR=38;TYPE=snp	GT:DP:AD:RO:QR:AO:QA:GL	0:113:73,40:73:2677:40:1459:0,-109.558
contig_1001_1|arrow	234669	.	T	C	0	PASS	AB=0;ABP=0;AC=0;AF=0;AN=1;AO=40;CIGAR=1X;DP=112;DPB=112;DPRA=0;EPP=3.87889;EPPR=8.92153;GTI=0;LEN=1;MEANALT=1;MQM=60;MQMR=60;NS=1;NUMALT=1;ODDS=234.928;PAIRED=1;PAIREDR=1;PAO=0;PQA=0;PQR=0;PRO=0;QA=1459;QR=2614;RO=72;RPL=21;RPP=3.22745;RPPR=12.7819;RPR=19;RUN=1;SAF=19;SAP=3.22745;SAR=21;SRF=34;SRP=3.49285;SRR=38;TYPE=snp	GT:DP:AD:RO:QR:AO:QA:GL	0:112:72,40:72:2614:40:1459:0,-103.888
contig_1001_1|arrow	234694	.	A	G	0	PASS	AB=0;ABP=0;AC=0;AF=0;AN=1;AO=52;CIGAR=1X;DP=117;DPB=117;DPRA=0;EPP=9.02361;EPPR=5.71629;GTI=0;LEN=1;MEANALT=1;MQM=60;MQMR=60;NS=1;NUMALT=1;ODDS=96.7058;PAIRED=1;PAIREDR=1;PAO=0;PQA=0;PQR=0;PRO=0;QA=1862;QR=2329;RO=65;RPL=21;RPP=7.18621;RPPR=10.5269;RPR=31;RUN=1;SAF=21;SAP=7.18621;SAR=31;SRF=28;SRP=5.71629;SRR=37;TYPE=snp	GT:DP:AD:RO:QR:AO:QA:GL	0:117:65,52:65:2329:52:1862:0,-42.0049
contig_1001_1|arrow	235996	.	G	A	1.42841e-14	PASS	AB=0;ABP=0;AC=0;AF=0;AN=1;AO=22;CIGAR=1X;DP=102;DPB=102;DPRA=0;EPP=3.0103;EPPR=4.74748;GTI=0;LEN=1;MEANALT=1;MQM=60;MQMR=60;NS=1;NUMALT=1;ODDS=408.269;PAIRED=1;PAIREDR=0.975;PAO=0;PQA=0;PQR=0;PRO=0;QA=788;QR=2808;RO=80;RPL=14;RPP=6.56362;RPPR=8.33041;RPR=8;RUN=1;SAF=11;SAP=3.0103;SAR=11;SRF=23;SRP=34.3881;SRR=57;TYPE=snp	GT:DP:AD:RO:QR:AO:QA:GL	0:102:80,22:80:2808:22:788:0,-181.693
contig_1001_1|arrow	236136	.	A	G	9.4627e-15	PASS	AB=0;ABP=0;AC=0;AF=0;AN=1;AO=32;CIGAR=1X;DP=130;DPB=130;DPRA=0;EPP=3.28173;EPPR=11.8735;GTI=0;LEN=1;MEANALT=1;MQM=56.3125;MQMR=60;NS=1;NUMALT=1;ODDS=506.044;PAIRED=1;PAIREDR=0.959184;PAO=0;PQA=0;PQR=0;PRO=0;QA=1136;QR=3502;RO=98;RPL=14;RPP=4.09604;RPPR=6.20103;RPR=18;RUN=1;SAF=7;SAP=24.9965;SAR=25;SRF=50;SRP=3.09893;SRR=48;TYPE=snp	GT:DP:AD:RO:QR:AO:QA:GL	0:130:98,32:98:3502:32:1136:0,-219.32
contig_1001_1|arrow	236357	.	G	A	2.27222e-14	PASS	AB=0;ABP=0;AC=0;AF=0;AN=1;AO=20;CIGAR=1X;DP=96;DPB=96;DPRA=0;EPP=9.95901;EPPR=5.35549;GTI=0;LEN=1;MEANALT=2;MQM=39.35;MQMR=47.4133;NS=1;NUMALT=1;ODDS=320.153;PAIRED=1;PAIREDR=1;PAO=0;PQA=0;PQR=0;PRO=0;QA=702;QR=2589;RO=75;RPL=6;RPP=9.95901;RPPR=3.73412;RPR=14;RUN=1;SAF=14;SAP=9.95901;SAR=6;SRF=41;SRP=4.429;SRR=34;TYPE=snp	GT:DP:AD:RO:QR:AO:QA:GL	0:96:75,20:75:2589:20:702:0,-138.299
contig_1001_1|arrow	236570	.	T	C	0	PASS	AB=0;ABP=0;AC=0;AF=0;AN=1;AO=28;CIGAR=1X;DP=105;DPB=105;DPRA=0;EPP=18.2106;EPPR=12.2676;GTI=0;LEN=1;MEANALT=2;MQM=53.6786;MQMR=60;NS=1;NUMALT=1;ODDS=404.329;PAIRED=1;PAIREDR=1;PAO=0;PQA=0;PQR=0;PRO=0;QA=936;QR=2762;RO=76;RPL=9;RPP=10.7656;RPPR=3.0103;RPR=19;RUN=1;SAF=22;SAP=22.8638;SAR=6;SRF=35;SRP=4.03889;SRR=41;TYPE=snp	GT:DP:AD:RO:QR:AO:QA:GL	0:105:76,28:76:2762:28:936:0,-172.944
contig_1001_1|arrow	240529	.	AGT	AT	1.52487e-14	PASS	AB=0;ABP=0;AC=0;AF=0;AN=1;AO=20;CIGAR=1M1D1M;DP=86;DPB=79.3333;DPRA=0;EPP=3.44459;EPPR=23.8898;GTI=0;LEN=1;MEANALT=2;MQM=54.1;MQMR=40.0308;NS=1;NUMALT=1;ODDS=177.769;PAIRED=1;PAIREDR=0.984615;PAO=0;PQA=0;PQR=0;PRO=0;QA=728;QR=2309;RO=65;RPL=13;RPP=6.91895;RPPR=3.31097;RPR=7;RUN=1;SAF=10;SAP=3.0103;SAR=10;SRF=40;SRP=10.5269;SRR=25;TYPE=del	GT:DP:AD:RO:QR:AO:QA:GL	0:86:65,20:65:2309:20:728:0,-80.4268
contig_1001_1|arrow	241330	.	C	T	0	PASS	AB=0;ABP=0;AC=0;AF=0;AN=1;AO=50;CIGAR=1X;DP=108;DPB=108;DPRA=0;EPP=5.78978;EPPR=3.16006;GTI=0;LEN=1;MEANALT=1;MQM=60;MQMR=60;NS=1;NUMALT=1;ODDS=58.0125;PAIRED=0.96;PAIREDR=1;PAO=0;PQA=0;PQR=0;PRO=0;QA=1826;QR=2084;RO=58;RPL=13;RPP=28.0257;RPPR=6.75422;RPR=37;RUN=1;SAF=26;SAP=3.18402;SAR=24;SRF=34;SRP=6.75422;SRR=24;TYPE=snp	GT:DP:AD:RO:QR:AO:QA:GL	0:108:58,50:58:2084:50:1826:0,-23.2023
contig_1001_1|arrow	241488	.	A	G	0	PASS	AB=0;ABP=0;AC=0;AF=0;AN=1;AO=40;CIGAR=1X;DP=99;DPB=99;DPRA=0;EPP=8.43898;EPPR=4.81373;GTI=0;LEN=1;MEANALT=1;MQM=55.575;MQMR=60;NS=1;NUMALT=1;ODDS=170.268;PAIRED=1;PAIREDR=0.949153;PAO=0;PQA=0;PQR=0;PRO=0;QA=1406;QR=2133;RO=59;RPL=19;RPP=3.22745;RPPR=19.2411;RPR=21;RUN=1;SAF=24;SAP=6.48466;SAR=16;SRF=31;SRP=3.34154;SRR=28;TYPE=snp	GT:DP:AD:RO:QR:AO:QA:GL	0:99:59,40:59:2133:40:1406:0,-75.1404
contig_1001_1|arrow	242596	.	T	C	1.10902e-14	PASS	AB=0;ABP=0;AC=0;AF=0;AN=1;AO=31;CIGAR=1X;DP=118;DPB=118;DPRA=0;EPP=14.8483;EPPR=3.23494;GTI=0;LEN=1;MEANALT=1;MQM=48.5806;MQMR=60;NS=1;NUMALT=1;ODDS=477.41;PAIRED=1;PAIREDR=1;PAO=0;PQA=0;PQR=0;PRO=0;QA=1063;QR=3147;RO=87;RPL=14;RPP=3.64073;RPPR=10.2236;RPR=17;RUN=1;SAF=20;SAP=8.68415;SAR=11;SRF=45;SRP=3.23494;SRR=42;TYPE=snp	GT:DP:AD:RO:QR:AO:QA:GL	0:118:87,31:87:3147:31:1063:0,-206.966
contig_1001_1|arrow	243305	.	A	G	1242.02	PASS	AB=0;ABP=0;AC=1;AF=1;AN=1;AO=81;CIGAR=1X;DP=124;DPB=124;DPRA=0;EPP=3.68051;EPPR=7.10075;GTI=0;LEN=1;MEANALT=1;MQM=60;MQMR=60;NS=1;NUMALT=1;ODDS=285.985;PAIRED=1;PAIREDR=1;PAO=0;PQA=0;PQR=0;PRO=0;QA=2953;QR=1591;RO=43;RPL=44;RPP=4.32391;RPPR=21.2406;RPR=37;RUN=1;SAF=43;SAP=3.68051;SAR=38;SRF=19;SRP=4.27278;SRR=24;TYPE=snp	GT:DP:AD:RO:QR:AO:QA:GL	1:124:43,81:43:1591:81:2953:-122.506,0
contig_1001_1|arrow	243311	.	G	A	1313.99	PASS	AB=0;ABP=0;AC=1;AF=1;AN=1;AO=84;CIGAR=1X;DP=128;DPB=128;DPRA=0;EPP=3.94093;EPPR=4.78696;GTI=0;LEN=1;MEANALT=1;MQM=60;MQMR=60;NS=1;NUMALT=1;ODDS=302.559;PAIRED=1;PAIREDR=1;PAO=0;PQA=0;PQR=0;PRO=0;QA=3040;QR=1590;RO=44;RPL=48;RPP=6.73282;RPPR=19.0002;RPR=36;RUN=1;SAF=43;SAP=3.1137;SAR=41;SRF=20;SRP=3.79993;SRR=24;TYPE=snp	GT:DP:AD:RO:QR:AO:QA:GL	1:128:44,84:44:1590:84:3040:-130.429,0
contig_1001_1|arrow	243625	.	C	T	1321.86	PASS	AB=0;ABP=0;AC=1;AF=1;AN=1;AO=79;CIGAR=1X;DP=118;DPB=118;DPRA=0;EPP=6.33623;EPPR=4.40227;GTI=0;LEN=1;MEANALT=1;MQM=60;MQMR=56.9744;NS=1;NUMALT=1;ODDS=304.371;PAIRED=1;PAIREDR=1;PAO=0;PQA=0;PQR=0;PRO=0;QA=2837;QR=1431;RO=39;RPL=48;RPP=10.954;RPPR=3.06598;RPR=31;RUN=1;SAF=39;SAP=3.03779;SAR=40;SRF=25;SRP=9.74743;SRR=14;TYPE=snp	GT:DP:AD:RO:QR:AO:QA:GL	1:118:39,79:39:1431:79:2837:-132.958,0
contig_1001_1|arrow	245792	.	G	A	0	PASS	AB=0;ABP=0;AC=0;AF=0;AN=1;AO=17;CIGAR=1X;DP=122;DPB=122;DPRA=0;EPP=18.4661;EPPR=13.116;GTI=0;LEN=1;MEANALT=2;MQM=53.0588;MQMR=40.1442;NS=1;NUMALT=1;ODDS=390.111;PAIRED=1;PAIREDR=0.990385;PAO=0;PQA=0;PQR=0;PRO=0;QA=605;QR=3670;RO=104;RPL=6;RPP=6.20364;RPPR=5.09825;RPR=11;RUN=1;SAF=14;SAP=18.4661;SAR=3;SRF=66;SRP=19.3799;SRR=38;TYPE=snp	GT:DP:AD:RO:QR:AO:QA:GL	0:122:104,17:104:3670:17:605:0,-170.008
contig_1001_1|arrow	247051	.	G	A	6.0391e-14	PASS	AB=0;ABP=0;AC=0;AF=0;AN=1;AO=45;CIGAR=1X;DP=124;DPB=124;DPRA=0;EPP=6.91895;EPPR=12.0303;GTI=0;LEN=1;MEANALT=2;MQM=60;MQMR=60;NS=1;NUMALT=1;ODDS=253.728;PAIRED=0.911111;PAIREDR=0.987179;PAO=0;PQA=0;PQR=0;PRO=0;QA=1602;QR=2838;RO=78;RPL=18;RPP=6.91895;RPPR=5.79424;RPR=27;RUN=1;SAF=24;SAP=3.44459;SAR=21;SRF=34;SRP=5.79424;SRR=44;TYPE=snp	GT:DP:AD:RO:QR:AO:QA:GL	0:124:78,45:78:2838:45:1602:0,-111.185
contig_1001_1|arrow	247477	.	A	G	0	PASS	AB=0;ABP=0;AC=0;AF=0;AN=1;AO=41;CIGAR=1X;DP=127;DPB=127;DPRA=0;EPP=3.48696;EPPR=35.7339;GTI=0;LEN=1;MEANALT=1;MQM=60;MQMR=60;NS=1;NUMALT=1;ODDS=340.086;PAIRED=1;PAIREDR=0.988372;PAO=0;PQA=0;PQR=0;PRO=0;QA=1439;QR=3110;RO=86;RPL=23;RPP=4.33437;RPPR=4.62628;RPR=18;RUN=1;SAF=13;SAP=14.9269;SAR=28;SRF=42;SRP=3.1113;SRR=44;TYPE=snp	GT:DP:AD:RO:QR:AO:QA:GL	0:127:86,41:86:3110:41:1439:0,-150.314
contig_1001_1|arrow	247508	.	G	A	0	PASS	AB=0;ABP=0;AC=0;AF=0;AN=1;AO=38;CIGAR=1X;DP=128;DPB=128;DPRA=0;EPP=3.9246;EPPR=3.0103;GTI=0;LEN=1;MEANALT=1;MQM=60;MQMR=60;NS=1;NUMALT=1;ODDS=392.3;PAIRED=1;PAIREDR=0.988889;PAO=0;PQA=0;PQR=0;PRO=0;QA=1365;QR=3268;RO=90;RPL=21;RPP=3.9246;RPPR=9.18693;RPR=17;RUN=1;SAF=16;SAP=5.06748;SAR=22;SRF=46;SRP=3.10681;SRR=44;TYPE=snp	GT:DP:AD:RO:QR:AO:QA:GL	0:128:90,38:90:3268:38:1365:0,-171.174
contig_1001_1|arrow	247633	.	C	A	0	PASS	AB=0;ABP=0;AC=0;AF=0;AN=1;AO=59;CIGAR=1X;DP=133;DPB=133;DPRA=0;EPP=16.2968;EPPR=5.94472;GTI=0;LEN=1;MEANALT=1;MQM=60;MQMR=60;NS=1;NUMALT=1;ODDS=119.541;PAIRED=1;PAIREDR=1;PAO=0;PQA=0;PQR=0;PRO=0;QA=2133;QR=2686;RO=74;RPL=20;RPP=16.2968;RPPR=3.12768;RPR=39;RUN=1;SAF=41;SAP=22.4799;SAR=18;SRF=24;SRP=22.847;SRR=50;TYPE=snp	GT:DP:AD:RO:QR:AO:QA:GL	0:133:74,59:74:2686:59:2133:0,-49.7404
contig_1001_1|arrow	247955	.	AGGGGAAC	AGGGAAC	1.06081e-14	PASS	AB=0;ABP=0;AC=0;AF=0;AN=1;AO=48;CIGAR=1M1D6M;DP=125;DPB=118.875;DPRA=0;EPP=5.9056;EPPR=3.46745;GTI=0;LEN=1;MEANALT=2;MQM=60;MQMR=60;NS=1;NUMALT=1;ODDS=204.16;PAIRED=1;PAIREDR=1;PAO=0;PQA=0;PQR=0;PRO=0;QA=1678;QR=2673;RO=76;RPL=24;RPP=3.0103;RPPR=22.325;RPR=24;RUN=1;SAF=16;SAP=14.5915;SAR=32;SRF=39;SRP=3.12459;SRR=37;TYPE=del	GT:DP:AD:RO:QR:AO:QA:GL	0:125:76,48:76:2673:48:1678:0,-89.5228
contig_1001_1|arrow	249211	.	G	A	0	PASS	AB=0;ABP=0;AC=0;AF=0;AN=1;AO=55;CIGAR=1X;DP=121;DPB=121;DPRA=0;EPP=9.68264;EPPR=21.9613;GTI=0;LEN=1;MEANALT=1;MQM=60;MQMR=60;NS=1;NUMALT=1;ODDS=70.9578;PAIRED=1;PAIREDR=1;PAO=0;PQA=0;PQR=0;PRO=0;QA=2023;QR=2366;RO=66;RPL=36;RPP=14.4204;RPPR=4.19474;RPR=19;RUN=1;SAF=32;SAP=6.20829;SAR=23;SRF=33;SRP=3.0103;SRR=33;TYPE=snp	GT:DP:AD:RO:QR:AO:QA:GL	0:121:66,55:66:2366:55:2023:0,-30.8449
contig_1001_1|arrow	250914	.	A	G	3.62831e-14	PASS	AB=0;ABP=0;AC=0;AF=0;AN=1;AO=37;CIGAR=1X;DP=109;DPB=109;DPRA=0;EPP=4.47751;EPPR=7.35324;GTI=0;LEN=1;MEANALT=1;MQM=60;MQMR=60;NS=1;NUMALT=1;ODDS=248.454;PAIRED=1;PAIREDR=1;PAO=0;PQA=0;PQR=0;PRO=0;QA=1349;QR=2562;RO=72;RPL=22;RPP=5.88603;RPPR=3.0103;RPR=15;RUN=1;SAF=18;SAP=3.06899;SAR=19;SRF=28;SRP=10.7311;SRR=44;TYPE=snp	GT:DP:AD:RO:QR:AO:QA:GL	0:109:72,37:72:2562:37:1349:0,-109.099
contig_1001_1|arrow	252622	.	A	G	953.082	PASS	AB=0;ABP=0;AC=1;AF=1;AN=1;AO=66;CIGAR=1X;DP=103;DPB=103;DPRA=0;EPP=5.11597;EPPR=4.47751;GTI=0;LEN=1;MEANALT=1;MQM=60;MQMR=60;NS=1;NUMALT=1;ODDS=219.455;PAIRED=1;PAIREDR=1;PAO=0;PQA=0;PQR=0;PRO=0;QA=2306;QR=1233;RO=37;RPL=39;RPP=7.74806;RPPR=7.76406;RPR=27;RUN=1;SAF=42;SAP=13.6703;SAR=24;SRF=22;SRP=5.88603;SRR=15;TYPE=snp	GT:DP:AD:RO:QR:AO:QA:GL	1:103:37,66:37:1233:66:2306:-96.5295,0
contig_1001_1|arrow	256163	.	ATTTTTTTGGGA	ATTTTTTGGGA	233.352	PASS	AB=0;ABP=0;AC=1;AF=1;AN=1;AO=55;CIGAR=1M1D10M;DP=99;DPB=94.4167;DPRA=0;EPP=20.4216;EPPR=4.78696;GTI=0;LEN=1;MEANALT=1;MQM=60;MQMR=60;NS=1;NUMALT=1;ODDS=53.7313;PAIRED=1;PAIREDR=0.977273;PAO=0;PQA=0;PQR=0;PRO=0;QA=1849;QR=1578;RO=44;RPL=20;RPP=11.8936;RPPR=3.79993;RPR=35;RUN=1;SAF=30;SAP=3.99733;SAR=25;SRF=13;SRP=19.0002;SRR=31;TYPE=del	GT:DP:AD:RO:QR:AO:QA:GL	1:99:44,55:44:1578:55:1849:-24.3523,0
contig_1001_1|arrow	257778	.	TAAAGAGAT	TAAAAGAGAT	2.1097e-15	PASS	AB=0;ABP=0;AC=0;AF=0;AN=1;AO=10;CIGAR=1M1I8M;DP=122;DPB=123.111;DPRA=0;EPP=6.48466;EPPR=10.2021;GTI=0;LEN=1;MEANALT=4;MQM=60;MQMR=60;NS=1;NUMALT=1;ODDS=728.348;PAIRED=0.1;PAIREDR=0.972477;PAO=0;PQA=0;PQR=0;PRO=0;QA=370;QR=3883;RO=109;RPL=0;RPP=24.725;RPPR=7.4927;RPR=10;RUN=1;SAF=7;SAP=6.48466;SAR=3;SRF=51;SRP=3.98647;SRR=58;TYPE=ins	GT:DP:AD:RO:QR:AO:QA:GL	0:122:109,10:109:3883:10:370:0,-316.057
contig_1001_1|arrow	257798	.	TAAAAAAATTATTAAC	TAAAAAATTATTAAC	0	PASS	AB=0;ABP=0;AC=0;AF=0;AN=1;AO=10;CIGAR=1M1D14M;DP=116;DPB=115.375;DPRA=0;EPP=3.0103;EPPR=30.0702;GTI=0;LEN=1;MEANALT=2;MQM=60;MQMR=60;NS=1;NUMALT=1;ODDS=682.077;PAIRED=0.1;PAIREDR=0.971154;PAO=0;PQA=0;PQR=0;PRO=0;QA=370;QR=3736;RO=104;RPL=2;RPP=10.8276;RPPR=36.4176;RPR=8;RUN=1;SAF=7;SAP=6.48466;SAR=3;SRF=54;SRP=3.34437;SRR=50;TYPE=del	GT:DP:AD:RO:QR:AO:QA:GL	0:116:104,10:104:3736:10:370:0,-302.81
contig_1001_1|arrow	260949	.	C	T	0	PASS	AB=0;ABP=0;AC=0;AF=0;AN=1;AO=14;CIGAR=1X;DP=101;DPB=101;DPRA=0;EPP=12.937;EPPR=7.95924;GTI=0;LEN=1;MEANALT=2;MQM=60;MQMR=60;NS=1;NUMALT=1;ODDS=540.802;PAIRED=0;PAIREDR=0.872093;PAO=0;PQA=0;PQR=0;PRO=0;QA=470;QR=3060;RO=86;RPL=0;RPP=33.4109;RPPR=20.0791;RPR=14;RUN=1;SAF=3;SAP=12.937;SAR=11;SRF=48;SRP=5.53527;SRR=38;TYPE=snp	GT:DP:AD:RO:QR:AO:QA:GL	0:101:86,14:86:3060:14:470:0,-233.001
contig_1001_1|arrow	261020	.	G	T	3.43565e-15	PASS	AB=0;ABP=0;AC=0;AF=0;AN=1;AO=14;CIGAR=1X;DP=110;DPB=110;DPRA=0;EPP=12.937;EPPR=3.8246;GTI=0;LEN=1;MEANALT=1;MQM=60;MQMR=60;NS=1;NUMALT=1;ODDS=622.085;PAIRED=0;PAIREDR=0.90625;PAO=0;PQA=0;PQR=0;PRO=0;QA=492;QR=3454;RO=96;RPL=14;RPP=33.4109;RPPR=7.44372;RPR=0;RUN=1;SAF=3;SAP=12.937;SAR=11;SRF=48;SRP=3.0103;SRR=48;TYPE=snp	GT:DP:AD:RO:QR:AO:QA:GL	0:110:96,14:96:3454:14:492:0,-266.439
contig_1001_1|arrow	262390	.	TAAAAAAATTTTTTG	TAAAAAAAATTTTTTG	0	PASS	AB=0;ABP=0;AC=0;AF=0;AN=1;AO=16;CIGAR=1M1I14M;DP=110;DPB=111.067;DPRA=0;EPP=5.18177;EPPR=16.6056;GTI=0;LEN=1;MEANALT=3;MQM=60;MQMR=60;NS=1;NUMALT=1;ODDS=570.316;PAIRED=0;PAIREDR=0.913043;PAO=0;PQA=0;PQR=0;PRO=0;QA=556;QR=3324;RO=92;RPL=16;RPP=37.7539;RPPR=12.4515;RPR=0;RUN=1;SAF=6;SAP=5.18177;SAR=10;SRF=30;SRP=27.1797;SRR=62;TYPE=ins	GT:DP:AD:RO:QR:AO:QA:GL	0:110:92,16:92:3324:16:556:0,-249.028
contig_1001_1|arrow	262410	.	AAC	AATAC	5.96725e-15	PASS	AB=0;ABP=0;AC=0;AF=0;AN=1;AO=16;CIGAR=1M2I2M;DP=123;DPB=133.667;DPRA=0;EPP=5.18177;EPPR=23.9875;GTI=0;LEN=2;MEANALT=2;MQM=60;MQMR=60;NS=1;NUMALT=1;ODDS=668.112;PAIRED=0;PAIREDR=0.915094;PAO=0;PQA=0;PQR=0;PRO=0;QA=554;QR=3793;RO=106;RPL=16;RPP=37.7539;RPPR=3.33807;RPR=0;RUN=1;SAF=6;SAP=5.18177;SAR=10;SRF=36;SRP=26.6916;SRR=70;TYPE=ins	GT:DP:AD:RO:QR:AO:QA:GL	0:123:106,16:106:3793:16:554:0,-291.38
contig_1001_1|arrow	265350	.	G	T	0	PASS	AB=0;ABP=0;AC=0;AF=0;AN=1;AO=20;CIGAR=1X;DP=88;DPB=88;DPRA=0;EPP=4.74748;EPPR=24.5973;GTI=0;LEN=1;MEANALT=1;MQM=57.05;MQMR=60;NS=1;NUMALT=1;ODDS=292.175;PAIRED=0.4;PAIREDR=0.911765;PAO=0;PQA=0;PQR=0;PRO=0;QA=694;QR=2058;RO=68;RPL=7;RPP=6.91895;RPPR=4.1599;RPR=13;RUN=1;SAF=1;SAP=38.1882;SAR=19;SRF=28;SRP=7.60871;SRR=40;TYPE=snp	GT:DP:AD:RO:QR:AO:QA:GL	0:88:68,20:68:2058:20:694:0,-125.916
contig_1001_1|arrow	266292	.	G	A	9.08766e-17	PASS	AB=0;ABP=0;AC=0;AF=0;AN=1;AO=16;CIGAR=1X;DP=110;DPB=110;DPRA=0;EPP=11.6962;EPPR=5.83555;GTI=0;LEN=1;MEANALT=2;MQM=52.625;MQMR=56.1935;NS=1;NUMALT=1;ODDS=539.291;PAIRED=0.875;PAIREDR=0.935484;PAO=0;PQA=0;PQR=0;PRO=0;QA=554;QR=3329;RO=93;RPL=15;RPP=29.6108;RPPR=3.59403;RPR=1;RUN=1;SAF=11;SAP=7.89611;SAR=5;SRF=64;SRP=31.613;SRR=29;TYPE=snp	GT:DP:AD:RO:QR:AO:QA:GL	0:110:93,16:93:3329:16:554:0,-234.354
contig_1001_1|arrow	266358	.	GAT	GAAT	0	PASS	AB=0;ABP=0;AC=0;AF=0;AN=1;AO=11;CIGAR=1M1I2M;DP=117;DPB=123.333;DPRA=0;EPP=3.20771;EPPR=17.6035;GTI=0;LEN=1;MEANALT=6;MQM=60;MQMR=59.3656;NS=1;NUMALT=1;ODDS=595.693;PAIRED=0.272727;PAIREDR=0.956989;PAO=0;PQA=0;PQR=0;PRO=0;QA=331;QR=3270;RO=93;RPL=0;RPP=26.8965;RPPR=4.15441;RPR=11;RUN=1;SAF=6;SAP=3.20771;SAR=5;SRF=62;SRP=25.4488;SRR=31;TYPE=ins	GT:DP:AD:RO:QR:AO:QA:GL	0:117:93,11:93:3270:11:331:0,-261.188
contig_1001_1|arrow	266363	.	T	G	0	PASS	AB=0;ABP=0;AC=0;AF=0;AN=1;AO=13;CIGAR=1X;DP=121;DPB=121;DPRA=0;EPP=3.17734;EPPR=16.6021;GTI=0;LEN=1;MEANALT=1;MQM=60;MQMR=58.9074;NS=1;NUMALT=1;ODDS=710.151;PAIRED=0.230769;PAIREDR=0.925926;PAO=0;PQA=0;PQR=0;PRO=0;QA=377;QR=3860;RO=108;RPL=0;RPP=31.2394;RPPR=3.0103;RPR=13;RUN=1;SAF=7;SAP=3.17734;SAR=6;SRF=67;SRP=16.6021;SRR=41;TYPE=snp	GT:DP:AD:RO:QR:AO:QA:GL	0:121:108,13:108:3860:13:377:0,-309.21
contig_1001_1|arrow	267621	.	T	A	0	PASS	AB=0;ABP=0;AC=0;AF=0;AN=1;AO=17;CIGAR=1X;DP=122;DPB=122;DPRA=0;EPP=3.13803;EPPR=7.66346;GTI=0;LEN=1;MEANALT=1;MQM=60;MQMR=60;NS=1;NUMALT=1;ODDS=629.611;PAIRED=0.294118;PAIREDR=0.990476;PAO=0;PQA=0;PQR=0;PRO=0;QA=629;QR=3675;RO=105;RPL=0;RPP=39.9253;RPPR=31.3222;RPR=17;RUN=1;SAF=9;SAP=3.13803;SAR=8;SRF=60;SRP=7.66346;SRR=45;TYPE=snp	GT:DP:AD:RO:QR:AO:QA:GL	0:122:105,17:105:3675:17:629:0,-273.974
contig_1001_1|arrow	267627	.	A	G	1.22354e-14	PASS	AB=0;ABP=0;AC=0;AF=0;AN=1;AO=17;CIGAR=1X;DP=119;DPB=119;DPRA=0;EPP=3.13803;EPPR=19.7008;GTI=0;LEN=1;MEANALT=1;MQM=60;MQMR=60;NS=1;NUMALT=1;ODDS=652.911;PAIRED=0.294118;PAIREDR=0.990196;PAO=0;PQA=0;PQR=0;PRO=0;QA=541;QR=3700;RO=102;RPL=0;RPP=39.9253;RPPR=22.1704;RPR=17;RUN=1;SAF=9;SAP=3.13803;SAR=8;SRF=57;SRP=6.07591;SRR=45;TYPE=snp	GT:DP:AD:RO:QR:AO:QA:GL	0:119:102,17:102:3700:17:541:0,-284.188
contig_1001_1|arrow	267633	.	A	T	0	PASS	AB=0;ABP=0;AC=0;AF=0;AN=1;AO=17;CIGAR=1X;DP=125;DPB=125;DPRA=0;EPP=3.13803;EPPR=23.5991;GTI=0;LEN=1;MEANALT=1;MQM=60;MQMR=60;NS=1;NUMALT=1;ODDS=667.16;PAIRED=0.294118;PAIREDR=0.990741;PAO=0;PQA=0;PQR=0;PRO=0;QA=603;QR=3832;RO=108;RPL=0;RPP=39.9253;RPPR=18.7736;RPR=17;RUN=1;SAF=9;SAP=3.13803;SAR=8;SRF=60;SRP=5.9056;SRR=48;TYPE=snp	GT:DP:AD:RO:QR:AO:QA:GL	0:125:108,17:108:3832:17:603:0,-290.447
contig_1001_1|arrow	267763	.	C	A	3.21244e-14	PASS	AB=0;ABP=0;AC=0;AF=0;AN=1;AO=23;CIGAR=1X;DP=127;DPB=127;DPRA=0;EPP=3.86001;EPPR=9.77527;GTI=0;LEN=1;MEANALT=1;MQM=60;MQMR=60;NS=1;NUMALT=1;ODDS=595.509;PAIRED=0.304348;PAIREDR=0.961538;PAO=0;PQA=0;PQR=0;PRO=0;QA=813;QR=3648;RO=104;RPL=23;RPP=52.9542;RPPR=5.09825;RPR=0;RUN=1;SAF=13;SAP=3.86001;SAR=10;SRF=62;SRP=11.3621;SRR=42;TYPE=snp	GT:DP:AD:RO:QR:AO:QA:GL	0:127:104,23:104:3648:23:813:0,-255.008
contig_1001_1|arrow	267782	.	C	T	5.14712e-14	PASS	AB=0;ABP=0;AC=0;AF=0;AN=1;AO=21;CIGAR=1X;DP=125;DPB=125;DPRA=0;EPP=3.1137;EPPR=4.04333;GTI=0;LEN=1;MEANALT=2;MQM=60;MQMR=60;NS=1;NUMALT=1;ODDS=571.748;PAIRED=0.285714;PAIREDR=0.961165;PAO=0;PQA=0;PQR=0;PRO=0;QA=765;QR=3479;RO=103;RPL=21;RPP=48.6112;RPPR=3.03138;RPR=0;RUN=1;SAF=11;SAP=3.1137;SAR=10;SRF=57;SRP=5.56125;SRR=46;TYPE=snp	GT:DP:AD:RO:QR:AO:QA:GL	0:125:103,21:103:3479:21:765:0,-244.111
contig_1001_1|arrow	268173	.	A	G	4.85785e-14	PASS	AB=0;ABP=0;AC=0;AF=0;AN=1;AO=27;CIGAR=1X;DP=120;DPB=120;DPRA=0;EPP=3.73412;EPPR=15.362;GTI=0;LEN=1;MEANALT=1;MQM=60;MQMR=60;NS=1;NUMALT=1;ODDS=464.899;PAIRED=0.222222;PAIREDR=0.892473;PAO=0;PQA=0;PQR=0;PRO=0;QA=963;QR=3157;RO=93;RPL=27;RPP=61.6401;RPPR=4.90158;RPR=0;RUN=1;SAF=12;SAP=3.73412;SAR=15;SRF=38;SRP=9.75821;SRR=55;TYPE=snp	GT:DP:AD:RO:QR:AO:QA:GL	0:120:93,27:93:3157:27:963:0,-197.344
contig_1001_1|arrow	268198	.	T	C	2.03418e-14	PASS	AB=0;ABP=0;AC=0;AF=0;AN=1;AO=16;CIGAR=1X;DP=110;DPB=110;DPRA=0;EPP=7.89611;EPPR=16.3163;GTI=0;LEN=1;MEANALT=1;MQM=60;MQMR=60;NS=1;NUMALT=1;ODDS=548.302;PAIRED=0.375;PAIREDR=0.882979;PAO=0;PQA=0;PQR=0;PRO=0;QA=554;QR=3188;RO=94;RPL=15;RPP=29.6108;RPPR=5.32038;RPR=1;RUN=1;SAF=4;SAP=11.6962;SAR=12;SRF=41;SRP=6.33681;SRR=53;TYPE=snp	GT:DP:AD:RO:QR:AO:QA:GL	0:110:94,16:94:3188:16:554:0,-236.927
contig_1001_1|arrow	269023	.	A	T	1.46462e-14	PASS	AB=0;ABP=0;AC=0;AF=0;AN=1;AO=16;CIGAR=1X;DP=93;DPB=93;DPRA=0;EPP=7.89611;EPPR=4.39215;GTI=0;LEN=1;MEANALT=1;MQM=60;MQMR=60;NS=1;NUMALT=1;ODDS=444.779;PAIRED=0;PAIREDR=0.857143;PAO=0;PQA=0;PQR=0;PRO=0;QA=540;QR=2647;RO=77;RPL=0;RPP=37.7539;RPPR=4.39215;RPR=16;RUN=1;SAF=11;SAP=7.89611;SAR=5;SRF=35;SRP=4.39215;SRR=42;TYPE=snp	GT:DP:AD:RO:QR:AO:QA:GL	0:93:77,16:77:2647:16:540:0,-189.534
contig_1001_1|arrow	269062	.	C	T	0	PASS	AB=0;ABP=0;AC=0;AF=0;AN=1;AO=16;CIGAR=1X;DP=92;DPB=92;DPRA=0;EPP=11.6962;EPPR=4.88833;GTI=0;LEN=1;MEANALT=2;MQM=60;MQMR=60;NS=1;NUMALT=1;ODDS=413.607;PAIRED=0;PAIREDR=0.851351;PAO=0;PQA=0;PQR=0;PRO=0;QA=580;QR=2576;RO=74;RPL=7;RPP=3.55317;RPPR=4.06669;RPR=9;RUN=1;SAF=11;SAP=7.89611;SAR=5;SRF=37;SRP=3.0103;SRR=37;TYPE=snp	GT:DP:AD:RO:QR:AO:QA:GL	0:92:74,16:74:2576:16:580:0,-179.529
contig_1001_1|arrow	269118	.	GA	AG	0	PASS	AB=0;ABP=0;AC=0;AF=0;AN=1;AO=10;CIGAR=2X;DP=93;DPB=93;DPRA=0;EPP=3.87889;EPPR=9.78953;GTI=0;LEN=2;MEANALT=2;MQM=60;MQMR=60;NS=1;NUMALT=1;ODDS=517.744;PAIRED=0;PAIREDR=0.865854;PAO=0;PQA=0;PQR=0;PRO=0;QA=318;QR=2821;RO=82;RPL=7;RPP=6.48466;RPPR=3.96363;RPR=3;RUN=1;SAF=9;SAP=16.9077;SAR=1;SRF=43;SRP=3.434;SRR=39;TYPE=complex	GT:DP:AD:RO:QR:AO:QA:GL	0:93:82,10:82:2821:10:318:0,-225.203
contig_1001_1|arrow	270885	.	T	C	1.42238e-14	PASS	AB=0;ABP=0;AC=0;AF=0;AN=1;AO=12;CIGAR=1X;DP=100;DPB=100;DPRA=0;EPP=3.73412;EPPR=5.47788;GTI=0;LEN=1;MEANALT=1;MQM=60;MQMR=60;NS=1;NUMALT=1;ODDS=570.559;PAIRED=0.416667;PAIREDR=0.988636;PAO=0;PQA=0;PQR=0;PRO=0;QA=444;QR=3184;RO=88;RPL=12;RPP=29.068;RPPR=3.89863;RPR=0;RUN=1;SAF=7;SAP=3.73412;SAR=5;SRF=48;SRP=4.58955;SRR=40;TYPE=snp	GT:DP:AD:RO:QR:AO:QA:GL	0:100:88,12:88:3184:12:444:0,-246.454
contig_1001_1|arrow	270947	.	T	A	0	PASS	AB=0;ABP=0;AC=0;AF=0;AN=1;AO=11;CIGAR=1X;DP=108;DPB=108;DPRA=0;EPP=3.20771;EPPR=6.79359;GTI=0;LEN=1;MEANALT=1;MQM=60;MQMR=60;NS=1;NUMALT=1;ODDS=634.811;PAIRED=0.363636;PAIREDR=0.969072;PAO=0;PQA=0;PQR=0;PRO=0;QA=407;QR=3463;RO=97;RPL=11;RPP=26.8965;RPPR=4.10723;RPR=0;RUN=1;SAF=6;SAP=3.20771;SAR=5;SRF=47;SRP=3.21178;SRR=50;TYPE=snp	GT:DP:AD:RO:QR:AO:QA:GL	0:108:97,11:97:3463:11:407:0,-274.872
contig_1001_1|arrow	271121	.	T	A	1.03063e-13	PASS	AB=0;ABP=0;AC=0;AF=0;AN=1;AO=33;CIGAR=1X;DP=130;DPB=130;DPRA=0;EPP=4.65535;EPPR=14.8527;GTI=0;LEN=1;MEANALT=1;MQM=60;MQMR=60;NS=1;NUMALT=1;ODDS=474.418;PAIRED=1;PAIREDR=0.958763;PAO=0;PQA=0;PQR=0;PRO=0;QA=1209;QR=3489;RO=97;RPL=16;RPP=3.0761;RPPR=12.8827;RPR=17;RUN=1;SAF=29;SAP=44.1367;SAR=4;SRF=58;SRP=11.0918;SRR=39;TYPE=snp	GT:DP:AD:RO:QR:AO:QA:GL	0:130:97,33:97:3489:33:1209:0,-205.078
contig_1001_1|arrow	271183	.	C	T	0	PASS	AB=0;ABP=0;AC=0;AF=0;AN=1;AO=20;CIGAR=1X;DP=117;DPB=117;DPRA=0;EPP=30.8051;EPPR=27.389;GTI=0;LEN=1;MEANALT=1;MQM=60;MQMR=60;NS=1;NUMALT=1;ODDS=584.172;PAIRED=1;PAIREDR=0.958763;PAO=0;PQA=0;PQR=0;PRO=0;QA=740;QR=3539;RO=97;RPL=17;RPP=24.2907;RPPR=11.0918;RPR=3;RUN=1;SAF=17;SAP=24.2907;SAR=3;SRF=60;SRP=14.8527;SRR=37;TYPE=snp	GT:DP:AD:RO:QR:AO:QA:GL	0:117:97,20:97:3539:20:740:0,-251.76
contig_1001_1|arrow	271237	.	G	C	1.68157e-14	PASS	AB=0;ABP=0;AC=0;AF=0;AN=1;AO=16;CIGAR=1X;DP=121;DPB=121;DPRA=0;EPP=16.582;EPPR=3.0103;GTI=0;LEN=1;MEANALT=2;MQM=60;MQMR=60;NS=1;NUMALT=1;ODDS=669.205;PAIRED=0.8125;PAIREDR=0.894231;PAO=0;PQA=0;PQR=0;PRO=0;QA=544;QR=3762;RO=104;RPL=2;RPP=22.5536;RPPR=15.0369;RPR=14;RUN=1;SAF=3;SAP=16.582;SAR=13;SRF=40;SRP=15.0369;SRR=64;TYPE=snp	GT:DP:AD:RO:QR:AO:QA:GL	0:121:104,16:104:3762:16:544:0,-289.485
contig_1001_1|arrow	271247	.	A	G	1.88046e-14	PASS	AB=0;ABP=0;AC=0;AF=0;AN=1;AO=22;CIGAR=1X;DP=131;DPB=131;DPRA=0;EPP=9.32731;EPPR=5.9056;GTI=0;LEN=1;MEANALT=2;MQM=60;MQMR=60;NS=1;NUMALT=1;ODDS=685.968;PAIRED=0.863636;PAIREDR=0.898148;PAO=0;PQA=0;PQR=0;PRO=0;QA=665;QR=3958;RO=108;RPL=2;RPP=34.9902;RPPR=16.6021;RPR=20;RUN=1;SAF=7;SAP=9.32731;SAR=15;SRF=47;SRP=6.95112;SRR=61;TYPE=snp	GT:DP:AD:RO:QR:AO:QA:GL	0:131:108,22:108:3958:22:665:0,-296.257
contig_1001_1|arrow	271547	.	C	T	3.68858e-14	PASS	AB=0;ABP=0;AC=0;AF=0;AN=1;AO=39;CIGAR=1X;DP=123;DPB=123;DPRA=0;EPP=3.06598;EPPR=3.1137;GTI=0;LEN=1;MEANALT=1;MQM=60;MQMR=60;NS=1;NUMALT=1;ODDS=328.867;PAIRED=1;PAIREDR=0.964286;PAO=0;PQA=0;PQR=0;PRO=0;QA=1419;QR=3006;RO=84;RPL=28;RPP=19.1015;RPPR=3.1137;RPR=11;RUN=1;SAF=19;SAP=3.06598;SAR=20;SRF=32;SRP=13.3506;SRR=52;TYPE=snp	GT:DP:AD:RO:QR:AO:QA:GL	0:123:84,39:84:3006:39:1419:0,-142.742
contig_1001_1|arrow	271610	.	T	A	8.78469	PASS	AB=0;ABP=0;AC=0;AF=0;AN=1;AO=65;CIGAR=1X;DP=131;DPB=131;DPRA=0;EPP=7.05258;EPPR=3.1419;GTI=0;LEN=1;MEANALT=1;MQM=60;MQMR=60;NS=1;NUMALT=1;ODDS=1.88085;PAIRED=1;PAIREDR=1;PAO=0;PQA=0;PQR=0;PRO=0;QA=2351;QR=2418;RO=66;RPL=38;RPP=7.05258;RPPR=72.629;RPR=27;RUN=1;SAF=34;SAP=3.31097;SAR=31;SRF=36;SRP=4.19474;SRR=30;TYPE=snp	GT:DP:AD:RO:QR:AO:QA:GL	0:131:66,65:66:2418:65:2351:0,-6.02759
contig_1001_1|arrow	271708	.	G	A	0	PASS	AB=0;ABP=0;AC=0;AF=0;AN=1;AO=61;CIGAR=1X;DP=128;DPB=128;DPRA=0;EPP=5.89373;EPPR=3.82055;GTI=0;LEN=1;MEANALT=1;MQM=60;MQMR=59.1194;NS=1;NUMALT=1;ODDS=42.6695;PAIRED=1;PAIREDR=0.910448;PAO=0;PQA=0;PQR=0;PRO=0;QA=2195;QR=2419;RO=67;RPL=48;RPP=46.6177;RPPR=30.2671;RPR=13;RUN=1;SAF=33;SAP=3.90025;SAR=28;SRF=39;SRP=6.93191;SRR=28;TYPE=snp	GT:DP:AD:RO:QR:AO:QA:GL	0:128:67,61:67:2419:61:2195:0,-16.9078
contig_1001_1|arrow	271781	.	G	C	3.13406e-14	PASS	AB=0;ABP=0;AC=0;AF=0;AN=1;AO=48;CIGAR=1X;DP=135;DPB=135;DPRA=0;EPP=21.1059;EPPR=5.03202;GTI=0;LEN=1;MEANALT=1;MQM=60;MQMR=60;NS=1;NUMALT=1;ODDS=290.525;PAIRED=0.875;PAIREDR=0.885057;PAO=0;PQA=0;PQR=0;PRO=0;QA=1703;QR=3069;RO=87;RPL=13;RPP=24.906;RPPR=5.03202;RPR=35;RUN=1;SAF=21;SAP=4.6389;SAR=27;SRF=47;SRP=4.23331;SRR=40;TYPE=snp	GT:DP:AD:RO:QR:AO:QA:GL	0:135:87,48:87:3069:48:1703:0,-122.871
contig_1001_1|arrow	272085	.	A	G	3.71271e-14	PASS	AB=0;ABP=0;AC=0;AF=0;AN=1;AO=38;CIGAR=1X;DP=125;DPB=125;DPRA=0;EPP=8.7247;EPPR=9.47422;GTI=0;LEN=1;MEANALT=2;MQM=60;MQMR=60;NS=1;NUMALT=1;ODDS=382.741;PAIRED=0.631579;PAIREDR=0.94186;PAO=0;PQA=0;PQR=0;PRO=0;QA=1322;QR=3072;RO=86;RPL=38;RPP=85.5263;RPPR=5.53527;RPR=0;RUN=1;SAF=14;SAP=8.7247;SAR=24;SRF=55;SRP=17.5541;SRR=31;TYPE=snp	GT:DP:AD:RO:QR:AO:QA:GL	0:125:86,38:86:3072:38:1322:0,-157.424
contig_1001_1|arrow	273352	.	AAAC	TAAT	1.08534e-15	PASS	AB=0;ABP=0;AC=0;AF=0;AN=1;AO=27;CIGAR=1X2M1X;DP=120;DPB=120;DPRA=0;EPP=16.6021;EPPR=3.22044;GTI=0;LEN=4;MEANALT=1;MQM=60;MQMR=60;NS=1;NUMALT=1;ODDS=497.485;PAIRED=0.037037;PAIREDR=0.989247;PAO=0;PQA=0;PQR=0;PRO=0;QA=990;QR=3305;RO=93;RPL=1;RPP=53.2759;RPPR=3.59403;RPR=26;RUN=1;SAF=21;SAP=21.1059;SAR=6;SRF=53;SRP=6.95631;SRR=40;TYPE=complex	GT:DP:AD:RO:QR:AO:QA:GL	0:120:93,27:93:3305:27:990:0,-208.243
contig_1001_1|arrow	273391	.	GAAAAAAAATATTATG	GAAAAAAAAATATTATG	5.11094e-14	PASS	AB=0;ABP=0;AC=0;AF=0;AN=1;AO=45;CIGAR=1M1I15M;DP=128;DPB=131.125;DPRA=0;EPP=3.05855;EPPR=6.82362;GTI=0;LEN=1;MEANALT=2;MQM=60;MQMR=60;NS=1;NUMALT=1;ODDS=290.822;PAIRED=0.0666667;PAIREDR=0.987805;PAO=0.5;PQA=14;PQR=14;PRO=0.5;QA=1491;QR=2895;RO=82;RPL=19;RPP=5.37479;RPPR=5.65844;RPR=26;RUN=1;SAF=29;SAP=11.1654;SAR=16;SRF=43;SRP=3.434;SRR=39;TYPE=ins	GT:DP:AD:RO:QR:AO:QA:GL	0:128:82,45:82:2895:45:1491:0,-126.326
contig_1001_1|arrow	273931	.	T	C	1.63938e-14	PASS	AB=0;ABP=0;AC=0;AF=0;AN=1;AO=24;CIGAR=1X;DP=116;DPB=116;DPRA=0;EPP=4.45795;EPPR=3.86001;GTI=0;LEN=1;MEANALT=1;MQM=60;MQMR=60;NS=1;NUMALT=1;ODDS=532.545;PAIRED=0.291667;PAIREDR=0.967391;PAO=0;PQA=0;PQR=0;PRO=0;QA=852;QR=3368;RO=92;RPL=24;RPP=55.1256;RPPR=3.38795;RPR=0;RUN=1;SAF=10;SAP=4.45795;SAR=14;SRF=37;SRP=10.6577;SRR=55;TYPE=snp	GT:DP:AD:RO:QR:AO:QA:GL	0:116:92,24:92:3368:24:852:0,-226.318
contig_1001_1|arrow	273937	.	A	T	0	PASS	AB=0;ABP=0;AC=0;AF=0;AN=1;AO=24;CIGAR=1X;DP=118;DPB=118;DPRA=0;EPP=4.45795;EPPR=3.0103;GTI=0;LEN=1;MEANALT=1;MQM=60;MQMR=60;NS=1;NUMALT=1;ODDS=535.888;PAIRED=0.291667;PAIREDR=0.968085;PAO=0;PQA=0;PQR=0;PRO=0;QA=876;QR=3404;RO=94;RPL=24;RPP=55.1256;RPPR=3.37991;RPR=0;RUN=1;SAF=10;SAP=4.45795;SAR=14;SRF=40;SRP=7.53805;SRR=54;TYPE=snp	GT:DP:AD:RO:QR:AO:QA:GL	0:118:94,24:94:3404:24:876:0,-227.388
contig_1001_1|arrow	273957	.	T	C	3.01656e-14	PASS	AB=0;ABP=0;AC=0;AF=0;AN=1;AO=12;CIGAR=1X;DP=109;DPB=109;DPRA=0;EPP=3.0103;EPPR=4.10723;GTI=0;LEN=1;MEANALT=1;MQM=60;MQMR=60;NS=1;NUMALT=1;ODDS=645.188;PAIRED=0.5;PAIREDR=0.969072;PAO=0;PQA=0;PQR=0;PRO=0;QA=418;QR=3529;RO=97;RPL=12;RPP=29.068;RPPR=4.82359;RPR=0;RUN=1;SAF=6;SAP=3.0103;SAR=6;SRF=38;SRP=12.8827;SRR=59;TYPE=snp	GT:DP:AD:RO:QR:AO:QA:GL	0:109:97,12:97:3529:12:418:0,-279.847
contig_1001_1|arrow	274027	.	C	T	4.00803e-14	PASS	AB=0;ABP=0;AC=0;AF=0;AN=1;AO=18;CIGAR=1X;DP=114;DPB=114;DPRA=0;EPP=3.49285;EPPR=7.44372;GTI=0;LEN=1;MEANALT=1;MQM=60;MQMR=60;NS=1;NUMALT=1;ODDS=589.546;PAIRED=1;PAIREDR=0.895833;PAO=0;PQA=0;PQR=0;PRO=0;QA=666;QR=3492;RO=96;RPL=0;RPP=42.0968;RPPR=6.26751;RPR=18;RUN=1;SAF=10;SAP=3.49285;SAR=8;SRF=37;SRP=13.9581;SRR=59;TYPE=snp	GT:DP:AD:RO:QR:AO:QA:GL	0:114:96,18:96:3492:18:666:0,-254.191
contig_1001_1|arrow	275613	.	C	A	0	PASS	AB=0;ABP=0;AC=0;AF=0;AN=1;AO=10;CIGAR=1X;DP=110;DPB=110;DPRA=0;EPP=16.9077;EPPR=37.7539;GTI=0;LEN=1;MEANALT=1;MQM=60;MQMR=60;NS=1;NUMALT=1;ODDS=659.356;PAIRED=0.9;PAIREDR=0.99;PAO=0;PQA=0;PQR=0;PRO=0;QA=110;QR=3360;RO=100;RPL=9;RPP=16.9077;RPPR=53.041;RPR=1;RUN=1;SAF=10;SAP=24.725;SAR=0;SRF=62;SRP=15.518;SRR=38;TYPE=snp	GT:DP:AD:RO:QR:AO:QA:GL	0:110:100,10:100:3360:10:110:0,-292.566
contig_1001_1|arrow	275825	.	T	G	4.87588e-14	PASS	AB=0;ABP=0;AC=0;AF=0;AN=1;AO=28;CIGAR=1X;DP=111;DPB=111;DPRA=0;EPP=14.1779;EPPR=4.29225;GTI=0;LEN=1;MEANALT=1;MQM=60;MQMR=60;NS=1;NUMALT=1;ODDS=420.776;PAIRED=0.964286;PAIREDR=0.975904;PAO=0;PQA=0;PQR=0;PRO=0;QA=1012;QR=3047;RO=83;RPL=14;RPP=3.0103;RPPR=8.89682;RPR=14;RUN=1;SAF=12;SAP=4.25114;SAR=16;SRF=38;SRP=4.29225;SRR=45;TYPE=snp	GT:DP:AD:RO:QR:AO:QA:GL	0:111:83,28:83:3047:28:1012:0,-183.048
contig_1001_1|arrow	279193	.	A	T	164.932	PASS	AB=0;ABP=0;AC=1;AF=1;AN=1;AO=48;CIGAR=1X;DP=92;DPB=92;DPRA=0;EPP=3.73412;EPPR=6.16881;GTI=0;LEN=1;MEANALT=1;MQM=60;MQMR=60;NS=1;NUMALT=1;ODDS=37.977;PAIRED=1;PAIREDR=0.977273;PAO=0;PQA=0;PQR=0;PRO=0;QA=1752;QR=1578;RO=44;RPL=27;RPP=4.6389;RPPR=7.94546;RPR=21;RUN=1;SAF=21;SAP=4.6389;SAR=27;SRF=27;SRP=7.94546;SRR=17;TYPE=snp	GT:DP:AD:RO:QR:AO:QA:GL	1:92:44,48:44:1578:48:1752:-15.6566,0
contig_1001_1|arrow	283676	.	C	T	1.72376e-14	PASS	AB=0;ABP=0;AC=0;AF=0;AN=1;AO=29;CIGAR=1X;DP=103;DPB=103;DPRA=0;EPP=3.68421;EPPR=3.0103;GTI=0;LEN=1;MEANALT=1;MQM=60;MQMR=60;NS=1;NUMALT=1;ODDS=314.513;PAIRED=1;PAIREDR=1;PAO=0;PQA=0;PQR=0;PRO=0;QA=1049;QR=2574;RO=74;RPL=14;RPP=3.08518;RPPR=4.06669;RPR=15;RUN=1;SAF=13;SAP=3.68421;SAR=16;SRF=37;SRP=3.0103;SRR=37;TYPE=snp	GT:DP:AD:RO:QR:AO:QA:GL	0:103:74,29:74:2574:29:1049:0,-137.161
contig_1001_1|arrow	297247	.	G	A	3.0256e-14	PASS	AB=0;ABP=0;AC=0;AF=0;AN=1;AO=11;CIGAR=1X;DP=100;DPB=100;DPRA=0;EPP=19.0002;EPPR=8.49998;GTI=0;LEN=1;MEANALT=1;MQM=60;MQMR=60;NS=1;NUMALT=1;ODDS=552.204;PAIRED=0;PAIREDR=1;PAO=0;PQA=0;PQR=0;PRO=0;QA=407;QR=3041;RO=89;RPL=11;RPP=26.8965;RPPR=5.96253;RPR=0;RUN=1;SAF=1;SAP=19.0002;SAR=10;SRF=35;SRP=11.8182;SRR=54;TYPE=snp	GT:DP:AD:RO:QR:AO:QA:GL	0:100:89,11:89:3041:11:407:0,-236.906
contig_1001_1|arrow	316683	.	TAAAAAAAAAACTATT	TAAAAAAAAACTATT	0	PASS	AB=0;ABP=0;AC=0;AF=0;AN=1;AO=11;CIGAR=1M1D14M;DP=103;DPB=102.562;DPRA=0;EPP=4.78696;EPPR=14.0174;GTI=0;LEN=1;MEANALT=3;MQM=60;MQMR=60;NS=1;NUMALT=1;ODDS=565.599;PAIRED=1;PAIREDR=1;PAO=0;PQA=0;PQR=0;PRO=0;QA=388;QR=3123;RO=87;RPL=1;RPP=19.0002;RPPR=3.63429;RPR=10;RUN=1;SAF=3;SAP=7.94546;SAR=8;SRF=48;SRP=5.03202;SRR=39;TYPE=del	GT:DP:AD:RO:QR:AO:QA:GL	0:103:87,11:87:3123:11:388:0,-246.048
contig_1001_1|arrow	318980	.	T	A	2.92314e-14	PASS	AB=0;ABP=0;AC=0;AF=0;AN=1;AO=12;CIGAR=1X;DP=97;DPB=97;DPRA=0;EPP=5.9056;EPPR=10.3933;GTI=0;LEN=1;MEANALT=1;MQM=60;MQMR=57.2235;NS=1;NUMALT=1;ODDS=519.872;PAIRED=0;PAIREDR=1;PAO=0;PQA=0;PQR=0;PRO=0;QA=406;QR=3057;RO=85;RPL=0;RPP=29.068;RPPR=14.2764;RPR=12;RUN=1;SAF=8;SAP=5.9056;SAR=4;SRF=39;SRP=4.26209;SRR=46;TYPE=snp	GT:DP:AD:RO:QR:AO:QA:GL	0:97:85,12:85:3057:12:406:0,-225.505
contig_1001_1|arrow	318986	.	A	G	1.88046e-14	PASS	AB=0;ABP=0;AC=0;AF=0;AN=1;AO=12;CIGAR=1X;DP=98;DPB=98;DPRA=0;EPP=5.9056;EPPR=3.24022;GTI=0;LEN=1;MEANALT=2;MQM=60;MQMR=56.5294;NS=1;NUMALT=1;ODDS=468.499;PAIRED=0;PAIREDR=1;PAO=0;PQA=0;PQR=0;PRO=0;QA=432;QR=2871;RO=85;RPL=0;RPP=29.068;RPPR=30.8307;RPR=12;RUN=1;SAF=8;SAP=5.9056;SAR=4;SRF=38;SRP=5.07959;SRR=47;TYPE=snp	GT:DP:AD:RO:QR:AO:QA:GL	0:98:85,12:85:2871:12:432:0,-204.26
contig_1001_1|arrow	319007	.	TATTT	CATTG	1.39225e-14	PASS	AB=0;ABP=0;AC=0;AF=0;AN=1;AO=12;CIGAR=1X3M1X;DP=93;DPB=93;DPRA=0;EPP=5.9056;EPPR=4.32391;GTI=0;LEN=5;MEANALT=1;MQM=60;MQMR=50.5309;NS=1;NUMALT=1;ODDS=419.573;PAIRED=0;PAIREDR=0.987654;PAO=0;PQA=0;PQR=0;PRO=0;QA=425;QR=2888;RO=81;RPL=0;RPP=29.068;RPPR=4.32391;RPR=12;RUN=1;SAF=8;SAP=5.9056;SAR=4;SRF=42;SRP=3.25157;SRR=39;TYPE=complex	GT:DP:AD:RO:QR:AO:QA:GL	0:93:81,12:81:2888:12:425:0,-180.215
contig_1001_1|arrow	320040	.	C	A	0	PASS	AB=0;ABP=0;AC=0;AF=0;AN=1;AO=11;CIGAR=1X;DP=122;DPB=122;DPRA=0;EPP=12.6832;EPPR=3.49937;GTI=0;LEN=1;MEANALT=1;MQM=60;MQMR=60;NS=1;NUMALT=1;ODDS=729.908;PAIRED=0.636364;PAIREDR=0.990991;PAO=0;PQA=0;PQR=0;PRO=0;QA=355;QR=3885;RO=111;RPL=1;RPP=19.0002;RPPR=15.2371;RPR=10;RUN=1;SAF=8;SAP=7.94546;SAR=3;SRF=45;SRP=11.6375;SRR=66;TYPE=snp	GT:DP:AD:RO:QR:AO:QA:GL	0:122:111,11:111:3885:11:355:0,-317.556
contig_1001_1|arrow	320102	.	T	C	1.83222e-14	PASS	AB=0;ABP=0;AC=0;AF=0;AN=1;AO=18;CIGAR=1X;DP=130;DPB=130;DPRA=0;EPP=4.9405;EPPR=3.70827;GTI=0;LEN=1;MEANALT=1;MQM=60;MQMR=60;NS=1;NUMALT=1;ODDS=703.318;PAIRED=0.333333;PAIREDR=1;PAO=0;PQA=0;PQR=0;PRO=0;QA=636;QR=4068;RO=112;RPL=6;RPP=7.35324;RPPR=9.29206;RPR=12;RUN=1;SAF=9;SAP=3.0103;SAR=9;SRF=40;SRP=22.8638;SRR=72;TYPE=snp	GT:DP:AD:RO:QR:AO:QA:GL	0:130:112,18:112:4068:18:636:0,-308.71
contig_1001_1|arrow	323170	.	A	G	0	PASS	AB=0;ABP=0;AC=0;AF=0;AN=1;AO=16;CIGAR=1X;DP=133;DPB=133;DPRA=0;EPP=37.7539;EPPR=3.02886;GTI=0;LEN=1;MEANALT=1;MQM=60;MQMR=48.906;NS=1;NUMALT=1;ODDS=615.623;PAIRED=1;PAIREDR=1;PAO=0;PQA=0;PQR=0;PRO=0;QA=592;QR=4279;RO=117;RPL=0;RPP=37.7539;RPPR=37.327;RPR=16;RUN=1;SAF=16;SAP=37.7539;SAR=0;SRF=50;SRP=8.37402;SRR=67;TYPE=snp	GT:DP:AD:RO:QR:AO:QA:GL	0:133:117,16:117:4279:16:592:0,-260.329
contig_1001_1|arrow	342126	.	C	T	0	PASS	AB=0;ABP=0;AC=0;AF=0;AN=1;AO=10;CIGAR=1X;DP=108;DPB=108;DPRA=0;EPP=6.48466;EPPR=24.5235;GTI=0;LEN=1;MEANALT=2;MQM=60;MQMR=56.3505;NS=1;NUMALT=1;ODDS=583.615;PAIRED=0;PAIREDR=0.762887;PAO=0;PQA=0;PQR=0;PRO=0;QA=351;QR=3425;RO=97;RPL=0;RPP=24.725;RPPR=30.4335;RPR=10;RUN=1;SAF=7;SAP=6.48466;SAR=3;SRF=54;SRP=5.71904;SRR=43;TYPE=snp	GT:DP:AD:RO:QR:AO:QA:GL	0:108:97,10:97:3425:10:351:0,-257.076
contig_1001_1|arrow	342139	.	A	T	0	PASS	AB=0;ABP=0;AC=0;AF=0;AN=1;AO=10;CIGAR=1X;DP=121;DPB=121;DPRA=0;EPP=6.48466;EPPR=24.3142;GTI=0;LEN=1;MEANALT=1;MQM=60;MQMR=56.8108;NS=1;NUMALT=1;ODDS=682.466;PAIRED=0;PAIREDR=0.720721;PAO=0;PQA=0;PQR=0;PRO=0;QA=370;QR=3907;RO=111;RPL=0;RPP=24.725;RPPR=17.2716;RPR=10;RUN=1;SAF=7;SAP=6.48466;SAR=3;SRF=61;SRP=5.3774;SRR=50;TYPE=snp	GT:DP:AD:RO:QR:AO:QA:GL	0:121:111,10:111:3907:10:370:0,-298.689
contig_1001_1|arrow	352761	.	T	C	0	PASS	AB=0;ABP=0;AC=0;AF=0;AN=1;AO=12;CIGAR=1X;DP=88;DPB=88;DPRA=0;EPP=3.73412;EPPR=4.03889;GTI=0;LEN=1;MEANALT=1;MQM=60;MQMR=60;NS=1;NUMALT=1;ODDS=475.314;PAIRED=0;PAIREDR=1;PAO=0;PQA=0;PQR=0;PRO=0;QA=444;QR=2722;RO=76;RPL=0;RPP=29.068;RPPR=5.8675;RPR=12;RUN=1;SAF=5;SAP=3.73412;SAR=7;SRF=38;SRP=3.0103;SRR=38;TYPE=snp	GT:DP:AD:RO:QR:AO:QA:GL	0:88:76,12:76:2722:12:444:0,-204.891
contig_1001_1|arrow	352816	.	T	C	0	PASS	AB=0;ABP=0;AC=0;AF=0;AN=1;AO=20;CIGAR=1X;DP=100;DPB=100;DPRA=0;EPP=13.8677;EPPR=3.0103;GTI=0;LEN=1;MEANALT=1;MQM=60;MQMR=60;NS=1;NUMALT=1;ODDS=451.6;PAIRED=0;PAIREDR=1;PAO=0;PQA=0;PQR=0;PRO=0;QA=716;QR=2922;RO=80;RPL=6;RPP=9.95901;RPPR=34.3881;RPR=14;RUN=1;SAF=11;SAP=3.44459;SAR=9;SRF=41;SRP=3.11887;SRR=39;TYPE=snp	GT:DP:AD:RO:QR:AO:QA:GL	0:100:80,20:80:2922:20:716:0,-198.43
contig_1001_1|arrow	352825	.	C	T	1.99498e-14	PASS	AB=0;ABP=0;AC=0;AF=0;AN=1;AO=20;CIGAR=1X;DP=99;DPB=99;DPRA=0;EPP=9.95901;EPPR=3.03779;GTI=0;LEN=1;MEANALT=1;MQM=60;MQMR=60;NS=1;NUMALT=1;ODDS=436.858;PAIRED=0;PAIREDR=1;PAO=0;PQA=0;PQR=0;PRO=0;QA=728;QR=2847;RO=79;RPL=11;RPP=3.44459;RPPR=9.19487;RPR=9;RUN=1;SAF=11;SAP=3.44459;SAR=9;SRF=43;SRP=4.35716;SRR=36;TYPE=snp	GT:DP:AD:RO:QR:AO:QA:GL	0:99:79,20:79:2847:20:728:0,-190.597
contig_1001_1|arrow	352840	.	T	C	2.21795e-14	PASS	AB=0;ABP=0;AC=0;AF=0;AN=1;AO=20;CIGAR=1X;DP=105;DPB=105;DPRA=0;EPP=6.91895;EPPR=3.64897;GTI=0;LEN=1;MEANALT=1;MQM=60;MQMR=60;NS=1;NUMALT=1;ODDS=492.082;PAIRED=0;PAIREDR=1;PAO=0;PQA=0;PQR=0;PRO=0;QA=702;QR=3083;RO=85;RPL=14;RPP=9.95901;RPPR=8.75832;RPR=6;RUN=1;SAF=11;SAP=3.44459;SAR=9;SRF=42;SRP=3.03585;SRR=43;TYPE=snp	GT:DP:AD:RO:QR:AO:QA:GL	0:105:85,20:85:3083:20:702:0,-214.178
contig_1001_1|arrow	388658	.	CC	TT	2.64587e-14	PASS	AB=0;ABP=0;AC=0;AF=0;AN=1;AO=24;CIGAR=2X;DP=90;DPB=90;DPRA=0;EPP=4.45795;EPPR=3.84548;GTI=0;LEN=2;MEANALT=2;MQM=60;MQMR=60;NS=1;NUMALT=1;ODDS=312.963;PAIRED=1;PAIREDR=1;PAO=0;PQA=0;PQR=0;PRO=0;QA=785;QR=2320;RO=65;RPL=16;RPP=8.80089;RPPR=20.6827;RPR=8;RUN=1;SAF=16;SAP=8.80089;SAR=8;SRF=24;SRP=12.665;SRR=41;TYPE=mnp	GT:DP:AD:RO:QR:AO:QA:GL	0:90:65,24:65:2320:24:785:0,-138.109
contig_1001_1|arrow	399353	.	G	T	1.95879e-15	PASS	AB=0;ABP=0;AC=0;AF=0;AN=1;AO=11;CIGAR=1X;DP=134;DPB=134;DPRA=0;EPP=26.8965;EPPR=4.44029;GTI=0;LEN=1;MEANALT=1;MQM=60;MQMR=60;NS=1;NUMALT=1;ODDS=786.302;PAIRED=1;PAIREDR=0.99187;PAO=0;PQA=0;PQR=0;PRO=0;QA=134;QR=3919;RO=123;RPL=1;RPP=19.0002;RPPR=15.8802;RPR=10;RUN=1;SAF=1;SAP=19.0002;SAR=10;SRF=44;SRP=24.6368;SRR=79;TYPE=snp	GT:DP:AD:RO:QR:AO:QA:GL	0:134:123,11:123:3919:11:134:0,-340.671
contig_1001_1|arrow	399366	.	G	T	7.20232e-15	PASS	AB=0;ABP=0;AC=0;AF=0;AN=1;AO=12;CIGAR=1X;DP=126;DPB=126;DPRA=0;EPP=21.1059;EPPR=3.08649;GTI=0;LEN=1;MEANALT=1;MQM=60;MQMR=60;NS=1;NUMALT=1;ODDS=638.844;PAIRED=1;PAIREDR=1;PAO=0;PQA=0;PQR=0;PRO=0;QA=167;QR=3236;RO=114;RPL=0;RPP=29.068;RPPR=15.8868;RPR=12;RUN=1;SAF=1;SAP=21.1059;SAR=11;SRF=38;SRP=30.5156;SRR=76;TYPE=snp	GT:DP:AD:RO:QR:AO:QA:GL	0:126:114,12:114:3236:12:167:0,-276.223
contig_1001_1|arrow	399437	.	G	T	1.28381e-14	PASS	AB=0;ABP=0;AC=0;AF=0;AN=1;AO=10;CIGAR=1X;DP=96;DPB=96;DPRA=0;EPP=16.9077;EPPR=15.2311;GTI=0;LEN=1;MEANALT=1;MQM=60;MQMR=60;NS=1;NUMALT=1;ODDS=488.751;PAIRED=1;PAIREDR=0.988372;PAO=0;PQA=0;PQR=0;PRO=0;QA=128;QR=2510;RO=86;RPL=1;RPP=16.9077;RPPR=17.5541;RPR=9;RUN=1;SAF=0;SAP=24.725;SAR=10;SRF=25;SRP=35.7339;SRR=61;TYPE=snp	GT:DP:AD:RO:QR:AO:QA:GL	0:96:86,10:86:2510:10:128:0,-214.442
contig_1001_1|arrow	402643	.	G	A	0	PASS	AB=0;ABP=0;AC=0;AF=0;AN=1;AO=10;CIGAR=1X;DP=116;DPB=116;DPRA=0;EPP=10.8276;EPPR=3.33807;GTI=0;LEN=1;MEANALT=1;MQM=60;MQMR=60;NS=1;NUMALT=1;ODDS=696.907;PAIRED=0;PAIREDR=0.990566;PAO=0;PQA=0;PQR=0;PRO=0;QA=370;QR=3748;RO=106;RPL=0;RPP=24.725;RPPR=5.05886;RPR=10;RUN=1;SAF=8;SAP=10.8276;SAR=2;SRF=33;SRP=35.7872;SRR=73;TYPE=snp	GT:DP:AD:RO:QR:AO:QA:GL	0:116:106,10:106:3748:10:370:0,-303.837
contig_1001_1|arrow	407569	.	T	C	0	PASS	AB=0;ABP=0;AC=0;AF=0;AN=1;AO=13;CIGAR=1X;DP=127;DPB=127;DPRA=0;EPP=7.18621;EPPR=3.08649;GTI=0;LEN=1;MEANALT=1;MQM=60;MQMR=60;NS=1;NUMALT=1;ODDS=766.223;PAIRED=0.846154;PAIREDR=0.991228;PAO=0;PQA=0;PQR=0;PRO=0;QA=429;QR=4120;RO=114;RPL=0;RPP=31.2394;RPPR=20.1535;RPR=13;RUN=1;SAF=9;SAP=7.18621;SAR=4;SRF=62;SRP=4.9151;SRR=52;TYPE=snp	GT:DP:AD:RO:QR:AO:QA:GL	0:127:114,13:114:4120:13:429:0,-332.033
contig_1001_1|arrow	407579	.	G	A	0	PASS	AB=0;ABP=0;AC=0;AF=0;AN=1;AO=17;CIGAR=1X;DP=118;DPB=118;DPRA=0;EPP=9.26925;EPPR=6.64375;GTI=0;LEN=1;MEANALT=1;MQM=60;MQMR=60;NS=1;NUMALT=1;ODDS=629.025;PAIRED=0.823529;PAIREDR=0.990099;PAO=0;PQA=0;PQR=0;PRO=0;QA=629;QR=3649;RO=101;RPL=0;RPP=39.9253;RPPR=23.6715;RPR=17;RUN=1;SAF=12;SAP=9.26925;SAR=5;SRF=58;SRP=7.84774;SRR=43;TYPE=snp	GT:DP:AD:RO:QR:AO:QA:GL	0:118:101,17:101:3649:17:629:0,-271.637
contig_1001_1|arrow	407684	.	T	A	0	PASS	AB=0;ABP=0;AC=0;AF=0;AN=1;AO=46;CIGAR=1X;DP=135;DPB=135;DPRA=0;EPP=3.76559;EPPR=11.8182;GTI=0;LEN=1;MEANALT=1;MQM=60;MQMR=60;NS=1;NUMALT=1;ODDS=312.045;PAIRED=0.869565;PAIREDR=0.966292;PAO=0;PQA=0;PQR=0;PRO=0;QA=1652;QR=3167;RO=89;RPL=30;RPP=12.2627;RPPR=4.98658;RPR=16;RUN=1;SAF=35;SAP=30.2009;SAR=11;SRF=27;SRP=32.8985;SRR=62;TYPE=snp	GT:DP:AD:RO:QR:AO:QA:GL	0:135:89,46:89:3167:46:1652:0,-136.27
contig_1001_1|arrow	410054	.	T	A	4.46001e-15	PASS	AB=0;ABP=0;AC=0;AF=0;AN=1;AO=50;CIGAR=1X;DP=125;DPB=125;DPRA=0;EPP=3.0103;EPPR=19.9126;GTI=0;LEN=1;MEANALT=2;MQM=60;MQMR=60;NS=1;NUMALT=1;ODDS=155.956;PAIRED=0.88;PAIREDR=0.986486;PAO=0;PQA=0;PQR=0;PRO=0;QA=1777;QR=2536;RO=74;RPL=23;RPP=3.70517;RPPR=3.47981;RPR=27;RUN=1;SAF=16;SAP=17.0814;SAR=34;SRF=36;SRP=3.12768;SRR=38;TYPE=snp	GT:DP:AD:RO:QR:AO:QA:GL	0:125:74,50:74:2536:50:1777:0,-68.2618
contig_1001_1|arrow	410082	.	C	T	0	PASS	AB=0;ABP=0;AC=0;AF=0;AN=1;AO=51;CIGAR=1X;DP=126;DPB=126;DPRA=0;EPP=15.3153;EPPR=4.88833;GTI=0;LEN=1;MEANALT=2;MQM=60;MQMR=60;NS=1;NUMALT=1;ODDS=156.909;PAIRED=0.882353;PAIREDR=0.986486;PAO=0;PQA=0;PQR=0;PRO=0;QA=1833;QR=2562;RO=74;RPL=30;RPP=6.45911;RPPR=4.06669;RPR=21;RUN=1;SAF=16;SAP=18.3809;SAR=35;SRF=37;SRP=3.0103;SRR=37;TYPE=snp	GT:DP:AD:RO:QR:AO:QA:GL	0:126:74,51:74:2562:51:1833:0,-65.5635
contig_1001_1|arrow	410540	.	TAAAC	CAAAT	6.79851e-14	PASS	AB=0;ABP=0;AC=0;AF=0;AN=1;AO=34;CIGAR=1X3M1X;DP=127;DPB=127;DPRA=0;EPP=5.30951;EPPR=5.83555;GTI=0;LEN=5;MEANALT=1;MQM=60;MQMR=60;NS=1;NUMALT=1;ODDS=445.644;PAIRED=0.823529;PAIREDR=1;PAO=0;PQA=0;PQR=0;PRO=0;QA=1199;QR=3272;RO=93;RPL=1;RPP=68.4099;RPPR=4.90158;RPR=33;RUN=1;SAF=13;SAP=7.09778;SAR=21;SRF=41;SRP=5.83555;SRR=52;TYPE=complex	GT:DP:AD:RO:QR:AO:QA:GL	0:127:93,34:93:3272:34:1199:0,-186.476
contig_1001_1|arrow	411550	.	G	A	0	PASS	AB=0;ABP=0;AC=0;AF=0;AN=1;AO=10;CIGAR=1X;DP=125;DPB=125;DPRA=0;EPP=6.48466;EPPR=14.8118;GTI=0;LEN=1;MEANALT=1;MQM=60;MQMR=60;NS=1;NUMALT=1;ODDS=778.593;PAIRED=0.8;PAIREDR=0.765217;PAO=0;PQA=0;PQR=0;PRO=0;QA=346;QR=4133;RO=115;RPL=0;RPP=24.725;RPPR=21.1563;RPR=10;RUN=1;SAF=3;SAP=6.48466;SAR=7;SRF=69;SRP=12.9991;SRR=46;TYPE=snp	GT:DP:AD:RO:QR:AO:QA:GL	0:125:115,10:115:4133:10:346:0,-340.651
contig_1001_1|arrow	411622	.	C	T	6.14782e-15	PASS	AB=0;ABP=0;AC=0;AF=0;AN=1;AO=16;CIGAR=1X;DP=127;DPB=127;DPRA=0;EPP=11.6962;EPPR=11.6375;GTI=0;LEN=1;MEANALT=1;MQM=60;MQMR=58.9369;NS=1;NUMALT=1;ODDS=707.524;PAIRED=0.8125;PAIREDR=0.783784;PAO=0;PQA=0;PQR=0;PRO=0;QA=579;QR=4083;RO=111;RPL=10;RPP=5.18177;RPPR=6.31642;RPR=6;RUN=1;SAF=8;SAP=3.0103;SAR=8;SRF=58;SRP=3.49937;SRR=53;TYPE=snp	GT:DP:AD:RO:QR:AO:QA:GL	0:127:111,16:111:4083:16:579:0,-308.7
contig_1001_1|arrow	411792	.	A	T	6.75053e-15	PASS	AB=0;ABP=0;AC=0;AF=0;AN=1;AO=25;CIGAR=1X;DP=131;DPB=131;DPRA=0;EPP=7.26639;EPPR=16.8586;GTI=0;LEN=1;MEANALT=1;MQM=60;MQMR=58.8868;NS=1;NUMALT=1;ODDS=557.698;PAIRED=0.96;PAIREDR=0.688679;PAO=0;PQA=0;PQR=0;PRO=0;QA=925;QR=3820;RO=106;RPL=12;RPP=3.09716;RPPR=67.2531;RPR=13;RUN=1;SAF=15;SAP=5.18177;SAR=10;SRF=33;SRP=35.7872;SRR=73;TYPE=snp	GT:DP:AD:RO:QR:AO:QA:GL	0:131:106,25:106:3820:25:925:0,-253.909
contig_1001_1|arrow	411794	.	TTC	CTT	0	PASS	AB=0;ABP=0;AC=0;AF=0;AN=1;AO=29;CIGAR=1X1M1X;DP=129;DPB=129;DPRA=0;EPP=6.67934;EPPR=22.5536;GTI=0;LEN=3;MEANALT=1;MQM=60;MQMR=58.82;NS=1;NUMALT=1;ODDS=519.385;PAIRED=0.413793;PAIREDR=0.83;PAO=0;PQA=0;PQR=0;PRO=0;QA=1030;QR=3594;RO=100;RPL=1;RPP=57.5966;RPPR=22.5536;RPR=28;RUN=1;SAF=10;SAP=9.07545;SAR=19;SRF=38;SRP=15.518;SRR=62;TYPE=complex	GT:DP:AD:RO:QR:AO:QA:GL	0:129:100,29:100:3594:29:1030:0,-224.156
contig_1001_1|arrow	411802	.	G	A	3.40528e-15	PASS	AB=0;ABP=0;AC=0;AF=0;AN=1;AO=12;CIGAR=1X;DP=133;DPB=133;DPRA=0;EPP=5.9056;EPPR=18.1029;GTI=0;LEN=1;MEANALT=1;MQM=60;MQMR=59.0248;NS=1;NUMALT=1;ODDS=778.205;PAIRED=0.0833333;PAIREDR=0.818182;PAO=0;PQA=0;PQR=0;PRO=0;QA=444;QR=4313;RO=121;RPL=0;RPP=29.068;RPPR=30.3062;RPR=12;RUN=1;SAF=4;SAP=5.9056;SAR=8;SRF=47;SRP=16.093;SRR=74;TYPE=snp	GT:DP:AD:RO:QR:AO:QA:GL	0:133:121,12:121:4313:12:444:0,-341.518
contig_1001_1|arrow	411815	.	G	A	0	PASS	AB=0;ABP=0;AC=0;AF=0;AN=1;AO=56;CIGAR=1X;DP=135;DPB=135;DPRA=0;EPP=12.937;EPPR=12.9331;GTI=0;LEN=1;MEANALT=1;MQM=60;MQMR=58.5063;NS=1;NUMALT=1;ODDS=137.962;PAIRED=1;PAIREDR=0.582278;PAO=0;PQA=0;PQR=0;PRO=0;QA=1946;QR=2711;RO=79;RPL=27;RPP=3.16541;RPPR=23.0483;RPR=29;RUN=1;SAF=21;SAP=10.6105;SAR=35;SRF=26;SRP=23.0483;SRR=53;TYPE=snp	GT:DP:AD:RO:QR:AO:QA:GL	0:135:79,56:79:2711:56:1946:0,-63.406
contig_1001_1|arrow	411925	.	C	T	1.507e-15	PASS	AB=0;ABP=0;AC=0;AF=0;AN=1;AO=15;CIGAR=1X;DP=125;DPB=125;DPRA=0;EPP=4.31318;EPPR=3.03022;GTI=0;LEN=1;MEANALT=2;MQM=60;MQMR=60;NS=1;NUMALT=1;ODDS=674.277;PAIRED=0.266667;PAIREDR=0.981651;PAO=0;PQA=0;PQR=0;PRO=0;QA=555;QR=3785;RO=109;RPL=15;RPP=35.5824;RPPR=7.4927;RPR=0;RUN=1;SAF=9;SAP=4.31318;SAR=6;SRF=57;SRP=3.50834;SRR=52;TYPE=snp	GT:DP:AD:RO:QR:AO:QA:GL	0:125:109,15:109:3785:15:555:0,-290.537
contig_1001_1|arrow	411929	.	TCT	TCCACT	1.2416e-14	PASS	AB=0;ABP=0;AC=0;AF=0;AN=1;AO=15;CIGAR=1M3I2M;DP=128;DPB=143;DPRA=0;EPP=4.31318;EPPR=3.02952;GTI=0;LEN=3;MEANALT=1;MQM=60;MQMR=60;NS=1;NUMALT=1;ODDS=736.101;PAIRED=0.266667;PAIREDR=1;PAO=0;PQA=0;PQR=0;PRO=0;QA=555;QR=4079;RO=113;RPL=15;RPP=35.5824;RPPR=3.49071;RPR=0;RUN=1;SAF=9;SAP=4.31318;SAR=6;SRF=58;SRP=3.18325;SRR=55;TYPE=ins	GT:DP:AD:RO:QR:AO:QA:GL	0:128:113,15:113:4079:15:555:0,-316.98
contig_1001_1|arrow	411935	.	A	G	525.008	PASS	AB=0;ABP=0;AC=1;AF=1;AN=1;AO=74;CIGAR=1X;DP=127;DPB=127;DPRA=0;EPP=4.06669;EPPR=3.37904;GTI=0;LEN=1;MEANALT=1;MQM=60;MQMR=60;NS=1;NUMALT=1;ODDS=120.887;PAIRED=1;PAIREDR=0.792453;PAO=0;PQA=0;PQR=0;PRO=0;QA=2499;QR=1937;RO=53;RPL=39;RPP=3.47981;RPPR=24.6841;RPR=35;RUN=1;SAF=37;SAP=3.0103;SAR=37;SRF=29;SRP=4.03458;SRR=24;TYPE=snp	GT:DP:AD:RO:QR:AO:QA:GL	1:127:53,74:53:1937:74:2499:-50.5338,0
contig_1001_1|arrow	412877	.	T	C	0	PASS	AB=0;ABP=0;AC=0;AF=0;AN=1;AO=11;CIGAR=1X;DP=121;DPB=121;DPRA=0;EPP=26.8965;EPPR=9.40627;GTI=0;LEN=1;MEANALT=1;MQM=60;MQMR=60;NS=1;NUMALT=1;ODDS=736.951;PAIRED=0.909091;PAIREDR=1;PAO=0;PQA=0;PQR=0;PRO=0;QA=407;QR=3908;RO=110;RPL=11;RPP=26.8965;RPPR=5.85295;RPR=0;RUN=1;SAF=0;SAP=26.8965;SAR=11;SRF=47;SRP=8.06391;SRR=63;TYPE=snp	GT:DP:AD:RO:QR:AO:QA:GL	0:121:110,11:110:3908:11:407:0,-314.901
contig_1001_1|arrow	412882	.	C	T	1.51284e-14	PASS	AB=0;ABP=0;AC=0;AF=0;AN=1;AO=11;CIGAR=1X;DP=118;DPB=118;DPRA=0;EPP=26.8965;EPPR=12.9253;GTI=0;LEN=1;MEANALT=2;MQM=60;MQMR=60;NS=1;NUMALT=1;ODDS=720.946;PAIRED=0.909091;PAIREDR=1;PAO=0;PQA=0;PQR=0;PRO=0;QA=407;QR=3836;RO=106;RPL=11;RPP=26.8965;RPPR=4.32138;RPR=0;RUN=1;SAF=0;SAP=26.8965;SAR=11;SRF=43;SRP=11.2045;SRR=63;TYPE=snp	GT:DP:AD:RO:QR:AO:QA:GL	0:118:106,11:106:3836:11:407:0,-308.44
contig_1001_1|arrow	412889	.	G	A	2.65795e-14	PASS	AB=0;ABP=0;AC=0;AF=0;AN=1;AO=11;CIGAR=1X;DP=117;DPB=117;DPRA=0;EPP=26.8965;EPPR=8.25461;GTI=0;LEN=1;MEANALT=1;MQM=60;MQMR=60;NS=1;NUMALT=1;ODDS=729.434;PAIRED=0.909091;PAIREDR=1;PAO=0;PQA=0;PQR=0;PRO=0;QA=407;QR=3872;RO=106;RPL=11;RPP=26.8965;RPPR=5.96022;RPR=0;RUN=1;SAF=0;SAP=26.8965;SAR=11;SRF=44;SRP=9.64763;SRR=62;TYPE=snp	GT:DP:AD:RO:QR:AO:QA:GL	0:117:106,11:106:3872:11:407:0,-311.665
contig_1001_1|arrow	412908	.	C	T	0	PASS	AB=0;ABP=0;AC=0;AF=0;AN=1;AO=32;CIGAR=1X;DP=91;DPB=91;DPRA=0;EPP=16.3106;EPPR=3.0471;GTI=0;LEN=1;MEANALT=1;MQM=60;MQMR=60;NS=1;NUMALT=1;ODDS=173.743;PAIRED=1;PAIREDR=0.983051;PAO=0;PQA=0;PQR=0;PRO=0;QA=1184;QR=2013;RO=59;RPL=16;RPP=3.0103;RPPR=4.81373;RPR=16;RUN=1;SAF=13;SAP=5.45321;SAR=19;SRF=32;SRP=3.93042;SRR=27;TYPE=snp	GT:DP:AD:RO:QR:AO:QA:GL	0:91:59,32:59:2013:32:1184:0,-74.5524
contig_1001_1|arrow	413214	.	C	T	2.26617e-14	PASS	AB=0;ABP=0;AC=0;AF=0;AN=1;AO=33;CIGAR=1X;DP=96;DPB=96;DPRA=0;EPP=6.23461;EPPR=7.18091;GTI=0;LEN=1;MEANALT=1;MQM=60;MQMR=60;NS=1;NUMALT=1;ODDS=221.974;PAIRED=1;PAIREDR=1;PAO=0;PQA=0;PQR=0;PRO=0;QA=1221;QR=2295;RO=63;RPL=16;RPP=3.0761;RPPR=3.04477;RPR=17;RUN=1;SAF=20;SAP=6.23461;SAR=13;SRF=31;SRP=3.04477;SRR=32;TYPE=snp	GT:DP:AD:RO:QR:AO:QA:GL	0:96:63,33:63:2295:33:1221:0,-96.6012
contig_1001_1|arrow	413302	.	C	G	645.621	PASS	AB=0;ABP=0;AC=1;AF=1;AN=1;AO=66;CIGAR=1X;DP=113;DPB=113;DPRA=0;EPP=3.0103;EPPR=10.8184;GTI=0;LEN=1;MEANALT=1;MQM=60;MQMR=60;NS=1;NUMALT=1;ODDS=148.66;PAIRED=0.984848;PAIREDR=1;PAO=0;PQA=0;PQR=0;PRO=0;QA=2380;QR=1677;RO=47;RPL=36;RPP=4.19474;RPPR=10.8184;RPR=30;RUN=1;SAF=33;SAP=3.0103;SAR=33;SRF=26;SRP=4.16534;SRR=21;TYPE=snp	GT:DP:AD:RO:QR:AO:QA:GL	1:113:47,66:47:1677:66:2380:-63.2367,0
contig_1001_1|arrow	413576	.	A	G	5.58107e-14	PASS	AB=0;ABP=0;AC=0;AF=0;AN=1;AO=36;CIGAR=1X;DP=107;DPB=107;DPRA=0;EPP=3.25157;EPPR=8.17902;GTI=0;LEN=1;MEANALT=1;MQM=60;MQMR=60;NS=1;NUMALT=1;ODDS=275.184;PAIRED=0.944444;PAIREDR=1;PAO=0;PQA=0;PQR=0;PRO=0;QA=1280;QR=2603;RO=71;RPL=10;RPP=18.4519;RPPR=3.7749;RPR=26;RUN=1;SAF=19;SAP=3.25157;SAR=17;SRF=38;SRP=3.7749;SRR=33;TYPE=snp	GT:DP:AD:RO:QR:AO:QA:GL	0:107:71,36:71:2603:36:1280:0,-119.012
contig_1001_1|arrow	413959	.	T	C	0	PASS	AB=0;ABP=0;AC=0;AF=0;AN=1;AO=20;CIGAR=1X;DP=130;DPB=130;DPRA=0;EPP=6.91895;EPPR=9.40627;GTI=0;LEN=1;MEANALT=1;MQM=60;MQMR=60;NS=1;NUMALT=1;ODDS=685.561;PAIRED=0.05;PAIREDR=0.990909;PAO=0;PQA=0;PQR=0;PRO=0;QA=728;QR=3996;RO=110;RPL=20;RPP=46.4397;RPPR=8.06391;RPR=0;RUN=1;SAF=13;SAP=6.91895;SAR=7;SRF=55;SRP=3.0103;SRR=55;TYPE=snp	GT:DP:AD:RO:QR:AO:QA:GL	0:130:110,20:110:3996:20:728:0,-293.951
contig_1001_1|arrow	413968	.	A	G	0	PASS	AB=0;ABP=0;AC=0;AF=0;AN=1;AO=11;CIGAR=1X;DP=122;DPB=122;DPRA=0;EPP=19.0002;EPPR=4.59489;GTI=0;LEN=1;MEANALT=1;MQM=60;MQMR=60;NS=1;NUMALT=1;ODDS=748.194;PAIRED=0.0909091;PAIREDR=0.990991;PAO=0;PQA=0;PQR=0;PRO=0;QA=395;QR=3971;RO=111;RPL=11;RPP=26.8965;RPPR=13.359;RPR=0;RUN=1;SAF=10;SAP=19.0002;SAR=1;SRF=57;SRP=3.18637;SRR=54;TYPE=snp	GT:DP:AD:RO:QR:AO:QA:GL	0:122:111,11:111:3971:11:395:0,-321.658
contig_1001_1|arrow	413974	.	A	G	1.44948e-14	PASS	AB=0;ABP=0;AC=0;AF=0;AN=1;AO=10;CIGAR=1X;DP=122;DPB=122;DPRA=0;EPP=16.9077;EPPR=4.59489;GTI=0;LEN=1;MEANALT=2;MQM=60;MQMR=60;NS=1;NUMALT=1;ODDS=756.846;PAIRED=0.2;PAIREDR=0.990991;PAO=0;PQA=0;PQR=0;PRO=0;QA=358;QR=3981;RO=111;RPL=10;RPP=24.725;RPPR=8.66395;RPR=0;RUN=1;SAF=9;SAP=16.9077;SAR=1;SRF=60;SRP=4.59489;SRR=51;TYPE=snp	GT:DP:AD:RO:QR:AO:QA:GL	0:122:111,10:111:3981:10:358:0,-325.905
contig_1001_1|arrow	414213	.	A	G	0	PASS	AB=0;ABP=0;AC=0;AF=0;AN=1;AO=36;CIGAR=1X;DP=108;DPB=108;DPRA=0;EPP=3.25157;EPPR=7.35324;GTI=0;LEN=1;MEANALT=1;MQM=60;MQMR=60;NS=1;NUMALT=1;ODDS=282.541;PAIRED=1;PAIREDR=1;PAO=0;PQA=0;PQR=0;PRO=0;QA=1232;QR=2616;RO=72;RPL=16;RPP=3.9754;RPPR=7.35324;RPR=20;RUN=1;SAF=23;SAP=9.04217;SAR=13;SRF=26;SRP=15.074;SRR=46;TYPE=snp	GT:DP:AD:RO:QR:AO:QA:GL	0:108:72,36:72:2616:36:1232:0,-124.507
contig_1001_1|arrow	414242	.	G	A	0	PASS	AB=0;ABP=0;AC=0;AF=0;AN=1;AO=44;CIGAR=1X;DP=112;DPB=112;DPRA=0;EPP=3.20771;EPPR=3.30199;GTI=0;LEN=1;MEANALT=2;MQM=60;MQMR=60;NS=1;NUMALT=1;ODDS=163.729;PAIRED=1;PAIREDR=1;PAO=0;PQA=0;PQR=0;PRO=0;QA=1616;QR=2393;RO=67;RPL=13;RPP=19.0002;RPPR=4.59839;RPR=31;RUN=1;SAF=26;SAP=6.16881;SAR=18;SRF=29;SRP=5.63551;SRR=38;TYPE=snp	GT:DP:AD:RO:QR:AO:QA:GL	0:112:67,44:67:2393:44:1616:0,-69.8855
contig_1001_1|arrow	414272	.	A	G	204.184	PASS	AB=0;ABP=0;AC=1;AF=1;AN=1;AO=59;CIGAR=1X;DP=113;DPB=113;DPRA=0;EPP=3.0471;EPPR=3.0103;GTI=0;LEN=1;MEANALT=1;MQM=60;MQMR=60;NS=1;NUMALT=1;ODDS=47.0151;PAIRED=1;PAIREDR=1;PAO=0;PQA=0;PQR=0;PRO=0;QA=2123;QR=1896;RO=54;RPL=34;RPP=5.99147;RPPR=13.3047;RPR=25;RUN=1;SAF=22;SAP=11.2913;SAR=37;SRF=30;SRP=4.45795;SRR=24;TYPE=snp	GT:DP:AD:RO:QR:AO:QA:GL	1:113:54,59:54:1896:59:2123:-20.4286,0
contig_1001_1|arrow	415462	.	A	G	6.01502e-14	PASS	AB=0;ABP=0;AC=0;AF=0;AN=1;AO=15;CIGAR=1X;DP=121;DPB=121;DPRA=0;EPP=27.4756;EPPR=86.9193;GTI=0;LEN=1;MEANALT=1;MQM=56.0667;MQMR=60;NS=1;NUMALT=1;ODDS=656.061;PAIRED=0.0666667;PAIREDR=0.830189;PAO=0;PQA=0;PQR=0;PRO=0;QA=555;QR=3748;RO=106;RPL=0;RPP=35.5824;RPPR=26.6916;RPR=15;RUN=1;SAF=14;SAP=27.4756;SAR=1;SRF=69;SRP=23.9875;SRR=37;TYPE=snp	GT:DP:AD:RO:QR:AO:QA:GL	0:121:106,15:106:3748:15:555:0,-290.458
contig_1001_1|arrow	415556	.	A	G	2.95629e-14	PASS	AB=0;ABP=0;AC=0;AF=0;AN=1;AO=13;CIGAR=1X;DP=132;DPB=132;DPRA=0;EPP=31.2394;EPPR=46.8229;GTI=0;LEN=1;MEANALT=1;MQM=60;MQMR=57.521;NS=1;NUMALT=1;ODDS=725.042;PAIRED=0;PAIREDR=0.957983;PAO=0;PQA=0;PQR=0;PRO=0;QA=469;QR=4125;RO=119;RPL=13;RPP=31.2394;RPPR=8.28388;RPR=0;RUN=1;SAF=13;SAP=31.2394;SAR=0;SRF=81;SRP=36.7502;SRR=38;TYPE=snp	GT:DP:AD:RO:QR:AO:QA:GL	0:132:119,13:119:4125:13:469:0,-314.972
contig_1001_1|arrow	417754	.	G	A	0	PASS	AB=0;ABP=0;AC=0;AF=0;AN=1;AO=10;CIGAR=1X;DP=131;DPB=131;DPRA=0;EPP=10.8276;EPPR=7.04816;GTI=0;LEN=1;MEANALT=1;MQM=60;MQMR=60;NS=1;NUMALT=1;ODDS=829.749;PAIRED=0.6;PAIREDR=0.454545;PAO=0;PQA=0;PQR=0;PRO=0;QA=358;QR=4377;RO=121;RPL=0;RPP=24.725;RPPR=3.02825;RPR=10;RUN=1;SAF=8;SAP=10.8276;SAR=2;SRF=81;SRP=33.1776;SRR=40;TYPE=snp	GT:DP:AD:RO:QR:AO:QA:GL	0:131:121,10:121:4377:10:358:0,-361.506
contig_1001_1|arrow	419605	.	A	G	4.82399e-16	PASS	AB=0;ABP=0;AC=0;AF=0;AN=1;AO=25;CIGAR=1X;DP=93;DPB=93;DPRA=0;EPP=34.3664;EPPR=3.52123;GTI=0;LEN=1;MEANALT=1;MQM=60;MQMR=58.2647;NS=1;NUMALT=1;ODDS=328.254;PAIRED=0.96;PAIREDR=0.5;PAO=0;PQA=0;PQR=0;PRO=0;QA=925;QR=2468;RO=68;RPL=25;RPP=57.2971;RPPR=6.20364;RPR=0;RUN=1;SAF=3;SAP=34.3664;SAR=22;SRF=21;SRP=24.5973;SRR=47;TYPE=snp	GT:DP:AD:RO:QR:AO:QA:GL	0:93:68,25:68:2468:25:925:0,-132.3
contig_1001_1|arrow	419617	.	T	C	1.7117e-14	PASS	AB=0;ABP=0;AC=0;AF=0;AN=1;AO=25;CIGAR=1X;DP=93;DPB=93;DPRA=0;EPP=34.3664;EPPR=5.05404;GTI=0;LEN=1;MEANALT=1;MQM=60;MQMR=58.2647;NS=1;NUMALT=1;ODDS=329.418;PAIRED=0.96;PAIREDR=0.441176;PAO=0;PQA=0;PQR=0;PRO=0;QA=901;QR=2442;RO=68;RPL=25;RPP=57.2971;RPPR=4.1599;RPR=0;RUN=1;SAF=3;SAP=34.3664;SAR=22;SRF=23;SRP=18.4661;SRR=45;TYPE=snp	GT:DP:AD:RO:QR:AO:QA:GL	0:93:68,25:68:2442:25:901:0,-132.124
contig_1001_1|arrow	419632	.	C	A	0	PASS	AB=0;ABP=0;AC=0;AF=0;AN=1;AO=20;CIGAR=1X;DP=85;DPB=85;DPRA=0;EPP=3.0103;EPPR=3.0103;GTI=0;LEN=1;MEANALT=3;MQM=60;MQMR=60;NS=1;NUMALT=1;ODDS=302.094;PAIRED=0.5;PAIREDR=0.516129;PAO=0;PQA=0;PQR=0;PRO=0;QA=702;QR=2192;RO=62;RPL=16;RPP=18.6449;RPPR=9.87495;RPR=4;RUN=1;SAF=6;SAP=9.95901;SAR=14;SRF=15;SRP=38.8746;SRR=47;TYPE=snp	GT:DP:AD:RO:QR:AO:QA:GL	0:85:62,20:62:2192:20:702:0,-134.045
contig_1001_1|arrow	419647	.	T	A	7.95575e-14	PASS	AB=0;ABP=0;AC=0;AF=0;AN=1;AO=48;CIGAR=1X;DP=101;DPB=101;DPRA=0;EPP=17.6677;EPPR=14.851;GTI=0;LEN=1;MEANALT=1;MQM=60;MQMR=57.7736;NS=1;NUMALT=1;ODDS=47.8108;PAIRED=0.25;PAIREDR=0.735849;PAO=0;PQA=0;PQR=0;PRO=0;QA=1612;QR=1901;RO=53;RPL=8;RPP=49.335;RPPR=21.0786;RPR=40;RUN=1;SAF=15;SAP=17.6677;SAR=33;SRF=12;SRP=37.4671;SRR=41;TYPE=snp	GT:DP:AD:RO:QR:AO:QA:GL	0:101:53,48:53:1901:48:1612:0,-19.5256
contig_1001_1|arrow	419662	.	A	G	5.33996e-14	PASS	AB=0;ABP=0;AC=0;AF=0;AN=1;AO=24;CIGAR=1X;DP=97;DPB=97;DPRA=0;EPP=12.0581;EPPR=4.55236;GTI=0;LEN=1;MEANALT=2;MQM=60;MQMR=58.2899;NS=1;NUMALT=1;ODDS=332.639;PAIRED=0.458333;PAIREDR=0.289855;PAO=0;PQA=0;PQR=0;PRO=0;QA=840;QR=2489;RO=69;RPL=1;RPP=46.8017;RPPR=19.6583;RPR=23;RUN=1;SAF=8;SAP=8.80089;SAR=16;SRF=24;SRP=16.8888;SRR=45;TYPE=snp	GT:DP:AD:RO:QR:AO:QA:GL	0:97:69,24:69:2489:24:840:0,-141.845
contig_1001_1|arrow	419986	.	T	C	1.4254e-14	PASS	AB=0;ABP=0;AC=0;AF=0;AN=1;AO=11;CIGAR=1X;DP=90;DPB=90;DPRA=0;EPP=26.8965;EPPR=3.03779;GTI=0;LEN=1;MEANALT=1;MQM=49.2727;MQMR=60;NS=1;NUMALT=1;ODDS=495.719;PAIRED=0.727273;PAIREDR=0.797468;PAO=0;PQA=0;PQR=0;PRO=0;QA=395;QR=2799;RO=79;RPL=2;RPP=12.6832;RPPR=98.6925;RPR=9;RUN=1;SAF=9;SAP=12.6832;SAR=2;SRF=35;SRP=5.23675;SRR=44;TYPE=snp	GT:DP:AD:RO:QR:AO:QA:GL	0:90:79,11:79:2799:11:395:0,-222.777
contig_1001_1|arrow	420339	.	T	C	1428.21	PASS	AB=0;ABP=0;AC=1;AF=1;AN=1;AO=76;CIGAR=1X;DP=110;DPB=110;DPRA=0;EPP=3.0103;EPPR=3.0103;GTI=0;LEN=1;MEANALT=1;MQM=60;MQMR=60;NS=1;NUMALT=1;ODDS=328.857;PAIRED=0.236842;PAIREDR=1;PAO=0;PQA=0;PQR=0;PRO=0;QA=2750;QR=1258;RO=34;RPL=34;RPP=4.83891;RPPR=76.8404;RPR=42;RUN=1;SAF=40;SAP=3.46745;SAR=36;SRF=17;SRP=3.0103;SRR=17;TYPE=snp	GT:DP:AD:RO:QR:AO:QA:GL	1:110:34,76:34:1258:76:2750:-134.197,0
contig_1001_1|arrow	420363	.	T	C	6.63211e-16	PASS	AB=0;ABP=0;AC=0;AF=0;AN=1;AO=14;CIGAR=1X;DP=98;DPB=98;DPRA=0;EPP=8.59409;EPPR=11.386;GTI=0;LEN=1;MEANALT=1;MQM=60;MQMR=60;NS=1;NUMALT=1;ODDS=539.63;PAIRED=1;PAIREDR=0.190476;PAO=0;PQA=0;PQR=0;PRO=0;QA=480;QR=3084;RO=84;RPL=14;RPP=33.4109;RPPR=26.2761;RPR=0;RUN=1;SAF=10;SAP=8.59409;SAR=4;SRF=46;SRP=4.66476;SRR=38;TYPE=snp	GT:DP:AD:RO:QR:AO:QA:GL	0:98:84,14:84:3084:14:480:0,-234.247
contig_1001_1|arrow	420372	.	GAAT	AAAC	5.77998e-14	PASS	AB=0;ABP=0;AC=0;AF=0;AN=1;AO=12;CIGAR=1X2M1X;DP=94;DPB=95.5;DPRA=0;EPP=14.5915;EPPR=6.82362;GTI=0;LEN=4;MEANALT=1;MQM=60;MQMR=60;NS=1;NUMALT=1;ODDS=525.644;PAIRED=0.916667;PAIREDR=0.158537;PAO=6;PQA=210;PQR=0;PRO=0;QA=414;QR=2951;RO=82;RPL=10;RPP=14.5915;RPPR=8.20065;RPR=2;RUN=1;SAF=8;SAP=5.9056;SAR=4;SRF=47;SRP=6.82362;SRR=35;TYPE=complex	GT:DP:AD:RO:QR:AO:QA:GL	0:94:82,12:82:2951:12:414:0,-228.221
contig_1001_1|arrow	420387	.	C	T	0	PASS	AB=0;ABP=0;AC=0;AF=0;AN=1;AO=30;CIGAR=1X;DP=108;DPB=108;DPRA=0;EPP=5.61607;EPPR=4.79202;GTI=0;LEN=1;MEANALT=1;MQM=60;MQMR=60;NS=1;NUMALT=1;ODDS=366.253;PAIRED=0.966667;PAIREDR=0.166667;PAO=0;PQA=0;PQR=0;PRO=0;QA=1086;QR=2826;RO=78;RPL=5;RPP=31.9633;RPPR=5.79424;RPR=25;RUN=1;SAF=21;SAP=13.4334;SAR=9;SRF=47;SRP=10.1372;SRR=31;TYPE=snp	GT:DP:AD:RO:QR:AO:QA:GL	0:108:78,30:78:2826:30:1086:0,-156.512
contig_1001_1|arrow	420396	.	CGAC	TGAT	0	PASS	AB=0;ABP=0;AC=0;AF=0;AN=1;AO=28;CIGAR=1X2M1X;DP=103;DPB=103;DPRA=0;EPP=14.1779;EPPR=4.429;GTI=0;LEN=4;MEANALT=1;MQM=60;MQMR=60;NS=1;NUMALT=1;ODDS=370.494;PAIRED=0.964286;PAIREDR=0.173333;PAO=0;PQA=0;PQR=0;PRO=0;QA=1018;QR=2717;RO=75;RPL=0;RPP=63.8115;RPPR=4.429;RPR=28;RUN=1;SAF=20;SAP=14.1779;SAR=8;SRF=46;SRP=11.3777;SRR=29;TYPE=complex	GT:DP:AD:RO:QR:AO:QA:GL	0:103:75,28:75:2717:28:1018:0,-152.826
contig_1001_1|arrow	420405	.	A	G	5.03258e-14	PASS	AB=0;ABP=0;AC=0;AF=0;AN=1;AO=31;CIGAR=1X;DP=102;DPB=102;DPRA=0;EPP=14.8483;EPPR=3.7749;GTI=0;LEN=1;MEANALT=1;MQM=60;MQMR=60;NS=1;NUMALT=1;ODDS=296.965;PAIRED=0.967742;PAIREDR=0.183099;PAO=0;PQA=0;PQR=0;PRO=0;QA=1123;QR=2463;RO=71;RPL=0;RPP=70.3259;RPPR=14.0512;RPR=31;RUN=1;SAF=22;SAP=14.8483;SAR=9;SRF=43;SRP=9.89173;SRR=28;TYPE=snp	GT:DP:AD:RO:QR:AO:QA:GL	0:102:71,31:71:2463:31:1123:0,-120.52
contig_1001_1|arrow	420435	.	TTCC	CTCT	5.93064e-14	PASS	AB=0;ABP=0;AC=0;AF=0;AN=1;AO=34;CIGAR=1X2M1X;DP=94;DPB=94;DPRA=0;EPP=4.03217;EPPR=23.8564;GTI=0;LEN=4;MEANALT=1;MQM=60;MQMR=60;NS=1;NUMALT=1;ODDS=146.76;PAIRED=0.0882353;PAIREDR=0.966667;PAO=0;PQA=0;PQR=0;PRO=0;QA=1219;QR=2150;RO=60;RPL=22;RPP=9.39698;RPPR=133.299;RPR=12;RUN=1;SAF=23;SAP=12.2071;SAR=11;SRF=42;SRP=23.8564;SRR=18;TYPE=complex	GT:DP:AD:RO:QR:AO:QA:GL	0:94:60,34:60:2150:34:1219:0,-83.7491
contig_1001_1|arrow	420477	.	TAATCCC	CAACCCA	0	PASS	AB=0;ABP=0;AC=0;AF=0;AN=1;AO=22;CIGAR=1X2M1X2M1X;DP=123;DPB=123;DPRA=0;EPP=9.32731;EPPR=3.2038;GTI=0;LEN=7;MEANALT=1;MQM=60;MQMR=60;NS=1;NUMALT=1;ODDS=601.171;PAIRED=0;PAIREDR=0.90099;PAO=0;PQA=0;PQR=0;PRO=0;QA=776;QR=3652;RO=101;RPL=22;RPP=50.7827;RPPR=16.4476;RPR=0;RUN=1;SAF=15;SAP=9.32731;SAR=7;SRF=67;SRP=26.4235;SRR=34;TYPE=complex	GT:DP:AD:RO:QR:AO:QA:GL	0:123:101,22:101:3652:22:776:0,-258.709
contig_1001_1|arrow	420924	.	T	C	0	PASS	AB=0;ABP=0;AC=0;AF=0;AN=1;AO=19;CIGAR=1X;DP=129;DPB=129;DPRA=0;EPP=8.61041;EPPR=4.98437;GTI=0;LEN=1;MEANALT=1;MQM=60;MQMR=60;NS=1;NUMALT=1;ODDS=692.438;PAIRED=1;PAIREDR=0.872727;PAO=0;PQA=0;PQR=0;PRO=0;QA=679;QR=4034;RO=110;RPL=10;RPP=3.12459;RPPR=4.98437;RPR=9;RUN=1;SAF=6;SAP=8.61041;SAR=13;SRF=46;SRP=9.40627;SRR=64;TYPE=snp	GT:DP:AD:RO:QR:AO:QA:GL	0:129:110,19:110:4034:19:679:0,-301.783
contig_1001_1|arrow	420942	.	GCCA	ACCT	6.0294e-16	PASS	AB=0;ABP=0;AC=0;AF=0;AN=1;AO=11;CIGAR=1X2M1X;DP=130;DPB=130;DPRA=0;EPP=19.0002;EPPR=6.61715;GTI=0;LEN=4;MEANALT=2;MQM=60;MQMR=60;NS=1;NUMALT=1;ODDS=808.446;PAIRED=1;PAIREDR=0.872881;PAO=0;PQA=0;PQR=0;PRO=0;QA=387;QR=4250;RO=118;RPL=0;RPP=26.8965;RPPR=3.30474;RPR=11;RUN=1;SAF=1;SAP=19.0002;SAR=10;SRF=51;SRP=7.72129;SRR=67;TYPE=complex	GT:DP:AD:RO:QR:AO:QA:GL	0:130:118,11:118:4250:11:387:0,-347.513
contig_1001_1|arrow	422298	.	G	A	2312.47	PASS	AB=0;ABP=0;AC=1;AF=1;AN=1;AO=98;CIGAR=1X;DP=123;DPB=123;DPRA=0;EPP=6.20103;EPPR=22.5536;GTI=0;LEN=1;MEANALT=1;MQM=60;MQMR=60;NS=1;NUMALT=1;ODDS=532.467;PAIRED=0.989796;PAIREDR=0.4;PAO=0;PQA=0;PQR=0;PRO=0;QA=3469;QR=889;RO=25;RPL=56;RPP=7.35324;RPPR=3.79203;RPR=42;RUN=1;SAF=37;SAP=15.7732;SAR=61;SRF=12;SRP=3.09716;SRR=13;TYPE=snp	GT:DP:AD:RO:QR:AO:QA:GL	1:123:25,98:25:889:98:3469:-232.069,0
contig_1001_1|arrow	424125	.	C	T	1.38627e-14	PASS	AB=0;ABP=0;AC=0;AF=0;AN=1;AO=21;CIGAR=1X;DP=96;DPB=96;DPRA=0;EPP=3.1137;EPPR=4.06669;GTI=0;LEN=1;MEANALT=2;MQM=48.7619;MQMR=30.5;NS=1;NUMALT=1;ODDS=132.199;PAIRED=0.904762;PAIREDR=0.972973;PAO=0;PQA=0;PQR=0;PRO=0;QA=658;QR=2398;RO=74;RPL=8;RPP=5.59539;RPPR=10.5224;RPR=13;RUN=1;SAF=18;SAP=26.2761;SAR=3;SRF=37;SRP=3.0103;SRR=37;TYPE=snp	GT:DP:AD:RO:QR:AO:QA:GL	0:96:74,21:74:2398:21:658:0,-56.3818
contig_1001_1|arrow	424136	.	G	A	2.92919e-14	PASS	AB=0;ABP=0;AC=0;AF=0;AN=1;AO=27;CIGAR=1X;DP=107;DPB=107;DPRA=0;EPP=3.73412;EPPR=8.46682;GTI=0;LEN=1;MEANALT=2;MQM=51.2593;MQMR=34.2821;NS=1;NUMALT=1;ODDS=154.876;PAIRED=0.888889;PAIREDR=0.961538;PAO=0;PQA=0;PQR=0;PRO=0;QA=951;QR=2700;RO=78;RPL=10;RPP=6.95112;RPPR=10.1372;RPR=17;RUN=1;SAF=22;SAP=26.2531;SAR=5;SRF=45;SRP=7.01917;SRR=33;TYPE=snp	GT:DP:AD:RO:QR:AO:QA:GL	0:107:78,27:78:2700:27:951:0,-66.7356
contig_1001_1|arrow	424400	.	G	A	2.18177e-14	PASS	AB=0;ABP=0;AC=0;AF=0;AN=1;AO=37;CIGAR=1X;DP=113;DPB=113;DPRA=0;EPP=4.47751;EPPR=8.61041;GTI=0;LEN=1;MEANALT=1;MQM=36.0811;MQMR=46.8026;NS=1;NUMALT=1;ODDS=261.975;PAIRED=1;PAIREDR=0.986842;PAO=0;PQA=0;PQR=0;PRO=0;QA=1343;QR=2624;RO=76;RPL=17;RPP=3.5385;RPPR=19.4678;RPR=20;RUN=1;SAF=9;SAP=24.1968;SAR=28;SRF=33;SRP=5.8675;SRR=43;TYPE=snp	GT:DP:AD:RO:QR:AO:QA:GL	0:113:76,37:76:2624:37:1343:0,-114.376
contig_1001_1|arrow	425097	.	C	T	1.05476e-14	PASS	AB=0;ABP=0;AC=0;AF=0;AN=1;AO=12;CIGAR=1X;DP=117;DPB=117;DPRA=0;EPP=9.52472;EPPR=22.8844;GTI=0;LEN=1;MEANALT=1;MQM=60;MQMR=60;NS=1;NUMALT=1;ODDS=677.885;PAIRED=0.166667;PAIREDR=0.933333;PAO=0;PQA=0;PQR=0;PRO=0;QA=444;QR=3735;RO=105;RPL=12;RPP=29.068;RPPR=4.68544;RPR=0;RUN=1;SAF=3;SAP=9.52472;SAR=9;SRF=69;SRP=25.5316;SRR=36;TYPE=snp	GT:DP:AD:RO:QR:AO:QA:GL	0:117:105,12:105:3735:12:444:0,-296.011
contig_1001_1|arrow	426525	.	G	A	2.47714e-14	PASS	AB=0;ABP=0;AC=0;AF=0;AN=1;AO=15;CIGAR=1X;DP=101;DPB=101;DPRA=0;EPP=3.15506;EPPR=3.1113;GTI=0;LEN=1;MEANALT=1;MQM=60;MQMR=60;NS=1;NUMALT=1;ODDS=495.686;PAIRED=0.466667;PAIREDR=0.965116;PAO=0;PQA=0;PQR=0;PRO=0;QA=531;QR=2932;RO=86;RPL=13;RPP=20.5268;RPPR=3.41429;RPR=2;RUN=1;SAF=6;SAP=4.31318;SAR=9;SRF=55;SRP=17.5541;SRR=31;TYPE=snp	GT:DP:AD:RO:QR:AO:QA:GL	0:101:86,15:86:2932:15:531:0,-215.963
contig_1001_1|arrow	427601	.	G	A	1.26568e-14	PASS	AB=0;ABP=0;AC=0;AF=0;AN=1;AO=14;CIGAR=1X;DP=115;DPB=115;DPRA=0;EPP=5.49198;EPPR=10.7717;GTI=0;LEN=1;MEANALT=1;MQM=60;MQMR=60;NS=1;NUMALT=1;ODDS=639.36;PAIRED=0.214286;PAIREDR=0.920792;PAO=0;PQA=0;PQR=0;PRO=0;QA=518;QR=3625;RO=101;RPL=14;RPP=33.4109;RPPR=32.4434;RPR=0;RUN=1;SAF=5;SAP=5.49198;SAR=9;SRF=60;SRP=10.7717;SRR=41;TYPE=snp	GT:DP:AD:RO:QR:AO:QA:GL	0:115:101,14:101:3625:14:518:0,-279.462
contig_1001_1|arrow	431067	.	A	T	0	PASS	AB=0;ABP=0;AC=0;AF=0;AN=1;AO=10;CIGAR=1X;DP=125;DPB=125;DPRA=0;EPP=3.87889;EPPR=3.02918;GTI=0;LEN=1;MEANALT=1;MQM=60;MQMR=60;NS=1;NUMALT=1;ODDS=782.627;PAIRED=0;PAIREDR=1;PAO=0;PQA=0;PQR=0;PRO=0;QA=346;QR=4155;RO=115;RPL=10;RPP=24.725;RPPR=11.3374;RPR=0;RUN=1;SAF=6;SAP=3.87889;SAR=4;SRF=77;SRP=31.7304;SRR=38;TYPE=snp	GT:DP:AD:RO:QR:AO:QA:GL	0:125:115,10:115:4155:10:346:0,-342.628
contig_1001_1|arrow	434137	.	C	T	2.26617e-14	PASS	AB=0;ABP=0;AC=0;AF=0;AN=1;AO=10;CIGAR=1X;DP=105;DPB=105;DPRA=0;EPP=3.87889;EPPR=11.2619;GTI=0;LEN=1;MEANALT=1;MQM=60;MQMR=60;NS=1;NUMALT=1;ODDS=609.499;PAIRED=0.5;PAIREDR=0.926316;PAO=0;PQA=0;PQR=0;PRO=0;QA=358;QR=3313;RO=95;RPL=0;RPP=24.725;RPPR=15.102;RPR=10;RUN=1;SAF=6;SAP=3.87889;SAR=4;SRF=52;SRP=4.86177;SRR=43;TYPE=snp	GT:DP:AD:RO:QR:AO:QA:GL	0:105:95,10:95:3313:10:358:0,-265.794
contig_1001_1|arrow	434147	.	A	G	0	PASS	AB=0;ABP=0;AC=0;AF=0;AN=1;AO=10;CIGAR=1X;DP=106;DPB=106;DPRA=0;EPP=10.8276;EPPR=3.10078;GTI=0;LEN=1;MEANALT=1;MQM=60;MQMR=60;NS=1;NUMALT=1;ODDS=634.87;PAIRED=0.5;PAIREDR=0.927083;PAO=0;PQA=0;PQR=0;PRO=0;QA=318;QR=3390;RO=96;RPL=2;RPP=10.8276;RPPR=6.26751;RPR=8;RUN=1;SAF=6;SAP=3.87889;SAR=4;SRF=55;SRP=7.44372;SRR=41;TYPE=snp	GT:DP:AD:RO:QR:AO:QA:GL	0:106:96,10:96:3390:10:318:0,-276.362
contig_1001_1|arrow	434155	.	C	T	5.0868e-14	PASS	AB=0;ABP=0;AC=0;AF=0;AN=1;AO=19;CIGAR=1X;DP=109;DPB=109;DPRA=0;EPP=3.12459;EPPR=4.55446;GTI=0;LEN=1;MEANALT=1;MQM=60;MQMR=60;NS=1;NUMALT=1;ODDS=531.418;PAIRED=0.526316;PAIREDR=0.933333;PAO=0;PQA=0;PQR=0;PRO=0;QA=665;QR=3206;RO=90;RPL=1;RPP=36.0395;RPPR=3.87889;RPR=18;RUN=1;SAF=11;SAP=4.03889;SAR=8;SRF=51;SRP=6.48466;SRR=39;TYPE=snp	GT:DP:AD:RO:QR:AO:QA:GL	0:109:90,19:90:3206:19:665:0,-228.569
contig_1001_1|arrow	434170	.	G	A	1.80835e-15	PASS	AB=0;ABP=0;AC=0;AF=0;AN=1;AO=13;CIGAR=1X;DP=124;DPB=124;DPRA=0;EPP=7.18621;EPPR=3.49937;GTI=0;LEN=1;MEANALT=1;MQM=60;MQMR=60;NS=1;NUMALT=1;ODDS=683.602;PAIRED=0.384615;PAIREDR=0.837838;PAO=0;PQA=0;PQR=0;PRO=0;QA=481;QR=3803;RO=111;RPL=7;RPP=3.17734;RPPR=13.359;RPR=6;RUN=1;SAF=8;SAP=4.51363;SAR=5;SRF=56;SRP=3.02986;SRR=55;TYPE=snp	GT:DP:AD:RO:QR:AO:QA:GL	0:124:111,13:111:3803:13:481:0,-298.791
contig_1001_1|arrow	434353	.	G	A	0	PASS	AB=0;ABP=0;AC=0;AF=0;AN=1;AO=27;CIGAR=1X;DP=127;DPB=127;DPRA=0;EPP=3.09072;EPPR=11.6962;GTI=0;LEN=1;MEANALT=1;MQM=57.8148;MQMR=60;NS=1;NUMALT=1;ODDS=558.393;PAIRED=0.518519;PAIREDR=0.99;PAO=0;PQA=0;PQR=0;PRO=0;QA=925;QR=3592;RO=100;RPL=21;RPP=21.1059;RPPR=6.13722;RPR=6;RUN=1;SAF=10;SAP=6.95112;SAR=17;SRF=40;SRP=11.6962;SRR=60;TYPE=snp	GT:DP:AD:RO:QR:AO:QA:GL	0:127:100,27:100:3592:27:925:0,-243.163
contig_1001_1|arrow	434939	.	T	C	0	PASS	AB=0;ABP=0;AC=0;AF=0;AN=1;AO=14;CIGAR=1X;DP=122;DPB=122;DPRA=0;EPP=12.937;EPPR=45.5551;GTI=0;LEN=1;MEANALT=1;MQM=55.7857;MQMR=59.4537;NS=1;NUMALT=1;ODDS=710.985;PAIRED=0.857143;PAIREDR=1;PAO=0;PQA=0;PQR=0;PRO=0;QA=468;QR=3946;RO=108;RPL=10;RPP=8.59409;RPPR=9.52472;RPR=4;RUN=1;SAF=11;SAP=12.937;SAR=3;SRF=60;SRP=5.9056;SRR=48;TYPE=snp	GT:DP:AD:RO:QR:AO:QA:GL	0:122:108,14:108:3946:14:468:0,-312.89
contig_1001_1|arrow	435885	.	A	T	1.86236e-14	PASS	AB=0;ABP=0;AC=0;AF=0;AN=1;AO=17;CIGAR=1X;DP=134;DPB=134;DPRA=0;EPP=6.20364;EPPR=3.17734;GTI=0;LEN=1;MEANALT=1;MQM=28.7647;MQMR=45.8803;NS=1;NUMALT=1;ODDS=594.615;PAIRED=1;PAIREDR=0.965812;PAO=0;PQA=0;PQR=0;PRO=0;QA=605;QR=4117;RO=117;RPL=16;RPP=31.7504;RPPR=3.17734;RPR=1;RUN=1;SAF=7;SAP=4.1599;SAR=10;SRF=43;SRP=20.8461;SRR=74;TYPE=snp	GT:DP:AD:RO:QR:AO:QA:GL	0:134:117,17:117:4117:17:605:0,-257.719
contig_1001_1|arrow	441022	.	A	G	0	PASS	AB=0;ABP=0;AC=0;AF=0;AN=1;AO=18;CIGAR=1X;DP=124;DPB=124;DPRA=0;EPP=7.35324;EPPR=5.05886;GTI=0;LEN=1;MEANALT=1;MQM=60;MQMR=60;NS=1;NUMALT=1;ODDS=658.732;PAIRED=0;PAIREDR=1;PAO=0;PQA=0;PQR=0;PRO=0;QA=654;QR=3820;RO=106;RPL=5;RPP=10.7311;RPPR=3.0103;RPR=13;RUN=1;SAF=15;SAP=20.3821;SAR=3;SRF=47;SRP=5.96022;SRR=59;TYPE=snp	GT:DP:AD:RO:QR:AO:QA:GL	0:124:106,18:106:3820:18:654:0,-284.773
contig_1001_1|arrow	441038	.	AAATC	GAATT	5.94269e-14	PASS	AB=0;ABP=0;AC=0;AF=0;AN=1;AO=20;CIGAR=1X3M1X;DP=131;DPB=131;DPRA=0;EPP=3.44459;EPPR=3.49937;GTI=0;LEN=5;MEANALT=1;MQM=60;MQMR=60;NS=1;NUMALT=1;ODDS=686.559;PAIRED=0;PAIREDR=1;PAO=0;PQA=0;PQR=0;PRO=0;QA=719;QR=4027;RO=111;RPL=6;RPP=9.95901;RPPR=3.18637;RPR=14;RUN=1;SAF=15;SAP=13.8677;SAR=5;SRF=54;SRP=3.18637;SRR=57;TYPE=complex	GT:DP:AD:RO:QR:AO:QA:GL	0:131:111,20:111:4027:20:719:0,-297.559
contig_1001_1|arrow	441153	.	A	G	2.41129e-15	PASS	AB=0;ABP=0;AC=0;AF=0;AN=1;AO=11;CIGAR=1X;DP=128;DPB=128;DPRA=0;EPP=4.78696;EPPR=20.8461;GTI=0;LEN=1;MEANALT=1;MQM=60;MQMR=60;NS=1;NUMALT=1;ODDS=786.342;PAIRED=0;PAIREDR=1;PAO=0;PQA=0;PQR=0;PRO=0;QA=407;QR=4207;RO=117;RPL=11;RPP=26.8965;RPPR=3.02886;RPR=0;RUN=1;SAF=4;SAP=4.78696;SAR=7;SRF=59;SRP=3.02886;SRR=58;TYPE=snp	GT:DP:AD:RO:QR:AO:QA:GL	0:128:117,11:117:4207:11:407:0,-341.799
contig_1001_1|arrow	441159	.	C	T	5.78596e-15	PASS	AB=0;ABP=0;AC=0;AF=0;AN=1;AO=11;CIGAR=1X;DP=129;DPB=129;DPRA=0;EPP=4.78696;EPPR=17.4377;GTI=0;LEN=1;MEANALT=1;MQM=60;MQMR=60;NS=1;NUMALT=1;ODDS=764.929;PAIRED=0;PAIREDR=1;PAO=0;PQA=0;PQR=0;PRO=0;QA=407;QR=4116;RO=118;RPL=11;RPP=26.8965;RPPR=17.4377;RPR=0;RUN=1;SAF=4;SAP=4.78696;SAR=7;SRF=60;SRP=3.08391;SRR=58;TYPE=snp	GT:DP:AD:RO:QR:AO:QA:GL	0:129:118,11:118:4116:11:407:0,-333.608
contig_1001_1|arrow	441612	.	T	C	1.77195e-14	PASS	AB=0;ABP=0;AC=0;AF=0;AN=1;AO=13;CIGAR=1X;DP=130;DPB=130;DPRA=0;EPP=3.17734;EPPR=4.88226;GTI=0;LEN=1;MEANALT=2;MQM=60;MQMR=60;NS=1;NUMALT=1;ODDS=766.133;PAIRED=0.0769231;PAIREDR=0.896552;PAO=0;PQA=0;PQR=0;PRO=0;QA=455;QR=4158;RO=116;RPL=0;RPP=31.2394;RPPR=9.07545;RPR=13;RUN=1;SAF=7;SAP=3.17734;SAR=6;SRF=44;SRP=17.6865;SRR=72;TYPE=snp	GT:DP:AD:RO:QR:AO:QA:GL	0:130:116,13:116:4158:13:455:0,-333.109
contig_1001_1|arrow	441650	.	A	G	2.89602e-14	PASS	AB=0;ABP=0;AC=0;AF=0;AN=1;AO=14;CIGAR=1X;DP=104;DPB=104;DPRA=0;EPP=3.63072;EPPR=3.87889;GTI=0;LEN=1;MEANALT=1;MQM=60;MQMR=60;NS=1;NUMALT=1;ODDS=566.238;PAIRED=0.0714286;PAIREDR=0.911111;PAO=0;PQA=0;PQR=0;PRO=0;QA=454;QR=3242;RO=90;RPL=8;RPP=3.63072;RPPR=34.2795;RPR=6;RUN=1;SAF=8;SAP=3.63072;SAR=6;SRF=37;SRP=9.18693;SRR=53;TYPE=snp	GT:DP:AD:RO:QR:AO:QA:GL	0:104:90,14:90:3242:14:454:0,-250.811
contig_1001_1|arrow	441663	.	A	G	0	PASS	AB=0;ABP=0;AC=0;AF=0;AN=1;AO=14;CIGAR=1X;DP=94;DPB=94;DPRA=0;EPP=8.59409;EPPR=8.33041;GTI=0;LEN=1;MEANALT=1;MQM=60;MQMR=60;NS=1;NUMALT=1;ODDS=492.113;PAIRED=0.0714286;PAIREDR=0.9;PAO=0;PQA=0;PQR=0;PRO=0;QA=506;QR=2908;RO=80;RPL=12;RPP=18.5208;RPPR=27.4394;RPR=2;RUN=1;SAF=8;SAP=3.63072;SAR=6;SRF=34;SRP=6.91895;SRR=46;TYPE=snp	GT:DP:AD:RO:QR:AO:QA:GL	0:94:80,14:80:2908:14:506:0,-216.055
contig_1001_1|arrow	441863	.	A	G	2.89903e-14	PASS	AB=0;ABP=0;AC=0;AF=0;AN=1;AO=12;CIGAR=1X;DP=115;DPB=115;DPRA=0;EPP=9.52472;EPPR=3.53736;GTI=0;LEN=1;MEANALT=1;MQM=60;MQMR=60;NS=1;NUMALT=1;ODDS=683.785;PAIRED=0.5;PAIREDR=0.757282;PAO=0;PQA=0;PQR=0;PRO=0;QA=406;QR=3725;RO=103;RPL=7;RPP=3.73412;RPPR=10.621;RPR=5;RUN=1;SAF=6;SAP=3.0103;SAR=6;SRF=48;SRP=4.04333;SRR=55;TYPE=snp	GT:DP:AD:RO:QR:AO:QA:GL	0:115:103,12:103:3725:12:406:0,-298.563
contig_1001_1|arrow	442094	.	GAAA	AAAG	0	PASS	AB=0;ABP=0;AC=0;AF=0;AN=1;AO=10;CIGAR=1X2M1X;DP=111;DPB=111;DPRA=0;EPP=3.87889;EPPR=16.4476;GTI=0;LEN=4;MEANALT=1;MQM=60;MQMR=60;NS=1;NUMALT=1;ODDS=665.025;PAIRED=0;PAIREDR=0.970297;PAO=0;PQA=0;PQR=0;PRO=0;QA=344;QR=3563;RO=101;RPL=0;RPP=24.725;RPPR=3.2038;RPR=10;RUN=1;SAF=6;SAP=3.87889;SAR=4;SRF=58;SRP=7.84774;SRR=43;TYPE=complex	GT:DP:AD:RO:QR:AO:QA:GL	0:111:101,10:101:3563:10:344:0,-289.578
contig_1001_1|arrow	442155	.	G	A	1.18132e-14	PASS	AB=0;ABP=0;AC=0;AF=0;AN=1;AO=13;CIGAR=1X;DP=121;DPB=121;DPRA=0;EPP=7.18621;EPPR=3.332;GTI=0;LEN=1;MEANALT=1;MQM=60;MQMR=60;NS=1;NUMALT=1;ODDS=703.2;PAIRED=0;PAIREDR=0.990741;PAO=0;PQA=0;PQR=0;PRO=0;QA=421;QR=3826;RO=108;RPL=7;RPP=3.17734;RPPR=3.73412;RPR=6;RUN=1;SAF=8;SAP=4.51363;SAR=5;SRF=53;SRP=3.09072;SRR=55;TYPE=snp	GT:DP:AD:RO:QR:AO:QA:GL	0:121:108,13:108:3826:13:421:0,-306.313
contig_1001_1|arrow	442170	.	C	T	1.58212e-14	PASS	AB=0;ABP=0;AC=0;AF=0;AN=1;AO=15;CIGAR=1X;DP=129;DPB=129;DPRA=0;EPP=4.31318;EPPR=4.9151;GTI=0;LEN=1;MEANALT=1;MQM=60;MQMR=60;NS=1;NUMALT=1;ODDS=718.369;PAIRED=0.933333;PAIREDR=0.885965;PAO=0;PQA=0;PQR=0;PRO=0;QA=555;QR=4044;RO=114;RPL=8;RPP=3.15506;RPPR=4.22937;RPR=7;RUN=1;SAF=9;SAP=4.31318;SAR=6;SRF=49;SRP=7.88659;SRR=65;TYPE=snp	GT:DP:AD:RO:QR:AO:QA:GL	0:129:114,15:114:4044:15:555:0,-313.822
contig_1001_1|arrow	442183	.	G	A	3.85731e-15	PASS	AB=0;ABP=0;AC=0;AF=0;AN=1;AO=12;CIGAR=1X;DP=132;DPB=132;DPRA=0;EPP=3.73412;EPPR=6.61715;GTI=0;LEN=1;MEANALT=3;MQM=60;MQMR=60;NS=1;NUMALT=1;ODDS=776.975;PAIRED=0;PAIREDR=0.991525;PAO=0;PQA=0;PQR=0;PRO=0;QA=394;QR=4164;RO=118;RPL=10;RPP=14.5915;RPPR=8.97265;RPR=2;RUN=1;SAF=7;SAP=3.73412;SAR=5;SRF=50;SRP=8.97265;SRR=68;TYPE=snp	GT:DP:AD:RO:QR:AO:QA:GL	0:132:118,12:118:4164:12:394:0,-339.166
contig_1001_1|arrow	442187	.	A	G	2.41553e-16	PASS	AB=0;ABP=0;AC=0;AF=0;AN=1;AO=15;CIGAR=1X;DP=130;DPB=130;DPRA=0;EPP=4.31318;EPPR=8.4673;GTI=0;LEN=1;MEANALT=1;MQM=60;MQMR=59.487;NS=1;NUMALT=1;ODDS=734.744;PAIRED=0.933333;PAIREDR=0.878261;PAO=0;PQA=0;PQR=0;PRO=0;QA=531;QR=4145;RO=115;RPL=11;RPP=10.1038;RPPR=11.3374;RPR=4;RUN=1;SAF=9;SAP=4.31318;SAR=6;SRF=46;SRP=12.9991;SRR=69;TYPE=snp	GT:DP:AD:RO:QR:AO:QA:GL	0:130:115,15:115:4145:15:531:0,-321.841
contig_1001_1|arrow	443036	.	C	T	0	PASS	AB=0;ABP=0;AC=0;AF=0;AN=1;AO=17;CIGAR=1X;DP=126;DPB=126;DPRA=0;EPP=6.20364;EPPR=11.7958;GTI=0;LEN=1;MEANALT=1;MQM=60;MQMR=60;NS=1;NUMALT=1;ODDS=688.913;PAIRED=0.176471;PAIREDR=1;PAO=0;PQA=0;PQR=0;PRO=0;QA=611;QR=3909;RO=109;RPL=0;RPP=39.9253;RPPR=5.42083;RPR=17;RUN=1;SAF=6;SAP=6.20364;SAR=11;SRF=50;SRP=4.62396;SRR=59;TYPE=snp	GT:DP:AD:RO:QR:AO:QA:GL	0:126:109,17:109:3909:17:611:0,-296.652
contig_1001_1|arrow	443108	.	A	G	2.0733e-14	PASS	AB=0;ABP=0;AC=0;AF=0;AN=1;AO=26;CIGAR=1X;DP=130;DPB=130;DPRA=0;EPP=4.34659;EPPR=3.09382;GTI=0;LEN=1;MEANALT=1;MQM=60;MQMR=60;NS=1;NUMALT=1;ODDS=582.431;PAIRED=0.115385;PAIREDR=0.990385;PAO=0;PQA=0;PQR=0;PRO=0;QA=888;QR=3700;RO=104;RPL=17;RPP=8.35546;RPPR=5.09825;RPR=9;RUN=1;SAF=6;SAP=19.3799;SAR=20;SRF=40;SRP=15.0369;SRR=64;TYPE=snp	GT:DP:AD:RO:QR:AO:QA:GL	0:130:104,26:104:3700:26:888:0,-252.951
contig_1001_1|arrow	443171	.	C	T	5.37613e-14	PASS	AB=0;ABP=0;AC=0;AF=0;AN=1;AO=26;CIGAR=1X;DP=133;DPB=133;DPRA=0;EPP=19.3799;EPPR=5.46589;GTI=0;LEN=1;MEANALT=1;MQM=60;MQMR=60;NS=1;NUMALT=1;ODDS=577.552;PAIRED=0.0769231;PAIREDR=0.981308;PAO=0;PQA=0;PQR=0;PRO=0;QA=950;QR=3731;RO=107;RPL=10;RPP=6.01695;RPPR=3.51765;RPR=16;RUN=1;SAF=10;SAP=6.01695;SAR=16;SRF=47;SRP=6.44001;SRR=60;TYPE=snp	GT:DP:AD:RO:QR:AO:QA:GL	0:133:107,26:107:3731:26:950:0,-250.136
contig_1001_1|arrow	443192	.	T	C	0	PASS	AB=0;ABP=0;AC=0;AF=0;AN=1;AO=11;CIGAR=1X;DP=122;DPB=122;DPRA=0;EPP=4.78696;EPPR=4.59489;GTI=0;LEN=1;MEANALT=1;MQM=60;MQMR=60;NS=1;NUMALT=1;ODDS=745.706;PAIRED=0;PAIREDR=0.90991;PAO=0;PQA=0;PQR=0;PRO=0;QA=395;QR=3995;RO=111;RPL=1;RPP=19.0002;RPPR=4.59489;RPR=10;RUN=1;SAF=8;SAP=7.94546;SAR=3;SRF=48;SRP=7.41193;SRR=63;TYPE=snp	GT:DP:AD:RO:QR:AO:QA:GL	0:122:111,11:111:3995:11:395:0,-323.817
contig_1001_1|arrow	443240	.	G	A	2.99544e-14	PASS	AB=0;ABP=0;AC=0;AF=0;AN=1;AO=11;CIGAR=1X;DP=118;DPB=118;DPRA=0;EPP=7.94546;EPPR=3.51765;GTI=0;LEN=1;MEANALT=1;MQM=60;MQMR=60;NS=1;NUMALT=1;ODDS=685.43;PAIRED=0;PAIREDR=0.953271;PAO=0;PQA=0;PQR=0;PRO=0;QA=407;QR=3695;RO=107;RPL=11;RPP=26.8965;RPPR=3.03059;RPR=0;RUN=1;SAF=8;SAP=7.94546;SAR=3;SRF=58;SRP=4.65412;SRR=49;TYPE=snp	GT:DP:AD:RO:QR:AO:QA:GL	0:118:107,11:107:3695:11:407:0,-295.736
contig_1001_1|arrow	443270	.	A	G	0	PASS	AB=0;ABP=0;AC=0;AF=0;AN=1;AO=10;CIGAR=1X;DP=125;DPB=125;DPRA=0;EPP=6.48466;EPPR=9.82684;GTI=0;LEN=1;MEANALT=1;MQM=60;MQMR=60;NS=1;NUMALT=1;ODDS=788.418;PAIRED=0;PAIREDR=0.965217;PAO=0;PQA=0;PQR=0;PRO=0;QA=370;QR=4169;RO=115;RPL=10;RPP=24.725;RPPR=3.93554;RPR=0;RUN=1;SAF=7;SAP=6.48466;SAR=3;SRF=59;SRP=3.18024;SRR=56;TYPE=snp	GT:DP:AD:RO:QR:AO:QA:GL	0:125:115,10:115:4169:10:370:0,-341.708
contig_1001_1|arrow	444115	.	C	T	5.78596e-15	PASS	AB=0;ABP=0;AC=0;AF=0;AN=1;AO=11;CIGAR=1X;DP=129;DPB=129;DPRA=0;EPP=7.94546;EPPR=19.5724;GTI=0;LEN=1;MEANALT=1;MQM=60;MQMR=60;NS=1;NUMALT=1;ODDS=786.719;PAIRED=0.0909091;PAIREDR=0.991525;PAO=0;PQA=0;PQR=0;PRO=0;QA=407;QR=4204;RO=118;RPL=0;RPP=26.8965;RPPR=5.66023;RPR=11;RUN=1;SAF=3;SAP=7.94546;SAR=8;SRF=61;SRP=3.30474;SRR=57;TYPE=snp	GT:DP:AD:RO:QR:AO:QA:GL	0:129:118,11:118:4204:11:407:0,-341.526
contig_1001_1|arrow	444122	.	A	G	0	PASS	AB=0;ABP=0;AC=0;AF=0;AN=1;AO=11;CIGAR=1X;DP=130;DPB=130;DPRA=0;EPP=7.94546;EPPR=27.9914;GTI=0;LEN=1;MEANALT=1;MQM=60;MQMR=60;NS=1;NUMALT=1;ODDS=802.376;PAIRED=0.0909091;PAIREDR=0.991597;PAO=0;PQA=0;PQR=0;PRO=0;QA=357;QR=4241;RO=119;RPL=0;RPP=26.8965;RPPR=7.11603;RPR=11;RUN=1;SAF=3;SAP=7.94546;SAR=8;SRF=63;SRP=3.90444;SRR=56;TYPE=snp	GT:DP:AD:RO:QR:AO:QA:GL	0:130:119,11:119:4241:11:357:0,-349.394
contig_1001_1|arrow	444152	.	A	G	4.44801e-14	PASS	AB=0;ABP=0;AC=0;AF=0;AN=1;AO=18;CIGAR=1X;DP=130;DPB=130;DPRA=0;EPP=7.35324;EPPR=25.423;GTI=0;LEN=1;MEANALT=1;MQM=60;MQMR=60;NS=1;NUMALT=1;ODDS=725.458;PAIRED=0.111111;PAIREDR=0.991071;PAO=0;PQA=0;PQR=0;PRO=0;QA=618;QR=4108;RO=112;RPL=0;RPP=42.0968;RPPR=12.3942;RPR=18;RUN=1;SAF=6;SAP=7.35324;SAR=12;SRF=58;SRP=3.32051;SRR=54;TYPE=snp	GT:DP:AD:RO:QR:AO:QA:GL	0:130:112,18:112:4108:18:618:0,-313.938
contig_1001_1|arrow	445193	.	GCC	ACT	0	PASS	AB=0;ABP=0;AC=0;AF=0;AN=1;AO=20;CIGAR=1X1M1X;DP=100;DPB=100;DPRA=0;EPP=4.74748;EPPR=20.6359;GTI=0;LEN=3;MEANALT=4;MQM=60;MQMR=60;NS=1;NUMALT=1;ODDS=410.095;PAIRED=0.5;PAIREDR=1;PAO=0;PQA=0;PQR=0;PRO=0;QA=723;QR=2697;RO=77;RPL=1;RPP=38.1882;RPPR=6.42261;RPR=19;RUN=1;SAF=7;SAP=6.91895;SAR=13;SRF=29;SRP=13.1908;SRR=48;TYPE=complex	GT:DP:AD:RO:QR:AO:QA:GL	0:100:77,20:77:2697:20:723:0,-177.583
contig_1001_1|arrow	445286	.	T	C	1.03184e-13	PASS	AB=0;ABP=0;AC=0;AF=0;AN=1;AO=36;CIGAR=1X;DP=128;DPB=128;DPRA=0;EPP=3.25157;EPPR=3.03416;GTI=0;LEN=1;MEANALT=2;MQM=60;MQMR=60;NS=1;NUMALT=1;ODDS=408.947;PAIRED=0.472222;PAIREDR=1;PAO=0;PQA=0;PQR=0;PRO=0;QA=1271;QR=3255;RO=91;RPL=20;RPP=3.9754;RPPR=9.90651;RPR=16;RUN=1;SAF=13;SAP=9.04217;SAR=23;SRF=51;SRP=5.89764;SRR=40;TYPE=snp	GT:DP:AD:RO:QR:AO:QA:GL	0:128:91,36:91:3255:36:1271:0,-178.465
contig_1001_1|arrow	445393	.	A	G	0	PASS	AB=0;ABP=0;AC=0;AF=0;AN=1;AO=22;CIGAR=1X;DP=125;DPB=125;DPRA=0;EPP=12.8806;EPPR=3.20004;GTI=0;LEN=1;MEANALT=1;MQM=57.3182;MQMR=59.4272;NS=1;NUMALT=1;ODDS=585.345;PAIRED=0.863636;PAIREDR=0.980583;PAO=0;PQA=0;PQR=0;PRO=0;QA=714;QR=3561;RO=103;RPL=10;RPP=3.40511;RPPR=4.71796;RPR=12;RUN=1;SAF=10;SAP=3.40511;SAR=12;SRF=66;SRP=20.7405;SRR=37;TYPE=snp	GT:DP:AD:RO:QR:AO:QA:GL	0:125:103,22:103:3561:22:714:0,-256.123
contig_1001_1|arrow	445838	.	G	A	2.49524e-14	PASS	AB=0;ABP=0;AC=0;AF=0;AN=1;AO=11;CIGAR=1X;DP=113;DPB=113;DPRA=0;EPP=4.78696;EPPR=3.09716;GTI=0;LEN=1;MEANALT=2;MQM=60;MQMR=60;NS=1;NUMALT=1;ODDS=639.666;PAIRED=0.272727;PAIREDR=1;PAO=0;PQA=0;PQR=0;PRO=0;QA=395;QR=3488;RO=100;RPL=0;RPP=26.8965;RPPR=8.56927;RPR=11;RUN=1;SAF=7;SAP=4.78696;SAR=4;SRF=37;SRP=17.6895;SRR=63;TYPE=snp	GT:DP:AD:RO:QR:AO:QA:GL	0:113:100,11:100:3488:11:395:0,-278.235
contig_1001_1|arrow	445849	.	G	A	7.71486e-15	PASS	AB=0;ABP=0;AC=0;AF=0;AN=1;AO=11;CIGAR=1X;DP=114;DPB=114;DPRA=0;EPP=4.78696;EPPR=13.5202;GTI=0;LEN=1;MEANALT=2;MQM=60;MQMR=60;NS=1;NUMALT=1;ODDS=642.032;PAIRED=0.272727;PAIREDR=1;PAO=0;PQA=0;PQR=0;PRO=0;QA=407;QR=3502;RO=100;RPL=0;RPP=26.8965;RPPR=3.09716;RPR=11;RUN=1;SAF=7;SAP=4.78696;SAR=4;SRF=46;SRP=4.40004;SRR=54;TYPE=snp	GT:DP:AD:RO:QR:AO:QA:GL	0:114:100,11:100:3502:11:407:0,-278.427
contig_1001_1|arrow	445858	.	G	A	0	PASS	AB=0;ABP=0;AC=0;AF=0;AN=1;AO=16;CIGAR=1X;DP=120;DPB=120;DPRA=0;EPP=5.18177;EPPR=11.3621;GTI=0;LEN=1;MEANALT=1;MQM=60;MQMR=60;NS=1;NUMALT=1;ODDS=619.798;PAIRED=0.1875;PAIREDR=1;PAO=0;PQA=0;PQR=0;PRO=0;QA=592;QR=3558;RO=104;RPL=0;RPP=37.7539;RPPR=3.76196;RPR=16;RUN=1;SAF=10;SAP=5.18177;SAR=6;SRF=51;SRP=3.09382;SRR=53;TYPE=snp	GT:DP:AD:RO:QR:AO:QA:GL	0:120:104,16:104:3558:16:592:0,-266.77
contig_1001_1|arrow	445918	.	GGTC	AGTT	8.81161e-14	PASS	AB=0;ABP=0;AC=0;AF=0;AN=1;AO=35;CIGAR=1X2M1X;DP=133;DPB=133;DPRA=0;EPP=4.56135;EPPR=4.82359;GTI=0;LEN=4;MEANALT=2;MQM=60;MQMR=60;NS=1;NUMALT=1;ODDS=439.832;PAIRED=0.171429;PAIREDR=1;PAO=0;PQA=0;PQR=0;PRO=0;QA=1240;QR=3356;RO=97;RPL=11;RPP=13.4954;RPPR=6.79359;RPR=24;RUN=1;SAF=23;SAP=10.5174;SAR=12;SRF=51;SRP=3.56996;SRR=46;TYPE=complex	GT:DP:AD:RO:QR:AO:QA:GL	0:133:97,35:97:3356:35:1240:0,-190.35
contig_1001_1|arrow	445936	.	G	A	0	PASS	AB=0;ABP=0;AC=0;AF=0;AN=1;AO=35;CIGAR=1X;DP=128;DPB=128;DPRA=0;EPP=4.56135;EPPR=9.75821;GTI=0;LEN=1;MEANALT=1;MQM=60;MQMR=60;NS=1;NUMALT=1;ODDS=436.489;PAIRED=0.171429;PAIREDR=1;PAO=0;PQA=0;PQR=0;PRO=0;QA=1169;QR=3279;RO=93;RPL=21;RPP=6.05036;RPPR=4.15441;RPR=14;RUN=1;SAF=23;SAP=10.5174;SAR=12;SRF=48;SRP=3.22044;SRR=45;TYPE=snp	GT:DP:AD:RO:QR:AO:QA:GL	0:128:93,35:93:3279:35:1169:0,-189.811
contig_1001_1|arrow	446013	.	T	C	1.14537e-15	PASS	AB=0;ABP=0;AC=0;AF=0;AN=1;AO=13;CIGAR=1X;DP=129;DPB=129;DPRA=0;EPP=4.51363;EPPR=30.0414;GTI=0;LEN=1;MEANALT=1;MQM=60;MQMR=60;NS=1;NUMALT=1;ODDS=754.382;PAIRED=0.153846;PAIREDR=1;PAO=0;PQA=0;PQR=0;PRO=0;QA=443;QR=4152;RO=116;RPL=6;RPP=3.17734;RPPR=22.1792;RPR=7;RUN=1;SAF=10;SAP=11.1951;SAR=3;SRF=69;SRP=12.0706;SRR=47;TYPE=snp	GT:DP:AD:RO:QR:AO:QA:GL	0:129:116,13:116:4152:13:443:0,-333.635
contig_1001_1|arrow	446035	.	G	A	0	PASS	AB=0;ABP=0;AC=0;AF=0;AN=1;AO=10;CIGAR=1X;DP=124;DPB=124;DPRA=0;EPP=16.9077;EPPR=39.8872;GTI=0;LEN=1;MEANALT=1;MQM=60;MQMR=60;NS=1;NUMALT=1;ODDS=741.92;PAIRED=0;PAIREDR=1;PAO=0;PQA=0;PQR=0;PRO=0;QA=370;QR=4044;RO=114;RPL=0;RPP=24.725;RPPR=67.0878;RPR=10;RUN=1;SAF=9;SAP=16.9077;SAR=1;SRF=71;SRP=17.9439;SRR=43;TYPE=snp	GT:DP:AD:RO:QR:AO:QA:GL	0:124:114,10:114:4044:10:370:0,-330.462
contig_1001_1|arrow	446073	.	A	G	3.37538e-15	PASS	AB=0;ABP=0;AC=0;AF=0;AN=1;AO=10;CIGAR=1X;DP=126;DPB=126;DPRA=0;EPP=10.8276;EPPR=3.30981;GTI=0;LEN=1;MEANALT=1;MQM=60;MQMR=60;NS=1;NUMALT=1;ODDS=781.55;PAIRED=0;PAIREDR=1;PAO=0;PQA=0;PQR=0;PRO=0;QA=370;QR=4132;RO=116;RPL=1;RPP=16.9077;RPPR=3.08518;RPR=9;RUN=1;SAF=9;SAP=16.9077;SAR=1;SRF=69;SRP=12.0706;SRR=47;TYPE=snp	GT:DP:AD:RO:QR:AO:QA:GL	0:126:116,10:116:4132:10:370:0,-338.38
contig_1001_1|arrow	446997	.	G	A	0	PASS	AB=0;ABP=0;AC=0;AF=0;AN=1;AO=11;CIGAR=1X;DP=112;DPB=112;DPRA=0;EPP=3.20771;EPPR=3.79203;GTI=0;LEN=1;MEANALT=2;MQM=60;MQMR=60;NS=1;NUMALT=1;ODDS=633.949;PAIRED=0.545455;PAIREDR=0.88;PAO=0;PQA=0;PQR=0;PRO=0;QA=407;QR=3474;RO=100;RPL=5;RPP=3.20771;RPPR=10.0459;RPR=6;RUN=1;SAF=10;SAP=19.0002;SAR=1;SRF=52;SRP=3.35774;SRR=48;TYPE=snp	GT:DP:AD:RO:QR:AO:QA:GL	0:112:100,11:100:3474:11:407:0,-275.867
contig_1001_1|arrow	447002	.	A	G	0	PASS	AB=0;ABP=0;AC=0;AF=0;AN=1;AO=11;CIGAR=1X;DP=119;DPB=119;DPRA=0;EPP=3.20771;EPPR=5.9056;GTI=0;LEN=1;MEANALT=1;MQM=60;MQMR=60;NS=1;NUMALT=1;ODDS=739.245;PAIRED=0.545455;PAIREDR=0.888889;PAO=0;PQA=0;PQR=0;PRO=0;QA=383;QR=3960;RO=108;RPL=5;RPP=3.20771;RPPR=8.15749;RPR=6;RUN=1;SAF=10;SAP=19.0002;SAR=1;SRF=58;SRP=4.2971;SRR=50;TYPE=snp	GT:DP:AD:RO:QR:AO:QA:GL	0:119:108,11:108:3960:11:383:0,-321.761
contig_1001_1|arrow	447022	.	A	G	8.55864e-15	PASS	AB=0;ABP=0;AC=0;AF=0;AN=1;AO=17;CIGAR=1X;DP=128;DPB=128;DPRA=0;EPP=4.1599;EPPR=3.18637;GTI=0;LEN=1;MEANALT=1;MQM=60;MQMR=60;NS=1;NUMALT=1;ODDS=716.214;PAIRED=0.294118;PAIREDR=0.882883;PAO=0;PQA=0;PQR=0;PRO=0;QA=605;QR=4047;RO=111;RPL=4;RPP=13.3567;RPPR=3.18637;RPR=13;RUN=1;SAF=14;SAP=18.4661;SAR=3;SRF=57;SRP=3.18637;SRR=54;TYPE=snp	GT:DP:AD:RO:QR:AO:QA:GL	0:128:111,17:111:4047:17:605:0,-309.611
contig_1001_1|arrow	447177	.	A	G	6.62975e-15	PASS	AB=0;ABP=0;AC=0;AF=0;AN=1;AO=23;CIGAR=1X;DP=129;DPB=129;DPRA=0;EPP=18.9659;EPPR=16.8586;GTI=0;LEN=1;MEANALT=1;MQM=60;MQMR=60;NS=1;NUMALT=1;ODDS=631.116;PAIRED=0.347826;PAIREDR=0.924528;PAO=0;PQA=0;PQR=0;PRO=0;QA=777;QR=3850;RO=106;RPL=8;RPP=7.63648;RPPR=9.64763;RPR=15;RUN=1;SAF=11;SAP=3.10471;SAR=12;SRF=66;SRP=16.8586;SRR=40;TYPE=snp	GT:DP:AD:RO:QR:AO:QA:GL	0:129:106,23:106:3850:23:777:0,-276.435
contig_1001_1|arrow	447199	.	T	C	0	PASS	AB=0;ABP=0;AC=0;AF=0;AN=1;AO=21;CIGAR=1X;DP=134;DPB=134;DPRA=0;EPP=3.94093;EPPR=26.5506;GTI=0;LEN=1;MEANALT=1;MQM=60;MQMR=60;NS=1;NUMALT=1;ODDS=634.394;PAIRED=0.333333;PAIREDR=0.929204;PAO=0;PQA=0;PQR=0;PRO=0;QA=739;QR=3845;RO=113;RPL=4;RPP=20.4855;RPPR=3.02952;RPR=17;RUN=1;SAF=9;SAP=3.94093;SAR=12;SRF=74;SRP=26.5506;SRR=39;TYPE=snp	GT:DP:AD:RO:QR:AO:QA:GL	0:134:113,21:113:3845:21:739:0,-279.384
contig_1001_1|arrow	447222	.	T	C	0	PASS	AB=0;ABP=0;AC=0;AF=0;AN=1;AO=23;CIGAR=1X;DP=120;DPB=120;DPRA=0;EPP=5.3706;EPPR=11.0918;GTI=0;LEN=1;MEANALT=1;MQM=60;MQMR=60;NS=1;NUMALT=1;ODDS=523.185;PAIRED=0.391304;PAIREDR=1;PAO=0;PQA=0;PQR=0;PRO=0;QA=804;QR=3375;RO=97;RPL=11;RPP=3.10471;RPPR=3.03269;RPR=12;RUN=1;SAF=9;SAP=5.3706;SAR=14;SRF=66;SRP=30.4335;SRR=31;TYPE=snp	GT:DP:AD:RO:QR:AO:QA:GL	0:120:97,23:97:3375:23:804:0,-231.261
contig_1001_1|arrow	447241	.	A	G	0	PASS	AB=0;ABP=0;AC=0;AF=0;AN=1;AO=18;CIGAR=1X;DP=124;DPB=124;DPRA=0;EPP=15.074;EPPR=4.32138;GTI=0;LEN=1;MEANALT=1;MQM=60;MQMR=60;NS=1;NUMALT=1;ODDS=646.806;PAIRED=0.388889;PAIREDR=0.971698;PAO=0;PQA=0;PQR=0;PRO=0;QA=640;QR=3798;RO=106;RPL=15;RPP=20.3821;RPPR=5.05886;RPR=3;RUN=1;SAF=7;SAP=4.9405;SAR=11;SRF=77;SRP=50.2091;SRR=29;TYPE=snp	GT:DP:AD:RO:QR:AO:QA:GL	0:124:106,18:106:3798:18:640:0,-284.064
contig_1001_1|arrow	465484	.	C	T	0	PASS	AB=0;ABP=0;AC=0;AF=0;AN=1;AO=49;CIGAR=1X;DP=121;DPB=121;DPRA=0;EPP=10.4997;EPPR=3.49285;GTI=0;LEN=1;MEANALT=1;MQM=60;MQMR=59.1806;NS=1;NUMALT=1;ODDS=144.291;PAIRED=0.265306;PAIREDR=0.944444;PAO=0;PQA=0;PQR=0;PRO=0;QA=1775;QR=2500;RO=72;RPL=30;RPP=8.37251;RPPR=6.02623;RPR=19;RUN=1;SAF=26;SAP=3.40914;SAR=23;SRF=35;SRP=3.13094;SRR=37;TYPE=snp	GT:DP:AD:RO:QR:AO:QA:GL	0:121:72,49:72:2500:49:1775:0,-61.9602
contig_1001_1|arrow	470018	.	C	T	5.84624e-14	PASS	AB=0;ABP=0;AC=0;AF=0;AN=1;AO=21;CIGAR=1X;DP=125;DPB=125;DPRA=0;EPP=26.2761;EPPR=21.8019;GTI=0;LEN=1;MEANALT=1;MQM=60;MQMR=60;NS=1;NUMALT=1;ODDS=648.584;PAIRED=0.142857;PAIREDR=1;PAO=0;PQA=0;PQR=0;PRO=0;QA=663;QR=3714;RO=104;RPL=0;RPP=48.6112;RPPR=6.01695;RPR=21;RUN=1;SAF=3;SAP=26.2761;SAR=18;SRF=51;SRP=3.09382;SRR=53;TYPE=snp	GT:DP:AD:RO:QR:AO:QA:GL	0:125:104,21:104:3714:21:663:0,-274.476
contig_1001_1|arrow	470029	.	G	A	5.23148e-14	PASS	AB=0;ABP=0;AC=0;AF=0;AN=1;AO=24;CIGAR=1X;DP=124;DPB=124;DPRA=0;EPP=32.3252;EPPR=5.18177;GTI=0;LEN=1;MEANALT=1;MQM=60;MQMR=60;NS=1;NUMALT=1;ODDS=555.419;PAIRED=0.125;PAIREDR=1;PAO=0;PQA=0;PQR=0;PRO=0;QA=888;QR=3450;RO=100;RPL=0;RPP=55.1256;RPPR=8.56927;RPR=24;RUN=1;SAF=3;SAP=32.3252;SAR=21;SRF=45;SRP=5.18177;SRR=55;TYPE=snp	GT:DP:AD:RO:QR:AO:QA:GL	0:124:100,24:100:3450:24:888:0,-230.435
contig_1001_1|arrow	470039	.	T	C	1.83222e-14	PASS	AB=0;ABP=0;AC=0;AF=0;AN=1;AO=25;CIGAR=1X;DP=130;DPB=130;DPRA=0;EPP=34.3664;EPPR=4.68544;GTI=0;LEN=1;MEANALT=1;MQM=60;MQMR=60;NS=1;NUMALT=1;ODDS=595.941;PAIRED=0.12;PAIREDR=1;PAO=0;PQA=0;PQR=0;PRO=0;QA=850;QR=3607;RO=105;RPL=0;RPP=57.2971;RPPR=15.9357;RPR=25;RUN=1;SAF=3;SAP=34.3664;SAR=22;SRF=47;SRP=5.51266;SRR=58;TYPE=snp	GT:DP:AD:RO:QR:AO:QA:GL	0:130:105,25:105:3607:25:850:0,-247.996
contig_1001_1|arrow	470772	.	T	C	3.12804e-14	PASS	AB=0;ABP=0;AC=0;AF=0;AN=1;AO=29;CIGAR=1X;DP=133;DPB=133;DPRA=0;EPP=9.07545;EPPR=3.0103;GTI=0;LEN=1;MEANALT=1;MQM=60;MQMR=60;NS=1;NUMALT=1;ODDS=559.764;PAIRED=1;PAIREDR=1;PAO=0;PQA=0;PQR=0;PRO=0;QA=1047;QR=3748;RO=104;RPL=10;RPP=9.07545;RPPR=5.09825;RPR=19;RUN=1;SAF=16;SAP=3.68421;SAR=13;SRF=55;SRP=3.76196;SRR=49;TYPE=snp	GT:DP:AD:RO:QR:AO:QA:GL	0:133:104,29:104:3748:29:1047:0,-242.952
contig_1001_1|arrow	471147	.	A	G	0	PASS	AB=0;ABP=0;AC=0;AF=0;AN=1;AO=32;CIGAR=1X;DP=131;DPB=131;DPRA=0;EPP=3.28173;EPPR=6.71716;GTI=0;LEN=1;MEANALT=1;MQM=60;MQMR=60;NS=1;NUMALT=1;ODDS=469.772;PAIRED=0.9375;PAIREDR=0.989899;PAO=0;PQA=0;PQR=0;PRO=0;QA=1172;QR=3483;RO=99;RPL=18;RPP=4.09604;RPPR=26.8965;RPR=14;RUN=1;SAF=15;SAP=3.28173;SAR=17;SRF=57;SRP=7.94546;SRR=42;TYPE=snp	GT:DP:AD:RO:QR:AO:QA:GL	0:131:99,32:99:3483:32:1172:0,-207.858
contig_1001_1|arrow	471231	.	CATT	TATC	1.51884e-14	PASS	AB=0;ABP=0;AC=0;AF=0;AN=1;AO=20;CIGAR=1X2M1X;DP=123;DPB=123;DPRA=0;EPP=9.95901;EPPR=23.2703;GTI=0;LEN=4;MEANALT=1;MQM=60;MQMR=60;NS=1;NUMALT=1;ODDS=606.685;PAIRED=1;PAIREDR=0.990291;PAO=0;PQA=0;PQR=0;PRO=0;QA=711;QR=3633;RO=103;RPL=18;RPP=30.8051;RPPR=9.10307;RPR=2;RUN=1;SAF=14;SAP=9.95901;SAR=6;SRF=50;SRP=3.20004;SRR=53;TYPE=complex	GT:DP:AD:RO:QR:AO:QA:GL	0:123:103,20:103:3633:20:711:0,-262.852
contig_1001_1|arrow	471641	.	C	T	0	PASS	AB=0;ABP=0;AC=0;AF=0;AN=1;AO=22;CIGAR=1X;DP=126;DPB=126;DPRA=0;EPP=3.0103;EPPR=21.8019;GTI=0;LEN=1;MEANALT=1;MQM=60;MQMR=60;NS=1;NUMALT=1;ODDS=623.669;PAIRED=0.954545;PAIREDR=1;PAO=0;PQA=0;PQR=0;PRO=0;QA=814;QR=3798;RO=104;RPL=11;RPP=3.0103;RPPR=5.09825;RPR=11;RUN=1;SAF=0;SAP=50.7827;SAR=22;SRF=58;SRP=6.01695;SRR=46;TYPE=snp	GT:DP:AD:RO:QR:AO:QA:GL	0:126:104,22:104:3798:22:814:0,-268.401
contig_1001_1|arrow	471707	.	G	A	2.84481e-14	PASS	AB=0;ABP=0;AC=0;AF=0;AN=1;AO=22;CIGAR=1X;DP=133;DPB=133;DPRA=0;EPP=9.32731;EPPR=10.0725;GTI=0;LEN=1;MEANALT=1;MQM=60;MQMR=60;NS=1;NUMALT=1;ODDS=658.295;PAIRED=1;PAIREDR=1;PAO=0;PQA=0;PQR=0;PRO=0;QA=814;QR=3969;RO=111;RPL=13;RPP=4.58955;RPPR=5.3774;RPR=9;RUN=1;SAF=2;SAP=34.9902;SAR=20;SRF=60;SRP=4.59489;SRR=51;TYPE=snp	GT:DP:AD:RO:QR:AO:QA:GL	0:133:111,22:111:3969:22:814:0,-283.779
contig_1001_1|arrow	471714	.	G	A	0	PASS	AB=0;ABP=0;AC=0;AF=0;AN=1;AO=20;CIGAR=1X;DP=132;DPB=132;DPRA=0;EPP=6.91895;EPPR=20.4596;GTI=0;LEN=1;MEANALT=1;MQM=60;MQMR=60;NS=1;NUMALT=1;ODDS=684.753;PAIRED=1;PAIREDR=1;PAO=0;PQA=0;PQR=0;PRO=0;QA=728;QR=4044;RO=112;RPL=11;RPP=3.44459;RPPR=12.3942;RPR=9;RUN=1;SAF=2;SAP=30.8051;SAR=18;SRF=64;SRP=7.97367;SRR=48;TYPE=snp	GT:DP:AD:RO:QR:AO:QA:GL	0:132:112,20:112:4044:20:728:0,-298.267
contig_1001_1|arrow	472360	.	G	A	0	PASS	AB=0;ABP=0;AC=0;AF=0;AN=1;AO=10;CIGAR=1X;DP=112;DPB=112;DPRA=0;EPP=10.8276;EPPR=3.7767;GTI=0;LEN=1;MEANALT=1;MQM=60;MQMR=30.5;NS=1;NUMALT=1;ODDS=321.822;PAIRED=1;PAIREDR=0.990196;PAO=0;PQA=0;PQR=0;PRO=0;QA=358;QR=3700;RO=102;RPL=2;RPP=10.8276;RPPR=9.90792;RPR=8;RUN=1;SAF=10;SAP=24.725;SAR=0;SRF=58;SRP=7.18293;SRR=44;TYPE=snp	GT:DP:AD:RO:QR:AO:QA:GL	0:112:102,10:102:3700:10:358:0,-138.528
contig_1001_1|arrow	472365	.	G	A	0	PASS	AB=0;ABP=0;AC=0;AF=0;AN=1;AO=10;CIGAR=1X;DP=111;DPB=111;DPRA=0;EPP=10.8276;EPPR=3.2038;GTI=0;LEN=1;MEANALT=1;MQM=60;MQMR=33.1287;NS=1;NUMALT=1;ODDS=354.723;PAIRED=1;PAIREDR=0.990099;PAO=0;PQA=0;PQR=0;PRO=0;QA=357;QR=3675;RO=101;RPL=2;RPP=10.8276;RPPR=9.22372;RPR=8;RUN=1;SAF=10;SAP=24.725;SAR=0;SRF=58;SRP=7.84774;SRR=43;TYPE=snp	GT:DP:AD:RO:QR:AO:QA:GL	0:111:101,10:101:3675:10:357:0,-152.751
contig_1001_1|arrow	472588	.	TG	CA	0	PASS	AB=0;ABP=0;AC=0;AF=0;AN=1;AO=14;CIGAR=2X;DP=129;DPB=129;DPRA=0;EPP=5.49198;EPPR=5.29507;GTI=0;LEN=2;MEANALT=1;MQM=60;MQMR=42.5565;NS=1;NUMALT=1;ODDS=507.626;PAIRED=1;PAIREDR=1;PAO=0;PQA=0;PQR=0;PRO=0;QA=512;QR=4182;RO=115;RPL=4;RPP=8.59409;RPPR=3.02918;RPR=10;RUN=1;SAF=5;SAP=5.49198;SAR=9;SRF=55;SRP=3.48236;SRR=60;TYPE=complex	GT:DP:AD:RO:QR:AO:QA:GL	0:129:115,14:115:4182:14:512:0,-221.083
contig_1001_1|arrow	472597	.	G	A	2.19387e-14	PASS	AB=0;ABP=0;AC=0;AF=0;AN=1;AO=14;CIGAR=1X;DP=131;DPB=131;DPRA=0;EPP=8.59409;EPPR=7.80251;GTI=0;LEN=1;MEANALT=2;MQM=60;MQMR=44.2328;NS=1;NUMALT=1;ODDS=545.793;PAIRED=1;PAIREDR=1;PAO=0;PQA=0;PQR=0;PRO=0;QA=458;QR=4144;RO=116;RPL=9;RPP=5.49198;RPPR=3.08518;RPR=5;RUN=1;SAF=5;SAP=5.49198;SAR=9;SRF=55;SRP=3.68421;SRR=61;TYPE=snp	GT:DP:AD:RO:QR:AO:QA:GL	0:131:116,14:116:4144:14:458:0,-237.94
contig_1001_1|arrow	472602	.	T	C	1.10601e-14	PASS	AB=0;ABP=0;AC=0;AF=0;AN=1;AO=14;CIGAR=1X;DP=132;DPB=132;DPRA=0;EPP=8.59409;EPPR=6.14687;GTI=0;LEN=1;MEANALT=2;MQM=60;MQMR=46.8889;NS=1;NUMALT=1;ODDS=554.884;PAIRED=1;PAIREDR=1;PAO=0;PQA=0;PQR=0;PRO=0;QA=518;QR=4081;RO=117;RPL=9;RPP=5.49198;RPPR=5.25601;RPR=5;RUN=1;SAF=5;SAP=5.49198;SAR=9;SRF=55;SRP=3.91972;SRR=62;TYPE=snp	GT:DP:AD:RO:QR:AO:QA:GL	0:132:117,14:117:4081:14:518:0,-241.967
contig_1001_1|arrow	476877	.	G	A	9.53481e-14	PASS	AB=0;ABP=0;AC=0;AF=0;AN=1;AO=36;CIGAR=1X;DP=127;DPB=127;DPRA=0;EPP=6.8707;EPPR=20.4059;GTI=0;LEN=1;MEANALT=1;MQM=60;MQMR=60;NS=1;NUMALT=1;ODDS=409.562;PAIRED=0.972222;PAIREDR=0.494505;PAO=0;PQA=0;PQR=0;PRO=0;QA=1282;QR=3289;RO=91;RPL=19;RPP=3.25157;RPPR=7.04303;RPR=17;RUN=1;SAF=25;SAP=14.8328;SAR=11;SRF=58;SRP=17.9243;SRR=33;TYPE=snp	GT:DP:AD:RO:QR:AO:QA:GL	0:127:91,36:91:3289:36:1282:0,-180.528
contig_1001_1|arrow	476937	.	AAAG	CAAA	1.32619e-15	PASS	AB=0;ABP=0;AC=0;AF=0;AN=1;AO=34;CIGAR=1X2M1X;DP=123;DPB=123;DPRA=0;EPP=33.9218;EPPR=4.98658;GTI=0;LEN=4;MEANALT=1;MQM=60;MQMR=60;NS=1;NUMALT=1;ODDS=409.878;PAIRED=0.823529;PAIREDR=0.640449;PAO=0;PQA=0;PQR=0;PRO=0;QA=1233;QR=3207;RO=89;RPL=20;RPP=5.30951;RPPR=18.2594;RPR=14;RUN=1;SAF=18;SAP=3.26577;SAR=16;SRF=36;SRP=10.0615;SRR=53;TYPE=complex	GT:DP:AD:RO:QR:AO:QA:GL	0:123:89,34:89:3207:34:1233:0,-177.565
contig_1001_1|arrow	476981	.	G	A	3.3089e-14	PASS	AB=0;ABP=0;AC=0;AF=0;AN=1;AO=33;CIGAR=1X;DP=107;DPB=107;DPRA=0;EPP=4.65535;EPPR=8.76177;GTI=0;LEN=1;MEANALT=1;MQM=60;MQMR=60;NS=1;NUMALT=1;ODDS=334.294;PAIRED=0.69697;PAIREDR=0.648649;PAO=0;PQA=0;PQR=0;PRO=0;QA=1034;QR=2664;RO=74;RPL=9;RPP=17.8158;RPPR=14.748;RPR=24;RUN=1;SAF=13;SAP=6.23461;SAR=20;SRF=27;SRP=14.748;SRR=47;TYPE=snp	GT:DP:AD:RO:QR:AO:QA:GL	0:107:74,33:74:2664:33:1034:0,-146.655
contig_1001_1|arrow	476998	.	G	A	0	PASS	AB=0;ABP=0;AC=0;AF=0;AN=1;AO=49;CIGAR=1X;DP=118;DPB=118;DPRA=0;EPP=5.18177;EPPR=33.2536;GTI=0;LEN=1;MEANALT=1;MQM=60;MQMR=60;NS=1;NUMALT=1;ODDS=142.066;PAIRED=0.77551;PAIREDR=0.666667;PAO=0;PQA=0;PQR=0;PRO=0;QA=1777;QR=2553;RO=69;RPL=11;RPP=35.3165;RPPR=72.5289;RPR=38;RUN=1;SAF=19;SAP=8.37251;SAR=30;SRF=24;SRP=16.8888;SRR=45;TYPE=snp	GT:DP:AD:RO:QR:AO:QA:GL	0:118:69,49:69:2553:49:1777:0,-69.8028
contig_1001_1|arrow	477438	.	A	G	2.14568e-14	PASS	AB=0;ABP=0;AC=0;AF=0;AN=1;AO=21;CIGAR=1X;DP=96;DPB=96;DPRA=0;EPP=5.59539;EPPR=4.429;GTI=0;LEN=1;MEANALT=1;MQM=60;MQMR=60;NS=1;NUMALT=1;ODDS=419.062;PAIRED=0;PAIREDR=0.986667;PAO=0;PQA=0;PQR=0;PRO=0;QA=715;QR=2691;RO=75;RPL=0;RPP=48.6112;RPPR=3.27088;RPR=21;RUN=1;SAF=8;SAP=5.59539;SAR=13;SRF=46;SRP=11.3777;SRR=29;TYPE=snp	GT:DP:AD:RO:QR:AO:QA:GL	0:96:75,21:75:2691:21:715:0,-177.758
contig_1001_1|arrow	477492	.	A	G	0	PASS	AB=0;ABP=0;AC=0;AF=0;AN=1;AO=31;CIGAR=1X;DP=124;DPB=124;DPRA=0;EPP=6.44263;EPPR=9.75821;GTI=0;LEN=1;MEANALT=1;MQM=60;MQMR=60;NS=1;NUMALT=1;ODDS=477.014;PAIRED=0;PAIREDR=0.989247;PAO=0;PQA=0;PQR=0;PRO=0;QA=1097;QR=3405;RO=93;RPL=21;RPP=11.486;RPPR=4.90158;RPR=10;RUN=1;SAF=14;SAP=3.64073;SAR=17;SRF=50;SRP=4.15441;SRR=43;TYPE=snp	GT:DP:AD:RO:QR:AO:QA:GL	0:124:93,31:93:3405:31:1097:0,-207.611
contig_1001_1|arrow	477500	.	GAACA	TAACG	1.08492e-14	PASS	AB=0;ABP=0;AC=0;AF=0;AN=1;AO=31;CIGAR=1X3M1X;DP=124;DPB=124;DPRA=0;EPP=6.44263;EPPR=10.6577;GTI=0;LEN=5;MEANALT=2;MQM=60;MQMR=60;NS=1;NUMALT=1;ODDS=451.207;PAIRED=0;PAIREDR=0.98913;PAO=0;PQA=0;PQR=0;PRO=0;QA=1103;QR=3297;RO=92;RPL=21;RPP=11.486;RPPR=14.4341;RPR=10;RUN=1;SAF=14;SAP=3.64073;SAR=17;SRF=48;SRP=3.38795;SRR=44;TYPE=complex	GT:DP:AD:RO:QR:AO:QA:GL	0:124:92,31:92:3297:31:1103:0,-197.364
contig_1001_1|arrow	477536	.	G	A	7.353e-15	PASS	AB=0;ABP=0;AC=0;AF=0;AN=1;AO=31;CIGAR=1X;DP=131;DPB=131;DPRA=0;EPP=3.64073;EPPR=3.0103;GTI=0;LEN=1;MEANALT=1;MQM=60;MQMR=60;NS=1;NUMALT=1;ODDS=529.717;PAIRED=0;PAIREDR=0.99;PAO=0;PQA=0;PQR=0;PRO=0;QA=1135;QR=3614;RO=100;RPL=31;RPP=70.3259;RPPR=3.79203;RPR=0;RUN=1;SAF=14;SAP=3.64073;SAR=17;SRF=41;SRP=10.0459;SRR=59;TYPE=snp	GT:DP:AD:RO:QR:AO:QA:GL	0:131:100,31:100:3614:31:1135:0,-222.98
contig_1001_1|arrow	477552	.	G	A	0	PASS	AB=0;ABP=0;AC=0;AF=0;AN=1;AO=23;CIGAR=1X;DP=132;DPB=132;DPRA=0;EPP=3.86001;EPPR=4.62396;GTI=0;LEN=1;MEANALT=1;MQM=60;MQMR=60;NS=1;NUMALT=1;ODDS=627.539;PAIRED=0;PAIREDR=0.990826;PAO=0;PQA=0;PQR=0;PRO=0;QA=851;QR=3845;RO=109;RPL=23;RPP=52.9542;RPPR=7.4927;RPR=0;RUN=1;SAF=10;SAP=3.86001;SAR=13;SRF=41;SRP=17.5333;SRR=68;TYPE=snp	GT:DP:AD:RO:QR:AO:QA:GL	0:132:109,23:109:3845:23:851:0,-269.295
contig_1001_1|arrow	478249	.	GTTGTTTC	GTGTTTC	0	PASS	AB=0;ABP=0;AC=0;AF=0;AN=1;AO=19;CIGAR=1M1D6M;DP=116;DPB=113.625;DPRA=0;EPP=5.8675;EPPR=24.9765;GTI=0;LEN=1;MEANALT=3;MQM=60;MQMR=60;NS=1;NUMALT=1;ODDS=560.131;PAIRED=0.210526;PAIREDR=1;PAO=0;PQA=0;PQR=0;PRO=0;QA=653;QR=3397;RO=95;RPL=14;RPP=12.2676;RPPR=17.2963;RPR=5;RUN=1;SAF=13;SAP=8.61041;SAR=6;SRF=39;SRP=9.61615;SRR=56;TYPE=del	GT:DP:AD:RO:QR:AO:QA:GL	0:116:95,19:95:3397:19:653:0,-246.869
contig_1001_1|arrow	478395	.	C	T	1.69965e-14	PASS	AB=0;ABP=0;AC=0;AF=0;AN=1;AO=18;CIGAR=1X;DP=116;DPB=116;DPRA=0;EPP=3.49285;EPPR=5.71904;GTI=0;LEN=1;MEANALT=2;MQM=60;MQMR=60;NS=1;NUMALT=1;ODDS=536.268;PAIRED=0;PAIREDR=1;PAO=0;PQA=0;PQR=0;PRO=0;QA=642;QR=3245;RO=97;RPL=0;RPP=42.0968;RPPR=3.03269;RPR=18;RUN=1;SAF=8;SAP=3.49285;SAR=10;SRF=71;SRP=48.3426;SRR=26;TYPE=snp	GT:DP:AD:RO:QR:AO:QA:GL	0:116:97,18:97:3245:18:642:0,-234.133
contig_1001_1|arrow	478414	.	A	G	0	PASS	AB=0;ABP=0;AC=0;AF=0;AN=1;AO=19;CIGAR=1X;DP=117;DPB=117;DPRA=0;EPP=4.03889;EPPR=3.0103;GTI=0;LEN=1;MEANALT=1;MQM=60;MQMR=60;NS=1;NUMALT=1;ODDS=573.726;PAIRED=0;PAIREDR=0.989796;PAO=0;PQA=0;PQR=0;PRO=0;QA=653;QR=3412;RO=98;RPL=0;RPP=44.2683;RPPR=5.22609;RPR=19;RUN=1;SAF=8;SAP=4.03889;SAR=11;SRF=67;SRP=31.7269;SRR=31;TYPE=snp	GT:DP:AD:RO:QR:AO:QA:GL	0:117:98,19:98:3412:19:653:0,-248.177
contig_1001_1|arrow	478426	.	C	T	0	PASS	AB=0;ABP=0;AC=0;AF=0;AN=1;AO=19;CIGAR=1X;DP=117;DPB=117;DPRA=0;EPP=4.03889;EPPR=3.36483;GTI=0;LEN=1;MEANALT=1;MQM=60;MQMR=60;NS=1;NUMALT=1;ODDS=576.39;PAIRED=0;PAIREDR=0.989796;PAO=0;PQA=0;PQR=0;PRO=0;QA=641;QR=3418;RO=98;RPL=0;RPP=44.2683;RPPR=6.20103;RPR=19;RUN=1;SAF=8;SAP=4.03889;SAR=11;SRF=68;SRP=35.0063;SRR=30;TYPE=snp	GT:DP:AD:RO:QR:AO:QA:GL	0:117:98,19:98:3418:19:641:0,-249.807
contig_1001_1|arrow	478473	.	CAATC	CAAATC	2597.08	PASS	AB=0;ABP=0;AC=1;AF=1;AN=1;AO=105;CIGAR=1M1I4M;DP=126;DPB=147.4;DPRA=0;EPP=18.0865;EPPR=4.03889;GTI=0;LEN=1;MEANALT=3;MQM=60;MQMR=60;NS=1;NUMALT=1;ODDS=598;PAIRED=0.990476;PAIREDR=0;PAO=0;PQA=0;PQR=0;PRO=0;QA=3554;QR=689;RO=19;RPL=49;RPP=4.02365;RPPR=44.2683;RPR=56;RUN=1;SAF=60;SAP=7.66346;SAR=45;SRF=8;SRP=4.03889;SRR=11;TYPE=ins	GT:DP:AD:RO:QR:AO:QA:GL	1:126:19,105:19:689:105:3554:-257.708,0
contig_1001_1|arrow	478498	.	ATTTCA	ATTCA	8.67942e-15	PASS	AB=0;ABP=0;AC=0;AF=0;AN=1;AO=10;CIGAR=1M1D4M;DP=119;DPB=117.333;DPRA=0;EPP=10.8276;EPPR=15.4614;GTI=0;LEN=1;MEANALT=1;MQM=60;MQMR=60;NS=1;NUMALT=1;ODDS=736.671;PAIRED=0;PAIREDR=0.981651;PAO=0;PQA=0;PQR=0;PRO=0;QA=358;QR=3906;RO=109;RPL=10;RPP=24.725;RPPR=3.1896;RPR=0;RUN=1;SAF=2;SAP=10.8276;SAR=8;SRF=61;SRP=6.37708;SRR=48;TYPE=del	GT:DP:AD:RO:QR:AO:QA:GL	0:119:109,10:109:3906:10:358:0,-319.158
contig_1001_1|arrow	478661	.	C	T	0	PASS	AB=0;ABP=0;AC=0;AF=0;AN=1;AO=52;CIGAR=1X;DP=129;DPB=129;DPRA=0;EPP=16.5402;EPPR=5.29458;GTI=0;LEN=1;MEANALT=1;MQM=60;MQMR=60;NS=1;NUMALT=1;ODDS=199.173;PAIRED=0.923077;PAIREDR=0.961039;PAO=0;PQA=0;PQR=0;PRO=0;QA=1855;QR=2813;RO=77;RPL=27;RPP=3.17734;RPPR=3.0385;RPR=25;RUN=1;SAF=28;SAP=3.67845;SAR=24;SRF=31;SRP=9.35551;SRR=46;TYPE=snp	GT:DP:AD:RO:QR:AO:QA:GL	0:129:77,52:77:2813:52:1855:0,-86.1762
contig_1001_1|arrow	478870	.	TTA	TCTA	4.00799e-15	PASS	AB=0;ABP=0;AC=0;AF=0;AN=1;AO=17;CIGAR=1M1I2M;DP=113;DPB=118.667;DPRA=0;EPP=4.1599;EPPR=8.80089;GTI=0;LEN=1;MEANALT=1;MQM=60;MQMR=60;NS=1;NUMALT=1;ODDS=591.853;PAIRED=0.411765;PAIREDR=0.520833;PAO=0;PQA=0;PQR=0;PRO=0;QA=515;QR=3354;RO=96;RPL=17;RPP=39.9253;RPPR=13.9581;RPR=0;RUN=1;SAF=7;SAP=4.1599;SAR=10;SRF=53;SRP=5.27225;SRR=43;TYPE=ins	GT:DP:AD:RO:QR:AO:QA:GL	0:113:96,17:96:3354:17:515:0,-255.428
contig_1001_1|arrow	478909	.	T	A	1.64541e-14	PASS	AB=0;ABP=0;AC=0;AF=0;AN=1;AO=13;CIGAR=1X;DP=128;DPB=128;DPRA=0;EPP=3.17734;EPPR=3.18024;GTI=0;LEN=1;MEANALT=1;MQM=60;MQMR=60;NS=1;NUMALT=1;ODDS=766.993;PAIRED=0.538462;PAIREDR=0.443478;PAO=0;PQA=0;PQR=0;PRO=0;QA=457;QR=4153;RO=115;RPL=13;RPP=31.2394;RPPR=9.82684;RPR=0;RUN=1;SAF=7;SAP=3.17734;SAR=6;SRF=66;SRP=8.4673;SRR=49;TYPE=snp	GT:DP:AD:RO:QR:AO:QA:GL	0:128:115,13:115:4153:13:457:0,-332.456
contig_1001_1|arrow	479018	.	T	G	1.97031e-11	PASS	AB=0;ABP=0;AC=0;AF=0;AN=1;AO=43;CIGAR=1X;DP=91;DPB=91;DPRA=0;EPP=4.27278;EPPR=9.52472;GTI=0;LEN=1;MEANALT=1;MQM=60;MQMR=60;NS=1;NUMALT=1;ODDS=26.1215;PAIRED=0.55814;PAIREDR=0.3125;PAO=0;PQA=0;PQR=0;PRO=0;QA=1543;QR=1638;RO=48;RPL=0;RPP=96.3836;RPPR=68.3354;RPR=43;RUN=1;SAF=19;SAP=4.27278;SAR=24;SRF=33;SRP=17.6677;SRR=15;TYPE=snp	GT:DP:AD:RO:QR:AO:QA:GL	0:91:48,43:48:1638:43:1543:0,-8.53034
contig_1001_1|arrow	486690	.	ATTTTTTTTTTTTTGTGATTATATC	ATTTTTTTTTTTTTTGTGATTATATC	0	PASS	AB=0;ABP=0;AC=0;AF=0;AN=1;AO=11;CIGAR=1M1I24M;DP=91;DPB=91.64;DPRA=0;EPP=7.94546;EPPR=11.1853;GTI=0;LEN=1;MEANALT=8;MQM=60;MQMR=60;NS=1;NUMALT=1;ODDS=415.885;PAIRED=1;PAIREDR=0.985294;PAO=0.5;PQA=18.5;PQR=18.5;PRO=0.5;QA=293;QR=2352;RO=68;RPL=4;RPP=4.78696;RPPR=15.7837;RPR=7;RUN=1;SAF=3;SAP=7.94546;SAR=8;SRF=48;SRP=28.0461;SRR=20;TYPE=ins	GT:DP:AD:RO:QR:AO:QA:GL	0:91:68,11:68:2352:11:293:0,-185.314
contig_1001_1|arrow	487377	.	A	G	1.20541e-16	PASS	AB=0;ABP=0;AC=0;AF=0;AN=1;AO=29;CIGAR=1X;DP=88;DPB=88;DPRA=0;EPP=3.68421;EPPR=3.93042;GTI=0;LEN=1;MEANALT=1;MQM=60;MQMR=60;NS=1;NUMALT=1;ODDS=228.462;PAIRED=1;PAIREDR=1;PAO=0;PQA=0;PQR=0;PRO=0;QA=957;QR=2069;RO=59;RPL=13;RPP=3.68421;RPPR=5.99147;RPR=16;RUN=1;SAF=16;SAP=3.68421;SAR=13;SRF=26;SRP=4.81373;SRR=33;TYPE=snp	GT:DP:AD:RO:QR:AO:QA:GL	0:88:59,29:59:2069:29:957:0,-100.044
contig_1001_1|arrow	506054	.	A	G	0	PASS	AB=0;ABP=0;AC=0;AF=0;AN=1;AO=12;CIGAR=1X;DP=105;DPB=105;DPRA=0;EPP=5.9056;EPPR=5.83555;GTI=0;LEN=1;MEANALT=1;MQM=60;MQMR=60;NS=1;NUMALT=1;ODDS=589.596;PAIRED=0.166667;PAIREDR=1;PAO=0;PQA=0;PQR=0;PRO=0;QA=406;QR=3265;RO=93;RPL=3;RPP=9.52472;RPPR=3.22044;RPR=9;RUN=1;SAF=9;SAP=9.52472;SAR=3;SRF=57;SRP=13.3073;SRR=36;TYPE=snp	GT:DP:AD:RO:QR:AO:QA:GL	0:105:93,12:93:3265:12:406:0,-257.179
contig_1001_1|arrow	506235	.	G	A	0	PASS	AB=0;ABP=0;AC=0;AF=0;AN=1;AO=11;CIGAR=1X;DP=134;DPB=134;DPRA=0;EPP=3.20771;EPPR=4.14943;GTI=0;LEN=1;MEANALT=2;MQM=60;MQMR=60;NS=1;NUMALT=1;ODDS=771.023;PAIRED=0.0909091;PAIREDR=0.983607;PAO=0;PQA=0;PQR=0;PRO=0;QA=407;QR=4120;RO=122;RPL=11;RPP=26.8965;RPPR=4.7902;RPR=0;RUN=1;SAF=6;SAP=3.20771;SAR=5;SRF=59;SRP=3.29508;SRR=63;TYPE=snp	GT:DP:AD:RO:QR:AO:QA:GL	0:134:122,11:122:4120:11:407:0,-333.991
contig_1001_1|arrow	506609	.	CTT	TTA	0	PASS	AB=0;ABP=0;AC=0;AF=0;AN=1;AO=26;CIGAR=1X1M1X;DP=131;DPB=131;DPRA=0;EPP=36.4176;EPPR=5.51266;GTI=0;LEN=3;MEANALT=1;MQM=60;MQMR=60;NS=1;NUMALT=1;ODDS=607.261;PAIRED=0.307692;PAIREDR=1;PAO=0;PQA=0;PQR=0;PRO=0;QA=942;QR=3789;RO=105;RPL=3;RPP=36.4176;RPPR=3.19643;RPR=23;RUN=1;SAF=20;SAP=19.3799;SAR=6;SRF=55;SRP=3.52732;SRR=50;TYPE=complex	GT:DP:AD:RO:QR:AO:QA:GL	0:131:105,26:105:3789:26:942:0,-256.089
contig_1001_1|arrow	506629	.	C	T	4.46607e-14	PASS	AB=0;ABP=0;AC=0;AF=0;AN=1;AO=26;CIGAR=1X;DP=123;DPB=123;DPRA=0;EPP=11.3621;EPPR=4.10723;GTI=0;LEN=1;MEANALT=1;MQM=60;MQMR=60;NS=1;NUMALT=1;ODDS=521.22;PAIRED=0.307692;PAIREDR=1;PAO=0;PQA=0;PQR=0;PRO=0;QA=920;QR=3375;RO=97;RPL=24;RPP=43.4331;RPPR=4.10723;RPR=2;RUN=1;SAF=20;SAP=19.3799;SAR=6;SRF=55;SRP=6.79359;SRR=42;TYPE=snp	GT:DP:AD:RO:QR:AO:QA:GL	0:123:97,26:97:3375:26:920:0,-220.821
contig_1001_1|arrow	506676	.	A	G	5.93064e-14	PASS	AB=0;ABP=0;AC=0;AF=0;AN=1;AO=23;CIGAR=1X;DP=108;DPB=108;DPRA=0;EPP=30.2953;EPPR=6.10145;GTI=0;LEN=1;MEANALT=1;MQM=60;MQMR=60;NS=1;NUMALT=1;ODDS=505.933;PAIRED=0.347826;PAIREDR=1;PAO=0;PQA=0;PQR=0;PRO=0;QA=801;QR=3145;RO=85;RPL=23;RPP=52.9542;RPPR=18.977;RPR=0;RUN=1;SAF=20;SAP=30.2953;SAR=3;SRF=48;SRP=6.10145;SRR=37;TYPE=snp	GT:DP:AD:RO:QR:AO:QA:GL	0:108:85,23:85:3145:23:801:0,-210.855
contig_1001_1|arrow	506686	.	G	A	0	PASS	AB=0;ABP=0;AC=0;AF=0;AN=1;AO=18;CIGAR=1X;DP=101;DPB=101;DPRA=0;EPP=20.3821;EPPR=5.12945;GTI=0;LEN=1;MEANALT=1;MQM=60;MQMR=60;NS=1;NUMALT=1;ODDS=485.413;PAIRED=0.277778;PAIREDR=1;PAO=0;PQA=0;PQR=0;PRO=0;QA=628;QR=2911;RO=83;RPL=18;RPP=42.0968;RPPR=16.8502;RPR=0;RUN=1;SAF=15;SAP=20.3821;SAR=3;SRF=46;SRP=5.12945;SRR=37;TYPE=snp	GT:DP:AD:RO:QR:AO:QA:GL	0:101:83,18:83:2911:18:628:0,-205.361
contig_1001_1|arrow	506839	.	C	T	2.26038e-15	PASS	AB=0;ABP=0;AC=0;AF=0;AN=1;AO=10;CIGAR=1X;DP=111;DPB=111;DPRA=0;EPP=16.9077;EPPR=3.2038;GTI=0;LEN=1;MEANALT=1;MQM=60;MQMR=60;NS=1;NUMALT=1;ODDS=690.95;PAIRED=1;PAIREDR=1;PAO=0;PQA=0;PQR=0;PRO=0;QA=344;QR=3675;RO=101;RPL=1;RPP=16.9077;RPPR=14.3837;RPR=9;RUN=1;SAF=2;SAP=10.8276;SAR=8;SRF=43;SRP=7.84774;SRR=58;TYPE=snp	GT:DP:AD:RO:QR:AO:QA:GL	0:111:101,10:101:3675:10:344:0,-299.638
contig_1001_1|arrow	506898	.	A	C	2.20034e-15	PASS	AB=0;ABP=0;AC=0;AF=0;AN=1;AO=10;CIGAR=1X;DP=99;DPB=99;DPRA=0;EPP=10.8276;EPPR=8.49998;GTI=0;LEN=1;MEANALT=1;MQM=60;MQMR=60;NS=1;NUMALT=1;ODDS=606.132;PAIRED=0.9;PAIREDR=1;PAO=0;PQA=0;PQR=0;PRO=0;QA=358;QR=3269;RO=89;RPL=9;RPP=16.9077;RPPR=3.22989;RPR=1;RUN=1;SAF=1;SAP=16.9077;SAR=9;SRF=40;SRP=4.98658;SRR=49;TYPE=snp	GT:DP:AD:RO:QR:AO:QA:GL	0:99:89,10:89:3269:10:358:0,-261.847
contig_1001_1|arrow	507686	.	C	T	2.22403e-14	PASS	AB=0;ABP=0;AC=0;AF=0;AN=1;AO=17;CIGAR=1X;DP=132;DPB=132;DPRA=0;EPP=3.13803;EPPR=5.29507;GTI=0;LEN=1;MEANALT=1;MQM=60;MQMR=60;NS=1;NUMALT=1;ODDS=670.265;PAIRED=0;PAIREDR=0.904348;PAO=0;PQA=0;PQR=0;PRO=0;QA=605;QR=3841;RO=115;RPL=2;RPP=24.5973;RPPR=7.25883;RPR=15;RUN=1;SAF=6;SAP=6.20364;SAR=11;SRF=67;SRP=9.82684;SRR=48;TYPE=snp	GT:DP:AD:RO:QR:AO:QA:GL	0:132:115,17:115:3841:17:605:0,-291.068
contig_1001_1|arrow	511013	.	T	C	0	PASS	AB=0;ABP=0;AC=0;AF=0;AN=1;AO=10;CIGAR=1X;DP=105;DPB=105;DPRA=0;EPP=6.48466;EPPR=4.13032;GTI=0;LEN=1;MEANALT=1;MQM=60;MQMR=60;NS=1;NUMALT=1;ODDS=622.381;PAIRED=0;PAIREDR=0.989474;PAO=0;PQA=0;PQR=0;PRO=0;QA=370;QR=3363;RO=95;RPL=0;RPP=24.725;RPPR=6.87324;RPR=10;RUN=1;SAF=3;SAP=6.48466;SAR=7;SRF=46;SRP=3.21602;SRR=49;TYPE=snp	GT:DP:AD:RO:QR:AO:QA:GL	0:105:95,10:95:3363:10:370:0,-269.203
contig_1001_1|arrow	511025	.	A	G	0	PASS	AB=0;ABP=0;AC=0;AF=0;AN=1;AO=13;CIGAR=1X;DP=104;DPB=104;DPRA=0;EPP=11.1951;EPPR=3.22506;GTI=0;LEN=1;MEANALT=1;MQM=60;MQMR=60;NS=1;NUMALT=1;ODDS=587.2;PAIRED=0;PAIREDR=0.989011;PAO=0;PQA=0;PQR=0;PRO=0;QA=445;QR=3241;RO=91;RPL=0;RPP=31.2394;RPPR=3.60686;RPR=13;RUN=1;SAF=3;SAP=11.1951;SAR=10;SRF=45;SRP=3.03416;SRR=46;TYPE=snp	GT:DP:AD:RO:QR:AO:QA:GL	0:104:91,13:91:3241:13:445:0,-251.509
contig_1001_1|arrow	511973	.	T	C	0	PASS	AB=0;ABP=0;AC=0;AF=0;AN=1;AO=13;CIGAR=1X;DP=109;DPB=109;DPRA=0;EPP=4.51363;EPPR=12.0581;GTI=0;LEN=1;MEANALT=1;MQM=60;MQMR=60;NS=1;NUMALT=1;ODDS=628.927;PAIRED=0.461538;PAIREDR=0.979167;PAO=0;PQA=0;PQR=0;PRO=0;QA=417;QR=3490;RO=96;RPL=3;RPP=11.1951;RPPR=12.0581;RPR=10;RUN=1;SAF=8;SAP=4.51363;SAR=5;SRF=36;SRP=16.0391;SRR=60;TYPE=snp	GT:DP:AD:RO:QR:AO:QA:GL	0:109:96,13:96:3490:13:417:0,-276.452
contig_1001_1|arrow	511988	.	A	C	0	PASS	AB=0;ABP=0;AC=0;AF=0;AN=1;AO=13;CIGAR=1X;DP=105;DPB=105;DPRA=0;EPP=11.1951;EPPR=4.52089;GTI=0;LEN=1;MEANALT=1;MQM=60;MQMR=60;NS=1;NUMALT=1;ODDS=588.533;PAIRED=0.461538;PAIREDR=0.978261;PAO=0;PQA=0;PQR=0;PRO=0;QA=457;QR=3316;RO=92;RPL=6;RPP=3.17734;RPPR=5.3706;RPR=7;RUN=1;SAF=7;SAP=3.17734;SAR=6;SRF=37;SRP=10.6577;SRR=55;TYPE=snp	GT:DP:AD:RO:QR:AO:QA:GL	0:105:92,13:92:3316:13:457:0,-257.17
contig_1001_1|arrow	512020	.	TAT	TAAT	3.85131e-14	PASS	AB=0;ABP=0;AC=0;AF=0;AN=1;AO=16;CIGAR=1M1I2M;DP=115;DPB=120.333;DPRA=0;EPP=7.89611;EPPR=6.71716;GTI=0;LEN=1;MEANALT=1;MQM=60;MQMR=60;NS=1;NUMALT=1;ODDS=628.146;PAIRED=0.3125;PAIREDR=0.979798;PAO=0;PQA=0;PQR=0;PRO=0;QA=580;QR=3623;RO=99;RPL=7;RPP=3.55317;RPPR=3.55865;RPR=9;RUN=1;SAF=6;SAP=5.18177;SAR=10;SRF=52;SRP=3.55865;SRR=47;TYPE=ins	GT:DP:AD:RO:QR:AO:QA:GL	0:115:99,16:99:3623:16:580:0,-273.721
contig_1001_1|arrow	512056	.	C	G	0	PASS	AB=0;ABP=0;AC=0;AF=0;AN=1;AO=12;CIGAR=1X;DP=117;DPB=117;DPRA=0;EPP=3.0103;EPPR=18.0865;GTI=0;LEN=1;MEANALT=1;MQM=60;MQMR=60;NS=1;NUMALT=1;ODDS=685.953;PAIRED=0.25;PAIREDR=0.980952;PAO=0;PQA=0;PQR=0;PRO=0;QA=418;QR=3761;RO=105;RPL=7;RPP=3.73412;RPPR=3.03098;RPR=5;RUN=1;SAF=3;SAP=9.52472;SAR=9;SRF=61;SRP=8.98702;SRR=44;TYPE=snp	GT:DP:AD:RO:QR:AO:QA:GL	0:117:105,12:105:3761:12:418:0,-300.711
contig_1001_1|arrow	512075	.	CTTTCA	CTTCA	2.17579e-14	PASS	AB=0;ABP=0;AC=0;AF=0;AN=1;AO=18;CIGAR=1M1D4M;DP=118;DPB=115;DPRA=0;EPP=3.49285;EPPR=8.56927;GTI=0;LEN=1;MEANALT=1;MQM=60;MQMR=60;NS=1;NUMALT=1;ODDS=612.748;PAIRED=0.166667;PAIREDR=0.98;PAO=0;PQA=0;PQR=0;PRO=0;QA=606;QR=3574;RO=100;RPL=9;RPP=3.0103;RPPR=3.09716;RPR=9;RUN=1;SAF=3;SAP=20.3821;SAR=15;SRF=61;SRP=13.5202;SRR=39;TYPE=del	GT:DP:AD:RO:QR:AO:QA:GL	0:118:100,18:100:3574:18:606:0,-267.005
contig_1001_1|arrow	512110	.	A	T	4.84575e-14	PASS	AB=0;ABP=0;AC=0;AF=0;AN=1;AO=24;CIGAR=1X;DP=118;DPB=118;DPRA=0;EPP=6.26751;EPPR=10.4949;GTI=0;LEN=1;MEANALT=1;MQM=60;MQMR=60;NS=1;NUMALT=1;ODDS=523.355;PAIRED=0.375;PAIREDR=1;PAO=0;PQA=0;PQR=0;PRO=0;QA=800;QR=3328;RO=94;RPL=6;RPP=16.0391;RPPR=16.3163;RPR=18;RUN=1;SAF=5;SAP=20.744;SAR=19;SRF=55;SRP=8.9241;SRR=39;TYPE=snp	GT:DP:AD:RO:QR:AO:QA:GL	0:118:94,24:94:3328:24:800:0,-227.411
contig_1001_1|arrow	512141	.	CGAC	TGAT	1.26592e-15	PASS	AB=0;ABP=0;AC=0;AF=0;AN=1;AO=18;CIGAR=1X2M1X;DP=108;DPB=108;DPRA=0;EPP=4.9405;EPPR=42.4916;GTI=0;LEN=4;MEANALT=3;MQM=60;MQMR=60;NS=1;NUMALT=1;ODDS=495.262;PAIRED=0.444444;PAIREDR=1;PAO=0;PQA=0;PQR=0;PRO=0;QA=637;QR=3083;RO=88;RPL=9;RPP=3.0103;RPPR=11.0053;RPR=9;RUN=1;SAF=4;SAP=15.074;SAR=14;SRF=51;SRP=7.84676;SRR=37;TYPE=complex	GT:DP:AD:RO:QR:AO:QA:GL	0:108:88,18:88:3083:18:637:0,-220.047
contig_1001_1|arrow	512168	.	T	G	0	PASS	AB=0;ABP=0;AC=0;AF=0;AN=1;AO=18;CIGAR=1X;DP=97;DPB=97;DPRA=0;EPP=15.074;EPPR=4.35716;GTI=0;LEN=1;MEANALT=1;MQM=60;MQMR=60;NS=1;NUMALT=1;ODDS=469.472;PAIRED=0.444444;PAIREDR=1;PAO=0;PQA=0;PQR=0;PRO=0;QA=632;QR=2837;RO=79;RPL=18;RPP=42.0968;RPPR=7.6556;RPR=0;RUN=1;SAF=4;SAP=15.074;SAR=14;SRF=40;SRP=3.03779;SRR=39;TYPE=snp	GT:DP:AD:RO:QR:AO:QA:GL	0:97:79,18:79:2837:18:632:0,-198.346
contig_1001_1|arrow	515343	.	T	A	1.59719e-14	PASS	AB=0;ABP=0;AC=0;AF=0;AN=1;AO=13;CIGAR=1X;DP=128;DPB=128;DPRA=0;EPP=4.51363;EPPR=6.20142;GTI=0;LEN=1;MEANALT=1;MQM=60;MQMR=60;NS=1;NUMALT=1;ODDS=744.961;PAIRED=0.0769231;PAIREDR=0.643478;PAO=0;PQA=0;PQR=0;PRO=0;QA=469;QR=4079;RO=115;RPL=0;RPP=31.2394;RPPR=31.7304;RPR=13;RUN=1;SAF=8;SAP=4.51363;SAR=5;SRF=54;SRP=3.93554;SRR=61;TYPE=snp	GT:DP:AD:RO:QR:AO:QA:GL	0:128:115,13:115:4079:13:469:0,-324.712
contig_1001_1|arrow	515457	.	G	A	1.38627e-14	PASS	AB=0;ABP=0;AC=0;AF=0;AN=1;AO=33;CIGAR=1X;DP=117;DPB=117;DPRA=0;EPP=3.60252;EPPR=3.94093;GTI=0;LEN=1;MEANALT=1;MQM=60;MQMR=60;NS=1;NUMALT=1;ODDS=396.54;PAIRED=0;PAIREDR=0.988095;PAO=0;PQA=0;PQR=0;PRO=0;QA=1173;QR=2996;RO=84;RPL=33;RPP=74.6689;RPPR=3.94093;RPR=0;RUN=1;SAF=18;SAP=3.60252;SAR=15;SRF=38;SRP=4.66476;SRR=46;TYPE=snp	GT:DP:AD:RO:QR:AO:QA:GL	0:117:84,33:84:2996:33:1173:0,-163.977
contig_1001_1|arrow	515469	.	T	C	2.66395e-14	PASS	AB=0;ABP=0;AC=0;AF=0;AN=1;AO=33;CIGAR=1X;DP=118;DPB=118;DPRA=0;EPP=3.60252;EPPR=6.10145;GTI=0;LEN=1;MEANALT=1;MQM=60;MQMR=60;NS=1;NUMALT=1;ODDS=414.717;PAIRED=0;PAIREDR=0.988235;PAO=0;PQA=0;PQR=0;PRO=0;QA=1197;QR=3121;RO=85;RPL=33;RPP=74.6689;RPPR=12.2327;RPR=0;RUN=1;SAF=18;SAP=3.60252;SAR=15;SRF=37;SRP=6.10145;SRR=48;TYPE=snp	GT:DP:AD:RO:QR:AO:QA:GL	0:118:85,33:85:3121:33:1197:0,-173.063
contig_1001_1|arrow	523458	.	TCA	TCCA	0	PASS	AB=0;ABP=0;AC=0;AF=0;AN=1;AO=24;CIGAR=1M1I2M;DP=94;DPB=102;DPRA=0;EPP=6.26751;EPPR=6.1124;GTI=0;LEN=1;MEANALT=1;MQM=60;MQMR=60;NS=1;NUMALT=1;ODDS=356.31;PAIRED=1;PAIREDR=1;PAO=0;PQA=0;PQR=0;PRO=0;QA=774;QR=2500;RO=70;RPL=8;RPP=8.80089;RPPR=7.47733;RPR=16;RUN=1;SAF=19;SAP=20.744;SAR=5;SRF=23;SRP=20.8784;SRR=47;TYPE=ins	GT:DP:AD:RO:QR:AO:QA:GL	0:94:70,24:70:2500:24:774:0,-155.293
contig_1001_1|arrow	527106	.	C	A	0	PASS	AB=0;ABP=0;AC=0;AF=0;AN=1;AO=12;CIGAR=1X;DP=109;DPB=109;DPRA=0;EPP=5.9056;EPPR=55.1256;GTI=0;LEN=1;MEANALT=2;MQM=60;MQMR=60;NS=1;NUMALT=1;ODDS=578.968;PAIRED=1;PAIREDR=1;PAO=0;PQA=0;PQR=0;PRO=0;QA=132;QR=2966;RO=96;RPL=8;RPP=5.9056;RPPR=4.45795;RPR=4;RUN=1;SAF=12;SAP=29.068;SAR=0;SRF=42;SRP=6.26751;SRR=54;TYPE=snp	GT:DP:AD:RO:QR:AO:QA:GL	0:109:96,12:96:2966:12:132:0,-255.124
contig_1001_1|arrow	529386	.	T	C	3.01053e-14	PASS	AB=0;ABP=0;AC=0;AF=0;AN=1;AO=11;CIGAR=1X;DP=110;DPB=110;DPRA=0;EPP=19.0002;EPPR=9.34924;GTI=0;LEN=1;MEANALT=1;MQM=60;MQMR=60;NS=1;NUMALT=1;ODDS=635.407;PAIRED=0.454545;PAIREDR=0.989899;PAO=0;PQA=0;PQR=0;PRO=0;QA=401;QR=3477;RO=99;RPL=7;RPP=4.78696;RPPR=3.20771;RPR=4;RUN=1;SAF=6;SAP=3.20771;SAR=5;SRF=57;SRP=7.94546;SRR=42;TYPE=snp	GT:DP:AD:RO:QR:AO:QA:GL	0:110:99,11:99:3477:11:401:0,-276.676
contig_1001_1|arrow	529409	.	C	T	1.79606e-14	PASS	AB=0;ABP=0;AC=0;AF=0;AN=1;AO=10;CIGAR=1X;DP=132;DPB=132;DPRA=0;EPP=24.725;EPPR=3.0815;GTI=0;LEN=1;MEANALT=1;MQM=60;MQMR=60;NS=1;NUMALT=1;ODDS=829.392;PAIRED=0.5;PAIREDR=0.967213;PAO=0;PQA=0;PQR=0;PRO=0;QA=291;QR=4320;RO=122;RPL=6;RPP=3.87889;RPPR=21.2364;RPR=4;RUN=1;SAF=6;SAP=3.87889;SAR=4;SRF=75;SRP=16.9647;SRR=47;TYPE=snp	GT:DP:AD:RO:QR:AO:QA:GL	0:132:122,10:122:4320:10:291:0,-362.472
contig_1001_1|arrow	539659	.	G	T	0	PASS	AB=0;ABP=0;AC=0;AF=0;AN=1;AO=10;CIGAR=1X;DP=123;DPB=123;DPRA=0;EPP=6.48466;EPPR=9.29206;GTI=0;LEN=1;MEANALT=2;MQM=60;MQMR=58.4196;NS=1;NUMALT=1;ODDS=612.375;PAIRED=1;PAIREDR=0.964286;PAO=0;PQA=0;PQR=0;PRO=0;QA=125;QR=3194;RO=112;RPL=4;RPP=3.87889;RPPR=4.25114;RPR=6;RUN=1;SAF=1;SAP=16.9077;SAR=9;SRF=59;SRP=3.70827;SRR=53;TYPE=snp	GT:DP:AD:RO:QR:AO:QA:GL	0:123:112,10:112:3194:10:125:0,-266.51
contig_1001_1|arrow	539730	.	GTTTTTTTTTTTTTATTTTTTTCTTTTAATATTTTTTAGAG	GTTTTTTTTTTTTTTATTTTTTTCTTTTAATATTTTTTAGAG	0	PASS	AB=0;ABP=0;AC=0;AF=0;AN=1;AO=11;CIGAR=1M1I40M;DP=93;DPB=93.2439;DPRA=0;EPP=3.20771;EPPR=14.7103;GTI=0;LEN=1;MEANALT=12;MQM=60;MQMR=60;NS=1;NUMALT=1;ODDS=396.957;PAIRED=1;PAIREDR=0.985075;PAO=0.5;PQA=5.5;PQR=5.5;PRO=0.5;QA=343;QR=2283;RO=67;RPL=4;RPP=4.78696;RPPR=3.30199;RPR=7;RUN=1;SAF=6;SAP=3.20771;SAR=5;SRF=31;SRP=3.82055;SRR=36;TYPE=ins	GT:DP:AD:RO:QR:AO:QA:GL	0:93:67,11:67:2283:11:343:0,-174.625
contig_1001_1|arrow	541440	.	G	A	1.05476e-14	PASS	AB=0;ABP=0;AC=0;AF=0;AN=1;AO=12;CIGAR=1X;DP=117;DPB=117;DPRA=0;EPP=9.52472;EPPR=6.50534;GTI=0;LEN=1;MEANALT=1;MQM=60;MQMR=60;NS=1;NUMALT=1;ODDS=696.47;PAIRED=0.0833333;PAIREDR=0.952381;PAO=0;PQA=0;PQR=0;PRO=0;QA=444;QR=3785;RO=105;RPL=0;RPP=29.068;RPPR=6.50534;RPR=12;RUN=1;SAF=3;SAP=9.52472;SAR=9;SRF=48;SRP=4.68544;SRR=57;TYPE=snp	GT:DP:AD:RO:QR:AO:QA:GL	0:117:105,12:105:3785:12:444:0,-300.51
contig_1001_1|arrow	541503	.	C	T	2.23001e-15	PASS	AB=0;ABP=0;AC=0;AF=0;AN=1;AO=18;CIGAR=1X;DP=121;DPB=121;DPRA=0;EPP=7.35324;EPPR=3.53736;GTI=0;LEN=1;MEANALT=1;MQM=60;MQMR=60;NS=1;NUMALT=1;ODDS=626.514;PAIRED=0.111111;PAIREDR=0.980583;PAO=0;PQA=0;PQR=0;PRO=0;QA=666;QR=3661;RO=103;RPL=17;RPP=33.8935;RPPR=5.56125;RPR=1;RUN=1;SAF=5;SAP=10.7311;SAR=13;SRF=44;SRP=7.75381;SRR=59;TYPE=snp	GT:DP:AD:RO:QR:AO:QA:GL	0:121:103,18:103:3661:18:666:0,-269.386
contig_1001_1|arrow	549978	.	TTAT	TTATAT	0	PASS	AB=0;ABP=0;AC=0;AF=0;AN=1;AO=10;CIGAR=1M2I3M;DP=116;DPB=121;DPRA=0;EPP=3.87889;EPPR=12.1305;GTI=0;LEN=2;MEANALT=2;MQM=60;MQMR=60;NS=1;NUMALT=1;ODDS=715.585;PAIRED=0;PAIREDR=0.866667;PAO=0;PQA=0;PQR=0;PRO=0;QA=332;QR=3811;RO=105;RPL=4;RPP=3.87889;RPPR=3.03098;RPR=6;RUN=1;SAF=4;SAP=3.87889;SAR=6;SRF=51;SRP=3.19643;SRR=54;TYPE=ins	GT:DP:AD:RO:QR:AO:QA:GL	0:116:105,10:105:3811:10:332:0,-312.97
contig_1001_1|arrow	551613	.	C	T	2.55551e-14	PASS	AB=0;ABP=0;AC=0;AF=0;AN=1;AO=13;CIGAR=1X;DP=103;DPB=103;DPRA=0;EPP=4.51363;EPPR=26.4573;GTI=0;LEN=1;MEANALT=2;MQM=60;MQMR=60;NS=1;NUMALT=1;ODDS=561.894;PAIRED=0.230769;PAIREDR=0.842697;PAO=0;PQA=0;PQR=0;PRO=0;QA=443;QR=3167;RO=89;RPL=0;RPP=31.2394;RPPR=7.13366;RPR=13;RUN=1;SAF=8;SAP=4.51363;SAR=5;SRF=52;SRP=8.49998;SRR=37;TYPE=snp	GT:DP:AD:RO:QR:AO:QA:GL	0:103:89,13:89:3167:13:443:0,-245.05
contig_1001_1|arrow	551636	.	A	G	5.36407e-15	PASS	AB=0;ABP=0;AC=0;AF=0;AN=1;AO=13;CIGAR=1X;DP=106;DPB=106;DPRA=0;EPP=4.51363;EPPR=7.63648;GTI=0;LEN=1;MEANALT=2;MQM=60;MQMR=60;NS=1;NUMALT=1;ODDS=599.718;PAIRED=0.230769;PAIREDR=0.826087;PAO=0;PQA=0;PQR=0;PRO=0;QA=429;QR=3304;RO=92;RPL=0;RPP=31.2394;RPPR=3.0103;RPR=13;RUN=1;SAF=8;SAP=4.51363;SAR=5;SRF=47;SRP=3.10471;SRR=45;TYPE=snp	GT:DP:AD:RO:QR:AO:QA:GL	0:106:92,13:92:3304:13:429:0,-258.645
contig_1001_1|arrow	551741	.	A	G	0	PASS	AB=0;ABP=0;AC=0;AF=0;AN=1;AO=17;CIGAR=1X;DP=135;DPB=135;DPRA=0;EPP=3.13803;EPPR=8.97265;GTI=0;LEN=1;MEANALT=1;MQM=60;MQMR=60;NS=1;NUMALT=1;ODDS=743.858;PAIRED=0.235294;PAIREDR=0.838983;PAO=0;PQA=0;PQR=0;PRO=0;QA=605;QR=4218;RO=118;RPL=9;RPP=3.13803;RPPR=3.67278;RPR=8;RUN=1;SAF=9;SAP=3.13803;SAR=8;SRF=62;SRP=3.67278;SRR=56;TYPE=snp	GT:DP:AD:RO:QR:AO:QA:GL	0:135:118,17:118:4218:17:605:0,-324.988
contig_1001_1|arrow	551775	.	A	C	0	PASS	AB=0;ABP=0;AC=0;AF=0;AN=1;AO=10;CIGAR=1X;DP=131;DPB=131;DPRA=0;EPP=3.87889;EPPR=3.17181;GTI=0;LEN=1;MEANALT=1;MQM=60;MQMR=60;NS=1;NUMALT=1;ODDS=835.659;PAIRED=0.2;PAIREDR=0.867769;PAO=0;PQA=0;PQR=0;PRO=0;QA=358;QR=4403;RO=121;RPL=10;RPP=24.725;RPPR=20.2565;RPR=0;RUN=1;SAF=6;SAP=3.87889;SAR=4;SRF=65;SRP=4.46393;SRR=56;TYPE=snp	GT:DP:AD:RO:QR:AO:QA:GL	0:131:121,10:121:4403:10:358:0,-363.846
contig_1001_1|arrow	552129	.	A	T	0	PASS	AB=0;ABP=0;AC=0;AF=0;AN=1;AO=12;CIGAR=1X;DP=129;DPB=129;DPRA=0;EPP=5.9056;EPPR=3.17734;GTI=0;LEN=1;MEANALT=1;MQM=60;MQMR=60;NS=1;NUMALT=1;ODDS=766.085;PAIRED=0.166667;PAIREDR=0.991453;PAO=0;PQA=0;PQR=0;PRO=0;QA=444;QR=4133;RO=117;RPL=2;RPP=14.5915;RPPR=3.47429;RPR=10;RUN=1;SAF=2;SAP=14.5915;SAR=10;SRF=63;SRP=4.51363;SRR=54;TYPE=snp	GT:DP:AD:RO:QR:AO:QA:GL	0:129:117,12:117:4133:12:444:0,-331.814
contig_1001_1|arrow	552166	.	A	G	0	PASS	AB=0;ABP=0;AC=0;AF=0;AN=1;AO=15;CIGAR=1X;DP=123;DPB=123;DPRA=0;EPP=14.7363;EPPR=3.0103;GTI=0;LEN=1;MEANALT=1;MQM=60;MQMR=60;NS=1;NUMALT=1;ODDS=674.063;PAIRED=0.333333;PAIREDR=0.990741;PAO=0;PQA=0;PQR=0;PRO=0;QA=555;QR=3806;RO=108;RPL=9;RPP=4.31318;RPPR=3.0103;RPR=6;RUN=1;SAF=5;SAP=6.62942;SAR=10;SRF=56;SRP=3.332;SRR=52;TYPE=snp	GT:DP:AD:RO:QR:AO:QA:GL	0:123:108,15:108:3806:15:555:0,-292.41
contig_1001_1|arrow	552189	.	C	T	0	PASS	AB=0;ABP=0;AC=0;AF=0;AN=1;AO=13;CIGAR=1X;DP=127;DPB=127;DPRA=0;EPP=23.2217;EPPR=3.95191;GTI=0;LEN=1;MEANALT=2;MQM=60;MQMR=60;NS=1;NUMALT=1;ODDS=705.564;PAIRED=0.384615;PAIREDR=0.99115;PAO=0;PQA=0;PQR=0;PRO=0;QA=481;QR=3879;RO=113;RPL=9;RPP=7.18621;RPPR=6.2579;RPR=4;RUN=1;SAF=5;SAP=4.51363;SAR=8;SRF=53;SRP=3.95191;SRR=60;TYPE=snp	GT:DP:AD:RO:QR:AO:QA:GL	0:127:113,13:113:3879:13:481:0,-305.646
contig_1001_1|arrow	552498	.	A	G	0	PASS	AB=0;ABP=0;AC=0;AF=0;AN=1;AO=21;CIGAR=1X;DP=119;DPB=119;DPRA=0;EPP=8.07707;EPPR=7.35324;GTI=0;LEN=1;MEANALT=1;MQM=60;MQMR=60;NS=1;NUMALT=1;ODDS=596.132;PAIRED=0.142857;PAIREDR=1;PAO=0;PQA=0;PQR=0;PRO=0;QA=751;QR=3614;RO=98;RPL=0;RPP=48.6112;RPPR=4.4284;RPR=21;RUN=1;SAF=14;SAP=8.07707;SAR=7;SRF=29;SRP=38.4629;SRR=69;TYPE=snp	GT:DP:AD:RO:QR:AO:QA:GL	0:119:98,21:98:3614:21:751:0,-257.531
contig_1001_1|arrow	552509	.	T	A	2.71224e-14	PASS	AB=0;ABP=0;AC=0;AF=0;AN=1;AO=21;CIGAR=1X;DP=127;DPB=127;DPRA=0;EPP=3.1137;EPPR=9.64763;GTI=0;LEN=1;MEANALT=1;MQM=60;MQMR=60;NS=1;NUMALT=1;ODDS=621.976;PAIRED=0.142857;PAIREDR=1;PAO=0;PQA=0;PQR=0;PRO=0;QA=753;QR=3800;RO=106;RPL=8;RPP=5.59539;RPPR=3.09224;RPR=13;RUN=1;SAF=14;SAP=8.07707;SAR=7;SRF=34;SRP=32.5915;SRR=72;TYPE=snp	GT:DP:AD:RO:QR:AO:QA:GL	0:127:106,21:106:3800:21:753:0,-274.077
contig_1001_1|arrow	552516	.	G	A	0	PASS	AB=0;ABP=0;AC=0;AF=0;AN=1;AO=21;CIGAR=1X;DP=124;DPB=124;DPRA=0;EPP=3.1137;EPPR=7.18293;GTI=0;LEN=1;MEANALT=2;MQM=60;MQMR=60;NS=1;NUMALT=1;ODDS=588.757;PAIRED=0.142857;PAIREDR=1;PAO=0;PQA=0;PQR=0;PRO=0;QA=777;QR=3652;RO=102;RPL=8;RPP=5.59539;RPPR=3.35092;RPR=13;RUN=1;SAF=14;SAP=8.07707;SAR=7;SRF=35;SRP=24.8102;SRR=67;TYPE=snp	GT:DP:AD:RO:QR:AO:QA:GL	0:124:102,21:102:3652:21:777:0,-258.604
contig_1001_1|arrow	553731	.	T	A	4.83369e-14	PASS	AB=0;ABP=0;AC=0;AF=0;AN=1;AO=28;CIGAR=1X;DP=122;DPB=122;DPRA=0;EPP=3.32051;EPPR=10.4949;GTI=0;LEN=1;MEANALT=1;MQM=60;MQMR=60;NS=1;NUMALT=1;ODDS=481.729;PAIRED=0.178571;PAIREDR=1;PAO=0;PQA=0;PQR=0;PRO=0;QA=1024;QR=3378;RO=94;RPL=12;RPP=4.25114;RPPR=8.9241;RPR=16;RUN=1;SAF=13;SAP=3.32051;SAR=15;SRF=55;SRP=8.9241;SRR=39;TYPE=snp	GT:DP:AD:RO:QR:AO:QA:GL	0:122:94,28:94:3378:28:1024:0,-211.734
contig_1001_1|arrow	553800	.	C	T	5.47261e-14	PASS	AB=0;ABP=0;AC=0;AF=0;AN=1;AO=30;CIGAR=1X;DP=123;DPB=123;DPRA=0;EPP=5.61607;EPPR=42.2602;GTI=0;LEN=1;MEANALT=1;MQM=60;MQMR=60;NS=1;NUMALT=1;ODDS=431.808;PAIRED=0.266667;PAIREDR=1;PAO=0;PQA=0;PQR=0;PRO=0;QA=1072;QR=3223;RO=93;RPL=16;RPP=3.29983;RPPR=20.0318;RPR=14;RUN=1;SAF=18;SAP=5.61607;SAR=12;SRF=48;SRP=3.22044;SRR=45;TYPE=snp	GT:DP:AD:RO:QR:AO:QA:GL	0:123:93,30:93:3223:30:1072:0,-193.472
contig_1001_1|arrow	553821	.	CCG	GCC	0	PASS	AB=0;ABP=0;AC=0;AF=0;AN=1;AO=16;CIGAR=1X1M1X;DP=109;DPB=109;DPRA=0;EPP=3.55317;EPPR=18.9659;GTI=0;LEN=3;MEANALT=2;MQM=60;MQMR=60;NS=1;NUMALT=1;ODDS=552.086;PAIRED=0.25;PAIREDR=1;PAO=0;PQA=0;PQR=0;PRO=0;QA=568;QR=3253;RO=92;RPL=5;RPP=7.89611;RPPR=6.40913;RPR=11;RUN=1;SAF=12;SAP=11.6962;SAR=4;SRF=49;SRP=3.86001;SRR=43;TYPE=complex	GT:DP:AD:RO:QR:AO:QA:GL	0:109:92,16:92:3253:16:568:0,-241.542
contig_1001_1|arrow	553893	.	CC	TG	5.35204e-14	PASS	AB=0;ABP=0;AC=0;AF=0;AN=1;AO=28;CIGAR=2X;DP=109;DPB=109;DPRA=0;EPP=10.7656;EPPR=5.18177;GTI=0;LEN=2;MEANALT=1;MQM=60;MQMR=60;NS=1;NUMALT=1;ODDS=389.124;PAIRED=0.178571;PAIREDR=1;PAO=0;PQA=0;PQR=0;PRO=0;QA=1024;QR=2929;RO=81;RPL=13;RPP=3.32051;RPPR=4.32391;RPR=15;RUN=1;SAF=10;SAP=7.97367;SAR=18;SRF=25;SRP=28.7731;SRR=56;TYPE=complex	GT:DP:AD:RO:QR:AO:QA:GL	0:109:81,28:81:2929:28:1024:0,-171.353
contig_1001_1|arrow	553935	.	C	T	0	PASS	AB=0;ABP=0;AC=0;AF=0;AN=1;AO=18;CIGAR=1X;DP=108;DPB=108;DPRA=0;EPP=15.074;EPPR=23.5295;GTI=0;LEN=1;MEANALT=2;MQM=60;MQMR=60;NS=1;NUMALT=1;ODDS=532.012;PAIRED=0.277778;PAIREDR=1;PAO=0;PQA=0;PQR=0;PRO=0;QA=666;QR=3195;RO=89;RPL=18;RPP=42.0968;RPPR=3.22989;RPR=0;RUN=1;SAF=4;SAP=15.074;SAR=14;SRF=38;SRP=7.13366;SRR=51;TYPE=snp	GT:DP:AD:RO:QR:AO:QA:GL	0:108:89,18:89:3195:18:666:0,-227.484
contig_1001_1|arrow	561505	.	A	C	0	PASS	AB=0;ABP=0;AC=0;AF=0;AN=1;AO=10;CIGAR=1X;DP=113;DPB=113;DPRA=0;EPP=16.9077;EPPR=3.09546;GTI=0;LEN=1;MEANALT=2;MQM=60;MQMR=60;NS=1;NUMALT=1;ODDS=621.616;PAIRED=1;PAIREDR=0.980392;PAO=0;PQA=0;PQR=0;PRO=0;QA=131;QR=3112;RO=102;RPL=8;RPP=10.8276;RPPR=5.13919;RPR=2;RUN=1;SAF=9;SAP=16.9077;SAR=1;SRF=56;SRP=5.13919;SRR=46;TYPE=snp	GT:DP:AD:RO:QR:AO:QA:GL	0:113:102,10:102:3112:10:131:0,-268.328
contig_1001_1|arrow	593753	.	G	A	0	PASS	AB=0;ABP=0;AC=0;AF=0;AN=1;AO=15;CIGAR=1X;DP=106;DPB=106;DPRA=0;EPP=3.15506;EPPR=15.6335;GTI=0;LEN=1;MEANALT=1;MQM=60;MQMR=60;NS=1;NUMALT=1;ODDS=559.489;PAIRED=0.533333;PAIREDR=0.989011;PAO=0;PQA=0;PQR=0;PRO=0;QA=555;QR=3245;RO=91;RPL=7;RPP=3.15506;RPPR=3.03416;RPR=8;RUN=1;SAF=15;SAP=35.5824;SAR=0;SRF=52;SRP=7.04303;SRR=39;TYPE=snp	GT:DP:AD:RO:QR:AO:QA:GL	0:106:91,15:91:3245:15:555:0,-241.955
contig_1001_1|arrow	593765	.	A	T	0	PASS	AB=0;ABP=0;AC=0;AF=0;AN=1;AO=17;CIGAR=1X;DP=115;DPB=115;DPRA=0;EPP=3.13803;EPPR=8.68272;GTI=0;LEN=1;MEANALT=1;MQM=60;MQMR=60;NS=1;NUMALT=1;ODDS=600.154;PAIRED=0.470588;PAIREDR=0.989796;PAO=0;PQA=0;PQR=0;PRO=0;QA=622;QR=3516;RO=98;RPL=7;RPP=4.1599;RPPR=4.4284;RPR=10;RUN=1;SAF=15;SAP=24.5973;SAR=2;SRF=54;SRP=5.22609;SRR=44;TYPE=snp	GT:DP:AD:RO:QR:AO:QA:GL	0:115:98,17:98:3516:17:622:0,-260.308
contig_1001_1|arrow	593840	.	AGG	GGA	0	PASS	AB=0;ABP=0;AC=0;AF=0;AN=1;AO=19;CIGAR=1X1M1X;DP=119;DPB=119;DPRA=0;EPP=12.2676;EPPR=4.78696;GTI=0;LEN=3;MEANALT=2;MQM=60;MQMR=60;NS=1;NUMALT=1;ODDS=587.932;PAIRED=0.105263;PAIREDR=0.989899;PAO=0;PQA=0;PQR=0;PRO=0;QA=666;QR=3510;RO=99;RPL=10;RPP=3.12459;RPPR=4.08507;RPR=9;RUN=1;SAF=11;SAP=4.03889;SAR=8;SRF=54;SRP=4.78696;SRR=45;TYPE=complex	GT:DP:AD:RO:QR:AO:QA:GL	0:119:99,19:99:3510:19:666:0,-255.836
contig_1001_1|arrow	594011	.	T	C	4.46001e-15	PASS	AB=0;ABP=0;AC=0;AF=0;AN=1;AO=16;CIGAR=1X;DP=121;DPB=121;DPRA=0;EPP=5.18177;EPPR=3.19643;GTI=0;LEN=1;MEANALT=1;MQM=60;MQMR=60;NS=1;NUMALT=1;ODDS=686.457;PAIRED=0.4375;PAIREDR=0.990476;PAO=0;PQA=0;PQR=0;PRO=0;QA=542;QR=3849;RO=105;RPL=16;RPP=37.7539;RPPR=20.4028;RPR=0;RUN=1;SAF=6;SAP=5.18177;SAR=10;SRF=63;SRP=12.1305;SRR=42;TYPE=snp	GT:DP:AD:RO:QR:AO:QA:GL	0:121:105,16:105:3849:16:542:0,-297.484
contig_1001_1|arrow	594712	.	C	T	0	PASS	AB=0;ABP=0;AC=0;AF=0;AN=1;AO=12;CIGAR=1X;DP=126;DPB=126;DPRA=0;EPP=3.73412;EPPR=4.56684;GTI=0;LEN=1;MEANALT=2;MQM=60;MQMR=60;NS=1;NUMALT=1;ODDS=742.526;PAIRED=0;PAIREDR=1;PAO=0;PQA=0;PQR=0;PRO=0;QA=408;QR=4009;RO=113;RPL=8;RPP=5.9056;RPPR=3.49071;RPR=4;RUN=1;SAF=5;SAP=3.73412;SAR=7;SRF=62;SRP=5.3355;SRR=51;TYPE=snp	GT:DP:AD:RO:QR:AO:QA:GL	0:126:113,12:113:4009:12:408:0,-323.94
contig_1001_1|arrow	594738	.	G	A	0	PASS	AB=0;ABP=0;AC=0;AF=0;AN=1;AO=12;CIGAR=1X;DP=124;DPB=124;DPRA=0;EPP=3.0103;EPPR=3.08785;GTI=0;LEN=1;MEANALT=1;MQM=60;MQMR=60;NS=1;NUMALT=1;ODDS=726.867;PAIRED=0;PAIREDR=1;PAO=0;PQA=0;PQR=0;PRO=0;QA=420;QR=3944;RO=112;RPL=9;RPP=9.52472;RPPR=3.70827;RPR=3;RUN=1;SAF=5;SAP=3.73412;SAR=7;SRF=64;SRP=7.97367;SRR=48;TYPE=snp	GT:DP:AD:RO:QR:AO:QA:GL	0:124:112,12:112:3944:12:420:0,-316.986
contig_1001_1|arrow	595612	.	CTAAAAAGG	TTAATAAGA	2.77291e-15	PASS	AB=0;ABP=0;AC=0;AF=0;AN=1;AO=11;CIGAR=1X3M1X3M1X;DP=104;DPB=104;DPRA=0;EPP=7.94546;EPPR=4.94315;GTI=0;LEN=9;MEANALT=3;MQM=60;MQMR=60;NS=1;NUMALT=1;ODDS=580.101;PAIRED=0.454545;PAIREDR=0.956044;PAO=0;PQA=0;PQR=0;PRO=0;QA=400;QR=3187;RO=91;RPL=0;RPP=26.8965;RPPR=3.22506;RPR=11;RUN=1;SAF=8;SAP=7.94546;SAR=3;SRF=55;SRP=11.6246;SRR=36;TYPE=complex	GT:DP:AD:RO:QR:AO:QA:GL	0:104:91,11:91:3187:11:400:0,-250.743
contig_1001_1|arrow	595629	.	G	A	0	PASS	AB=0;ABP=0;AC=0;AF=0;AN=1;AO=20;CIGAR=1X;DP=117;DPB=117;DPRA=0;EPP=18.6449;EPPR=12.8827;GTI=0;LEN=1;MEANALT=1;MQM=60;MQMR=60;NS=1;NUMALT=1;ODDS=582.624;PAIRED=0.35;PAIREDR=0.958763;PAO=0;PQA=0;PQR=0;PRO=0;QA=728;QR=3477;RO=97;RPL=0;RPP=46.4397;RPPR=3.21178;RPR=20;RUN=1;SAF=16;SAP=18.6449;SAR=4;SRF=57;SRP=9.47994;SRR=40;TYPE=snp	GT:DP:AD:RO:QR:AO:QA:GL	0:117:97,20:97:3477:20:728:0,-247.265
contig_1001_1|arrow	599719	.	C	A	1.0367e-14	PASS	AB=0;ABP=0;AC=0;AF=0;AN=1;AO=10;CIGAR=1X;DP=99;DPB=99;DPRA=0;EPP=24.725;EPPR=4.98658;GTI=0;LEN=1;MEANALT=1;MQM=60;MQMR=60;NS=1;NUMALT=1;ODDS=511.644;PAIRED=0.7;PAIREDR=0.932584;PAO=0;PQA=0;PQR=0;PRO=0;QA=110;QR=2575;RO=89;RPL=9;RPP=16.9077;RPPR=32.8985;RPR=1;RUN=1;SAF=9;SAP=16.9077;SAR=1;SRF=50;SRP=5.96253;SRR=39;TYPE=snp	GT:DP:AD:RO:QR:AO:QA:GL	0:99:89,10:89:2575:10:110:0,-221.918
contig_1001_1|arrow	601248	.	C	T	7.12416e-16	PASS	AB=0;ABP=0;AC=0;AF=0;AN=1;AO=10;CIGAR=1X;DP=101;DPB=101;DPRA=0;EPP=16.9077;EPPR=11.6246;GTI=0;LEN=1;MEANALT=1;MQM=1;MQMR=18.5055;NS=1;NUMALT=1;ODDS=205.798;PAIRED=1;PAIREDR=0.967033;PAO=0;PQA=0;PQR=0;PRO=0;QA=370;QR=3231;RO=91;RPL=7;RPP=6.48466;RPPR=3.03416;RPR=3;RUN=1;SAF=8;SAP=10.8276;SAR=2;SRF=48;SRP=3.60686;SRR=43;TYPE=snp	GT:DP:AD:RO:QR:AO:QA:GL	0:101:91,10:91:3231:10:370:0,-89.2344
contig_1001_1|arrow	601433	.	G	A	3.48839e-15	PASS	AB=0;ABP=0;AC=0;AF=0;AN=1;AO=13;CIGAR=1X;DP=91;DPB=91;DPRA=0;EPP=3.17734;EPPR=5.79424;GTI=0;LEN=1;MEANALT=1;MQM=1;MQMR=20.6667;NS=1;NUMALT=1;ODDS=199.834;PAIRED=1;PAIREDR=1;PAO=0;PQA=0;PQR=0;PRO=0;QA=481;QR=2796;RO=78;RPL=2;RPP=16.5402;RPPR=10.1372;RPR=11;RUN=1;SAF=5;SAP=4.51363;SAR=8;SRF=33;SRP=7.01917;SRR=45;TYPE=snp	GT:DP:AD:RO:QR:AO:QA:GL	0:91:78,13:78:2796:13:481:0,-87.8008
contig_1001_1|arrow	601466	.	C	T	2.52759e-15	PASS	AB=0;ABP=0;AC=0;AF=0;AN=1;AO=12;CIGAR=1X;DP=87;DPB=87;DPRA=0;EPP=5.9056;EPPR=3.27088;GTI=0;LEN=1;MEANALT=1;MQM=1;MQMR=34.04;NS=1;NUMALT=1;ODDS=313.188;PAIRED=1;PAIREDR=1;PAO=0;PQA=0;PQR=0;PRO=0;QA=444;QR=2675;RO=75;RPL=9;RPP=9.52472;RPPR=3.03925;RPR=3;RUN=1;SAF=5;SAP=3.73412;SAR=7;SRF=39;SRP=3.27088;SRR=36;TYPE=snp	GT:DP:AD:RO:QR:AO:QA:GL	0:87:75,12:75:2675:12:444:0,-136.28
contig_1001_1|arrow	601738	.	C	T	0	PASS	AB=0;ABP=0;AC=0;AF=0;AN=1;AO=19;CIGAR=1X;DP=126;DPB=126;DPRA=0;EPP=12.2676;EPPR=20.0777;GTI=0;LEN=1;MEANALT=1;MQM=16.5263;MQMR=22.5047;NS=1;NUMALT=1;ODDS=259.347;PAIRED=1;PAIREDR=0.990654;PAO=0;PQA=0;PQR=0;PRO=0;QA=671;QR=3857;RO=107;RPL=10;RPP=3.12459;RPPR=4.65412;RPR=9;RUN=1;SAF=15;SAP=16.8392;SAR=4;SRF=56;SRP=3.51765;SRR=51;TYPE=snp	GT:DP:AD:RO:QR:AO:QA:GL	0:126:107,19:107:3857:19:671:0,-113.36
contig_1001_1|arrow	602224	.	CTTTTAC	CTTTAC	1.20564e-15	PASS	AB=0;ABP=0;AC=0;AF=0;AN=1;AO=28;CIGAR=1M1D5M;DP=127;DPB=123;DPRA=0;EPP=3.32051;EPPR=3.80798;GTI=0;LEN=1;MEANALT=2;MQM=19.9643;MQMR=22.0714;NS=1;NUMALT=1;ODDS=204.007;PAIRED=1;PAIREDR=0.979592;PAO=0;PQA=0;PQR=0;PRO=0;QA=340;QR=3520;RO=98;RPL=15;RPP=3.32051;RPPR=11.8735;RPR=13;RUN=1;SAF=6;SAP=22.8638;SAR=22;SRF=57;SRP=8.68272;SRR=41;TYPE=del	GT:DP:AD:RO:QR:AO:QA:GL	0:127:98,28:98:3520:28:340:0,-88.8461
contig_1001_1|arrow	611226	.	G	A	1.94372e-14	PASS	AB=0;ABP=0;AC=0;AF=0;AN=1;AO=13;CIGAR=1X;DP=89;DPB=89;DPRA=0;EPP=3.17734;EPPR=8.76177;GTI=0;LEN=1;MEANALT=2;MQM=60;MQMR=60;NS=1;NUMALT=1;ODDS=373.156;PAIRED=0.153846;PAIREDR=0.972973;PAO=0;PQA=0;PQR=0;PRO=0;QA=455;QR=2252;RO=74;RPL=0;RPP=31.2394;RPPR=14.748;RPR=13;RUN=1;SAF=7;SAP=3.17734;SAR=6;SRF=37;SRP=3.0103;SRR=37;TYPE=snp	GT:DP:AD:RO:QR:AO:QA:GL	0:89:74,13:74:2252:13:455:0,-161.634
contig_1001_1|arrow	611385	.	G	A	2.65214e-15	PASS	AB=0;ABP=0;AC=0;AF=0;AN=1;AO=11;CIGAR=1X;DP=110;DPB=110;DPRA=0;EPP=12.6832;EPPR=4.08507;GTI=0;LEN=1;MEANALT=1;MQM=60;MQMR=60;NS=1;NUMALT=1;ODDS=632.738;PAIRED=0.545455;PAIREDR=0.909091;PAO=0;PQA=0;PQR=0;PRO=0;QA=407;QR=3437;RO=99;RPL=0;RPP=26.8965;RPPR=3.03223;RPR=11;RUN=1;SAF=9;SAP=12.6832;SAR=2;SRF=40;SRP=10.9285;SRR=59;TYPE=snp	GT:DP:AD:RO:QR:AO:QA:GL	0:110:99,11:99:3437:11:407:0,-272.53
contig_1001_1|arrow	611408	.	T	C	1.82024e-14	PASS	AB=0;ABP=0;AC=0;AF=0;AN=1;AO=11;CIGAR=1X;DP=105;DPB=105;DPRA=0;EPP=12.6832;EPPR=4.48875;GTI=0;LEN=1;MEANALT=1;MQM=60;MQMR=60;NS=1;NUMALT=1;ODDS=637.632;PAIRED=0.545455;PAIREDR=0.893617;PAO=0;PQA=0;PQR=0;PRO=0;QA=369;QR=3416;RO=94;RPL=0;RPP=26.8965;RPPR=3.0103;RPR=11;RUN=1;SAF=9;SAP=12.6832;SAR=2;SRF=42;SRP=5.32038;SRR=52;TYPE=snp	GT:DP:AD:RO:QR:AO:QA:GL	0:105:94,11:94:3416:11:369:0,-274.099
contig_1001_1|arrow	611434	.	A	G	2.98362e-15	PASS	AB=0;ABP=0;AC=0;AF=0;AN=1;AO=11;CIGAR=1X;DP=92;DPB=92;DPRA=0;EPP=7.94546;EPPR=3.25157;GTI=0;LEN=1;MEANALT=1;MQM=60;MQMR=60;NS=1;NUMALT=1;ODDS=502.045;PAIRED=0.545455;PAIREDR=0.864198;PAO=0;PQA=0;PQR=0;PRO=0;QA=407;QR=2835;RO=81;RPL=6;RPP=3.20771;RPPR=3.25157;RPR=5;RUN=1;SAF=9;SAP=12.6832;SAR=2;SRF=34;SRP=7.5409;SRR=47;TYPE=snp	GT:DP:AD:RO:QR:AO:QA:GL	0:92:81,11:81:2835:11:407:0,-218.382
contig_1001_1|arrow	611493	.	C	T	0	PASS	AB=0;ABP=0;AC=0;AF=0;AN=1;AO=13;CIGAR=1X;DP=103;DPB=103;DPRA=0;EPP=3.17734;EPPR=4.20583;GTI=0;LEN=1;MEANALT=2;MQM=60;MQMR=60;NS=1;NUMALT=1;ODDS=507.311;PAIRED=0.538462;PAIREDR=0.898876;PAO=0;PQA=0;PQR=0;PRO=0;QA=481;QR=2937;RO=89;RPL=8;RPP=4.51363;RPPR=3.62026;RPR=5;RUN=1;SAF=10;SAP=11.1951;SAR=3;SRF=48;SRP=4.20583;SRR=41;TYPE=snp	GT:DP:AD:RO:QR:AO:QA:GL	0:103:89,13:89:2937:13:481:0,-220.902
contig_1001_1|arrow	611503	.	A	G	0	PASS	AB=0;ABP=0;AC=0;AF=0;AN=1;AO=13;CIGAR=1X;DP=102;DPB=102;DPRA=0;EPP=3.17734;EPPR=4.98658;GTI=0;LEN=1;MEANALT=1;MQM=60;MQMR=60;NS=1;NUMALT=1;ODDS=580.897;PAIRED=0.538462;PAIREDR=0.921348;PAO=0;PQA=0;PQR=0;PRO=0;QA=443;QR=3255;RO=89;RPL=8;RPP=4.51363;RPPR=3.0347;RPR=5;RUN=1;SAF=10;SAP=11.1951;SAR=3;SRF=49;SRP=4.98658;SRR=40;TYPE=snp	GT:DP:AD:RO:QR:AO:QA:GL	0:102:89,13:89:3255:13:443:0,-252.956
contig_1001_1|arrow	611509	.	C	T	1.76293e-14	PASS	AB=0;ABP=0;AC=0;AF=0;AN=1;AO=10;CIGAR=1X;DP=94;DPB=94;DPRA=0;EPP=3.87889;EPPR=8.07707;GTI=0;LEN=1;MEANALT=1;MQM=60;MQMR=60;NS=1;NUMALT=1;ODDS=519.468;PAIRED=0.7;PAIREDR=0.916667;PAO=0;PQA=0;PQR=0;PRO=0;QA=370;QR=2896;RO=84;RPL=5;RPP=3.0103;RPPR=3.94093;RPR=5;RUN=1;SAF=7;SAP=6.48466;SAR=3;SRF=44;SRP=3.42391;SRR=40;TYPE=snp	GT:DP:AD:RO:QR:AO:QA:GL	0:94:84,10:84:2896:10:370:0,-227.194
contig_1001_1|arrow	611644	.	A	G	3.55643e-15	PASS	AB=0;ABP=0;AC=0;AF=0;AN=1;AO=14;CIGAR=1X;DP=108;DPB=108;DPRA=0;EPP=18.5208;EPPR=26.6655;GTI=0;LEN=1;MEANALT=1;MQM=60;MQMR=60;NS=1;NUMALT=1;ODDS=599.468;PAIRED=0.5;PAIREDR=0.989362;PAO=0;PQA=0;PQR=0;PRO=0;QA=494;QR=3378;RO=94;RPL=0;RPP=33.4109;RPPR=18.6264;RPR=14;RUN=1;SAF=2;SAP=18.5208;SAR=12;SRF=55;SRP=8.9241;SRR=39;TYPE=snp	GT:DP:AD:RO:QR:AO:QA:GL	0:108:94,14:94:3378:14:494:0,-259.418
contig_1001_1|arrow	611673	.	G	A	0	PASS	AB=0;ABP=0;AC=0;AF=0;AN=1;AO=17;CIGAR=1X;DP=111;DPB=111;DPRA=0;EPP=18.4661;EPPR=56.2345;GTI=0;LEN=1;MEANALT=1;MQM=60;MQMR=60;NS=1;NUMALT=1;ODDS=551.255;PAIRED=0.411765;PAIREDR=1;PAO=0;PQA=0;PQR=0;PRO=0;QA=617;QR=3276;RO=94;RPL=0;RPP=39.9253;RPPR=8.9241;RPR=17;RUN=1;SAF=3;SAP=18.4661;SAR=14;SRF=50;SRP=3.84193;SRR=44;TYPE=snp	GT:DP:AD:RO:QR:AO:QA:GL	0:111:94,17:94:3276:17:617:0,-239.164
contig_1001_1|arrow	611775	.	A	C	0	PASS	AB=0;ABP=0;AC=0;AF=0;AN=1;AO=13;CIGAR=1X;DP=97;DPB=97;DPRA=0;EPP=3.17734;EPPR=4.66476;GTI=0;LEN=1;MEANALT=1;MQM=60;MQMR=60;NS=1;NUMALT=1;ODDS=521.937;PAIRED=0.307692;PAIREDR=0.964286;PAO=0;PQA=0;PQR=0;PRO=0;QA=457;QR=3034;RO=84;RPL=9;RPP=7.18621;RPPR=8.07707;RPR=4;RUN=1;SAF=8;SAP=4.51363;SAR=5;SRF=23;SRP=40.3389;SRR=61;TYPE=snp	GT:DP:AD:RO:QR:AO:QA:GL	0:97:84,13:84:3034:13:457:0,-231.807
contig_1001_1|arrow	618762	.	G	T	7.08202e-15	PASS	AB=0;ABP=0;AC=0;AF=0;AN=1;AO=10;CIGAR=1X;DP=89;DPB=89;DPRA=0;EPP=24.725;EPPR=3.25768;GTI=0;LEN=1;MEANALT=1;MQM=60;MQMR=60;NS=1;NUMALT=1;ODDS=477.114;PAIRED=1;PAIREDR=0.987342;PAO=0;PQA=0;PQR=0;PRO=0;QA=110;QR=2411;RO=79;RPL=7;RPP=6.48466;RPPR=7.6556;RPR=3;RUN=1;SAF=7;SAP=6.48466;SAR=3;SRF=29;SRP=15.1321;SRR=50;TYPE=snp	GT:DP:AD:RO:QR:AO:QA:GL	0:89:79,10:79:2411:10:110:0,-207.177
contig_1001_1|arrow	623408	.	C	G	0	PASS	AB=0;ABP=0;AC=0;AF=0;AN=1;AO=10;CIGAR=1X;DP=112;DPB=112;DPRA=0;EPP=6.48466;EPPR=3.7767;GTI=0;LEN=1;MEANALT=1;MQM=60;MQMR=60;NS=1;NUMALT=1;ODDS=573.433;PAIRED=1;PAIREDR=1;PAO=0;PQA=0;PQR=0;PRO=0;QA=156;QR=2918;RO=102;RPL=7;RPP=6.48466;RPPR=3.09546;RPR=3;RUN=1;SAF=10;SAP=24.725;SAR=0;SRF=40;SRP=13.3141;SRR=62;TYPE=snp	GT:DP:AD:RO:QR:AO:QA:GL	0:112:102,10:102:2918:10:156:0,-248.589
contig_1001_1|arrow	632774	.	ATG	ATT	9.08766e-17	PASS	AB=0;ABP=0;AC=0;AF=0;AN=1;AO=11;CIGAR=2M1X;DP=86;DPB=88.3333;DPRA=0;EPP=4.78696;EPPR=3.49285;GTI=0;LEN=1;MEANALT=4;MQM=60;MQMR=60;NS=1;NUMALT=1;ODDS=421.121;PAIRED=1;PAIREDR=1;PAO=2.5;PQA=46;PQR=46;PRO=1.5;QA=169;QR=2231;RO=72;RPL=5;RPP=3.20771;RPPR=33.8935;RPR=6;RUN=1;SAF=1;SAP=19.0002;SAR=10;SRF=32;SRP=4.9405;SRR=40;TYPE=snp	GT:DP:AD:RO:QR:AO:QA:GL	0:86:72,11:72:2231:11:169:0,-185.656
contig_1001_1|arrow	635405	.	G	A	0	PASS	AB=0;ABP=0;AC=0;AF=0;AN=1;AO=23;CIGAR=1X;DP=135;DPB=135;DPRA=0;EPP=3.86001;EPPR=3.70827;GTI=0;LEN=1;MEANALT=1;MQM=21.5217;MQMR=60;NS=1;NUMALT=1;ODDS=784.411;PAIRED=0.217391;PAIREDR=1;PAO=0;PQA=0;PQR=0;PRO=0;QA=789;QR=4072;RO=112;RPL=7;RPP=10.6577;RPPR=9.29206;RPR=16;RUN=1;SAF=13;SAP=3.86001;SAR=10;SRF=64;SRP=7.97367;SRR=48;TYPE=snp	GT:DP:AD:RO:QR:AO:QA:GL	0:135:112,23:112:4072:23:789:0,-341.96
contig_1001_1|arrow	639970	.	G	A	0	PASS	AB=0;ABP=0;AC=0;AF=0;AN=1;AO=14;CIGAR=1X;DP=128;DPB=128;DPRA=0;EPP=3.0103;EPPR=3.69603;GTI=0;LEN=1;MEANALT=1;MQM=60;MQMR=60;NS=1;NUMALT=1;ODDS=757.875;PAIRED=0;PAIREDR=0.982456;PAO=0;PQA=0;PQR=0;PRO=0;QA=456;QR=4120;RO=114;RPL=0;RPP=33.4109;RPPR=6.74371;RPR=14;RUN=1;SAF=7;SAP=3.0103;SAR=7;SRF=40;SRP=25.0298;SRR=74;TYPE=snp	GT:DP:AD:RO:QR:AO:QA:GL	0:128:114,14:114:4120:14:456:0,-329.606
contig_1001_1|arrow	640044	.	G	A	2.85684e-14	PASS	AB=0;ABP=0;AC=0;AF=0;AN=1;AO=14;CIGAR=1X;DP=94;DPB=94;DPRA=0;EPP=3.0103;EPPR=17.5509;GTI=0;LEN=1;MEANALT=2;MQM=60;MQMR=60;NS=1;NUMALT=1;ODDS=491.675;PAIRED=0;PAIREDR=1;PAO=0;PQA=0;PQR=0;PRO=0;QA=470;QR=2847;RO=79;RPL=14;RPP=33.4109;RPPR=15.1321;RPR=0;RUN=1;SAF=7;SAP=3.0103;SAR=7;SRF=37;SRP=3.69747;SRR=42;TYPE=snp	GT:DP:AD:RO:QR:AO:QA:GL	0:94:79,14:79:2847:14:470:0,-213.84
contig_1001_1|arrow	646502	.	C	T	0	PASS	AB=0;ABP=0;AC=0;AF=0;AN=1;AO=13;CIGAR=1X;DP=119;DPB=119;DPRA=0;EPP=7.18621;EPPR=4.02365;GTI=0;LEN=1;MEANALT=2;MQM=60;MQMR=60;NS=1;NUMALT=1;ODDS=661.596;PAIRED=0;PAIREDR=1;PAO=0;PQA=0;PQR=0;PRO=0;QA=431;QR=3663;RO=105;RPL=13;RPP=31.2394;RPPR=20.4028;RPR=0;RUN=1;SAF=9;SAP=7.18621;SAR=4;SRF=30;SRP=44.8887;SRR=75;TYPE=snp	GT:DP:AD:RO:QR:AO:QA:GL	0:119:105,13:105:3663:13:431:0,-290.753
contig_1001_1|arrow	668101	.	T	C	0	PASS	AB=0;ABP=0;AC=0;AF=0;AN=1;AO=10;CIGAR=1X;DP=103;DPB=103;DPRA=0;EPP=3.87889;EPPR=4.15441;GTI=0;LEN=1;MEANALT=1;MQM=60;MQMR=60;NS=1;NUMALT=1;ODDS=556.01;PAIRED=0.5;PAIREDR=0.956989;PAO=0;PQA=0;PQR=0;PRO=0;QA=370;QR=3077;RO=93;RPL=3;RPP=6.48466;RPPR=3.22044;RPR=7;RUN=1;SAF=5;SAP=3.0103;SAR=5;SRF=37;SRP=11.4393;SRR=56;TYPE=snp	GT:DP:AD:RO:QR:AO:QA:GL	0:103:93,10:93:3077:10:370:0,-243.468
contig_1001_1|arrow	668144	.	A	G	3.52585e-14	PASS	AB=0;ABP=0;AC=0;AF=0;AN=1;AO=17;CIGAR=1X;DP=120;DPB=120;DPRA=0;EPP=13.3567;EPPR=12.3076;GTI=0;LEN=1;MEANALT=1;MQM=60;MQMR=60;NS=1;NUMALT=1;ODDS=655.369;PAIRED=0.411765;PAIREDR=0.970874;PAO=0;PQA=0;PQR=0;PRO=0;QA=603;QR=3775;RO=103;RPL=5;RPP=9.26925;RPPR=3.03138;RPR=12;RUN=1;SAF=7;SAP=4.1599;SAR=10;SRF=45;SRP=6.5732;SRR=58;TYPE=snp	GT:DP:AD:RO:QR:AO:QA:GL	0:120:103,17:103:3775:17:603:0,-285.327
contig_1001_1|arrow	669988	.	ATTTTAATTTTC	ATTTTTAATTTTC	6.14782e-15	PASS	AB=0;ABP=0;AC=0;AF=0;AN=1;AO=10;CIGAR=1M1I11M;DP=119;DPB=119.917;DPRA=0;EPP=3.87889;EPPR=4.65412;GTI=0;LEN=1;MEANALT=3;MQM=60;MQMR=60;NS=1;NUMALT=1;ODDS=716.017;PAIRED=0.3;PAIREDR=0.990654;PAO=0;PQA=0;PQR=0;PRO=0;QA=346;QR=3831;RO=107;RPL=6;RPP=3.87889;RPPR=20.0777;RPR=4;RUN=1;SAF=2;SAP=10.8276;SAR=8;SRF=57;SRP=4.00471;SRR=50;TYPE=ins	GT:DP:AD:RO:QR:AO:QA:GL	0:119:107,10:107:3831:10:346:0,-313.544
contig_1001_1|arrow	670943	.	C	T	7.4135e-15	PASS	AB=0;ABP=0;AC=0;AF=0;AN=1;AO=10;CIGAR=1X;DP=91;DPB=91;DPRA=0;EPP=3.87889;EPPR=5.18177;GTI=0;LEN=1;MEANALT=1;MQM=60;MQMR=60;NS=1;NUMALT=1;ODDS=515.708;PAIRED=0.6;PAIREDR=1;PAO=0;PQA=0;PQR=0;PRO=0;QA=370;QR=2875;RO=81;RPL=8;RPP=10.8276;RPPR=9.04217;RPR=2;RUN=1;SAF=2;SAP=10.8276;SAR=8;SRF=49;SRP=10.7579;SRR=32;TYPE=snp	GT:DP:AD:RO:QR:AO:QA:GL	0:91:81,10:81:2875:10:370:0,-225.313
contig_1001_1|arrow	674999	.	G	A	4.61074e-14	PASS	AB=0;ABP=0;AC=0;AF=0;AN=1;AO=27;CIGAR=1X;DP=96;DPB=96;DPRA=0;EPP=16.6021;EPPR=5.55942;GTI=0;LEN=1;MEANALT=1;MQM=60;MQMR=60;NS=1;NUMALT=1;ODDS=321.125;PAIRED=1;PAIREDR=1;PAO=0;PQA=0;PQR=0;PRO=0;QA=975;QR=2529;RO=69;RPL=14;RPP=3.09072;RPPR=6.81824;RPR=13;RUN=1;SAF=15;SAP=3.73412;SAR=12;SRF=28;SRP=8.32883;SRR=41;TYPE=snp	GT:DP:AD:RO:QR:AO:QA:GL	0:96:69,27:69:2529:27:975:0,-139.783
contig_1002_1|arrow	11130	.	T	C	2.76041e-14	PASS	AB=0;ABP=0;AC=0;AF=0;AN=1;AO=29;CIGAR=1X;DP=99;DPB=99;DPRA=0;EPP=19.8579;EPPR=20.8784;GTI=0;LEN=1;MEANALT=1;MQM=60;MQMR=60;NS=1;NUMALT=1;ODDS=292.855;PAIRED=1;PAIREDR=0.985714;PAO=0;PQA=0;PQR=0;PRO=0;QA=1061;QR=2480;RO=70;RPL=13;RPP=3.68421;RPPR=4.99565;RPR=16;RUN=1;SAF=11;SAP=6.67934;SAR=18;SRF=34;SRP=3.13438;SRR=36;TYPE=snp	GT:DP:AD:RO:QR:AO:QA:GL	0:99:70,29:70:2480:29:1061:0,-127.631
contig_1002_1|arrow	13731	.	G	A	250.376	PASS	AB=0;ABP=0;AC=1;AF=1;AN=1;AO=58;CIGAR=1X;DP=109;DPB=109;DPRA=0;EPP=15.1406;EPPR=5.09662;GTI=0;LEN=1;MEANALT=1;MQM=60;MQMR=60;NS=1;NUMALT=1;ODDS=57.6512;PAIRED=0.982759;PAIREDR=0.980392;PAO=0;PQA=0;PQR=0;PRO=0;QA=2076;QR=1789;RO=51;RPL=25;RPP=5.40641;RPPR=5.09662;RPR=33;RUN=1;SAF=29;SAP=3.0103;SAR=29;SRF=30;SRP=6.45911;SRR=21;TYPE=snp	GT:DP:AD:RO:QR:AO:QA:GL	1:109:51,58:51:1789:58:2076:-25.8181,0
contig_1002_1|arrow	16600	.	A	T	5.47261e-14	PASS	AB=0;ABP=0;AC=0;AF=0;AN=1;AO=34;CIGAR=1X;DP=125;DPB=125;DPRA=0;EPP=19.3602;EPPR=13.5336;GTI=0;LEN=1;MEANALT=1;MQM=60;MQMR=60;NS=1;NUMALT=1;ODDS=415.202;PAIRED=1;PAIREDR=1;PAO=0;PQA=0;PQR=0;PRO=0;QA=1210;QR=3193;RO=91;RPL=9;RPP=19.3602;RPPR=5.89764;RPR=25;RUN=1;SAF=12;SAP=9.39698;SAR=22;SRF=46;SRP=3.03416;SRR=45;TYPE=snp	GT:DP:AD:RO:QR:AO:QA:GL	0:125:91,34:91:3193:34:1210:0,-178.369
contig_1002_1|arrow	17038	.	CATG	CATATG	6.91912e-14	PASS	AB=0;ABP=0;AC=0;AF=0;AN=1;AO=41;CIGAR=1M2I3M;DP=125;DPB=146;DPRA=0;EPP=18.3165;EPPR=3.434;GTI=0;LEN=2;MEANALT=3;MQM=60;MQMR=60;NS=1;NUMALT=1;ODDS=325.558;PAIRED=1;PAIREDR=0.987805;PAO=0;PQA=0;PQR=0;PRO=0;QA=1305;QR=2869;RO=82;RPL=18;RPP=4.33437;RPPR=5.65844;RPR=23;RUN=1;SAF=25;SAP=7.30028;SAR=16;SRF=49;SRP=9.78953;SRR=33;TYPE=ins	GT:DP:AD:RO:QR:AO:QA:GL	0:125:82,41:82:2869:41:1305:0,-140.725
contig_1002_1|arrow	18151	.	A	C	0	PASS	AB=0;ABP=0;AC=0;AF=0;AN=1;AO=16;CIGAR=1X;DP=118;DPB=118;DPRA=0;EPP=7.89611;EPPR=4.37279;GTI=0;LEN=1;MEANALT=1;MQM=60;MQMR=60;NS=1;NUMALT=1;ODDS=577.125;PAIRED=1;PAIREDR=0.911765;PAO=0;PQA=0;PQR=0;PRO=0;QA=204;QR=2970;RO=102;RPL=11;RPP=7.89611;RPPR=22.1704;RPR=5;RUN=1;SAF=16;SAP=37.7539;SAR=0;SRF=47;SRP=4.37279;SRR=55;TYPE=snp	GT:DP:AD:RO:QR:AO:QA:GL	0:118:102,16:102:2970:16:204:0,-248.979
contig_1002_1|arrow	18900	.	T	A	2.10344e-14	PASS	AB=0;ABP=0;AC=0;AF=0;AN=1;AO=10;CIGAR=1X;DP=95;DPB=95;DPRA=0;EPP=3.0103;EPPR=3.03585;GTI=0;LEN=1;MEANALT=1;MQM=60;MQMR=60;NS=1;NUMALT=1;ODDS=557.838;PAIRED=0.1;PAIREDR=0.988235;PAO=0;PQA=0;PQR=0;PRO=0;QA=370;QR=3055;RO=85;RPL=0;RPP=24.725;RPPR=5.07959;RPR=10;RUN=1;SAF=5;SAP=3.0103;SAR=5;SRF=45;SRP=3.64897;SRR=40;TYPE=snp	GT:DP:AD:RO:QR:AO:QA:GL	0:95:85,10:85:3055:10:370:0,-241.501
contig_1002_1|arrow	18960	.	A	G	0	PASS	AB=0;ABP=0;AC=0;AF=0;AN=1;AO=19;CIGAR=1X;DP=102;DPB=102;DPRA=0;EPP=5.8675;EPPR=8.89682;GTI=0;LEN=1;MEANALT=1;MQM=60;MQMR=60;NS=1;NUMALT=1;ODDS=482.848;PAIRED=0.0526316;PAIREDR=0.975904;PAO=0;PQA=0;PQR=0;PRO=0;QA=635;QR=2981;RO=83;RPL=9;RPP=3.12459;RPPR=3.66436;RPR=10;RUN=1;SAF=8;SAP=4.03889;SAR=11;SRF=45;SRP=4.29225;SRR=38;TYPE=snp	GT:DP:AD:RO:QR:AO:QA:GL	0:102:83,19:83:2981:19:635:0,-211.039
contig_1002_1|arrow	19016	.	A	C	0	PASS	AB=0;ABP=0;AC=0;AF=0;AN=1;AO=23;CIGAR=1X;DP=119;DPB=119;DPRA=0;EPP=5.3706;EPPR=3.37221;GTI=0;LEN=1;MEANALT=1;MQM=60;MQMR=60;NS=1;NUMALT=1;ODDS=557.009;PAIRED=0.347826;PAIREDR=0.989583;PAO=0;PQA=0;PQR=0;PRO=0;QA=803;QR=3514;RO=96;RPL=11;RPP=3.10471;RPPR=5.27225;RPR=12;RUN=1;SAF=13;SAP=3.86001;SAR=10;SRF=59;SRP=13.9581;SRR=37;TYPE=snp	GT:DP:AD:RO:QR:AO:QA:GL	0:119:96,23:96:3514:23:803:0,-243.861
contig_1002_1|arrow	19071	.	GCA	ACG	0	PASS	AB=0;ABP=0;AC=0;AF=0;AN=1;AO=15;CIGAR=1X1M1X;DP=103;DPB=103;DPRA=0;EPP=4.31318;EPPR=11.1912;GTI=0;LEN=3;MEANALT=2;MQM=60;MQMR=60;NS=1;NUMALT=1;ODDS=523.412;PAIRED=0.533333;PAIREDR=0.976744;PAO=0;PQA=0;PQR=0;PRO=0;QA=525;QR=3047;RO=86;RPL=14;RPP=27.4756;RPPR=3.41429;RPR=1;RUN=1;SAF=8;SAP=3.15506;SAR=7;SRF=49;SRP=6.64625;SRR=37;TYPE=complex	GT:DP:AD:RO:QR:AO:QA:GL	0:103:86,15:86:3047:15:525:0,-226.868
contig_1002_1|arrow	19526	.	A	T	1.86841e-14	PASS	AB=0;ABP=0;AC=0;AF=0;AN=1;AO=12;CIGAR=1X;DP=114;DPB=114;DPRA=0;EPP=3.73412;EPPR=4.37279;GTI=0;LEN=1;MEANALT=1;MQM=60;MQMR=60;NS=1;NUMALT=1;ODDS=656.172;PAIRED=0.333333;PAIREDR=0.990196;PAO=0;PQA=0;PQR=0;PRO=0;QA=420;QR=3600;RO=102;RPL=0;RPP=29.068;RPPR=17.4016;RPR=12;RUN=1;SAF=5;SAP=3.73412;SAR=7;SRF=39;SRP=15.2727;SRR=63;TYPE=snp	GT:DP:AD:RO:QR:AO:QA:GL	0:114:102,12:102:3600:12:420:0,-286.044
contig_1002_1|arrow	19533	.	T	C	2.21193e-14	PASS	AB=0;ABP=0;AC=0;AF=0;AN=1;AO=12;CIGAR=1X;DP=115;DPB=115;DPRA=0;EPP=3.73412;EPPR=7.75381;GTI=0;LEN=1;MEANALT=1;MQM=60;MQMR=60;NS=1;NUMALT=1;ODDS=635.098;PAIRED=0.333333;PAIREDR=0.990291;PAO=0;PQA=0;PQR=0;PRO=0;QA=420;QR=3505;RO=103;RPL=0;RPP=29.068;RPPR=9.10307;RPR=12;RUN=1;SAF=5;SAP=3.73412;SAR=7;SRF=35;SRP=25.9689;SRR=68;TYPE=snp	GT:DP:AD:RO:QR:AO:QA:GL	0:115:103,12:103:3505:12:420:0,-277.487
contig_1002_1|arrow	19551	.	A	G	0	PASS	AB=0;ABP=0;AC=0;AF=0;AN=1;AO=27;CIGAR=1X;DP=130;DPB=130;DPRA=0;EPP=3.09072;EPPR=28.8361;GTI=0;LEN=1;MEANALT=1;MQM=60;MQMR=60;NS=1;NUMALT=1;ODDS=579.579;PAIRED=0.333333;PAIREDR=0.990291;PAO=0;PQA=0;PQR=0;PRO=0;QA=963;QR=3723;RO=103;RPL=0;RPP=61.6401;RPPR=3.53736;RPR=27;RUN=1;SAF=13;SAP=3.09072;SAR=14;SRF=45;SRP=6.5732;SRR=58;TYPE=snp	GT:DP:AD:RO:QR:AO:QA:GL	0:130:103,27:103:3723:27:963:0,-248.26
contig_1002_1|arrow	19930	.	A	G	0	PASS	AB=0;ABP=0;AC=0;AF=0;AN=1;AO=23;CIGAR=1X;DP=111;DPB=111;DPRA=0;EPP=7.63648;EPPR=25.2185;GTI=0;LEN=1;MEANALT=1;MQM=60;MQMR=60;NS=1;NUMALT=1;ODDS=469.408;PAIRED=0.347826;PAIREDR=1;PAO=0;PQA=0;PQR=0;PRO=0;QA=813;QR=3094;RO=88;RPL=18;RPP=18.9659;RPPR=5.47788;RPR=5;RUN=1;SAF=11;SAP=3.10471;SAR=12;SRF=46;SRP=3.40511;SRR=42;TYPE=snp	GT:DP:AD:RO:QR:AO:QA:GL	0:111:88,23:88:3094:23:813:0,-205.176
contig_1002_1|arrow	21309	.	C	T	5.63552e-15	PASS	AB=0;ABP=0;AC=0;AF=0;AN=1;AO=10;CIGAR=1X;DP=100;DPB=100;DPRA=0;EPP=3.0103;EPPR=6.48466;GTI=0;LEN=1;MEANALT=1;MQM=60;MQMR=60;NS=1;NUMALT=1;ODDS=590.821;PAIRED=0.1;PAIREDR=0.988889;PAO=0;PQA=0;PQR=0;PRO=0;QA=358;QR=3206;RO=90;RPL=0;RPP=24.725;RPPR=3.0103;RPR=10;RUN=1;SAF=5;SAP=3.0103;SAR=5;SRF=50;SRP=5.42305;SRR=40;TYPE=snp	GT:DP:AD:RO:QR:AO:QA:GL	0:100:90,10:90:3206:10:358:0,-256.175
contig_1002_1|arrow	21336	.	C	T	0	PASS	AB=0;ABP=0;AC=0;AF=0;AN=1;AO=11;CIGAR=1X;DP=107;DPB=107;DPRA=0;EPP=3.20771;EPPR=3.10078;GTI=0;LEN=1;MEANALT=1;MQM=60;MQMR=60;NS=1;NUMALT=1;ODDS=629.697;PAIRED=0.0909091;PAIREDR=0.989583;PAO=0;PQA=0;PQR=0;PRO=0;QA=407;QR=3440;RO=96;RPL=0;RPP=26.8965;RPPR=3.8246;RPR=11;RUN=1;SAF=5;SAP=3.20771;SAR=6;SRF=56;SRP=8.80089;SRR=40;TYPE=snp	GT:DP:AD:RO:QR:AO:QA:GL	0:107:96,11:96:3440:11:407:0,-272.805
contig_1002_1|arrow	21376	.	C	T	0	PASS	AB=0;ABP=0;AC=0;AF=0;AN=1;AO=11;CIGAR=1X;DP=86;DPB=86;DPRA=0;EPP=3.20771;EPPR=13.4623;GTI=0;LEN=1;MEANALT=1;MQM=60;MQMR=60;NS=1;NUMALT=1;ODDS=456.811;PAIRED=0.0909091;PAIREDR=1;PAO=0;PQA=0;PQR=0;PRO=0;QA=407;QR=2625;RO=75;RPL=10;RPP=19.0002;RPPR=3.27088;RPR=1;RUN=1;SAF=5;SAP=3.20771;SAR=6;SRF=44;SRP=7.90335;SRR=31;TYPE=snp	GT:DP:AD:RO:QR:AO:QA:GL	0:86:75,11:75:2625:11:407:0,-199.492
contig_1002_1|arrow	21385	.	T	C	0	PASS	AB=0;ABP=0;AC=0;AF=0;AN=1;AO=11;CIGAR=1X;DP=94;DPB=94;DPRA=0;EPP=3.20771;EPPR=14.5479;GTI=0;LEN=1;MEANALT=1;MQM=60;MQMR=60;NS=1;NUMALT=1;ODDS=537.305;PAIRED=0.0909091;PAIREDR=1;PAO=0;PQA=0;PQR=0;PRO=0;QA=369;QR=2985;RO=83;RPL=10;RPP=19.0002;RPPR=3.66436;RPR=1;RUN=1;SAF=5;SAP=3.20771;SAR=6;SRF=52;SRP=14.5479;SRR=31;TYPE=snp	GT:DP:AD:RO:QR:AO:QA:GL	0:94:83,11:83:2985:11:369:0,-235.331
contig_1002_1|arrow	21394	.	ATTTTTAC	ATTTTTTAC	1.83222e-14	PASS	AB=0;ABP=0;AC=0;AF=0;AN=1;AO=11;CIGAR=1M1I7M;DP=103;DPB=104.375;DPRA=0;EPP=3.20771;EPPR=5.3706;GTI=0;LEN=1;MEANALT=1;MQM=60;MQMR=60;NS=1;NUMALT=1;ODDS=614.917;PAIRED=0.0909091;PAIREDR=1;PAO=0;PQA=0;PQR=0;PRO=0;QA=357;QR=3341;RO=92;RPL=11;RPP=26.8965;RPPR=3.86001;RPR=0;RUN=1;SAF=5;SAP=3.20771;SAR=6;SRF=62;SRP=27.1797;SRR=30;TYPE=ins	GT:DP:AD:RO:QR:AO:QA:GL	0:103:92,11:92:3341:11:357:0,-268.452
contig_1002_1|arrow	25348	.	T	C	0	PASS	AB=0;ABP=0;AC=0;AF=0;AN=1;AO=41;CIGAR=1X;DP=93;DPB=93;DPRA=0;EPP=4.33437;EPPR=13.7006;GTI=0;LEN=1;MEANALT=1;MQM=60;MQMR=60;NS=1;NUMALT=1;ODDS=92.0603;PAIRED=1;PAIREDR=0.980769;PAO=0;PQA=0;PQR=0;PRO=0;QA=1419;QR=1874;RO=52;RPL=23;RPP=4.33437;RPPR=3.0103;RPR=18;RUN=1;SAF=21;SAP=3.06326;SAR=20;SRF=26;SRP=3.0103;SRR=26;TYPE=snp	GT:DP:AD:RO:QR:AO:QA:GL	0:93:52,41:52:1874:41:1419:0,-40.9355
contig_1002_1|arrow	26703	.	C	A	5.98488e-14	PASS	AB=0;ABP=0;AC=0;AF=0;AN=1;AO=30;CIGAR=1X;DP=88;DPB=88;DPRA=0;EPP=7.64277;EPPR=15.1406;GTI=0;LEN=1;MEANALT=1;MQM=60;MQMR=60;NS=1;NUMALT=1;ODDS=228.239;PAIRED=0.966667;PAIREDR=1;PAO=0;PQA=0;PQR=0;PRO=0;QA=944;QR=2056;RO=58;RPL=12;RPP=5.61607;RPPR=3.60933;RPR=18;RUN=1;SAF=17;SAP=4.16842;SAR=13;SRF=31;SRP=3.60933;SRR=27;TYPE=snp	GT:DP:AD:RO:QR:AO:QA:GL	0:88:58,30:58:2056:30:944:0,-100.058
contig_1002_1|arrow	27679	.	G	A	6.47307e-14	PASS	AB=0;ABP=0;AC=0;AF=0;AN=1;AO=40;CIGAR=1X;DP=101;DPB=101;DPRA=0;EPP=8.43898;EPPR=3.0459;GTI=0;LEN=1;MEANALT=1;MQM=60;MQMR=60;NS=1;NUMALT=1;ODDS=148.641;PAIRED=0.975;PAIREDR=1;PAO=0;PQA=0;PQR=0;PRO=0;QA=1454;QR=2169;RO=61;RPL=20;RPP=3.0103;RPPR=3.33068;RPR=20;RUN=1;SAF=21;SAP=3.22745;SAR=19;SRF=31;SRP=3.0459;SRR=30;TYPE=snp	GT:DP:AD:RO:QR:AO:QA:GL	0:101:61,40:61:2169:40:1454:0,-64.3085
contig_1002_1|arrow	30232	.	C	T	4.55645e-14	PASS	AB=0;ABP=0;AC=0;AF=0;AN=1;AO=19;CIGAR=1X;DP=101;DPB=101;DPRA=0;EPP=16.8392;EPPR=3.03779;GTI=0;LEN=1;MEANALT=2;MQM=60;MQMR=60;NS=1;NUMALT=1;ODDS=399.277;PAIRED=0;PAIREDR=0.822785;PAO=0;PQA=0;PQR=0;PRO=0;QA=690;QR=2563;RO=79;RPL=1;RPP=36.0395;RPPR=3.25768;RPR=18;RUN=1;SAF=3;SAP=22.325;SAR=16;SRF=29;SRP=15.1321;SRR=50;TYPE=snp	GT:DP:AD:RO:QR:AO:QA:GL	0:101:79,19:79:2563:19:690:0,-168.482
contig_1002_1|arrow	30281	.	C	T	4.46607e-14	PASS	AB=0;ABP=0;AC=0;AF=0;AN=1;AO=20;CIGAR=1X;DP=85;DPB=85;DPRA=0;EPP=24.2907;EPPR=3.55317;GTI=0;LEN=1;MEANALT=2;MQM=60;MQMR=52.625;NS=1;NUMALT=1;ODDS=247.398;PAIRED=0;PAIREDR=0.796875;PAO=0;PQA=0;PQR=0;PRO=0;QA=740;QR=2080;RO=64;RPL=20;RPP=46.4397;RPPR=11.6962;RPR=0;RUN=1;SAF=3;SAP=24.2907;SAR=17;SRF=20;SRP=22.5536;SRR=44;TYPE=snp	GT:DP:AD:RO:QR:AO:QA:GL	0:85:64,20:64:2080:20:740:0,-101.392
contig_1002_1|arrow	31465	.	G	A	1.28098e-15	PASS	AB=0;ABP=0;AC=0;AF=0;AN=1;AO=10;CIGAR=1X;DP=95;DPB=95;DPRA=0;EPP=16.9077;EPPR=10.3933;GTI=0;LEN=1;MEANALT=1;MQM=6.9;MQMR=58.6118;NS=1;NUMALT=1;ODDS=589.672;PAIRED=0.1;PAIREDR=0.917647;PAO=0;PQA=0;PQR=0;PRO=0;QA=370;QR=2943;RO=85;RPL=10;RPP=24.725;RPPR=16.5245;RPR=0;RUN=1;SAF=1;SAP=16.9077;SAR=9;SRF=40;SRP=3.64897;SRR=45;TYPE=snp	GT:DP:AD:RO:QR:AO:QA:GL	0:95:85,10:85:2943:10:370:0,-254.402
contig_1002_1|arrow	38145	.	GTTTTTTTTTTTATGTTAC	GTTTTTTTTTTATGTTAC	0	PASS	AB=0;ABP=0;AC=0;AF=0;AN=1;AO=12;CIGAR=1M1D17M;DP=119;DPB=118.632;DPRA=0;EPP=5.9056;EPPR=4.82359;GTI=0;LEN=1;MEANALT=5;MQM=10.8333;MQMR=4.64948;NS=1;NUMALT=1;ODDS=44.1626;PAIRED=1;PAIREDR=0.989691;PAO=0;PQA=0;PQR=0;PRO=0;QA=84;QR=3431;RO=97;RPL=4;RPP=5.9056;RPPR=3.21178;RPR=8;RUN=1;SAF=6;SAP=3.0103;SAR=6;SRF=51;SRP=3.56996;SRR=46;TYPE=del	GT:DP:AD:RO:QR:AO:QA:GL	0:119:97,12:97:3431:12:84:0,-20.2302
contig_1002_1|arrow	43866	.	G	C	0	PASS	AB=0;ABP=0;AC=0;AF=0;AN=1;AO=11;CIGAR=1X;DP=105;DPB=105;DPRA=0;EPP=7.94546;EPPR=3.37991;GTI=0;LEN=1;MEANALT=1;MQM=60;MQMR=60;NS=1;NUMALT=1;ODDS=627.71;PAIRED=0;PAIREDR=0.989362;PAO=0;PQA=0;PQR=0;PRO=0;QA=395;QR=3414;RO=94;RPL=0;RPP=26.8965;RPPR=5.32038;RPR=11;RUN=1;SAF=8;SAP=7.94546;SAR=3;SRF=57;SRP=12.2506;SRR=37;TYPE=snp	GT:DP:AD:RO:QR:AO:QA:GL	0:105:94,11:94:3414:11:395:0,-271.556
contig_1002_1|arrow	43883	.	T	C	0	PASS	AB=0;ABP=0;AC=0;AF=0;AN=1;AO=13;CIGAR=1X;DP=103;DPB=103;DPRA=0;EPP=7.18621;EPPR=3.87889;GTI=0;LEN=1;MEANALT=1;MQM=60;MQMR=60;NS=1;NUMALT=1;ODDS=588.109;PAIRED=0;PAIREDR=0.977778;PAO=0;PQA=0;PQR=0;PRO=0;QA=481;QR=3294;RO=90;RPL=0;RPP=31.2394;RPPR=3.87889;RPR=13;RUN=1;SAF=9;SAP=7.18621;SAR=4;SRF=50;SRP=5.42305;SRR=40;TYPE=snp	GT:DP:AD:RO:QR:AO:QA:GL	0:103:90,13:90:3294:13:481:0,-253.021
contig_1002_1|arrow	44823	.	CTTAG	CTAG	2.77524e-10	PASS	AB=0;ABP=0;AC=0;AF=0;AN=1;AO=57;CIGAR=1M1D3M;DP=115;DPB=103.6;DPRA=0;EPP=3.0484;EPPR=12.5947;GTI=0;LEN=1;MEANALT=1;MQM=60;MQMR=60;NS=1;NUMALT=1;ODDS=23.4746;PAIRED=0.368421;PAIREDR=0.913793;PAO=0;PQA=0;PQR=0;PRO=0;QA=1956;QR=2057;RO=58;RPL=44;RPP=39.6206;RPPR=3.16006;RPR=13;RUN=1;SAF=23;SAP=7.61992;SAR=34;SRF=41;SRP=24.5753;SRR=17;TYPE=del	GT:DP:AD:RO:QR:AO:QA:GL	0:115:58,57:58:2057:57:1956:0,-9.10585
contig_1002_1|arrow	44913	.	G	A	0	PASS	AB=0;ABP=0;AC=0;AF=0;AN=1;AO=29;CIGAR=1X;DP=122;DPB=122;DPRA=0;EPP=4.88226;EPPR=20.0318;GTI=0;LEN=1;MEANALT=1;MQM=60;MQMR=60;NS=1;NUMALT=1;ODDS=462.342;PAIRED=0.344828;PAIREDR=0.817204;PAO=0;PQA=0;PQR=0;PRO=0;QA=1073;QR=3313;RO=93;RPL=22;RPP=19.8579;RPPR=4.15441;RPR=7;RUN=1;SAF=16;SAP=3.68421;SAR=13;SRF=44;SRP=3.59403;SRR=49;TYPE=snp	GT:DP:AD:RO:QR:AO:QA:GL	0:122:93,29:93:3313:29:1073:0,-201.473
contig_1002_1|arrow	44972	.	AGTA	GGTG,GGTA	0	PASS	AB=0,0;ABP=0,0;AC=0,0;AF=0,0;AN=1;AO=46,18;CIGAR=1X2M1X,1X3M;DP=126;DPB=126;DPRA=0,0;EPP=6.03148,3.49285;EPPR=3.15039;GTI=0;LEN=4,1;MEANALT=2,2;MQM=60,60;MQMR=60;NS=1;NUMALT=2;ODDS=131.596;PAIRED=0.391304,1;PAIREDR=1;PAO=0,0;PQA=0,0;PQR=0;PRO=0;QA=1669,642;QR=2247;RO=62;RPL=7,8;RPP=51.3492,3.49285;RPPR=3.15039;RPR=39,10;RUN=1,1;SAF=22,6;SAP=3.19912,7.35324;SAR=24,12;SRF=28;SRP=4.27115;SRR=34;TYPE=complex,snp	GT:DP:AD:RO:QR:AO:QA:GL	0:126:62,46,18:62:2247:46,18:1669,642:0,-51.9932,-144.373
contig_1002_1|arrow	45137	.	AG	GA	0	PASS	AB=0;ABP=0;AC=0;AF=0;AN=1;AO=19;CIGAR=2X;DP=126;DPB=126;DPRA=0;EPP=3.12459;EPPR=18.3793;GTI=0;LEN=2;MEANALT=2;MQM=60;MQMR=60;NS=1;NUMALT=1;ODDS=601.26;PAIRED=0.368421;PAIREDR=1;PAO=0;PQA=0;PQR=0;PRO=0;QA=684;QR=3585;RO=103;RPL=19;RPP=44.2683;RPPR=14.1628;RPR=0;RUN=1;SAF=10;SAP=3.12459;SAR=9;SRF=63;SRP=14.1628;SRR=40;TYPE=complex	GT:DP:AD:RO:QR:AO:QA:GL	0:126:103,19:103:3585:19:684:0,-260.98
contig_1002_1|arrow	45459	.	G	A	4.85785e-14	PASS	AB=0;ABP=0;AC=0;AF=0;AN=1;AO=20;CIGAR=1X;DP=107;DPB=107;DPRA=0;EPP=3.44459;EPPR=26.9963;GTI=0;LEN=1;MEANALT=1;MQM=60;MQMR=60;NS=1;NUMALT=1;ODDS=502.092;PAIRED=0.2;PAIREDR=1;PAO=0;PQA=0;PQR=0;PRO=0;QA=716;QR=3145;RO=87;RPL=0;RPP=46.4397;RPPR=6.03039;RPR=20;RUN=1;SAF=11;SAP=3.44459;SAR=9;SRF=58;SRP=24.0012;SRR=29;TYPE=snp	GT:DP:AD:RO:QR:AO:QA:GL	0:107:87,20:87:3145:20:716:0,-218.488
contig_1002_1|arrow	45474	.	TTA	TCTA	9.58348e-15	PASS	AB=0;ABP=0;AC=0;AF=0;AN=1;AO=24;CIGAR=1M1I2M;DP=114;DPB=122;DPRA=0;EPP=3.0103;EPPR=10.8276;GTI=0;LEN=1;MEANALT=1;MQM=60;MQMR=60;NS=1;NUMALT=1;ODDS=486.218;PAIRED=0.291667;PAIREDR=1;PAO=0;PQA=0;PQR=0;PRO=0;QA=852;QR=3246;RO=90;RPL=5;RPP=20.744;RPPR=21.9262;RPR=19;RUN=1;SAF=13;SAP=3.37221;SAR=11;SRF=61;SRP=27.7168;SRR=29;TYPE=ins	GT:DP:AD:RO:QR:AO:QA:GL	0:114:90,24:90:3246:24:852:0,-215.351
contig_1002_1|arrow	45480	.	A	G	3.74885e-14	PASS	AB=0;ABP=0;AC=0;AF=0;AN=1;AO=25;CIGAR=1X;DP=113;DPB=113;DPRA=0;EPP=5.18177;EPPR=3.89863;GTI=0;LEN=1;MEANALT=1;MQM=60;MQMR=60;NS=1;NUMALT=1;ODDS=459.158;PAIRED=0.32;PAIREDR=1;PAO=0;PQA=0;PQR=0;PRO=0;QA=899;QR=3180;RO=88;RPL=7;RPP=13.5202;RPPR=28.2783;RPR=18;RUN=1;SAF=14;SAP=3.79203;SAR=11;SRF=63;SRP=38.6422;SRR=25;TYPE=snp	GT:DP:AD:RO:QR:AO:QA:GL	0:113:88,25:88:3180:25:899:0,-205.174
contig_1002_1|arrow	46185	.	C	T	0	PASS	AB=0;ABP=0;AC=0;AF=0;AN=1;AO=12;CIGAR=1X;DP=100;DPB=100;DPRA=0;EPP=3.73412;EPPR=14.9534;GTI=0;LEN=1;MEANALT=1;MQM=60;MQMR=60;NS=1;NUMALT=1;ODDS=560.812;PAIRED=0;PAIREDR=0.965909;PAO=0;PQA=0;PQR=0;PRO=0;QA=418;QR=3120;RO=88;RPL=12;RPP=29.068;RPPR=3.40511;RPR=0;RUN=1;SAF=7;SAP=3.73412;SAR=5;SRF=41;SRP=3.89863;SRR=47;TYPE=snp	GT:DP:AD:RO:QR:AO:QA:GL	0:100:88,12:88:3120:12:418:0,-243.052
contig_1002_1|arrow	46722	.	GGTGG	AGAGA	2.83874e-14	PASS	AB=0;ABP=0;AC=0;AF=0;AN=1;AO=10;CIGAR=1X1M1X1M1X;DP=124;DPB=124;DPRA=0;EPP=3.87889;EPPR=5.80219;GTI=0;LEN=5;MEANALT=3;MQM=60;MQMR=60;NS=1;NUMALT=1;ODDS=754.181;PAIRED=0.6;PAIREDR=0.991071;PAO=0;PQA=0;PQR=0;PRO=0;QA=351;QR=4012;RO=112;RPL=10;RPP=24.725;RPPR=3.32051;RPR=0;RUN=1;SAF=6;SAP=3.87889;SAR=4;SRF=38;SRP=28.1373;SRR=74;TYPE=complex	GT:DP:AD:RO:QR:AO:QA:GL	0:124:112,10:112:4012:10:351:0,-329.363
contig_1002_1|arrow	46818	.	T	C	0	PASS	AB=0;ABP=0;AC=0;AF=0;AN=1;AO=17;CIGAR=1X;DP=120;DPB=120;DPRA=0;EPP=3.13803;EPPR=14.1628;GTI=0;LEN=1;MEANALT=1;MQM=60;MQMR=60;NS=1;NUMALT=1;ODDS=641.805;PAIRED=0.529412;PAIREDR=1;PAO=0;PQA=0;PQR=0;PRO=0;QA=569;QR=3689;RO=103;RPL=0;RPP=39.9253;RPPR=4.04333;RPR=17;RUN=1;SAF=8;SAP=3.13803;SAR=9;SRF=30;SRP=41.9914;SRR=73;TYPE=snp	GT:DP:AD:RO:QR:AO:QA:GL	0:120:103,17:103:3689:17:569:0,-280.663
contig_1002_1|arrow	46824	.	T	C	0	PASS	AB=0;ABP=0;AC=0;AF=0;AN=1;AO=18;CIGAR=1X;DP=120;DPB=120;DPRA=0;EPP=3.49285;EPPR=3.2038;GTI=0;LEN=1;MEANALT=2;MQM=60;MQMR=60;NS=1;NUMALT=1;ODDS=592.67;PAIRED=0.5;PAIREDR=1;PAO=0;PQA=0;PQR=0;PRO=0;QA=614;QR=3461;RO=101;RPL=0;RPP=42.0968;RPPR=3.0318;RPR=18;RUN=1;SAF=8;SAP=3.49285;SAR=10;SRF=34;SRP=26.4235;SRR=67;TYPE=snp	GT:DP:AD:RO:QR:AO:QA:GL	0:120:101,18:101:3461:18:614:0,-256.105
contig_1002_1|arrow	47865	.	TAAATTG	TAAAATTG	3.01656e-14	PASS	AB=0;ABP=0;AC=0;AF=0;AN=1;AO=11;CIGAR=1M1I6M;DP=109;DPB=110.571;DPRA=0;EPP=12.6832;EPPR=6.79359;GTI=0;LEN=1;MEANALT=2;MQM=60;MQMR=60;NS=1;NUMALT=1;ODDS=636.644;PAIRED=0.454545;PAIREDR=0.979381;PAO=0;PQA=0;PQR=0;PRO=0;QA=407;QR=3477;RO=97;RPL=0;RPP=26.8965;RPPR=3.21178;RPR=11;RUN=1;SAF=9;SAP=12.6832;SAR=2;SRF=32;SRP=27.389;SRR=65;TYPE=ins	GT:DP:AD:RO:QR:AO:QA:GL	0:109:97,11:97:3477:11:407:0,-276.171
contig_1002_1|arrow	47874	.	G	A	2.82068e-14	PASS	AB=0;ABP=0;AC=0;AF=0;AN=1;AO=16;CIGAR=1X;DP=115;DPB=115;DPRA=0;EPP=22.5536;EPPR=4.4284;GTI=0;LEN=1;MEANALT=2;MQM=60;MQMR=60;NS=1;NUMALT=1;ODDS=613.5;PAIRED=0.3125;PAIREDR=0.979592;PAO=0;PQA=0;PQR=0;PRO=0;QA=580;QR=3488;RO=98;RPL=0;RPP=37.7539;RPPR=3.0103;RPR=16;RUN=1;SAF=14;SAP=22.5536;SAR=2;SRF=34;SRP=22.9524;SRR=64;TYPE=snp	GT:DP:AD:RO:QR:AO:QA:GL	0:115:98,16:98:3488:16:580:0,-261.579
contig_1002_1|arrow	47880	.	A	G	2.33852e-14	PASS	AB=0;ABP=0;AC=0;AF=0;AN=1;AO=16;CIGAR=1X;DP=113;DPB=113;DPRA=0;EPP=22.5536;EPPR=5.71904;GTI=0;LEN=1;MEANALT=1;MQM=60;MQMR=60;NS=1;NUMALT=1;ODDS=598.314;PAIRED=0.3125;PAIREDR=0.979381;PAO=0;PQA=0;PQR=0;PRO=0;QA=592;QR=3427;RO=97;RPL=0;RPP=37.7539;RPPR=3.03269;RPR=16;RUN=1;SAF=14;SAP=22.5536;SAR=2;SRF=34;SRP=21.8372;SRR=63;TYPE=snp	GT:DP:AD:RO:QR:AO:QA:GL	0:113:97,16:97:3427:16:592:0,-254.994
contig_1002_1|arrow	48100	.	AT	CC	0	PASS	AB=0;ABP=0;AC=0;AF=0;AN=1;AO=26;CIGAR=2X;DP=115;DPB=115;DPRA=0;EPP=3.34437;EPPR=3.22989;GTI=0;LEN=2;MEANALT=1;MQM=60;MQMR=60;NS=1;NUMALT=1;ODDS=488.412;PAIRED=0.192308;PAIREDR=0.988764;PAO=0;PQA=0;PQR=0;PRO=0;QA=918;QR=3224;RO=89;RPL=26;RPP=59.4686;RPPR=5.96253;RPR=0;RUN=1;SAF=14;SAP=3.34437;SAR=12;SRF=56;SRP=15.9171;SRR=33;TYPE=complex	GT:DP:AD:RO:QR:AO:QA:GL	0:115:89,26:89:3224:26:918:0,-207.431
contig_1002_1|arrow	48898	.	T	A	5.53285e-14	PASS	AB=0;ABP=0;AC=0;AF=0;AN=1;AO=29;CIGAR=1X;DP=85;DPB=85;DPRA=0;EPP=12.0706;EPPR=25.3454;GTI=0;LEN=1;MEANALT=1;MQM=60;MQMR=60;NS=1;NUMALT=1;ODDS=177.021;PAIRED=1;PAIREDR=0.964286;PAO=0;PQA=0;PQR=0;PRO=0;QA=1037;QR=1960;RO=56;RPL=15;RPP=3.08518;RPPR=37.909;RPR=14;RUN=1;SAF=14;SAP=3.08518;SAR=15;SRF=35;SRP=10.6105;SRR=21;TYPE=snp	GT:DP:AD:RO:QR:AO:QA:GL	0:85:56,29:56:1960:29:1037:0,-83.0172
contig_1002_1|arrow	51468	.	T	C	0	PASS	AB=0;ABP=0;AC=0;AF=0;AN=1;AO=40;CIGAR=1X;DP=111;DPB=111;DPRA=0;EPP=3.87889;EPPR=3.28556;GTI=0;LEN=1;MEANALT=1;MQM=60;MQMR=60;NS=1;NUMALT=1;ODDS=244.13;PAIRED=1;PAIREDR=1;PAO=0;PQA=0;PQR=0;PRO=0;QA=1404;QR=2551;RO=71;RPL=25;RPP=8.43898;RPPR=3.04088;RPR=15;RUN=1;SAF=9;SAP=29.2851;SAR=31;SRF=33;SRP=3.7749;SRR=38;TYPE=snp	GT:DP:AD:RO:QR:AO:QA:GL	0:111:71,40:71:2551:40:1404:0,-103.178
contig_1002_1|arrow	60050	.	T	C	551.07	PASS	AB=0;ABP=0;AC=1;AF=1;AN=1;AO=58;CIGAR=1X;DP=99;DPB=99;DPRA=0;EPP=3.60933;EPPR=10.8276;GTI=0;LEN=1;MEANALT=2;MQM=60;MQMR=60;NS=1;NUMALT=1;ODDS=126.888;PAIRED=1;PAIREDR=1;PAO=0;PQA=0;PQR=0;PRO=0;QA=2072;QR=1468;RO=40;RPL=31;RPP=3.60933;RPPR=4.96463;RPR=27;RUN=1;SAF=30;SAP=3.16006;SAR=28;SRF=17;SRP=4.96463;SRR=23;TYPE=snp	GT:DP:AD:RO:QR:AO:QA:GL	1:99:40,58:40:1468:58:2072:-54.3227,0
contig_1002_1|arrow	60514	.	C	T	0	PASS	AB=0;ABP=0;AC=0;AF=0;AN=1;AO=37;CIGAR=1X;DP=127;DPB=127;DPRA=0;EPP=12.9286;EPPR=3.39634;GTI=0;LEN=1;MEANALT=1;MQM=60;MQMR=60;NS=1;NUMALT=1;ODDS=373.815;PAIRED=1;PAIREDR=1;PAO=0;PQA=0;PQR=0;PRO=0;QA=1345;QR=3206;RO=90;RPL=12;RPP=12.9286;RPPR=49.7211;RPR=25;RUN=1;SAF=20;SAP=3.5385;SAR=17;SRF=32;SRP=19.3205;SRR=58;TYPE=snp	GT:DP:AD:RO:QR:AO:QA:GL	0:127:90,37:90:3206:37:1345:0,-167.39
contig_1002_1|arrow	60690	.	G	A	349.068	PASS	AB=0;ABP=0;AC=1;AF=1;AN=1;AO=61;CIGAR=1X;DP=113;DPB=113;DPRA=0;EPP=5.89373;EPPR=23.2217;GTI=0;LEN=1;MEANALT=1;MQM=60;MQMR=60;NS=1;NUMALT=1;ODDS=80.376;PAIRED=1;PAIREDR=1;PAO=0;PQA=0;PQR=0;PRO=0;QA=2221;QR=1874;RO=52;RPL=25;RPP=7.31765;RPPR=3.17734;RPR=36;RUN=1;SAF=31;SAP=3.0459;SAR=30;SRF=38;SRP=27.0635;SRR=14;TYPE=snp	GT:DP:AD:RO:QR:AO:QA:GL	1:113:52,61:52:1874:61:2221:-31.216,0
contig_1002_1|arrow	60753	.	C	T	0	PASS	AB=0;ABP=0;AC=0;AF=0;AN=1;AO=46;CIGAR=1X;DP=114;DPB=114;DPRA=0;EPP=12.2627;EPPR=4.1599;GTI=0;LEN=1;MEANALT=1;MQM=60;MQMR=60;NS=1;NUMALT=1;ODDS=174.264;PAIRED=1;PAIREDR=1;PAO=0;PQA=0;PQR=0;PRO=0;QA=1628;QR=2468;RO=68;RPL=26;RPP=4.70971;RPPR=9.26925;RPR=20;RUN=1;SAF=24;SAP=3.19912;SAR=22;SRF=34;SRP=3.0103;SRR=34;TYPE=snp	GT:DP:AD:RO:QR:AO:QA:GL	0:114:68,46:68:2468:46:1628:0,-75.5641
contig_1002_1|arrow	62337	.	T	A	0	PASS	AB=0;ABP=0;AC=0;AF=0;AN=1;AO=36;CIGAR=1X;DP=111;DPB=111;DPRA=0;EPP=6.8707;EPPR=5.35549;GTI=0;LEN=1;MEANALT=1;MQM=60;MQMR=60;NS=1;NUMALT=1;ODDS=270.672;PAIRED=0.972222;PAIREDR=1;PAO=0;PQA=0;PQR=0;PRO=0;QA=1280;QR=2603;RO=75;RPL=25;RPP=14.8328;RPPR=30.8341;RPR=11;RUN=1;SAF=13;SAP=9.04217;SAR=23;SRF=35;SRP=3.73412;SRR=40;TYPE=snp	GT:DP:AD:RO:QR:AO:QA:GL	0:111:75,36:75:2603:36:1280:0,-119.004
contig_1002_1|arrow	64840	.	C	T	6.47931e-15	PASS	AB=0;ABP=0;AC=0;AF=0;AN=1;AO=11;CIGAR=1X;DP=91;DPB=91;DPRA=0;EPP=26.8965;EPPR=3.98746;GTI=0;LEN=1;MEANALT=1;MQM=60;MQMR=60;NS=1;NUMALT=1;ODDS=528.093;PAIRED=0;PAIREDR=1;PAO=0;PQA=0;PQR=0;PRO=0;QA=395;QR=2884;RO=80;RPL=0;RPP=26.8965;RPPR=8.33041;RPR=11;RUN=1;SAF=11;SAP=26.8965;SAR=0;SRF=48;SRP=9.95901;SRR=32;TYPE=snp	GT:DP:AD:RO:QR:AO:QA:GL	0:91:80,11:80:2884:11:395:0,-223.882
contig_1002_1|arrow	64850	.	GAC	GC	1.52188e-14	PASS	AB=0;ABP=0;AC=0;AF=0;AN=1;AO=11;CIGAR=1M1D1M;DP=98;DPB=94.3333;DPRA=0;EPP=26.8965;EPPR=3.23494;GTI=0;LEN=1;MEANALT=1;MQM=60;MQMR=60;NS=1;NUMALT=1;ODDS=593.555;PAIRED=0;PAIREDR=1;PAO=0;PQA=0;PQR=0;PRO=0;QA=333;QR=3136;RO=87;RPL=0;RPP=26.8965;RPPR=8.62618;RPR=11;RUN=1;SAF=11;SAP=26.8965;SAR=0;SRF=51;SRP=8.62618;SRR=36;TYPE=del	GT:DP:AD:RO:QR:AO:QA:GL	0:98:87,11:87:3136:11:333:0,-252.189
contig_1002_1|arrow	69898	.	C	A	0	PASS	AB=0;ABP=0;AC=0;AF=0;AN=1;AO=10;CIGAR=1X;DP=121;DPB=121;DPRA=0;EPP=24.725;EPPR=19.4626;GTI=0;LEN=1;MEANALT=1;MQM=60;MQMR=60;NS=1;NUMALT=1;ODDS=773.266;PAIRED=1;PAIREDR=0.990991;PAO=0;PQA=0;PQR=0;PRO=0;QA=110;QR=3827;RO=111;RPL=9;RPP=16.9077;RPPR=6.31642;RPR=1;RUN=1;SAF=9;SAP=16.9077;SAR=1;SRF=48;SRP=7.41193;SRR=63;TYPE=snp	GT:DP:AD:RO:QR:AO:QA:GL	0:121:111,10:111:3827:10:110:0,-334.574
contig_1002_1|arrow	71562	.	C	A	0	PASS	AB=0;ABP=0;AC=0;AF=0;AN=1;AO=10;CIGAR=1X;DP=86;DPB=86;DPRA=0;EPP=24.725;EPPR=4.83891;GTI=0;LEN=1;MEANALT=1;MQM=60;MQMR=60;NS=1;NUMALT=1;ODDS=434.869;PAIRED=1;PAIREDR=1;PAO=0;PQA=0;PQR=0;PRO=0;QA=130;QR=2202;RO=76;RPL=8;RPP=10.8276;RPPR=4.03889;RPR=2;RUN=1;SAF=8;SAP=10.8276;SAR=2;SRF=37;SRP=3.12459;SRR=39;TYPE=snp	GT:DP:AD:RO:QR:AO:QA:GL	0:86:76,10:76:2202:10:130:0,-186.55
contig_1002_1|arrow	81591	.	A	G	0	PASS	AB=0;ABP=0;AC=0;AF=0;AN=1;AO=34;CIGAR=1X;DP=127;DPB=127;DPRA=0;EPP=12.2071;EPPR=4.90158;GTI=0;LEN=1;MEANALT=1;MQM=60;MQMR=60;NS=1;NUMALT=1;ODDS=463.624;PAIRED=1;PAIREDR=1;PAO=0;PQA=0;PQR=0;PRO=0;QA=1158;QR=3403;RO=93;RPL=16;RPP=3.26577;RPPR=5.83555;RPR=18;RUN=1;SAF=19;SAP=4.03217;SAR=15;SRF=39;SRP=8.26386;SRR=54;TYPE=snp	GT:DP:AD:RO:QR:AO:QA:GL	0:127:93,34:93:3403:34:1158:0,-201.953
contig_1002_1|arrow	83912	.	C	T	7.05172e-14	PASS	AB=0;ABP=0;AC=0;AF=0;AN=1;AO=46;CIGAR=1X;DP=116;DPB=116;DPRA=0;EPP=34.9215;EPPR=3.0103;GTI=0;LEN=1;MEANALT=1;MQM=60;MQMR=60;NS=1;NUMALT=1;ODDS=175.565;PAIRED=1;PAIREDR=1;PAO=0;PQA=0;PQR=0;PRO=0;QA=1596;QR=2440;RO=70;RPL=20;RPP=4.70971;RPPR=3.50664;RPR=26;RUN=1;SAF=24;SAP=3.19912;SAR=22;SRF=50;SRP=30.9292;SRR=20;TYPE=snp	GT:DP:AD:RO:QR:AO:QA:GL	0:116:70,46:70:2440:46:1596:0,-75.9171
contig_1002_1|arrow	84322	.	CTTCG	GTTCA	8.57048e-14	PASS	AB=0;ABP=0;AC=0;AF=0;AN=1;AO=43;CIGAR=1X3M1X;DP=133;DPB=133;DPRA=0;EPP=3.0608;EPPR=14.688;GTI=0;LEN=5;MEANALT=1;MQM=60;MQMR=60;NS=1;NUMALT=1;ODDS=345.602;PAIRED=1;PAIREDR=1;PAO=0;PQA=0;PQR=0;PRO=0;QA=1512;QR=3168;RO=90;RPL=10;RPP=29.7245;RPPR=3.39634;RPR=33;RUN=1;SAF=26;SAP=7.10075;SAR=17;SRF=51;SRP=6.48466;SRR=39;TYPE=complex	GT:DP:AD:RO:QR:AO:QA:GL	0:133:90,43:90:3168:43:1512:0,-148.968
contig_1002_1|arrow	85835	.	A	G	1.26568e-14	PASS	AB=0;ABP=0;AC=0;AF=0;AN=1;AO=11;CIGAR=1X;DP=131;DPB=131;DPRA=0;EPP=4.78696;EPPR=3.29983;GTI=0;LEN=1;MEANALT=1;MQM=60;MQMR=60;NS=1;NUMALT=1;ODDS=790.425;PAIRED=0.181818;PAIREDR=1;PAO=0;PQA=0;PQR=0;PRO=0;QA=407;QR=4226;RO=120;RPL=1;RPP=19.0002;RPPR=3.29983;RPR=10;RUN=1;SAF=5;SAP=3.20771;SAR=6;SRF=52;SRP=7.64277;SRR=68;TYPE=snp	GT:DP:AD:RO:QR:AO:QA:GL	0:131:120,11:120:4226:11:407:0,-343.502
contig_1002_1|arrow	85880	.	T	C	0	PASS	AB=0;ABP=0;AC=0;AF=0;AN=1;AO=10;CIGAR=1X;DP=127;DPB=127;DPRA=0;EPP=6.48466;EPPR=3.91972;GTI=0;LEN=1;MEANALT=1;MQM=60;MQMR=60;NS=1;NUMALT=1;ODDS=799.938;PAIRED=0.1;PAIREDR=1;PAO=0;PQA=0;PQR=0;PRO=0;QA=358;QR=4269;RO=117;RPL=3;RPP=6.48466;RPPR=25.7458;RPR=7;RUN=1;SAF=4;SAP=3.87889;SAR=6;SRF=46;SRP=14.61;SRR=71;TYPE=snp	GT:DP:AD:RO:QR:AO:QA:GL	0:127:117,10:117:4269:10:358:0,-351.795
contig_1002_1|arrow	95848	.	T	A	3.45048e-15	PASS	AB=0;ABP=0;AC=0;AF=0;AN=1;AO=17;CIGAR=1X;DP=117;DPB=117;DPRA=0;EPP=4.1599;EPPR=4.40004;GTI=0;LEN=1;MEANALT=1;MQM=1;MQMR=11.03;NS=1;NUMALT=1;ODDS=138.463;PAIRED=1;PAIREDR=0.96;PAO=0;PQA=0;PQR=0;PRO=0;QA=629;QR=3600;RO=100;RPL=12;RPP=9.26925;RPPR=10.0459;RPR=5;RUN=1;SAF=11;SAP=6.20364;SAR=6;SRF=63;SRP=17.6895;SRR=37;TYPE=snp	GT:DP:AD:RO:QR:AO:QA:GL	0:117:100,17:100:3600:17:629:0,-62.5595
contig_1002_1|arrow	95882	.	T	C	4.52028e-16	PASS	AB=0;ABP=0;AC=0;AF=0;AN=1;AO=12;CIGAR=1X;DP=109;DPB=109;DPRA=0;EPP=3.73412;EPPR=4.10723;GTI=0;LEN=1;MEANALT=1;MQM=1;MQMR=7.69072;NS=1;NUMALT=1;ODDS=85.8812;PAIRED=0.666667;PAIREDR=1;PAO=0;PQA=0;PQR=0;PRO=0;QA=444;QR=3439;RO=97;RPL=7;RPP=3.73412;RPPR=6.79359;RPR=5;RUN=1;SAF=10;SAP=14.5915;SAR=2;SRF=67;SRP=33.6572;SRR=30;TYPE=snp	GT:DP:AD:RO:QR:AO:QA:GL	0:109:97,12:97:3439:12:444:0,-40.9494
contig_1002_1|arrow	96208	.	C	T	1.7901e-07	PASS	AB=0;ABP=0;AC=0;AF=0;AN=1;AO=19;CIGAR=1X;DP=131;DPB=131;DPRA=0;EPP=4.03889;EPPR=3.08785;GTI=0;LEN=1;MEANALT=1;MQM=1;MQMR=1;NS=1;NUMALT=1;ODDS=17.0044;PAIRED=0.947368;PAIREDR=1;PAO=0;PQA=0;PQR=0;PRO=0;QA=694;QR=4022;RO=112;RPL=11;RPP=4.03889;RPPR=3.70827;RPR=8;RUN=1;SAF=13;SAP=8.61041;SAR=6;SRF=48;SRP=7.97367;SRR=64;TYPE=snp	GT:DP:AD:RO:QR:AO:QA:GL	0:131:112,19:112:4022:19:694:0,-8.35792
contig_1003_1|arrow	381	.	A	G	2046.64	PASS	AB=0;ABP=0;AC=1;AF=1;AN=1;AO=98;CIGAR=1X;DP=134;DPB=134;DPRA=0;EPP=5.22609;EPPR=11.6962;GTI=0;LEN=1;MEANALT=1;MQM=60;MQMR=60;NS=1;NUMALT=1;ODDS=471.256;PAIRED=0.428571;PAIREDR=0.972222;PAO=0;PQA=0;PQR=0;PRO=0;QA=3488;QR=1242;RO=36;RPL=59;RPP=11.8735;RPPR=81.1833;RPR=39;RUN=1;SAF=21;SAP=72.4974;SAR=77;SRF=24;SRP=11.6962;SRR=12;TYPE=snp	GT:DP:AD:RO:QR:AO:QA:GL	1:134:36,98:36:1242:98:3488:-202.037,0
contig_1003_1|arrow	396	.	A	G	1505.56	PASS	AB=0;ABP=0;AC=1;AF=1;AN=1;AO=88;CIGAR=1X;DP=132;DPB=132;DPRA=0;EPP=3.89863;EPPR=19.0002;GTI=0;LEN=1;MEANALT=1;MQM=60;MQMR=60;NS=1;NUMALT=1;ODDS=346.669;PAIRED=0.443182;PAIREDR=0.954545;PAO=0;PQA=0;PQR=0;PRO=0;QA=3208;QR=1580;RO=44;RPL=62;RPP=34.9902;RPPR=98.5551;RPR=26;RUN=1;SAF=17;SAP=74.965;SAR=71;SRF=31;SRP=19.0002;SRR=13;TYPE=snp	GT:DP:AD:RO:QR:AO:QA:GL	1:132:44,88:44:1580:88:3208:-146.439,0
contig_1003_1|arrow	2092	.	AGGGTC	ATGGGTC	2.97374e-13	PASS	AB=0;ABP=0;AC=0;AF=0;AN=1;AO=38;CIGAR=1M1I5M;DP=85;DPB=91.3333;DPRA=0;EPP=8.7247;EPPR=47.41;GTI=0;LEN=1;MEANALT=1;MQM=60;MQMR=60;NS=1;NUMALT=1;ODDS=36.4203;PAIRED=1;PAIREDR=0.12766;PAO=0;PQA=0;PQR=0;PRO=0;QA=1266;QR=1565;RO=47;RPL=0;RPP=85.5263;RPPR=105.07;RPR=38;RUN=1;SAF=24;SAP=8.7247;SAR=14;SRF=39;SRP=47.41;SRR=8;TYPE=ins	GT:DP:AD:RO:QR:AO:QA:GL	0:85:47,38:47:1565:38:1266:0,-26.9206
contig_1003_1|arrow	2127	.	C	G	0	PASS	AB=0;ABP=0;AC=0;AF=0;AN=1;AO=16;CIGAR=1X;DP=90;DPB=90;DPRA=0;EPP=11.6962;EPPR=3.47981;GTI=0;LEN=1;MEANALT=1;MQM=60;MQMR=60;NS=1;NUMALT=1;ODDS=430.71;PAIRED=0.1875;PAIREDR=1;PAO=0;PQA=0;PQR=0;PRO=0;QA=480;QR=2602;RO=74;RPL=16;RPP=37.7539;RPPR=76.3709;RPR=0;RUN=1;SAF=12;SAP=11.6962;SAR=4;SRF=45;SRP=10.5224;SRR=29;TYPE=snp	GT:DP:AD:RO:QR:AO:QA:GL	0:90:74,16:74:2602:16:480:0,-190.922
contig_1003_1|arrow	3431	.	A	G	2.28126e-14	PASS	AB=0;ABP=0;AC=0;AF=0;AN=1;AO=42;CIGAR=1X;DP=133;DPB=133;DPRA=0;EPP=13.1438;EPPR=43.1229;GTI=0;LEN=1;MEANALT=1;MQM=17.8571;MQMR=49.6264;NS=1;NUMALT=1;ODDS=451.177;PAIRED=0.785714;PAIREDR=1;PAO=0;PQA=0;PQR=0;PRO=0;QA=1542;QR=3215;RO=91;RPL=11;RPP=23.691;RPPR=7.04303;RPR=31;RUN=1;SAF=35;SAP=43.5445;SAR=7;SRF=26;SRP=39.3049;SRR=65;TYPE=snp	GT:DP:AD:RO:QR:AO:QA:GL	0:133:91,42:91:3215:42:1542:0,-197.253
contig_1003_1|arrow	3581	.	A	G	0	PASS	AB=0;ABP=0;AC=0;AF=0;AN=1;AO=32;CIGAR=1X;DP=107;DPB=107;DPRA=0;EPP=9.79615;EPPR=7.90335;GTI=0;LEN=1;MEANALT=1;MQM=6.53125;MQMR=37.9733;NS=1;NUMALT=1;ODDS=307.821;PAIRED=0.5;PAIREDR=0.986667;PAO=0;PQA=0;PQR=0;PRO=0;QA=1120;QR=2699;RO=75;RPL=15;RPP=3.28173;RPPR=51.6802;RPR=17;RUN=1;SAF=20;SAP=7.35324;SAR=12;SRF=47;SRP=13.4623;SRR=28;TYPE=snp	GT:DP:AD:RO:QR:AO:QA:GL	0:107:75,32:75:2699:32:1120:0,-139.709
contig_1003_1|arrow	3664	.	A	G	414.204	PASS	AB=0;ABP=0;AC=1;AF=1;AN=1;AO=65;CIGAR=1X;DP=135;DPB=135;DPRA=0;EPP=3.04371;EPPR=7.47733;GTI=0;LEN=1;MEANALT=1;MQM=52.7385;MQMR=36.4;NS=1;NUMALT=1;ODDS=95.374;PAIRED=1;PAIREDR=0.528571;PAO=0;PQA=0;PQR=0;PRO=0;QA=2291;QR=2504;RO=70;RPL=14;RPP=48.7448;RPPR=15.4187;RPR=51;RUN=1;SAF=36;SAP=4.64726;SAR=29;SRF=34;SRP=3.13438;SRR=36;TYPE=snp	GT:DP:AD:RO:QR:AO:QA:GL	1:135:70,65:70:2504:65:2291:-44.618,0
contig_1003_1|arrow	6017	.	CAAATTATT	CAAAATTATT	4.54442e-14	PASS	AB=0;ABP=0;AC=0;AF=0;AN=1;AO=38;CIGAR=1M1I8M;DP=93;DPB=97.2222;DPRA=0;EPP=25.8679;EPPR=14.4204;GTI=0;LEN=1;MEANALT=1;MQM=60;MQMR=60;NS=1;NUMALT=1;ODDS=157.538;PAIRED=0;PAIREDR=0.963636;PAO=0;PQA=0;PQR=0;PRO=0;QA=1356;QR=1971;RO=55;RPL=0;RPP=85.5263;RPPR=9.68264;RPR=38;RUN=1;SAF=29;SAP=25.8679;SAR=9;SRF=25;SRP=3.99733;SRR=30;TYPE=ins	GT:DP:AD:RO:QR:AO:QA:GL	0:93:55,38:55:1971:38:1356:0,-55.3324
contig_1003_1|arrow	6208	.	TT	CA	5.78596e-15	PASS	AB=0;ABP=0;AC=0;AF=0;AN=1;AO=38;CIGAR=2X;DP=129;DPB=129;DPRA=0;EPP=25.8679;EPPR=9.18693;GTI=0;LEN=2;MEANALT=2;MQM=60;MQMR=52.1333;NS=1;NUMALT=1;ODDS=323.042;PAIRED=0;PAIREDR=0.988889;PAO=0;PQA=0;PQR=0;PRO=0;QA=1344;QR=3174;RO=90;RPL=38;RPP=85.5263;RPPR=9.18693;RPR=0;RUN=1;SAF=29;SAP=25.8679;SAR=9;SRF=52;SRP=7.73928;SRR=38;TYPE=complex	GT:DP:AD:RO:QR:AO:QA:GL	0:129:90,38:90:3174:38:1344:0,-127.329
contig_1003_1|arrow	27020	.	AATA	GATG	5.11094e-14	PASS	AB=0;ABP=0;AC=0;AF=0;AN=1;AO=19;CIGAR=1X2M1X;DP=119;DPB=119;DPRA=0;EPP=3.12459;EPPR=3.35774;GTI=0;LEN=4;MEANALT=1;MQM=60;MQMR=60;NS=1;NUMALT=1;ODDS=610.826;PAIRED=0.789474;PAIREDR=0.99;PAO=0;PQA=0;PQR=0;PRO=0;QA=687;QR=3610;RO=100;RPL=0;RPP=44.2683;RPPR=3.79203;RPR=19;RUN=1;SAF=9;SAP=3.12459;SAR=10;SRF=63;SRP=17.6895;SRR=37;TYPE=complex	GT:DP:AD:RO:QR:AO:QA:GL	0:119:100,19:100:3610:19:687:0,-262.93
contig_1003_1|arrow	28016	.	ATAAG	GTAAC	5.0868e-14	PASS	AB=0;ABP=0;AC=0;AF=0;AN=1;AO=24;CIGAR=1X3M1X;DP=115;DPB=115;DPRA=0;EPP=4.45795;EPPR=3.62026;GTI=0;LEN=5;MEANALT=3;MQM=60;MQMR=60;NS=1;NUMALT=1;ODDS=486.044;PAIRED=0.333333;PAIREDR=0.977528;PAO=0;PQA=0;PQR=0;PRO=0;QA=862;QR=3167;RO=89;RPL=0;RPP=55.1256;RPPR=18.2594;RPR=24;RUN=1;SAF=10;SAP=4.45795;SAR=14;SRF=37;SRP=8.49998;SRR=52;TYPE=complex	GT:DP:AD:RO:QR:AO:QA:GL	0:115:89,24:89:3167:24:862:0,-207.353
contig_1003_1|arrow	28031	.	T	G	0	PASS	AB=0;ABP=0;AC=0;AF=0;AN=1;AO=30;CIGAR=1X;DP=117;DPB=117;DPRA=0;EPP=5.61607;EPPR=6.03039;GTI=0;LEN=1;MEANALT=1;MQM=60;MQMR=60;NS=1;NUMALT=1;ODDS=454.156;PAIRED=0.366667;PAIREDR=0.977011;PAO=0;PQA=0;PQR=0;PRO=0;QA=990;QR=3117;RO=87;RPL=0;RPP=68.1545;RPPR=10.2236;RPR=30;RUN=1;SAF=12;SAP=5.61607;SAR=18;SRF=33;SRP=14.0174;SRR=54;TYPE=snp	GT:DP:AD:RO:QR:AO:QA:GL	0:117:87,30:87:3117:30:990:0,-191.342
contig_1003_1|arrow	28040	.	C	T	9.47456e-14	PASS	AB=0;ABP=0;AC=0;AF=0;AN=1;AO=34;CIGAR=1X;DP=116;DPB=116;DPRA=0;EPP=4.03217;EPPR=6.82362;GTI=0;LEN=1;MEANALT=1;MQM=60;MQMR=60;NS=1;NUMALT=1;ODDS=353.615;PAIRED=0.411765;PAIREDR=0.97561;PAO=0;PQA=0;PQR=0;PRO=0;QA=1196;QR=2834;RO=82;RPL=0;RPP=76.8404;RPPR=11.5903;RPR=34;RUN=1;SAF=15;SAP=4.03217;SAR=19;SRF=29;SRP=18.2636;SRR=53;TYPE=snp	GT:DP:AD:RO:QR:AO:QA:GL	0:116:82,34:82:2834:34:1196:0,-147.335
contig_1003_1|arrow	28520	.	ATTAT	GTTAA	0	PASS	AB=0;ABP=0;AC=0;AF=0;AN=1;AO=24;CIGAR=1X3M1X;DP=127;DPB=127;DPRA=0;EPP=6.26751;EPPR=37.7539;GTI=0;LEN=5;MEANALT=2;MQM=60;MQMR=60;NS=1;NUMALT=1;ODDS=549.431;PAIRED=0.333333;PAIREDR=0.99;PAO=0;PQA=0;PQR=0;PRO=0;QA=863;QR=3541;RO=100;RPL=20;RPP=26.1727;RPPR=11.6962;RPR=4;RUN=1;SAF=9;SAP=6.26751;SAR=15;SRF=50;SRP=3.0103;SRR=50;TYPE=complex	GT:DP:AD:RO:QR:AO:QA:GL	0:127:100,24:100:3541:24:863:0,-240.899
contig_1003_1|arrow	28562	.	G	A	0	PASS	AB=0;ABP=0;AC=0;AF=0;AN=1;AO=12;CIGAR=1X;DP=124;DPB=124;DPRA=0;EPP=3.73412;EPPR=14.1779;GTI=0;LEN=1;MEANALT=1;MQM=60;MQMR=60;NS=1;NUMALT=1;ODDS=745.313;PAIRED=0.25;PAIREDR=0.964286;PAO=0;PQA=0;PQR=0;PRO=0;QA=444;QR=4060;RO=112;RPL=12;RPP=29.068;RPPR=22.8638;RPR=0;RUN=1;SAF=7;SAP=3.73412;SAR=5;SRF=60;SRP=4.25114;SRR=52;TYPE=snp	GT:DP:AD:RO:QR:AO:QA:GL	0:124:112,12:112:4060:12:444:0,-325.25
contig_1003_1|arrow	29150	.	G	A	0	PASS	AB=0;ABP=0;AC=0;AF=0;AN=1;AO=14;CIGAR=1X;DP=127;DPB=127;DPRA=0;EPP=3.63072;EPPR=8.56389;GTI=0;LEN=1;MEANALT=1;MQM=60;MQMR=60;NS=1;NUMALT=1;ODDS=691.519;PAIRED=0;PAIREDR=0.920354;PAO=0;PQA=0;PQR=0;PRO=0;QA=518;QR=3853;RO=113;RPL=0;RPP=33.4109;RPPR=11.4848;RPR=14;RUN=1;SAF=6;SAP=3.63072;SAR=8;SRF=65;SRP=8.56389;SRR=48;TYPE=snp	GT:DP:AD:RO:QR:AO:QA:GL	0:127:113,14:113:3853:14:518:0,-299.961
contig_1003_1|arrow	29182	.	A	G	0	PASS	AB=0;ABP=0;AC=0;AF=0;AN=1;AO=15;CIGAR=1X;DP=131;DPB=131;DPRA=0;EPP=14.7363;EPPR=3.30981;GTI=0;LEN=1;MEANALT=1;MQM=60;MQMR=60;NS=1;NUMALT=1;ODDS=768.42;PAIRED=0;PAIREDR=0.991379;PAO=0;PQA=0;PQR=0;PRO=0;QA=519;QR=4244;RO=116;RPL=4;RPP=10.1038;RPPR=4.88226;RPR=11;RUN=1;SAF=7;SAP=3.15506;SAR=8;SRF=73;SRP=19.8579;SRR=43;TYPE=snp	GT:DP:AD:RO:QR:AO:QA:GL	0:131:116,15:116:4244:15:519:0,-335.074
contig_1003_1|arrow	29293	.	T	A	0	PASS	AB=0;ABP=0;AC=0;AF=0;AN=1;AO=30;CIGAR=1X;DP=114;DPB=114;DPRA=0;EPP=5.61607;EPPR=17.9004;GTI=0;LEN=1;MEANALT=1;MQM=60;MQMR=60;NS=1;NUMALT=1;ODDS=399.73;PAIRED=0.966667;PAIREDR=1;PAO=0;PQA=0;PQR=0;PRO=0;QA=1022;QR=2982;RO=84;RPL=15;RPP=3.0103;RPPR=3.1137;RPR=15;RUN=1;SAF=11;SAP=7.64277;SAR=19;SRF=31;SRP=15.5221;SRR=53;TYPE=snp	GT:DP:AD:RO:QR:AO:QA:GL	0:114:84,30:84:2982:30:1022:0,-176.31
contig_1003_1|arrow	45204	.	C	A	0	PASS	AB=0;ABP=0;AC=0;AF=0;AN=1;AO=11;CIGAR=1X;DP=96;DPB=96;DPRA=0;EPP=26.8965;EPPR=3.64897;GTI=0;LEN=1;MEANALT=1;MQM=60;MQMR=60;NS=1;NUMALT=1;ODDS=510.168;PAIRED=0.909091;PAIREDR=0.988235;PAO=0;PQA=0;PQR=0;PRO=0;QA=186;QR=2609;RO=85;RPL=11;RPP=26.8965;RPPR=34.305;RPR=0;RUN=1;SAF=11;SAP=26.8965;SAR=0;SRF=44;SRP=3.24022;SRR=41;TYPE=snp	GT:DP:AD:RO:QR:AO:QA:GL	0:96:85,11:85:2609:11:186:0,-218.092
contig_1003_1|arrow	53570	.	CAAAAAAAAAAAATCTATT	CAAAAAAAAAAAAATCTATT	0	PASS	AB=0;ABP=0;AC=0;AF=0;AN=1;AO=11;CIGAR=1M1I18M;DP=108;DPB=108.579;DPRA=0;EPP=4.78696;EPPR=31.613;GTI=0;LEN=1;MEANALT=5;MQM=60;MQMR=60;NS=1;NUMALT=1;ODDS=600.563;PAIRED=1;PAIREDR=1;PAO=0;PQA=0;PQR=0;PRO=0;QA=355;QR=3302;RO=93;RPL=5;RPP=3.20771;RPPR=3.22044;RPR=6;RUN=1;SAF=6;SAP=3.20771;SAR=5;SRF=41;SRP=5.83555;SRR=52;TYPE=ins	GT:DP:AD:RO:QR:AO:QA:GL	0:108:93,11:93:3302:11:355:0,-265.185
contig_1003_1|arrow	56651	.	C	A	0	PASS	AB=0;ABP=0;AC=0;AF=0;AN=1;AO=10;CIGAR=1X;DP=126;DPB=126;DPRA=0;EPP=10.8276;EPPR=12.0706;GTI=0;LEN=1;MEANALT=1;MQM=60;MQMR=60;NS=1;NUMALT=1;ODDS=781.676;PAIRED=1;PAIREDR=0.905172;PAO=0;PQA=0;PQR=0;PRO=0;QA=130;QR=3886;RO=116;RPL=8;RPP=10.8276;RPPR=3.08518;RPR=2;RUN=1;SAF=10;SAP=24.725;SAR=0;SRF=58;SRP=3.0103;SRR=58;TYPE=snp	GT:DP:AD:RO:QR:AO:QA:GL	0:126:116,10:116:3886:10:130:0,-338.058
contig_1003_1|arrow	73610	.	GAAAAAAAAAAAAATAAAGGGA	GAAAAAAAAAAAAAATAAAGGGA	2.97435e-14	PASS	AB=0;ABP=0;AC=0;AF=0;AN=1;AO=10;CIGAR=1M1I21M;DP=89;DPB=89.3182;DPRA=0;EPP=6.48466;EPPR=6.93191;GTI=0;LEN=1;MEANALT=8;MQM=60;MQMR=60;NS=1;NUMALT=1;ODDS=402.742;PAIRED=1;PAIREDR=1;PAO=0;PQA=0;PQR=0;PRO=0;QA=306;QR=2266;RO=67;RPL=4;RPP=3.87889;RPPR=4.59839;RPR=6;RUN=1;SAF=5;SAP=3.0103;SAR=5;SRF=37;SRP=4.59839;SRR=30;TYPE=ins	GT:DP:AD:RO:QR:AO:QA:GL	0:89:67,10:67:2266:10:306:0,-176.42
contig_1003_1|arrow	102880	.	CGGGTTT	CGGTTT	0	PASS	AB=0;ABP=0;AC=0;AF=0;AN=1;AO=26;CIGAR=1M1D5M;DP=110;DPB=106.286;DPRA=0;EPP=4.34659;EPPR=37.3302;GTI=0;LEN=1;MEANALT=3;MQM=60;MQMR=60;NS=1;NUMALT=1;ODDS=427.25;PAIRED=0.961538;PAIREDR=0.987805;PAO=0;PQA=0;PQR=0;PRO=0;QA=840;QR=2924;RO=82;RPL=13;RPP=3.0103;RPPR=4.70511;RPR=13;RUN=1;SAF=22;SAP=30.0702;SAR=4;SRF=48;SRP=8.20065;SRR=34;TYPE=del	GT:DP:AD:RO:QR:AO:QA:GL	0:110:82,26:82:2924:26:840:0,-187.509
contig_1003_1|arrow	105523	.	C	T	4.18903e-15	PASS	AB=0;ABP=0;AC=0;AF=0;AN=1;AO=10;CIGAR=1X;DP=117;DPB=117;DPRA=0;EPP=10.8276;EPPR=10.3365;GTI=0;LEN=1;MEANALT=1;MQM=24.6;MQMR=18.6449;NS=1;NUMALT=1;ODDS=204.305;PAIRED=0.8;PAIREDR=0.813084;PAO=0;PQA=0;PQR=0;PRO=0;QA=308;QR=3583;RO=107;RPL=10;RPP=24.725;RPPR=22.513;RPR=0;RUN=1;SAF=8;SAP=10.8276;SAR=2;SRF=67;SRP=17.8047;SRR=40;TYPE=snp	GT:DP:AD:RO:QR:AO:QA:GL	0:117:107,10:107:3583:10:308:0,-90.5158
contig_1003_1|arrow	108339	.	A	G	5.46055e-14	PASS	AB=0;ABP=0;AC=0;AF=0;AN=1;AO=26;CIGAR=1X;DP=97;DPB=97;DPRA=0;EPP=3.0103;EPPR=22.1254;GTI=0;LEN=1;MEANALT=1;MQM=60;MQMR=60;NS=1;NUMALT=1;ODDS=349.81;PAIRED=0.730769;PAIREDR=0.985915;PAO=0;PQA=0;PQR=0;PRO=0;QA=879;QR=2589;RO=71;RPL=3;RPP=36.4176;RPPR=6.71098;RPR=23;RUN=1;SAF=14;SAP=3.34437;SAR=12;SRF=21;SRP=28.7315;SRR=50;TYPE=snp	GT:DP:AD:RO:QR:AO:QA:GL	0:97:71,26:71:2589:26:879:0,-153.833
contig_1003_1|arrow	108357	.	C	T	4.32742e-14	PASS	AB=0;ABP=0;AC=0;AF=0;AN=1;AO=29;CIGAR=1X;DP=111;DPB=111;DPRA=0;EPP=4.88226;EPPR=30.1272;GTI=0;LEN=1;MEANALT=1;MQM=60;MQMR=60;NS=1;NUMALT=1;ODDS=400.363;PAIRED=0.758621;PAIREDR=0.890244;PAO=0;PQA=0;PQR=0;PRO=0;QA=940;QR=2950;RO=82;RPL=13;RPP=3.68421;RPPR=3.434;RPR=16;RUN=1;SAF=17;SAP=4.88226;SAR=12;SRF=22;SRP=41.2494;SRR=60;TYPE=snp	GT:DP:AD:RO:QR:AO:QA:GL	0:111:82,29:82:2950:29:940:0,-180.83
contig_1003_1|arrow	108380	.	G	A	0	PASS	AB=0;ABP=0;AC=0;AF=0;AN=1;AO=30;CIGAR=1X;DP=124;DPB=124;DPRA=0;EPP=4.16842;EPPR=10.4949;GTI=0;LEN=1;MEANALT=1;MQM=60;MQMR=60;NS=1;NUMALT=1;ODDS=475.283;PAIRED=0.766667;PAIREDR=0.893617;PAO=0;PQA=0;PQR=0;PRO=0;QA=1036;QR=3392;RO=94;RPL=15;RPP=3.0103;RPPR=5.32038;RPR=15;RUN=1;SAF=18;SAP=5.61607;SAR=12;SRF=26;SRP=43.7601;SRR=68;TYPE=snp	GT:DP:AD:RO:QR:AO:QA:GL	0:124:94,30:94:3392:30:1036:0,-211.932
contig_1003_1|arrow	108598	.	G	A	2.2963e-14	PASS	AB=0;ABP=0;AC=0;AF=0;AN=1;AO=20;CIGAR=1X;DP=132;DPB=132;DPRA=0;EPP=38.1882;EPPR=28.1373;GTI=0;LEN=1;MEANALT=1;MQM=60;MQMR=56.8393;NS=1;NUMALT=1;ODDS=675.02;PAIRED=1;PAIREDR=0.892857;PAO=0;PQA=0;PQR=0;PRO=0;QA=677;QR=4046;RO=112;RPL=18;RPP=30.8051;RPPR=3.32051;RPR=2;RUN=1;SAF=19;SAP=38.1882;SAR=1;SRF=58;SRP=3.32051;SRR=54;TYPE=snp	GT:DP:AD:RO:QR:AO:QA:GL	0:132:112,20:112:4046:20:677:0,-285.943
contig_1003_1|arrow	109014	.	C	T	1.61525e-14	PASS	AB=0;ABP=0;AC=0;AF=0;AN=1;AO=10;CIGAR=1X;DP=97;DPB=97;DPRA=0;EPP=6.48466;EPPR=21.2057;GTI=0;LEN=1;MEANALT=1;MQM=60;MQMR=60;NS=1;NUMALT=1;ODDS=546.815;PAIRED=0.6;PAIREDR=0.954023;PAO=0;PQA=0;PQR=0;PRO=0;QA=344;QR=3081;RO=87;RPL=3;RPP=6.48466;RPPR=37.1798;RPR=7;RUN=1;SAF=4;SAP=3.87889;SAR=6;SRF=60;SRP=30.1911;SRR=27;TYPE=snp	GT:DP:AD:RO:QR:AO:QA:GL	0:97:87,10:87:3081:10:344:0,-246.203
contig_1003_1|arrow	109106	.	G	A	0	PASS	AB=0;ABP=0;AC=0;AF=0;AN=1;AO=31;CIGAR=1X;DP=117;DPB=117;DPRA=0;EPP=3.64073;EPPR=9.47422;GTI=0;LEN=1;MEANALT=1;MQM=60;MQMR=60;NS=1;NUMALT=1;ODDS=391.333;PAIRED=1;PAIREDR=0.953488;PAO=0;PQA=0;PQR=0;PRO=0;QA=1124;QR=3036;RO=86;RPL=17;RPP=3.64073;RPPR=3.41429;RPR=14;RUN=1;SAF=15;SAP=3.08035;SAR=16;SRF=52;SRP=11.1912;SRR=34;TYPE=snp	GT:DP:AD:RO:QR:AO:QA:GL	0:117:86,31:86:3036:31:1124:0,-171.98
contig_1003_1|arrow	109227	.	T	C	2.21193e-14	PASS	AB=0;ABP=0;AC=0;AF=0;AN=1;AO=29;CIGAR=1X;DP=98;DPB=98;DPRA=0;EPP=9.07545;EPPR=5.05404;GTI=0;LEN=1;MEANALT=2;MQM=60;MQMR=60;NS=1;NUMALT=1;ODDS=280.339;PAIRED=1;PAIREDR=0.808824;PAO=0;PQA=0;PQR=0;PRO=0;QA=1023;QR=2378;RO=68;RPL=13;RPP=3.68421;RPPR=4.1599;RPR=16;RUN=1;SAF=12;SAP=4.88226;SAR=17;SRF=31;SRP=4.1599;SRR=37;TYPE=snp	GT:DP:AD:RO:QR:AO:QA:GL	0:98:68,29:68:2378:29:1023:0,-121.885
contig_1003_1|arrow	109940	.	ATTTTTTTTTTTTAGTTTATTG	ATTTTTTTTTTTAGTTTATTG	1.16563e-13	PASS	AB=0;ABP=0;AC=0;AF=0;AN=1;AO=27;CIGAR=1M1D20M;DP=116;DPB=114.773;DPRA=0;EPP=3.73412;EPPR=3.12459;GTI=0;LEN=1;MEANALT=10;MQM=60;MQMR=60;NS=1;NUMALT=1;ODDS=339.553;PAIRED=1;PAIREDR=1;PAO=0;PQA=0;PQR=0;PRO=0;QA=925;QR=2639;RO=76;RPL=16;RPP=5.02092;RPPR=3.46745;RPR=11;RUN=1;SAF=15;SAP=3.73412;SAR=12;SRF=61;SRP=63.4687;SRR=15;TYPE=del	GT:DP:AD:RO:QR:AO:QA:GL	0:116:76,27:76:2639:27:925:0,-154.239
contig_1003_1|arrow	110080	.	CATCC	TATCT	3.95979e-14	PASS	AB=0;ABP=0;AC=0;AF=0;AN=1;AO=24;CIGAR=1X3M1X;DP=112;DPB=112;DPRA=0;EPP=6.26751;EPPR=11.1912;GTI=0;LEN=5;MEANALT=2;MQM=60;MQMR=60;NS=1;NUMALT=1;ODDS=447.071;PAIRED=1;PAIREDR=0.988372;PAO=0;PQA=0;PQR=0;PRO=0;QA=860;QR=3046;RO=86;RPL=9;RPP=6.26751;RPPR=11.1912;RPR=15;RUN=1;SAF=10;SAP=4.45795;SAR=14;SRF=52;SRP=11.1912;SRR=34;TYPE=complex	GT:DP:AD:RO:QR:AO:QA:GL	0:112:86,24:86:3046:24:860:0,-196.655
contig_1003_1|arrow	110659	.	G	T	0	PASS	AB=0;ABP=0;AC=0;AF=0;AN=1;AO=44;CIGAR=1X;DP=122;DPB=122;DPRA=0;EPP=31.4368;EPPR=9.35551;GTI=0;LEN=1;MEANALT=2;MQM=60;MQMR=60;NS=1;NUMALT=1;ODDS=188.829;PAIRED=1;PAIREDR=1;PAO=0;PQA=0;PQR=0;PRO=0;QA=1564;QR=2457;RO=77;RPL=18;RPP=6.16881;RPPR=5.29458;RPR=26;RUN=1;SAF=26;SAP=6.16881;SAR=18;SRF=31;SRP=9.35551;SRR=46;TYPE=snp	GT:DP:AD:RO:QR:AO:QA:GL	0:122:77,44:77:2457:44:1564:0,-80.3059
contig_1003_1|arrow	110785	.	C	T	3.9116e-14	PASS	AB=0;ABP=0;AC=0;AF=0;AN=1;AO=30;CIGAR=1X;DP=108;DPB=108;DPRA=0;EPP=5.61607;EPPR=16.4846;GTI=0;LEN=1;MEANALT=1;MQM=60;MQMR=60;NS=1;NUMALT=1;ODDS=351.384;PAIRED=1;PAIREDR=1;PAO=0;PQA=0;PQR=0;PRO=0;QA=1101;QR=2800;RO=78;RPL=13;RPP=4.16842;RPPR=3.45573;RPR=17;RUN=1;SAF=5;SAP=31.9633;SAR=25;SRF=27;SRP=19.0458;SRR=51;TYPE=snp	GT:DP:AD:RO:QR:AO:QA:GL	0:108:78,30:78:2800:30:1101:0,-152.818
contig_1003_1|arrow	111212	.	CATCAC	AATAAT	1.1813e-13	PASS	AB=0;ABP=0;AC=0;AF=0;AN=1;AO=53;CIGAR=1X2M1X1M1X;DP=116;DPB=116;DPRA=0;EPP=24.6841;EPPR=3.872;GTI=0;LEN=6;MEANALT=1;MQM=60;MQMR=58.127;NS=1;NUMALT=1;ODDS=100.932;PAIRED=1;PAIREDR=0.952381;PAO=0;PQA=0;PQR=0;PRO=0;QA=1925;QR=2273;RO=63;RPL=0;RPP=118.098;RPPR=3.872;RPR=53;RUN=1;SAF=15;SAP=24.6841;SAR=38;SRF=29;SRP=3.872;SRR=34;TYPE=complex	GT:DP:AD:RO:QR:AO:QA:GL	0:116:63,53:63:2273:53:1925:0,-24.8151
contig_1003_1|arrow	116104	.	A	G	0	PASS	AB=0;ABP=0;AC=0;AF=0;AN=1;AO=42;CIGAR=1X;DP=134;DPB=134;DPRA=0;EPP=13.1438;EPPR=24.253;GTI=0;LEN=1;MEANALT=1;MQM=60;MQMR=60;NS=1;NUMALT=1;ODDS=374.258;PAIRED=1;PAIREDR=1;PAO=0;PQA=0;PQR=0;PRO=0;QA=1516;QR=3342;RO=92;RPL=23;RPP=3.83753;RPPR=5.3706;RPR=19;RUN=1;SAF=23;SAP=3.83753;SAR=19;SRF=46;SRP=3.0103;SRR=46;TYPE=snp	GT:DP:AD:RO:QR:AO:QA:GL	0:134:92,42:92:3342:42:1516:0,-164.248
contig_1003_1|arrow	116566	.	A	G	130.033	PASS	AB=0;ABP=0;AC=1;AF=1;AN=1;AO=65;CIGAR=1X;DP=125;DPB=125;DPRA=0;EPP=12.665;EPPR=17.4868;GTI=0;LEN=1;MEANALT=1;MQM=60;MQMR=60;NS=1;NUMALT=1;ODDS=29.9412;PAIRED=1;PAIREDR=1;PAO=0;PQA=0;PQR=0;PRO=0;QA=2379;QR=2196;RO=60;RPL=16;RPP=39.3908;RPPR=4.31318;RPR=49;RUN=1;SAF=27;SAP=7.05258;SAR=38;SRF=33;SRP=4.31318;SRR=27;TYPE=snp	GT:DP:AD:RO:QR:AO:QA:GL	1:125:60,65:60:2196:65:2379:-16.4585,0
contig_1003_1|arrow	117068	.	G	A	339.678	PASS	AB=0;ABP=0;AC=1;AF=1;AN=1;AO=54;CIGAR=1X;DP=101;DPB=101;DPRA=0;EPP=8.80089;EPPR=5.27418;GTI=0;LEN=1;MEANALT=1;MQM=60;MQMR=60;NS=1;NUMALT=1;ODDS=78.2138;PAIRED=0.925926;PAIREDR=0.893617;PAO=0;PQA=0;PQR=0;PRO=0;QA=1998;QR=1613;RO=47;RPL=30;RPP=4.45795;RPPR=3.42611;RPR=24;RUN=1;SAF=31;SAP=5.5839;SAR=23;SRF=26;SRP=4.16534;SRR=21;TYPE=snp	GT:DP:AD:RO:QR:AO:QA:GL	1:101:47,54:47:1613:54:1998:-34.6499,0
contig_1003_1|arrow	117243	.	A	G	0	PASS	AB=0;ABP=0;AC=0;AF=0;AN=1;AO=36;CIGAR=1X;DP=97;DPB=97;DPRA=0;EPP=3.25157;EPPR=11.0198;GTI=0;LEN=1;MEANALT=1;MQM=60;MQMR=60;NS=1;NUMALT=1;ODDS=190.172;PAIRED=1;PAIREDR=0.918033;PAO=0;PQA=0;PQR=0;PRO=0;QA=1224;QR=2171;RO=61;RPL=13;RPP=9.04217;RPPR=5.89373;RPR=23;RUN=1;SAF=20;SAP=3.9754;SAR=16;SRF=19;SRP=21.8416;SRR=42;TYPE=snp	GT:DP:AD:RO:QR:AO:QA:GL	0:97:61,36:61:2171:36:1224:0,-85.1968
contig_1003_1|arrow	117518	.	C	T	1.05956e-13	PASS	AB=0;ABP=0;AC=0;AF=0;AN=1;AO=36;CIGAR=1X;DP=111;DPB=111;DPRA=0;EPP=3.9754;EPPR=3.27088;GTI=0;LEN=1;MEANALT=1;MQM=60;MQMR=60;NS=1;NUMALT=1;ODDS=288.553;PAIRED=1;PAIREDR=0.946667;PAO=0;PQA=0;PQR=0;PRO=0;QA=1294;QR=2703;RO=75;RPL=18;RPP=3.0103;RPPR=3.73412;RPR=18;RUN=1;SAF=20;SAP=3.9754;SAR=16;SRF=47;SRP=13.4623;SRR=28;TYPE=snp	GT:DP:AD:RO:QR:AO:QA:GL	0:111:75,36:75:2703:36:1294:0,-126.742
contig_1003_1|arrow	117776	.	C	T	0	PASS	AB=0;ABP=0;AC=0;AF=0;AN=1;AO=18;CIGAR=1X;DP=135;DPB=135;DPRA=0;EPP=10.7311;EPPR=7.80251;GTI=0;LEN=1;MEANALT=2;MQM=60;MQMR=60;NS=1;NUMALT=1;ODDS=747.169;PAIRED=0;PAIREDR=0.982759;PAO=0;PQA=0;PQR=0;PRO=0;QA=654;QR=4218;RO=116;RPL=0;RPP=42.0968;RPPR=3.08518;RPR=18;RUN=1;SAF=5;SAP=10.7311;SAR=13;SRF=49;SRP=9.07545;SRR=67;TYPE=snp	GT:DP:AD:RO:QR:AO:QA:GL	0:135:116,18:116:4218:18:654:0,-320.583
contig_1003_1|arrow	117891	.	C	T	2.11549e-14	PASS	AB=0;ABP=0;AC=0;AF=0;AN=1;AO=14;CIGAR=1X;DP=131;DPB=131;DPRA=0;EPP=3.63072;EPPR=14.61;GTI=0;LEN=1;MEANALT=1;MQM=60;MQMR=60;NS=1;NUMALT=1;ODDS=782.449;PAIRED=0.0714286;PAIREDR=1;PAO=0;PQA=0;PQR=0;PRO=0;QA=466;QR=4243;RO=117;RPL=14;RPP=33.4109;RPPR=7.18621;RPR=0;RUN=1;SAF=8;SAP=3.63072;SAR=6;SRF=68;SRP=9.71031;SRR=49;TYPE=snp	GT:DP:AD:RO:QR:AO:QA:GL	0:131:117,14:117:4243:14:466:0,-339.766
contig_1003_1|arrow	118052	.	C	T	988.307	PASS	AB=0;ABP=0;AC=1;AF=1;AN=1;AO=77;CIGAR=1X;DP=124;DPB=124;DPRA=0;EPP=9.35551;EPPR=10.8184;GTI=0;LEN=1;MEANALT=1;MQM=60;MQMR=60;NS=1;NUMALT=1;ODDS=227.566;PAIRED=1;PAIREDR=1;PAO=0;PQA=0;PQR=0;PRO=0;QA=2799;QR=1701;RO=47;RPL=40;RPP=3.26411;RPPR=4.16534;RPR=37;RUN=1;SAF=41;SAP=3.71532;SAR=36;SRF=20;SRP=5.27418;SRR=27;TYPE=snp	GT:DP:AD:RO:QR:AO:QA:GL	1:124:47,77:47:1701:77:2799:-98.7648,0
contig_1003_1|arrow	118063	.	C	A	703.181	PASS	AB=0;ABP=0;AC=1;AF=1;AN=1;AO=74;CIGAR=1X;DP=126;DPB=126;DPRA=0;EPP=8.76177;EPPR=7.18621;GTI=0;LEN=1;MEANALT=1;MQM=60;MQMR=60;NS=1;NUMALT=1;ODDS=161.913;PAIRED=1;PAIREDR=1;PAO=0;PQA=0;PQR=0;PRO=0;QA=2700;QR=1912;RO=52;RPL=36;RPP=3.12768;RPPR=4.51363;RPR=38;RUN=1;SAF=44;SAP=8.76177;SAR=30;SRF=22;SRP=5.68288;SRR=30;TYPE=snp	GT:DP:AD:RO:QR:AO:QA:GL	1:126:52,74:52:1912:74:2700:-70.8761,0
contig_1003_1|arrow	118283	.	T	C	6.89496e-14	PASS	AB=0;ABP=0;AC=0;AF=0;AN=1;AO=37;CIGAR=1X;DP=130;DPB=130;DPRA=0;EPP=3.5385;EPPR=54.5886;GTI=0;LEN=1;MEANALT=1;MQM=60;MQMR=60;NS=1;NUMALT=1;ODDS=414.15;PAIRED=1;PAIREDR=0.978495;PAO=0;PQA=0;PQR=0;PRO=0;QA=1321;QR=3391;RO=93;RPL=20;RPP=3.5385;RPPR=4.15441;RPR=17;RUN=1;SAF=22;SAP=5.88603;SAR=15;SRF=38;SRP=9.75821;SRR=55;TYPE=snp	GT:DP:AD:RO:QR:AO:QA:GL	0:130:93,37:93:3391:37:1321:0,-186.198
contig_1003_1|arrow	118390	.	G	A	3.79706e-14	PASS	AB=0;ABP=0;AC=0;AF=0;AN=1;AO=28;CIGAR=1X;DP=112;DPB=112;DPRA=0;EPP=7.97367;EPPR=20.4855;GTI=0;LEN=1;MEANALT=1;MQM=60;MQMR=60;NS=1;NUMALT=1;ODDS=411.84;PAIRED=1;PAIREDR=0.964286;PAO=0;PQA=0;PQR=0;PRO=0;QA=1036;QR=3046;RO=84;RPL=7;RPP=18.2106;RPPR=3.0103;RPR=21;RUN=1;SAF=11;SAP=5.80219;SAR=17;SRF=29;SRP=20.4855;SRR=55;TYPE=snp	GT:DP:AD:RO:QR:AO:QA:GL	0:112:84,28:84:3046:28:1036:0,-180.791
contig_1003_1|arrow	118460	.	A	G	0	PASS	AB=0;ABP=0;AC=0;AF=0;AN=1;AO=49;CIGAR=1X;DP=121;DPB=121;DPRA=0;EPP=15.8176;EPPR=4.09604;GTI=0;LEN=1;MEANALT=1;MQM=60;MQMR=60;NS=1;NUMALT=1;ODDS=187.305;PAIRED=1;PAIREDR=1;PAO=0;PQA=0;PQR=0;PRO=0;QA=1751;QR=2640;RO=72;RPL=20;RPP=6.59988;RPPR=3.13094;RPR=29;RUN=1;SAF=27;SAP=4.11819;SAR=22;SRF=36;SRP=3.0103;SRR=36;TYPE=snp	GT:DP:AD:RO:QR:AO:QA:GL	0:121:72,49:72:2640:49:1751:0,-79.9706
contig_1003_1|arrow	118822	.	G	A	81.8173	PASS	AB=0;ABP=0;AC=1;AF=1;AN=1;AO=38;CIGAR=1X;DP=116;DPB=116;DPRA=0;EPP=3.9246;EPPR=7.77626;GTI=0;LEN=1;MEANALT=2;MQM=52.2368;MQMR=22.4545;NS=1;NUMALT=1;ODDS=18.8391;PAIRED=1;PAIREDR=0.922078;PAO=0;PQA=0;PQR=0;PRO=0;QA=1302;QR=2739;RO=77;RPL=19;RPP=3.0103;RPPR=5.29458;RPR=19;RUN=1;SAF=6;SAP=41.6397;SAR=32;SRF=38;SRP=3.0385;SRR=39;TYPE=snp	GT:DP:AD:RO:QR:AO:QA:GL	1:116:77,38:77:2739:38:1302:-11.2211,0
contig_1003_1|arrow	119065	.	C	T	6.65139e-10	PASS	AB=0;ABP=0;AC=0;AF=0;AN=1;AO=12;CIGAR=1X;DP=91;DPB=91;DPRA=0;EPP=3.73412;EPPR=32.9436;GTI=0;LEN=1;MEANALT=1;MQM=25.5833;MQMR=6.97468;NS=1;NUMALT=1;ODDS=22.5996;PAIRED=1;PAIREDR=0.987342;PAO=0;PQA=0;PQR=0;PRO=0;QA=444;QR=2599;RO=79;RPL=7;RPP=3.73412;RPPR=17.5509;RPR=5;RUN=1;SAF=4;SAP=5.9056;SAR=8;SRF=46;SRP=7.6556;SRR=33;TYPE=snp	GT:DP:AD:RO:QR:AO:QA:GL	0:91:79,12:79:2599:12:444:0,-15.5775
contig_1003_1|arrow	119436	.	C	T	164.865	PASS	AB=0;ABP=0;AC=1;AF=1;AN=1;AO=50;CIGAR=1X;DP=92;DPB=92;DPRA=0;EPP=3.70517;EPPR=3.06326;GTI=0;LEN=1;MEANALT=2;MQM=60;MQMR=60;NS=1;NUMALT=1;ODDS=37.9616;PAIRED=0.98;PAIREDR=1;PAO=0;PQA=0;PQR=0;PRO=0;QA=1778;QR=1455;RO=41;RPL=1;RPP=103.072;RPPR=4.33437;RPR=49;RUN=1;SAF=22;SAP=4.57376;SAR=28;SRF=19;SRP=3.48696;SRR=22;TYPE=snp	GT:DP:AD:RO:QR:AO:QA:GL	1:92:41,50:41:1455:50:1778:-29.0577,0
contig_1003_1|arrow	119560	.	C	T	1299.16	PASS	AB=0;ABP=0;AC=1;AF=1;AN=1;AO=50;CIGAR=1X;DP=102;DPB=102;DPRA=0;EPP=3.70517;EPPR=31.2394;GTI=0;LEN=1;MEANALT=1;MQM=55.28;MQMR=12.3462;NS=1;NUMALT=1;ODDS=299.143;PAIRED=0.96;PAIREDR=1;PAO=0;PQA=0;PQR=0;PRO=0;QA=1838;QR=1860;RO=52;RPL=33;RPP=14.1282;RPPR=76.6733;RPR=17;RUN=1;SAF=34;SAP=17.0814;SAR=16;SRF=40;SRP=35.7494;SRR=12;TYPE=snp	GT:DP:AD:RO:QR:AO:QA:GL	1:102:52,50:52:1860:50:1838:-117.923,0
contig_1003_1|arrow	119928	.	AGGGGTTA	AGGGTTA	4.90447	PASS	AB=0;ABP=0;AC=0;AF=0;AN=1;AO=17;CIGAR=1M1D6M;DP=111;DPB=108.875;DPRA=0;EPP=4.1599;EPPR=8.9241;GTI=0;LEN=1;MEANALT=1;MQM=7.94118;MQMR=1;NS=1;NUMALT=1;ODDS=0.738827;PAIRED=1;PAIREDR=1;PAO=0;PQA=0;PQR=0;PRO=0;QA=89;QR=3359;RO=94;RPL=11;RPP=6.20364;RPPR=3.84193;RPR=6;RUN=1;SAF=10;SAP=4.1599;SAR=7;SRF=39;SRP=8.9241;SRR=55;TYPE=del	GT:DP:AD:RO:QR:AO:QA:GL	0:111:94,17:94:3359:17:89:0,-1.51247
contig_1003_1|arrow	121694	.	C	T	3.72474e-14	PASS	AB=0;ABP=0;AC=0;AF=0;AN=1;AO=36;CIGAR=1X;DP=87;DPB=87;DPRA=0;EPP=18.4519;EPPR=4.07475;GTI=0;LEN=1;MEANALT=1;MQM=60;MQMR=60;NS=1;NUMALT=1;ODDS=121.23;PAIRED=0.833333;PAIREDR=1;PAO=0;PQA=0;PQR=0;PRO=0;QA=1287;QR=1851;RO=51;RPL=17;RPP=3.25157;RPPR=3.05288;RPR=19;RUN=1;SAF=25;SAP=14.8328;SAR=11;SRF=31;SRP=8.16222;SRR=20;TYPE=snp	GT:DP:AD:RO:QR:AO:QA:GL	0:87:51,36:51:1851:36:1287:0,-50.7363
contig_1003_1|arrow	121706	.	A	G	0	PASS	AB=0;ABP=0;AC=0;AF=0;AN=1;AO=41;CIGAR=1X;DP=96;DPB=96;DPRA=0;EPP=9.41879;EPPR=4.94488;GTI=0;LEN=1;MEANALT=1;MQM=60;MQMR=60;NS=1;NUMALT=1;ODDS=113.288;PAIRED=0.853659;PAIREDR=1;PAO=0;PQA=0;PQR=0;PRO=0;QA=1481;QR=2011;RO=55;RPL=17;RPP=5.60547;RPPR=3.36563;RPR=24;RUN=1;SAF=30;SAP=22.1298;SAR=11;SRF=35;SRP=11.8936;SRR=20;TYPE=snp	GT:DP:AD:RO:QR:AO:QA:GL	0:96:55,41:55:2011:41:1481:0,-47.6752
contig_1003_1|arrow	122272	.	AGGGGAAAT	AGGGAAAT	5.70161e-14	PASS	AB=0;ABP=0;AC=0;AF=0;AN=1;AO=26;CIGAR=1M1D7M;DP=128;DPB=125.111;DPRA=0;EPP=3.0103;EPPR=3.7767;GTI=0;LEN=1;MEANALT=1;MQM=60;MQMR=60;NS=1;NUMALT=1;ODDS=569.368;PAIRED=1;PAIREDR=0.901961;PAO=0;PQA=0;PQR=0;PRO=0;QA=862;QR=3643;RO=102;RPL=13;RPP=3.0103;RPPR=30.6008;RPR=13;RUN=1;SAF=18;SAP=11.3621;SAR=8;SRF=51;SRP=3.0103;SRR=51;TYPE=del	GT:DP:AD:RO:QR:AO:QA:GL	0:128:102,26:102:3643:26:862:0,-250.198
contig_1003_1|arrow	128855	.	A	G	0	PASS	AB=0;ABP=0;AC=0;AF=0;AN=1;AO=34;CIGAR=1X;DP=92;DPB=92;DPRA=0;EPP=3.0103;EPPR=3.16006;GTI=0;LEN=1;MEANALT=1;MQM=60;MQMR=60;NS=1;NUMALT=1;ODDS=168.807;PAIRED=1;PAIREDR=0.913793;PAO=0;PQA=0;PQR=0;PRO=0;QA=1225;QR=2046;RO=58;RPL=15;RPP=4.03217;RPPR=5.40641;RPR=19;RUN=1;SAF=16;SAP=3.26577;SAR=18;SRF=31;SRP=3.60933;SRR=27;TYPE=snp	GT:DP:AD:RO:QR:AO:QA:GL	0:92:58,34:58:2046:34:1225:0,-73.8414
contig_1003_1|arrow	129358	.	GAAAA	AATAG	0	PASS	AB=0;ABP=0;AC=0;AF=0;AN=1;AO=16;CIGAR=1X1M1X1M1X;DP=97;DPB=97;DPRA=0;EPP=3.55317;EPPR=32.2045;GTI=0;LEN=5;MEANALT=1;MQM=60;MQMR=60;NS=1;NUMALT=1;ODDS=487.428;PAIRED=0.125;PAIREDR=1;PAO=0;PQA=0;PQR=0;PRO=0;QA=546;QR=2909;RO=81;RPL=0;RPP=37.7539;RPPR=10.7579;RPR=16;RUN=1;SAF=9;SAP=3.55317;SAR=7;SRF=46;SRP=6.2541;SRR=35;TYPE=complex	GT:DP:AD:RO:QR:AO:QA:GL	0:97:81,16:81:2909:16:546:0,-212.575
contig_1003_1|arrow	129417	.	T	A	2.88095e-14	PASS	AB=0;ABP=0;AC=0;AF=0;AN=1;AO=29;CIGAR=1X;DP=118;DPB=118;DPRA=0;EPP=24.6501;EPPR=3.22989;GTI=0;LEN=1;MEANALT=1;MQM=60;MQMR=60;NS=1;NUMALT=1;ODDS=457.08;PAIRED=0.137931;PAIREDR=1;PAO=0;PQA=0;PQR=0;PRO=0;QA=1021;QR=3257;RO=89;RPL=14;RPP=3.08518;RPPR=3.62026;RPR=15;RUN=1;SAF=10;SAP=9.07545;SAR=19;SRF=66;SRP=48.1232;SRR=23;TYPE=snp	GT:DP:AD:RO:QR:AO:QA:GL	0:118:89,29:89:3257:29:1021:0,-201.138
contig_1003_1|arrow	131949	.	GCCAT	GCCCAT	0	PASS	AB=0;ABP=0;AC=0;AF=0;AN=1;AO=25;CIGAR=1M1I4M;DP=85;DPB=90;DPRA=0;EPP=7.26639;EPPR=3.15506;GTI=0;LEN=1;MEANALT=1;MQM=60;MQMR=60;NS=1;NUMALT=1;ODDS=230.28;PAIRED=1;PAIREDR=1;PAO=0;PQA=0;PQR=0;PRO=0;QA=837;QR=1992;RO=60;RPL=13;RPP=3.09716;RPPR=40.0701;RPR=12;RUN=1;SAF=15;SAP=5.18177;SAR=10;SRF=33;SRP=4.31318;SRR=27;TYPE=ins	GT:DP:AD:RO:QR:AO:QA:GL	0:85:60,25:60:1992:25:837:0,-103.916
contig_1003_1|arrow	132730	.	G	A	0	PASS	AB=0;ABP=0;AC=0;AF=0;AN=1;AO=25;CIGAR=1X;DP=110;DPB=110;DPRA=0;EPP=17.6895;EPPR=8.75832;GTI=0;LEN=1;MEANALT=1;MQM=60;MQMR=46.8118;NS=1;NUMALT=1;ODDS=325.313;PAIRED=1;PAIREDR=0.388235;PAO=0;PQA=0;PQR=0;PRO=0;QA=809;QR=3059;RO=85;RPL=9;RPP=7.26639;RPPR=24.4951;RPR=16;RUN=1;SAF=7;SAP=13.5202;SAR=18;SRF=44;SRP=3.24022;SRR=41;TYPE=snp	GT:DP:AD:RO:QR:AO:QA:GL	0:110:85,25:85:3059:25:809:0,-141.896
contig_1003_1|arrow	138665	.	T	A	1.10902e-14	PASS	AB=0;ABP=0;AC=0;AF=0;AN=1;AO=17;CIGAR=1X;DP=89;DPB=89;DPRA=0;EPP=9.26925;EPPR=3.13094;GTI=0;LEN=1;MEANALT=1;MQM=60;MQMR=60;NS=1;NUMALT=1;ODDS=418.378;PAIRED=1;PAIREDR=1;PAO=0;PQA=0;PQR=0;PRO=0;QA=579;QR=2628;RO=72;RPL=11;RPP=6.20364;RPPR=20.3821;RPR=6;RUN=1;SAF=12;SAP=9.26925;SAR=5;SRF=47;SRP=17.6074;SRR=25;TYPE=snp	GT:DP:AD:RO:QR:AO:QA:GL	0:89:72,17:72:2628:17:579:0,-184.327
contig_1003_1|arrow	145827	.	T	C	1.17769e-13	PASS	AB=0;ABP=0;AC=0;AF=0;AN=1;AO=35;CIGAR=1X;DP=124;DPB=124;DPRA=0;EPP=25.4075;EPPR=11.8182;GTI=0;LEN=1;MEANALT=1;MQM=60;MQMR=60;NS=1;NUMALT=1;ODDS=418.942;PAIRED=1;PAIREDR=1;PAO=0;PQA=0;PQR=0;PRO=0;QA=1233;QR=3281;RO=89;RPL=14;RPP=6.05036;RPPR=32.8985;RPR=21;RUN=1;SAF=16;SAP=3.56868;SAR=19;SRF=38;SRP=7.13366;SRR=51;TYPE=snp	GT:DP:AD:RO:QR:AO:QA:GL	0:124:89,35:89:3281:35:1233:0,-184.225
contig_1003_1|arrow	146249	.	G	A	0	PASS	AB=0;ABP=0;AC=0;AF=0;AN=1;AO=43;CIGAR=1X;DP=113;DPB=113;DPRA=0;EPP=21.2406;EPPR=10.9517;GTI=0;LEN=1;MEANALT=1;MQM=60;MQMR=60;NS=1;NUMALT=1;ODDS=217.088;PAIRED=0.976744;PAIREDR=1;PAO=0;PQA=0;PQR=0;PRO=0;QA=1477;QR=2518;RO=70;RPL=21;RPP=3.0608;RPPR=6.1124;RPR=22;RUN=1;SAF=25;SAP=5.48477;SAR=18;SRF=37;SRP=3.50664;SRR=33;TYPE=snp	GT:DP:AD:RO:QR:AO:QA:GL	0:113:70,43:70:2518:43:1477:0,-93.6513
contig_1003_1|arrow	147519	.	G	A	0	PASS	AB=0;ABP=0;AC=0;AF=0;AN=1;AO=11;CIGAR=1X;DP=128;DPB=128;DPRA=0;EPP=7.94546;EPPR=3.68421;GTI=0;LEN=1;MEANALT=2;MQM=17.0909;MQMR=15.2414;NS=1;NUMALT=1;ODDS=204.745;PAIRED=1;PAIREDR=1;PAO=0;PQA=0;PQR=0;PRO=0;QA=395;QR=4156;RO=116;RPL=5;RPP=3.20771;RPPR=7.80251;RPR=6;RUN=1;SAF=3;SAP=7.94546;SAR=8;SRF=65;SRP=6.67934;SRR=51;TYPE=snp	GT:DP:AD:RO:QR:AO:QA:GL	0:128:116,11:116:4156:11:395:0,-90.387
contig_1003_1|arrow	148401	.	C	T	84.987	PASS	AB=0;ABP=0;AC=1;AF=1;AN=1;AO=43;CIGAR=1X;DP=135;DPB=135;DPRA=0;EPP=39.8243;EPPR=3.38795;GTI=0;LEN=1;MEANALT=1;MQM=46.2791;MQMR=18.9565;NS=1;NUMALT=1;ODDS=19.569;PAIRED=1;PAIREDR=0.98913;PAO=0;PQA=0;PQR=0;PRO=0;QA=1585;QR=3380;RO=92;RPL=16;RPP=9.12072;RPPR=3.38795;RPR=27;RUN=1;SAF=24;SAP=4.27278;SAR=19;SRF=48;SRP=3.38795;SRR=44;TYPE=snp	GT:DP:AD:RO:QR:AO:QA:GL	1:135:92,43:92:3380:43:1585:-12.4878,0
contig_1003_1|arrow	148438	.	A	G	67.9747	PASS	AB=0;ABP=0;AC=1;AF=1;AN=1;AO=47;CIGAR=1X;DP=132;DPB=132;DPRA=0;EPP=36.6912;EPPR=5.07959;GTI=0;LEN=1;MEANALT=1;MQM=51.2128;MQMR=27.3765;NS=1;NUMALT=1;ODDS=15.6517;PAIRED=1;PAIREDR=0.976471;PAO=0;PQA=0;PQR=0;PRO=0;QA=1701;QR=3019;RO=85;RPL=15;RPP=16.3625;RPPR=41.8669;RPR=32;RUN=1;SAF=17;SAP=10.8184;SAR=30;SRF=46;SRP=4.26209;SRR=39;TYPE=snp	GT:DP:AD:RO:QR:AO:QA:GL	1:132:85,47:85:3019:47:1701:-7.70962,0
contig_1003_1|arrow	148569	.	AGGGGGAGT	AGGGGAGT	0	PASS	AB=0;ABP=0;AC=0;AF=0;AN=1;AO=39;CIGAR=1M1D7M;DP=110;DPB=105.667;DPRA=0;EPP=3.06598;EPPR=6.20364;GTI=0;LEN=1;MEANALT=3;MQM=49.4103;MQMR=38.3088;NS=1;NUMALT=1;ODDS=72.4658;PAIRED=0.897436;PAIREDR=1;PAO=0;PQA=0;PQR=0;PRO=0;QA=1167;QR=2393;RO=68;RPL=23;RPP=5.73856;RPPR=31.7504;RPR=16;RUN=1;SAF=9;SAP=27.5646;SAR=30;SRF=38;SRP=5.05404;SRR=30;TYPE=del	GT:DP:AD:RO:QR:AO:QA:GL	0:110:68,39:68:2393:39:1167:0,-32.4862
contig_1003_1|arrow	148631	.	G	A	376.21	PASS	AB=0;ABP=0;AC=1;AF=1;AN=1;AO=46;CIGAR=1X;DP=118;DPB=118;DPRA=0;EPP=9.80795;EPPR=6.71098;GTI=0;LEN=1;MEANALT=2;MQM=48.4565;MQMR=20.1127;NS=1;NUMALT=1;ODDS=86.6254;PAIRED=1;PAIREDR=0.985915;PAO=0;PQA=0;PQR=0;PRO=0;QA=1600;QR=2603;RO=71;RPL=25;RPP=3.76559;RPPR=9.89173;RPR=21;RUN=1;SAF=22;SAP=3.19912;SAR=24;SRF=20;SRP=32.4016;SRR=51;TYPE=snp	GT:DP:AD:RO:QR:AO:QA:GL	1:118:71,46:71:2603:46:1600:-34.0609,0
contig_1003_1|arrow	148860	.	G	A	1.17228e-14	PASS	AB=0;ABP=0;AC=0;AF=0;AN=1;AO=10;CIGAR=1X;DP=101;DPB=101;DPRA=0;EPP=6.48466;EPPR=3.60686;GTI=0;LEN=1;MEANALT=1;MQM=30.5;MQMR=43.7912;NS=1;NUMALT=1;ODDS=451.056;PAIRED=0.9;PAIREDR=0.989011;PAO=0;PQA=0;PQR=0;PRO=0;QA=358;QR=3291;RO=91;RPL=4;RPP=3.87889;RPPR=4.94315;RPR=6;RUN=1;SAF=7;SAP=6.48466;SAR=3;SRF=61;SRP=25.942;SRR=30;TYPE=snp	GT:DP:AD:RO:QR:AO:QA:GL	0:101:91,10:91:3291:10:358:0,-199.141
contig_1003_1|arrow	149782	.	T	C	3.87238e-15	PASS	AB=0;ABP=0;AC=0;AF=0;AN=1;AO=11;CIGAR=1X;DP=124;DPB=124;DPRA=0;EPP=4.78696;EPPR=15.0207;GTI=0;LEN=1;MEANALT=1;MQM=1;MQMR=11.4425;NS=1;NUMALT=1;ODDS=160.835;PAIRED=1;PAIREDR=0.99115;PAO=0;PQA=0;PQR=0;PRO=0;QA=381;QR=3993;RO=113;RPL=6;RPP=3.20771;RPPR=19.1714;RPR=5;RUN=1;SAF=5;SAP=3.20771;SAR=6;SRF=55;SRP=3.18325;SRR=58;TYPE=snp	GT:DP:AD:RO:QR:AO:QA:GL	0:124:113,11:113:3993:11:381:0,-73.9771
contig_1003_1|arrow	149886	.	C	T	1.10394e-15	PASS	AB=0;ABP=0;AC=0;AF=0;AN=1;AO=10;CIGAR=1X;DP=126;DPB=126;DPRA=0;EPP=3.87889;EPPR=5.70592;GTI=0;LEN=1;MEANALT=1;MQM=1;MQMR=24.9052;NS=1;NUMALT=1;ODDS=354.192;PAIRED=1;PAIREDR=0.991379;PAO=0;PQA=0;PQR=0;PRO=0;QA=358;QR=4128;RO=116;RPL=7;RPP=6.48466;RPPR=10.4981;RPR=3;RUN=1;SAF=5;SAP=3.0103;SAR=5;SRF=64;SRP=5.70592;SRR=52;TYPE=snp	GT:DP:AD:RO:QR:AO:QA:GL	0:126:116,10:116:4128:10:358:0,-156.271
contig_1003_1|arrow	150150	.	TAT	TT	1.53337e-15	PASS	AB=0;ABP=0;AC=0;AF=0;AN=1;AO=13;CIGAR=1M1D1M;DP=126;DPB=121.667;DPRA=0;EPP=4.51363;EPPR=5.3355;GTI=0;LEN=1;MEANALT=1;MQM=1;MQMR=22.9292;NS=1;NUMALT=1;ODDS=329.419;PAIRED=1;PAIREDR=0.99115;PAO=0;PQA=0;PQR=0;PRO=0;QA=469;QR=4094;RO=113;RPL=9;RPP=7.18621;RPPR=6.2579;RPR=4;RUN=1;SAF=3;SAP=11.1951;SAR=10;SRF=55;SRP=3.18325;SRR=58;TYPE=del	GT:DP:AD:RO:QR:AO:QA:GL	0:126:113,13:113:4094:13:469:0,-143.692
contig_1003_1|arrow	152221	.	C	T	0.00316729	PASS	AB=0;ABP=0;AC=0;AF=0;AN=1;AO=36;CIGAR=1X;DP=109;DPB=109;DPRA=0;EPP=3.25157;EPPR=5.41974;GTI=0;LEN=1;MEANALT=1;MQM=1;MQMR=1;NS=1;NUMALT=1;ODDS=7.22307;PAIRED=1;PAIREDR=1;PAO=0;PQA=0;PQR=0;PRO=0;QA=1258;QR=2641;RO=73;RPL=20;RPP=3.9754;RPPR=4.46786;RPR=16;RUN=1;SAF=23;SAP=9.04217;SAR=13;SRF=39;SRP=3.75395;SRR=34;TYPE=snp	GT:DP:AD:RO:QR:AO:QA:GL	0:109:73,36:73:2641:36:1258:0,-3.33692
contig_1003_1|arrow	152742	.	C	T	8.87904e-10	PASS	AB=0;ABP=0;AC=0;AF=0;AN=1;AO=15;CIGAR=1X;DP=134;DPB=134;DPRA=0;EPP=6.62942;EPPR=21.8543;GTI=0;LEN=1;MEANALT=2;MQM=1;MQMR=1.5;NS=1;NUMALT=1;ODDS=22.3107;PAIRED=1;PAIREDR=1;PAO=0;PQA=0;PQR=0;PRO=0;QA=529;QR=4192;RO=118;RPL=8;RPP=3.15506;RPPR=3.0103;RPR=7;RUN=1;SAF=6;SAP=4.31318;SAR=9;SRF=62;SRP=3.67278;SRR=56;TYPE=snp	GT:DP:AD:RO:QR:AO:QA:GL	0:134:118,15:118:4192:15:529:0,-12.4908
contig_1003_1|arrow	155897	.	C	T	2.48317e-14	PASS	AB=0;ABP=0;AC=0;AF=0;AN=1;AO=12;CIGAR=1X;DP=120;DPB=120;DPRA=0;EPP=3.0103;EPPR=73.6542;GTI=0;LEN=1;MEANALT=2;MQM=45.25;MQMR=42.9065;NS=1;NUMALT=1;ODDS=479.634;PAIRED=1;PAIREDR=1;PAO=0;PQA=0;PQR=0;PRO=0;QA=444;QR=3835;RO=107;RPL=5;RPP=3.73412;RPPR=4.00471;RPR=7;RUN=1;SAF=9;SAP=9.52472;SAR=3;SRF=49;SRP=4.65412;SRR=58;TYPE=snp	GT:DP:AD:RO:QR:AO:QA:GL	0:120:107,12:107:3835:12:444:0,-216.672
contig_1003_1|arrow	159866	.	G	A	0	PASS	AB=0;ABP=0;AC=0;AF=0;AN=1;AO=11;CIGAR=1X;DP=129;DPB=129;DPRA=0;EPP=4.78696;EPPR=10.3712;GTI=0;LEN=1;MEANALT=1;MQM=1;MQMR=5.5;NS=1;NUMALT=1;ODDS=85.9898;PAIRED=1;PAIREDR=1;PAO=0;PQA=0;PQR=0;PRO=0;QA=369;QR=4178;RO=118;RPL=9;RPP=12.6832;RPPR=5.66023;RPR=2;RUN=1;SAF=4;SAP=4.78696;SAR=7;SRF=54;SRP=4.85053;SRR=64;TYPE=snp	GT:DP:AD:RO:QR:AO:QA:GL	0:129:118,11:118:4178:11:369:0,-38.7723
contig_1003_1|arrow	162141	.	T	C	0	PASS	AB=0;ABP=0;AC=0;AF=0;AN=1;AO=11;CIGAR=1X;DP=86;DPB=86;DPRA=0;EPP=12.6832;EPPR=6.51361;GTI=0;LEN=1;MEANALT=1;MQM=60;MQMR=60;NS=1;NUMALT=1;ODDS=478.785;PAIRED=0;PAIREDR=1;PAO=0;PQA=0;PQR=0;PRO=0;QA=407;QR=2713;RO=75;RPL=0;RPP=26.8965;RPPR=24.117;RPR=11;RUN=1;SAF=9;SAP=12.6832;SAR=2;SRF=32;SRP=6.51361;SRR=43;TYPE=snp	GT:DP:AD:RO:QR:AO:QA:GL	0:86:75,11:75:2713:11:407:0,-207.414
contig_1003_1|arrow	162218	.	C	T	0	PASS	AB=0;ABP=0;AC=0;AF=0;AN=1;AO=17;CIGAR=1X;DP=99;DPB=99;DPRA=0;EPP=6.20364;EPPR=23.7717;GTI=0;LEN=1;MEANALT=1;MQM=60;MQMR=60;NS=1;NUMALT=1;ODDS=481.23;PAIRED=0;PAIREDR=1;PAO=0;PQA=0;PQR=0;PRO=0;QA=629;QR=2986;RO=82;RPL=13;RPP=13.3567;RPPR=18.2636;RPR=4;RUN=1;SAF=11;SAP=6.20364;SAR=6;SRF=42;SRP=3.11623;SRR=40;TYPE=snp	GT:DP:AD:RO:QR:AO:QA:GL	0:99:82,17:82:2986:17:629:0,-212.004
contig_1003_1|arrow	162261	.	A	T	0	PASS	AB=0;ABP=0;AC=0;AF=0;AN=1;AO=17;CIGAR=1X;DP=118;DPB=118;DPRA=0;EPP=6.20364;EPPR=12.4917;GTI=0;LEN=1;MEANALT=1;MQM=60;MQMR=60;NS=1;NUMALT=1;ODDS=639.069;PAIRED=0;PAIREDR=1;PAO=0;PQA=0;PQR=0;PRO=0;QA=605;QR=3661;RO=101;RPL=17;RPP=39.9253;RPPR=3.0318;RPR=0;RUN=1;SAF=11;SAP=6.20364;SAR=6;SRF=56;SRP=5.61177;SRR=45;TYPE=snp	GT:DP:AD:RO:QR:AO:QA:GL	0:118:101,17:101:3661:17:605:0,-274.886
contig_1003_1|arrow	164869	.	A	G	3.61646e-15	PASS	AB=0;ABP=0;AC=0;AF=0;AN=1;AO=30;CIGAR=1X;DP=89;DPB=89;DPRA=0;EPP=3.0103;EPPR=3.34154;GTI=0;LEN=1;MEANALT=1;MQM=60;MQMR=60;NS=1;NUMALT=1;ODDS=234.228;PAIRED=1;PAIREDR=1;PAO=0;PQA=0;PQR=0;PRO=0;QA=1022;QR=2171;RO=59;RPL=16;RPP=3.29983;RPPR=3.34154;RPR=14;RUN=1;SAF=11;SAP=7.64277;SAR=19;SRF=19;SRP=19.2411;SRR=40;TYPE=snp	GT:DP:AD:RO:QR:AO:QA:GL	0:89:59,30:59:2171:30:1022:0,-103.373
contig_1003_1|arrow	165793	.	T	A	0	PASS	AB=0;ABP=0;AC=0;AF=0;AN=1;AO=16;CIGAR=1X;DP=93;DPB=93;DPRA=0;EPP=3.55317;EPPR=11.1604;GTI=0;LEN=1;MEANALT=1;MQM=60;MQMR=60;NS=1;NUMALT=1;ODDS=454.229;PAIRED=0.4375;PAIREDR=1;PAO=0;PQA=0;PQR=0;PRO=0;QA=592;QR=2787;RO=77;RPL=7;RPP=3.55317;RPPR=3.0385;RPR=9;RUN=1;SAF=2;SAP=22.5536;SAR=14;SRF=45;SRP=7.77626;SRR=32;TYPE=snp	GT:DP:AD:RO:QR:AO:QA:GL	0:93:77,16:77:2787:16:592:0,-197.43
contig_1003_1|arrow	168560	.	C	A	1.29584e-14	PASS	AB=0;ABP=0;AC=0;AF=0;AN=1;AO=12;CIGAR=1X;DP=125;DPB=125;DPRA=0;EPP=21.1059;EPPR=3.95191;GTI=0;LEN=1;MEANALT=1;MQM=55.0833;MQMR=53.2124;NS=1;NUMALT=1;ODDS=673.176;PAIRED=1;PAIREDR=0.929204;PAO=0;PQA=0;PQR=0;PRO=0;QA=177;QR=3803;RO=113;RPL=11;RPP=21.1059;RPPR=6.2579;RPR=1;RUN=1;SAF=12;SAP=29.068;SAR=0;SRF=57;SRP=3.02952;SRR=56;TYPE=snp	GT:DP:AD:RO:QR:AO:QA:GL	0:125:113,12:113:3803:12:177:0,-287.473
contig_1003_1|arrow	171254	.	T	C	320.739	PASS	AB=0;ABP=0;AC=1;AF=1;AN=1;AO=66;CIGAR=1X;DP=123;DPB=123;DPRA=0;EPP=6.30041;EPPR=18.5208;GTI=0;LEN=1;MEANALT=2;MQM=60;MQMR=60;NS=1;NUMALT=1;ODDS=73.8529;PAIRED=0.969697;PAIREDR=0.964286;PAO=0;PQA=0;PQR=0;PRO=0;QA=2381;QR=2036;RO=56;RPL=33;RPP=3.0103;RPPR=12.937;RPR=33;RUN=1;SAF=43;SAP=16.1707;SAR=23;SRF=32;SRP=5.49198;SRR=24;TYPE=snp	GT:DP:AD:RO:QR:AO:QA:GL	1:123:56,66:56:2036:66:2381:-31.032,0
contig_1003_1|arrow	171348	.	G	T	0	PASS	AB=0;ABP=0;AC=0;AF=0;AN=1;AO=12;CIGAR=1X;DP=127;DPB=127;DPRA=0;EPP=21.1059;EPPR=23.5732;GTI=0;LEN=1;MEANALT=1;MQM=60;MQMR=60;NS=1;NUMALT=1;ODDS=687.788;PAIRED=1;PAIREDR=1;PAO=0;PQA=0;PQR=0;PRO=0;QA=160;QR=3447;RO=115;RPL=1;RPP=21.1059;RPPR=6.20142;RPR=11;RUN=1;SAF=0;SAP=29.068;SAR=12;SRF=55;SRP=3.48236;SRR=60;TYPE=snp	GT:DP:AD:RO:QR:AO:QA:GL	0:127:115,12:115:3447:12:160:0,-295.843
contig_1003_1|arrow	172625	.	C	T	0	PASS	AB=0;ABP=0;AC=0;AF=0;AN=1;AO=35;CIGAR=1X;DP=88;DPB=88;DPRA=0;EPP=3.07234;EPPR=9.02361;GTI=0;LEN=1;MEANALT=2;MQM=60;MQMR=60;NS=1;NUMALT=1;ODDS=117.264;PAIRED=1;PAIREDR=1;PAO=0;PQA=0;PQR=0;PRO=0;QA=1295;QR=1876;RO=52;RPL=16;RPP=3.56868;RPPR=9.02361;RPR=19;RUN=1;SAF=16;SAP=3.56868;SAR=19;SRF=26;SRP=3.0103;SRR=26;TYPE=snp	GT:DP:AD:RO:QR:AO:QA:GL	0:88:52,35:52:1876:35:1295:0,-52.2574
contig_1003_1|arrow	172888	.	T	C	0	PASS	AB=0;ABP=0;AC=0;AF=0;AN=1;AO=33;CIGAR=1X;DP=89;DPB=89;DPRA=0;EPP=3.60252;EPPR=33.4109;GTI=0;LEN=1;MEANALT=1;MQM=60;MQMR=60;NS=1;NUMALT=1;ODDS=179.708;PAIRED=1;PAIREDR=1;PAO=0;PQA=0;PQR=0;PRO=0;QA=1179;QR=2060;RO=56;RPL=8;RPP=22.0271;RPPR=6.88793;RPR=25;RUN=1;SAF=11;SAP=10.9724;SAR=22;SRF=25;SRP=4.40625;SRR=31;TYPE=snp	GT:DP:AD:RO:QR:AO:QA:GL	0:89:56,33:56:2060:33:1179:0,-79.2519
contig_1003_1|arrow	173090	.	C	T	9.43838e-14	PASS	AB=0;ABP=0;AC=0;AF=0;AN=1;AO=50;CIGAR=1X;DP=122;DPB=122;DPRA=0;EPP=9.26414;EPPR=3.13094;GTI=0;LEN=1;MEANALT=1;MQM=60;MQMR=60;NS=1;NUMALT=1;ODDS=156.956;PAIRED=1;PAIREDR=1;PAO=0;PQA=0;PQR=0;PRO=0;QA=1826;QR=2564;RO=72;RPL=23;RPP=3.70517;RPPR=3.13094;RPR=27;RUN=1;SAF=34;SAP=17.0814;SAR=16;SRF=34;SRP=3.49285;SRR=38;TYPE=snp	GT:DP:AD:RO:QR:AO:QA:GL	0:122:72,50:72:2564:50:1826:0,-66.3755
contig_1003_1|arrow	173979	.	G	A	0	PASS	AB=0;ABP=0;AC=0;AF=0;AN=1;AO=36;CIGAR=1X;DP=123;DPB=123;DPRA=0;EPP=6.8707;EPPR=7.22845;GTI=0;LEN=1;MEANALT=1;MQM=60;MQMR=60;NS=1;NUMALT=1;ODDS=355.011;PAIRED=1;PAIREDR=1;PAO=0;PQA=0;PQR=0;PRO=0;QA=1305;QR=3061;RO=87;RPL=26;RPP=18.4519;RPPR=37.1798;RPR=10;RUN=1;SAF=16;SAP=3.9754;SAR=20;SRF=32;SRP=16.2139;SRR=55;TYPE=snp	GT:DP:AD:RO:QR:AO:QA:GL	0:123:87,36:87:3061:36:1305:0,-157.948
contig_1003_1|arrow	174163	.	G	A	0	PASS	AB=0;ABP=0;AC=0;AF=0;AN=1;AO=54;CIGAR=1X;DP=135;DPB=135;DPRA=0;EPP=3.17115;EPPR=3.03711;GTI=0;LEN=1;MEANALT=1;MQM=60;MQMR=60;NS=1;NUMALT=1;ODDS=179.423;PAIRED=1;PAIREDR=1;PAO=0;PQA=0;PQR=0;PRO=0;QA=1960;QR=2809;RO=81;RPL=39;RPP=26.1727;RPPR=9.04217;RPR=15;RUN=1;SAF=29;SAP=3.6537;SAR=25;SRF=41;SRP=3.03711;SRR=40;TYPE=snp	GT:DP:AD:RO:QR:AO:QA:GL	0:135:81,54:81:2809:54:1960:0,-76.3579
contig_1003_1|arrow	174237	.	TAAAAAAAAAAATTTC	TAAAAAAAAAATTTC	0	PASS	AB=0;ABP=0;AC=0;AF=0;AN=1;AO=11;CIGAR=1M1D14M;DP=107;DPB=106.625;DPRA=0;EPP=7.94546;EPPR=3.03416;GTI=0;LEN=1;MEANALT=4;MQM=60;MQMR=60;NS=1;NUMALT=1;ODDS=601.061;PAIRED=1;PAIREDR=1;PAO=0;PQA=0;PQR=0;PRO=0;QA=372;QR=3272;RO=91;RPL=2;RPP=12.6832;RPPR=17.9243;RPR=9;RUN=1;SAF=1;SAP=19.0002;SAR=10;SRF=43;SRP=3.60686;SRR=48;TYPE=del	GT:DP:AD:RO:QR:AO:QA:GL	0:107:91,11:91:3272:11:372:0,-260.894
contig_1003_1|arrow	174579	.	C	T	0	PASS	AB=0;ABP=0;AC=0;AF=0;AN=1;AO=35;CIGAR=1X;DP=105;DPB=105;DPRA=0;EPP=3.56868;EPPR=4.55236;GTI=0;LEN=1;MEANALT=2;MQM=60;MQMR=60;NS=1;NUMALT=1;ODDS=225.546;PAIRED=1;PAIREDR=1;PAO=0;PQA=0;PQR=0;PRO=0;QA=1259;QR=2355;RO=69;RPL=17;RPP=3.07234;RPPR=3.04177;RPR=18;RUN=1;SAF=24;SAP=13.4954;SAR=11;SRF=44;SRP=14.3712;SRR=25;TYPE=snp	GT:DP:AD:RO:QR:AO:QA:GL	0:105:69,35:69:2355:35:1259:0,-98.5775
contig_1003_1|arrow	175893	.	C	T	0	PASS	AB=0;ABP=0;AC=0;AF=0;AN=1;AO=34;CIGAR=1X;DP=117;DPB=117;DPRA=0;EPP=5.30951;EPPR=22.0826;GTI=0;LEN=1;MEANALT=1;MQM=60;MQMR=59.2892;NS=1;NUMALT=1;ODDS=370.478;PAIRED=1;PAIREDR=0.987952;PAO=0;PQA=0;PQR=0;PRO=0;QA=1227;QR=3023;RO=83;RPL=14;RPP=5.30951;RPPR=3.66436;RPR=20;RUN=1;SAF=30;SAP=46.1843;SAR=4;SRF=41;SRP=3.03646;SRR=42;TYPE=snp	GT:DP:AD:RO:QR:AO:QA:GL	0:117:83,34:83:3023:34:1227:0,-158.307
contig_1003_1|arrow	176543	.	C	T	1008.45	PASS	AB=0;ABP=0;AC=1;AF=1;AN=1;AO=68;CIGAR=1X;DP=108;DPB=108;DPRA=0;EPP=13.3567;EPPR=4.96463;GTI=0;LEN=1;MEANALT=1;MQM=54.7941;MQMR=48.2;NS=1;NUMALT=1;ODDS=232.205;PAIRED=1;PAIREDR=0.975;PAO=0;PQA=0;PQR=0;PRO=0;QA=2456;QR=1394;RO=40;RPL=25;RPP=13.3567;RPPR=3.0103;RPR=43;RUN=1;SAF=36;SAP=3.52123;SAR=32;SRF=13;SRP=13.6505;SRR=27;TYPE=snp	GT:DP:AD:RO:QR:AO:QA:GL	1:108:40,68:40:1394:68:2456:-102.051,0
contig_1003_1|arrow	176907	.	C	T	0	PASS	AB=0;ABP=0;AC=0;AF=0;AN=1;AO=31;CIGAR=1X;DP=113;DPB=113;DPRA=0;EPP=3.08035;EPPR=3.434;GTI=0;LEN=1;MEANALT=1;MQM=60;MQMR=54.9634;NS=1;NUMALT=1;ODDS=306.496;PAIRED=0.903226;PAIREDR=0.963415;PAO=0;PQA=0;PQR=0;PRO=0;QA=1111;QR=2868;RO=82;RPL=16;RPP=3.08035;RPPR=3.434;RPR=15;RUN=1;SAF=23;SAP=18.771;SAR=8;SRF=24;SRP=33.6228;SRR=58;TYPE=snp	GT:DP:AD:RO:QR:AO:QA:GL	0:113:82,31:82:2868:31:1111:0,-135.334
contig_1003_1|arrow	176938	.	C	T	9.29375e-14	PASS	AB=0;ABP=0;AC=0;AF=0;AN=1;AO=39;CIGAR=1X;DP=127;DPB=127;DPRA=0;EPP=12.42;EPPR=9.32731;GTI=0;LEN=1;MEANALT=1;MQM=60;MQMR=55.9773;NS=1;NUMALT=1;ODDS=321.394;PAIRED=0.615385;PAIREDR=0.954545;PAO=0;PQA=0;PQR=0;PRO=0;QA=1381;QR=3170;RO=88;RPL=9;RPP=27.5646;RPPR=12.8806;RPR=30;RUN=1;SAF=18;SAP=3.51141;SAR=21;SRF=26;SRP=34.9902;SRR=62;TYPE=snp	GT:DP:AD:RO:QR:AO:QA:GL	0:127:88,39:88:3170:39:1381:0,-141.471
contig_1003_1|arrow	177468	.	CGT	TGC	3.0075e-14	PASS	AB=0;ABP=0;AC=0;AF=0;AN=1;AO=34;CIGAR=1X1M1X;DP=105;DPB=105;DPRA=0;EPP=9.39698;EPPR=3.04088;GTI=0;LEN=3;MEANALT=1;MQM=46.1176;MQMR=60;NS=1;NUMALT=1;ODDS=337.449;PAIRED=1;PAIREDR=0.971831;PAO=0;PQA=0;PQR=0;PRO=0;QA=1230;QR=2549;RO=71;RPL=8;RPP=23.7032;RPPR=3.04088;RPR=26;RUN=1;SAF=18;SAP=3.26577;SAR=16;SRF=36;SRP=3.04088;SRR=35;TYPE=complex	GT:DP:AD:RO:QR:AO:QA:GL	0:105:71,34:71:2549:34:1230:0,-144.273
contig_1003_1|arrow	177676	.	TTCT	TT	1.16329e-14	PASS	AB=0;ABP=0;AC=0;AF=0;AN=1;AO=13;CIGAR=1M2D1M;DP=90;DPB=83.5;DPRA=0;EPP=23.2217;EPPR=3.46745;GTI=0;LEN=2;MEANALT=2;MQM=60;MQMR=46.0263;NS=1;NUMALT=1;ODDS=336.011;PAIRED=1;PAIREDR=0.986842;PAO=0;PQA=0;PQR=0;PRO=0;QA=457;QR=2639;RO=76;RPL=12;RPP=23.2217;RPPR=16.8392;RPR=1;RUN=1;SAF=13;SAP=31.2394;SAR=0;SRF=29;SRP=12.2676;SRR=47;TYPE=del	GT:DP:AD:RO:QR:AO:QA:GL	0:90:76,13:76:2639:13:457:0,-141.886
contig_1003_1|arrow	177806	.	GAAAAAAAAAATGTT	GAAAAAAAAATGTT	0	PASS	AB=0;ABP=0;AC=0;AF=0;AN=1;AO=25;CIGAR=1M1D13M;DP=106;DPB=104.333;DPRA=0;EPP=17.6895;EPPR=10.1372;GTI=0;LEN=1;MEANALT=3;MQM=60;MQMR=60;NS=1;NUMALT=1;ODDS=405.494;PAIRED=0.8;PAIREDR=0.987179;PAO=0;PQA=0;PQR=0;PRO=0;QA=825;QR=2756;RO=78;RPL=16;RPP=7.26639;RPPR=3.0103;RPR=9;RUN=1;SAF=5;SAP=22.5536;SAR=20;SRF=36;SRP=4.01252;SRR=42;TYPE=del	GT:DP:AD:RO:QR:AO:QA:GL	0:106:78,25:78:2756:25:825:0,-173.754
contig_1003_1|arrow	178011	.	T	C	0	PASS	AB=0;ABP=0;AC=0;AF=0;AN=1;AO=16;CIGAR=1X;DP=108;DPB=108;DPRA=0;EPP=11.6962;EPPR=6.40913;GTI=0;LEN=1;MEANALT=1;MQM=60;MQMR=60;NS=1;NUMALT=1;ODDS=552.047;PAIRED=1;PAIREDR=0.98913;PAO=0;PQA=0;PQR=0;PRO=0;QA=580;QR=3220;RO=92;RPL=0;RPP=37.7539;RPPR=7.63648;RPR=16;RUN=1;SAF=12;SAP=11.6962;SAR=4;SRF=59;SRP=18.9659;SRR=33;TYPE=snp	GT:DP:AD:RO:QR:AO:QA:GL	0:108:92,16:92:3220:16:580:0,-237.461
contig_1003_1|arrow	178018	.	G	A	0	PASS	AB=0;ABP=0;AC=0;AF=0;AN=1;AO=16;CIGAR=1X;DP=109;DPB=109;DPRA=0;EPP=11.6962;EPPR=5.83555;GTI=0;LEN=1;MEANALT=1;MQM=60;MQMR=60;NS=1;NUMALT=1;ODDS=544.444;PAIRED=1;PAIREDR=0.989247;PAO=0;PQA=0;PQR=0;PRO=0;QA=566;QR=3167;RO=93;RPL=0;RPP=37.7539;RPPR=9.75821;RPR=16;RUN=1;SAF=12;SAP=11.6962;SAR=4;SRF=58;SRP=15.362;SRR=35;TYPE=snp	GT:DP:AD:RO:QR:AO:QA:GL	0:109:93,16:93:3167:16:566:0,-233.956
contig_1003_1|arrow	178091	.	CA	TG	2.27822e-14	PASS	AB=0;ABP=0;AC=0;AF=0;AN=1;AO=20;CIGAR=2X;DP=129;DPB=129;DPRA=0;EPP=6.91895;EPPR=3.19295;GTI=0;LEN=2;MEANALT=2;MQM=60;MQMR=60;NS=1;NUMALT=1;ODDS=636.227;PAIRED=1;PAIREDR=0.990654;PAO=0;PQA=0;PQR=0;PRO=0;QA=728;QR=3790;RO=107;RPL=16;RPP=18.6449;RPPR=4.65412;RPR=4;RUN=1;SAF=15;SAP=13.8677;SAR=5;SRF=64;SRP=11.96;SRR=43;TYPE=complex	GT:DP:AD:RO:QR:AO:QA:GL	0:129:107,20:107:3790:20:728:0,-275.428
contig_1003_1|arrow	178102	.	T	A	0	PASS	AB=0;ABP=0;AC=0;AF=0;AN=1;AO=24;CIGAR=1X;DP=119;DPB=119;DPRA=0;EPP=3.37221;EPPR=6.87324;GTI=0;LEN=1;MEANALT=1;MQM=60;MQMR=60;NS=1;NUMALT=1;ODDS=545.526;PAIRED=1;PAIREDR=0.978947;PAO=0;PQA=0;PQR=0;PRO=0;QA=862;QR=3479;RO=95;RPL=21;RPP=32.3252;RPPR=3.03316;RPR=3;RUN=1;SAF=14;SAP=4.45795;SAR=10;SRF=55;SRP=8.15326;SRR=40;TYPE=snp	GT:DP:AD:RO:QR:AO:QA:GL	0:119:95,24:95:3479:24:862:0,-235.402
contig_1003_1|arrow	178459	.	G	A	0	PASS	AB=0;ABP=0;AC=0;AF=0;AN=1;AO=10;CIGAR=1X;DP=117;DPB=117;DPRA=0;EPP=3.87889;EPPR=6.44001;GTI=0;LEN=1;MEANALT=1;MQM=60;MQMR=60;NS=1;NUMALT=1;ODDS=723.834;PAIRED=0.5;PAIREDR=0.981308;PAO=0;PQA=0;PQR=0;PRO=0;QA=370;QR=3885;RO=107;RPL=9;RPP=16.9077;RPPR=15.6941;RPR=1;RUN=1;SAF=5;SAP=3.0103;SAR=5;SRF=49;SRP=4.65412;SRR=58;TYPE=snp	GT:DP:AD:RO:QR:AO:QA:GL	0:117:107,10:107:3885:10:370:0,-316.163
contig_1003_1|arrow	178561	.	A	G	0	PASS	AB=0;ABP=0;AC=0;AF=0;AN=1;AO=35;CIGAR=1X;DP=115;DPB=115;DPRA=0;EPP=3.56868;EPPR=8.33041;GTI=0;LEN=1;MEANALT=1;MQM=60;MQMR=60;NS=1;NUMALT=1;ODDS=332.977;PAIRED=0.971429;PAIREDR=1;PAO=0;PQA=0;PQR=0;PRO=0;QA=1233;QR=2884;RO=80;RPL=9;RPP=20.9405;RPPR=5.72464;RPR=26;RUN=1;SAF=11;SAP=13.4954;SAR=24;SRF=18;SRP=55.5599;SRR=62;TYPE=snp	GT:DP:AD:RO:QR:AO:QA:GL	0:115:80,35:80:2884:35:1233:0,-148.51
contig_1003_1|arrow	178942	.	A	G	0	PASS	AB=0;ABP=0;AC=0;AF=0;AN=1;AO=30;CIGAR=1X;DP=86;DPB=86;DPRA=0;EPP=4.16842;EPPR=3.63072;GTI=0;LEN=1;MEANALT=1;MQM=60;MQMR=60;NS=1;NUMALT=1;ODDS=191.38;PAIRED=1;PAIREDR=0.946429;PAO=0;PQA=0;PQR=0;PRO=0;QA=1098;QR=2036;RO=56;RPL=13;RPP=4.16842;RPPR=15.5738;RPR=17;RUN=1;SAF=12;SAP=5.61607;SAR=18;SRF=27;SRP=3.16541;SRR=29;TYPE=snp	GT:DP:AD:RO:QR:AO:QA:GL	0:86:56,30:56:2036:30:1098:0,-84.3704
contig_1003_1|arrow	179149	.	C	T	3.52629e-15	PASS	AB=0;ABP=0;AC=0;AF=0;AN=1;AO=11;CIGAR=1X;DP=114;DPB=114;DPRA=0;EPP=7.94546;EPPR=14.1628;GTI=0;LEN=1;MEANALT=1;MQM=27.8182;MQMR=36.5146;NS=1;NUMALT=1;ODDS=401.208;PAIRED=0.454545;PAIREDR=0.68932;PAO=0;PQA=0;PQR=0;PRO=0;QA=381;QR=3735;RO=103;RPL=11;RPP=26.8965;RPPR=115.358;RPR=0;RUN=1;SAF=3;SAP=7.94546;SAR=8;SRF=60;SRP=9.10307;SRR=43;TYPE=snp	GT:DP:AD:RO:QR:AO:QA:GL	0:114:103,11:103:3735:11:381:0,-186.069
contig_1003_1|arrow	179321	.	T	C	1.67554e-14	PASS	AB=0;ABP=0;AC=0;AF=0;AN=1;AO=10;CIGAR=1X;DP=98;DPB=98;DPRA=0;EPP=3.0103;EPPR=11.0053;GTI=0;LEN=1;MEANALT=1;MQM=48.2;MQMR=59.3295;NS=1;NUMALT=1;ODDS=598.727;PAIRED=0.9;PAIREDR=1;PAO=0;PQA=0;PQR=0;PRO=0;QA=346;QR=3220;RO=88;RPL=1;RPP=16.9077;RPPR=7.84676;RPR=9;RUN=1;SAF=4;SAP=3.87889;SAR=6;SRF=36;SRP=9.32731;SRR=52;TYPE=snp	GT:DP:AD:RO:QR:AO:QA:GL	0:98:88,10:88:3220:10:346:0,-261.835
contig_1003_1|arrow	179496	.	C	T	0	PASS	AB=0;ABP=0;AC=0;AF=0;AN=1;AO=24;CIGAR=1X;DP=122;DPB=122;DPRA=0;EPP=16.0391;EPPR=10.1895;GTI=0;LEN=1;MEANALT=1;MQM=25.5833;MQMR=40.1327;NS=1;NUMALT=1;ODDS=412.773;PAIRED=1;PAIREDR=0.959184;PAO=0;PQA=0;PQR=0;PRO=0;QA=888;QR=3498;RO=98;RPL=17;RPP=12.0581;RPPR=3.09893;RPR=7;RUN=1;SAF=21;SAP=32.3252;SAR=3;SRF=52;SRP=3.80798;SRR=46;TYPE=snp	GT:DP:AD:RO:QR:AO:QA:GL	0:122:98,24:98:3498:24:888:0,-175.652
contig_1003_1|arrow	179502	.	C	T	1.45254e-14	PASS	AB=0;ABP=0;AC=0;AF=0;AN=1;AO=10;CIGAR=1X;DP=124;DPB=124;DPRA=0;EPP=3.87889;EPPR=9.18185;GTI=0;LEN=1;MEANALT=1;MQM=48.2;MQMR=36.7105;NS=1;NUMALT=1;ODDS=458.875;PAIRED=0.9;PAIREDR=0.973684;PAO=0;PQA=0;PQR=0;PRO=0;QA=358;QR=4146;RO=114;RPL=5;RPP=3.0103;RPPR=3.31507;RPR=5;RUN=1;SAF=5;SAP=3.0103;SAR=5;SRF=69;SRP=13.982;SRR=45;TYPE=snp	GT:DP:AD:RO:QR:AO:QA:GL	0:124:114,10:114:4146:10:358:0,-202.504
contig_1003_1|arrow	179534	.	C	T	3.2021e-15	PASS	AB=0;ABP=0;AC=0;AF=0;AN=1;AO=10;CIGAR=1X;DP=112;DPB=112;DPRA=0;EPP=6.48466;EPPR=13.3141;GTI=0;LEN=1;MEANALT=1;MQM=12.8;MQMR=46.1176;NS=1;NUMALT=1;ODDS=577.501;PAIRED=1;PAIREDR=0.970588;PAO=0;PQA=0;PQR=0;PRO=0;QA=370;QR=3726;RO=102;RPL=9;RPP=16.9077;RPPR=7.18293;RPR=1;RUN=1;SAF=8;SAP=10.8276;SAR=2;SRF=54;SRP=3.7767;SRR=48;TYPE=snp	GT:DP:AD:RO:QR:AO:QA:GL	0:112:102,10:102:3726:10:370:0,-251.336
contig_1003_1|arrow	179613	.	C	A	2.22702e-14	PASS	AB=0;ABP=0;AC=0;AF=0;AN=1;AO=25;CIGAR=1X;DP=123;DPB=123;DPRA=0;EPP=28.1125;EPPR=5.22609;GTI=0;LEN=1;MEANALT=1;MQM=34.04;MQMR=44.3469;NS=1;NUMALT=1;ODDS=459.624;PAIRED=0.96;PAIREDR=0.938776;PAO=0;PQA=0;PQR=0;PRO=0;QA=925;QR=3554;RO=98;RPL=0;RPP=57.2971;RPPR=5.22609;RPR=25;RUN=1;SAF=4;SAP=28.1125;SAR=21;SRF=52;SRP=3.80798;SRR=46;TYPE=snp	GT:DP:AD:RO:QR:AO:QA:GL	0:123:98,25:98:3554:25:925:0,-189.042
contig_1003_1|arrow	179629	.	G	A	0	PASS	AB=0;ABP=0;AC=0;AF=0;AN=1;AO=10;CIGAR=1X;DP=119;DPB=119;DPRA=0;EPP=10.8276;EPPR=8.76769;GTI=0;LEN=1;MEANALT=1;MQM=18.7;MQMR=43.2202;NS=1;NUMALT=1;ODDS=580.571;PAIRED=0.3;PAIREDR=0.981651;PAO=0;PQA=0;PQR=0;PRO=0;QA=358;QR=4021;RO=109;RPL=1;RPP=16.9077;RPPR=3.50834;RPR=9;RUN=1;SAF=1;SAP=16.9077;SAR=9;SRF=51;SRP=3.98647;SRR=58;TYPE=snp	GT:DP:AD:RO:QR:AO:QA:GL	0:119:109,10:109:4021:10:358:0,-250.834
contig_1003_1|arrow	180085	.	A	G	0	PASS	AB=0;ABP=0;AC=0;AF=0;AN=1;AO=22;CIGAR=1X;DP=131;DPB=131;DPRA=0;EPP=6.56362;EPPR=11.7958;GTI=0;LEN=1;MEANALT=1;MQM=60;MQMR=60;NS=1;NUMALT=1;ODDS=608.748;PAIRED=1;PAIREDR=0.990826;PAO=0;PQA=0;PQR=0;PRO=0;QA=776;QR=3739;RO=109;RPL=13;RPP=4.58955;RPPR=3.03022;RPR=9;RUN=1;SAF=9;SAP=4.58955;SAR=13;SRF=44;SRP=11.7958;SRR=65;TYPE=snp	GT:DP:AD:RO:QR:AO:QA:GL	0:131:109,22:109:3739:22:776:0,-266.513
contig_1003_1|arrow	180977	.	C	T	6.20809e-15	PASS	AB=0;ABP=0;AC=0;AF=0;AN=1;AO=21;CIGAR=1X;DP=96;DPB=96;DPRA=0;EPP=3.94093;EPPR=11.3777;GTI=0;LEN=1;MEANALT=1;MQM=60;MQMR=60;NS=1;NUMALT=1;ODDS=395.562;PAIRED=0.047619;PAIREDR=1;PAO=0;PQA=0;PQR=0;PRO=0;QA=765;QR=2635;RO=75;RPL=21;RPP=48.6112;RPPR=4.429;RPR=0;RUN=1;SAF=12;SAP=3.94093;SAR=9;SRF=43;SRP=6.51361;SRR=32;TYPE=snp	GT:DP:AD:RO:QR:AO:QA:GL	0:96:75,21:75:2635:21:765:0,-168.193
contig_1003_1|arrow	180993	.	T	C	2.97435e-14	PASS	AB=0;ABP=0;AC=0;AF=0;AN=1;AO=10;CIGAR=1X;DP=89;DPB=89;DPRA=0;EPP=16.9077;EPPR=7.6556;GTI=0;LEN=1;MEANALT=1;MQM=60;MQMR=60;NS=1;NUMALT=1;ODDS=514.888;PAIRED=0;PAIREDR=0.974684;PAO=0;PQA=0;PQR=0;PRO=0;QA=358;QR=2813;RO=79;RPL=10;RPP=24.725;RPPR=3.25768;RPR=0;RUN=1;SAF=9;SAP=16.9077;SAR=1;SRF=47;SRP=9.19487;SRR=32;TYPE=snp	GT:DP:AD:RO:QR:AO:QA:GL	0:89:79,10:79:2813:10:358:0,-220.826
contig_1003_1|arrow	181134	.	T	C	3.6765e-14	PASS	AB=0;ABP=0;AC=0;AF=0;AN=1;AO=17;CIGAR=1X;DP=112;DPB=112;DPRA=0;EPP=3.13803;EPPR=3.1027;GTI=0;LEN=1;MEANALT=2;MQM=60;MQMR=60;NS=1;NUMALT=1;ODDS=569.733;PAIRED=0.352941;PAIREDR=1;PAO=0;PQA=0;PQR=0;PRO=0;QA=629;QR=3390;RO=94;RPL=11;RPP=6.20364;RPPR=3.1027;RPR=6;RUN=1;SAF=7;SAP=4.1599;SAR=10;SRF=42;SRP=5.32038;SRR=52;TYPE=snp	GT:DP:AD:RO:QR:AO:QA:GL	0:112:94,17:94:3390:17:629:0,-248.351
contig_1003_1|arrow	181357	.	A	G	1.51884e-14	PASS	AB=0;ABP=0;AC=0;AF=0;AN=1;AO=28;CIGAR=1X;DP=90;DPB=90;DPRA=0;EPP=10.7656;EPPR=3.15039;GTI=0;LEN=1;MEANALT=1;MQM=60;MQMR=60;NS=1;NUMALT=1;ODDS=264.16;PAIRED=1;PAIREDR=1;PAO=0;PQA=0;PQR=0;PRO=0;QA=1000;QR=2270;RO=62;RPL=14;RPP=3.0103;RPPR=3.15039;RPR=14;RUN=1;SAF=17;SAP=5.80219;SAR=11;SRF=32;SRP=3.15039;SRR=30;TYPE=snp	GT:DP:AD:RO:QR:AO:QA:GL	0:90:62,28:62:2270:28:1000:0,-114.241
contig_1003_1|arrow	181506	.	ACGAGAA	ACAAGAA	292.962	PASS	AB=0;ABP=0;AC=1;AF=1;AN=1;AO=47;CIGAR=2M1X4M;DP=122;DPB=122;DPRA=0;EPP=27.4509;EPPR=14.2105;GTI=0;LEN=1;MEANALT=7;MQM=60;MQMR=60;NS=1;NUMALT=1;ODDS=67.4571;PAIRED=1;PAIREDR=0.868421;PAO=0;PQA=0;PQR=0;PRO=0;QA=1703;QR=1366;RO=38;RPL=25;RPP=3.42611;RPPR=8.7247;RPR=22;RUN=1;SAF=25;SAP=3.42611;SAR=22;SRF=20;SRP=3.23888;SRR=18;TYPE=snp	GT:DP:AD:RO:QR:AO:QA:GL	1:122:38,47:38:1366:47:1703:-30.3075,0
contig_1003_1|arrow	181845	.	C	T	2.73633e-14	PASS	AB=0;ABP=0;AC=0;AF=0;AN=1;AO=22;CIGAR=1X;DP=135;DPB=135;DPRA=0;EPP=6.56362;EPPR=3.18325;GTI=0;LEN=1;MEANALT=1;MQM=22.4545;MQMR=52.6903;NS=1;NUMALT=1;ODDS=674.089;PAIRED=0.590909;PAIREDR=0.964602;PAO=0;PQA=0;PQR=0;PRO=0;QA=814;QR=4143;RO=113;RPL=13;RPP=4.58955;RPPR=23.9371;RPR=9;RUN=1;SAF=9;SAP=4.58955;SAR=13;SRF=80;SRP=45.4597;SRR=33;TYPE=snp	GT:DP:AD:RO:QR:AO:QA:GL	0:135:113,22:113:4143:22:814:0,-299.617
contig_1003_1|arrow	182082	.	G	A	1.70568e-14	PASS	AB=0;ABP=0;AC=0;AF=0;AN=1;AO=15;CIGAR=1X;DP=132;DPB=132;DPRA=0;EPP=3.15506;EPPR=4.51363;GTI=0;LEN=1;MEANALT=1;MQM=60;MQMR=59.4957;NS=1;NUMALT=1;ODDS=757.448;PAIRED=0;PAIREDR=0.948718;PAO=0;PQA=0;PQR=0;PRO=0;QA=520;QR=4193;RO=117;RPL=0;RPP=35.5824;RPPR=3.47429;RPR=15;RUN=1;SAF=7;SAP=3.15506;SAR=8;SRF=50;SRP=8.37402;SRR=67;TYPE=snp	GT:DP:AD:RO:QR:AO:QA:GL	0:132:117,15:117:4193:15:520:0,-327.154
contig_1003_1|arrow	182261	.	G	A	2.50727e-14	PASS	AB=0;ABP=0;AC=0;AF=0;AN=1;AO=15;CIGAR=1X;DP=95;DPB=95;DPRA=0;EPP=3.15506;EPPR=3.11887;GTI=0;LEN=1;MEANALT=1;MQM=60;MQMR=57.7875;NS=1;NUMALT=1;ODDS=475.434;PAIRED=0.4;PAIREDR=0.9625;PAO=0;PQA=0;PQR=0;PRO=0;QA=537;QR=2910;RO=80;RPL=15;RPP=35.5824;RPPR=3.11887;RPR=0;RUN=1;SAF=7;SAP=3.15506;SAR=8;SRF=40;SRP=3.0103;SRR=40;TYPE=snp	GT:DP:AD:RO:QR:AO:QA:GL	0:95:80,15:80:2910:15:537:0,-203.723
contig_1003_1|arrow	182284	.	G	A	0	PASS	AB=0;ABP=0;AC=0;AF=0;AN=1;AO=27;CIGAR=1X;DP=88;DPB=88;DPRA=0;EPP=12.7417;EPPR=7.31765;GTI=0;LEN=1;MEANALT=1;MQM=60;MQMR=60;NS=1;NUMALT=1;ODDS=261.913;PAIRED=1;PAIREDR=0.852459;PAO=0;PQA=0;PQR=0;PRO=0;QA=973;QR=2233;RO=61;RPL=15;RPP=3.73412;RPPR=5.89373;RPR=12;RUN=1;SAF=9;SAP=9.52472;SAR=18;SRF=32;SRP=3.33068;SRR=29;TYPE=snp	GT:DP:AD:RO:QR:AO:QA:GL	0:88:61,27:61:2233:27:973:0,-113.341
contig_1003_1|arrow	182599	.	G	A	0	PASS	AB=0;ABP=0;AC=0;AF=0;AN=1;AO=39;CIGAR=1X;DP=133;DPB=133;DPRA=0;EPP=4.40227;EPPR=4.15441;GTI=0;LEN=1;MEANALT=2;MQM=60;MQMR=60;NS=1;NUMALT=1;ODDS=427.08;PAIRED=0;PAIREDR=0.978495;PAO=0;PQA=0;PQR=0;PRO=0;QA=1407;QR=3353;RO=93;RPL=39;RPP=87.6977;RPPR=3.03365;RPR=0;RUN=1;SAF=22;SAP=4.40227;SAR=17;SRF=47;SRP=3.03365;SRR=46;TYPE=snp	GT:DP:AD:RO:QR:AO:QA:GL	0:133:93,39:93:3353:39:1407:0,-175.042
contig_1003_1|arrow	182660	.	G	A	3.0891e-15	PASS	AB=0;ABP=0;AC=0;AF=0;AN=1;AO=11;CIGAR=1X;DP=118;DPB=118;DPRA=0;EPP=3.20771;EPPR=15.6941;GTI=0;LEN=1;MEANALT=1;MQM=11.7273;MQMR=55.5888;NS=1;NUMALT=1;ODDS=738.388;PAIRED=0;PAIREDR=0.925234;PAO=0;PQA=0;PQR=0;PRO=0;QA=381;QR=3935;RO=107;RPL=0;RPP=26.8965;RPPR=4.65412;RPR=11;RUN=1;SAF=5;SAP=3.20771;SAR=6;SRF=54;SRP=3.03059;SRR=53;TYPE=snp	GT:DP:AD:RO:QR:AO:QA:GL	0:118:107,11:107:3935:11:381:0,-320.847
contig_1003_1|arrow	183638	.	A	G	8.04008e-14	PASS	AB=0;ABP=0;AC=0;AF=0;AN=1;AO=36;CIGAR=1X;DP=131;DPB=131;DPRA=0;EPP=18.4519;EPPR=16.3163;GTI=0;LEN=1;MEANALT=2;MQM=60;MQMR=60;NS=1;NUMALT=1;ODDS=424.171;PAIRED=0.888889;PAIREDR=0.978723;PAO=0;PQA=0;PQR=0;PRO=0;QA=1308;QR=3356;RO=94;RPL=12;RPP=11.6962;RPPR=5.32038;RPR=24;RUN=1;SAF=16;SAP=3.9754;SAR=20;SRF=41;SRP=6.33681;SRR=53;TYPE=snp	GT:DP:AD:RO:QR:AO:QA:GL	0:131:94,36:94:3356:36:1308:0,-184.218
contig_1003_1|arrow	183681	.	G	T	0	PASS	AB=0;ABP=0;AC=0;AF=0;AN=1;AO=30;CIGAR=1X;DP=125;DPB=125;DPRA=0;EPP=3.29983;EPPR=4.86177;GTI=0;LEN=1;MEANALT=1;MQM=60;MQMR=60;NS=1;NUMALT=1;ODDS=459.489;PAIRED=1;PAIREDR=0.884211;PAO=0;PQA=0;PQR=0;PRO=0;QA=1110;QR=3341;RO=95;RPL=12;RPP=5.61607;RPPR=4.13032;RPR=18;RUN=1;SAF=16;SAP=3.29983;SAR=14;SRF=41;SRP=6.87324;SRR=54;TYPE=snp	GT:DP:AD:RO:QR:AO:QA:GL	0:125:95,30:95:3341:30:1110:0,-200.665
contig_1003_1|arrow	183986	.	G	A	0	PASS	AB=0;ABP=0;AC=0;AF=0;AN=1;AO=15;CIGAR=1X;DP=91;DPB=91;DPRA=0;EPP=6.62942;EPPR=4.83891;GTI=0;LEN=1;MEANALT=1;MQM=60;MQMR=60;NS=1;NUMALT=1;ODDS=456.977;PAIRED=0.666667;PAIREDR=0.868421;PAO=0;PQA=0;PQR=0;PRO=0;QA=519;QR=2740;RO=76;RPL=8;RPP=3.15506;RPPR=4.83891;RPR=7;RUN=1;SAF=6;SAP=4.31318;SAR=9;SRF=32;SRP=7.12467;SRR=44;TYPE=snp	GT:DP:AD:RO:QR:AO:QA:GL	0:91:76,15:76:2740:15:519:0,-199.791
contig_1003_1|arrow	184063	.	A	T	1.83848e-15	PASS	AB=0;ABP=0;AC=0;AF=0;AN=1;AO=13;CIGAR=1X;DP=124;DPB=124;DPRA=0;EPP=7.18621;EPPR=3.96888;GTI=0;LEN=1;MEANALT=1;MQM=60;MQMR=60;NS=1;NUMALT=1;ODDS=708.107;PAIRED=0.538462;PAIREDR=0.900901;PAO=0;PQA=0;PQR=0;PRO=0;QA=481;QR=3893;RO=111;RPL=0;RPP=31.2394;RPPR=21.8102;RPR=13;RUN=1;SAF=4;SAP=7.18621;SAR=9;SRF=53;SRP=3.49937;SRR=58;TYPE=snp	GT:DP:AD:RO:QR:AO:QA:GL	0:124:111,13:111:3893:13:481:0,-306.892
contig_1003_1|arrow	184081	.	C	T	0	PASS	AB=0;ABP=0;AC=0;AF=0;AN=1;AO=16;CIGAR=1X;DP=124;DPB=124;DPRA=0;EPP=5.18177;EPPR=3.0103;GTI=0;LEN=1;MEANALT=1;MQM=60;MQMR=60;NS=1;NUMALT=1;ODDS=679.669;PAIRED=0.8125;PAIREDR=0.87037;PAO=0;PQA=0;PQR=0;PRO=0;QA=592;QR=3906;RO=108;RPL=9;RPP=3.55317;RPPR=35.1803;RPR=7;RUN=1;SAF=3;SAP=16.582;SAR=13;SRF=56;SRP=3.332;SRR=52;TYPE=snp	GT:DP:AD:RO:QR:AO:QA:GL	0:124:108,16:108:3906:16:592:0,-298.08
contig_1003_1|arrow	184089	.	G	A	0	PASS	AB=0;ABP=0;AC=0;AF=0;AN=1;AO=13;CIGAR=1X;DP=123;DPB=123;DPRA=0;EPP=7.18621;EPPR=3.08926;GTI=0;LEN=1;MEANALT=1;MQM=60;MQMR=60;NS=1;NUMALT=1;ODDS=731.206;PAIRED=0.538462;PAIREDR=0.927273;PAO=0;PQA=0;PQR=0;PRO=0;QA=469;QR=3970;RO=110;RPL=0;RPP=31.2394;RPPR=3.08926;RPR=13;RUN=1;SAF=4;SAP=7.18621;SAR=9;SRF=54;SRP=3.08926;SRR=56;TYPE=snp	GT:DP:AD:RO:QR:AO:QA:GL	0:123:110,13:110:3970:13:469:0,-314.91
contig_1003_1|arrow	184218	.	CTC	CCGGATGTC	0	PASS	AB=0;ABP=0;AC=0;AF=0;AN=1;AO=26;CIGAR=1M6I2M;DP=96;DPB=148;DPRA=0;EPP=4.34659;EPPR=4.99565;GTI=0;LEN=6;MEANALT=1;MQM=60;MQMR=60;NS=1;NUMALT=1;ODDS=356.7;PAIRED=0.961538;PAIREDR=1;PAO=0;PQA=0;PQR=0;PRO=0;QA=800;QR=2518;RO=70;RPL=14;RPP=3.34437;RPPR=4.99565;RPR=12;RUN=1;SAF=21;SAP=24.391;SAR=5;SRF=44;SRP=13.0611;SRR=26;TYPE=ins	GT:DP:AD:RO:QR:AO:QA:GL	0:96:70,26:70:2518:26:800:0,-154.584
contig_1003_1|arrow	184264	.	G	A	5.85226e-14	PASS	AB=0;ABP=0;AC=0;AF=0;AN=1;AO=19;CIGAR=1X;DP=92;DPB=92;DPRA=0;EPP=12.2676;EPPR=3.27802;GTI=0;LEN=1;MEANALT=1;MQM=60;MQMR=60;NS=1;NUMALT=1;ODDS=426.301;PAIRED=0.947368;PAIREDR=1;PAO=0;PQA=0;PQR=0;PRO=0;QA=653;QR=2663;RO=73;RPL=19;RPP=44.2683;RPPR=18.746;RPR=0;RUN=1;SAF=14;SAP=12.2676;SAR=5;SRF=36;SRP=3.04005;SRR=37;TYPE=snp	GT:DP:AD:RO:QR:AO:QA:GL	0:92:73,19:73:2663:19:653:0,-180.814
contig_1003_1|arrow	184559	.	A	G	0	PASS	AB=0;ABP=0;AC=0;AF=0;AN=1;AO=23;CIGAR=1X;DP=96;DPB=96;DPRA=0;EPP=3.10471;EPPR=5.41974;GTI=0;LEN=1;MEANALT=1;MQM=57.4348;MQMR=60;NS=1;NUMALT=1;ODDS=394.771;PAIRED=0.826087;PAIREDR=1;PAO=0;PQA=0;PQR=0;PRO=0;QA=851;QR=2665;RO=73;RPL=23;RPP=52.9542;RPPR=4.46786;RPR=0;RUN=1;SAF=11;SAP=3.10471;SAR=12;SRF=36;SRP=3.04005;SRR=37;TYPE=snp	GT:DP:AD:RO:QR:AO:QA:GL	0:96:73,23:73:2665:23:851:0,-166.417
contig_1003_1|arrow	185079	.	A	G	0	PASS	AB=0;ABP=0;AC=0;AF=0;AN=1;AO=34;CIGAR=1X;DP=108;DPB=108;DPRA=0;EPP=3.0103;EPPR=3.47981;GTI=0;LEN=1;MEANALT=1;MQM=60;MQMR=60;NS=1;NUMALT=1;ODDS=302.654;PAIRED=1;PAIREDR=0.986486;PAO=0;PQA=0;PQR=0;PRO=0;QA=1258;QR=2726;RO=74;RPL=23;RPP=12.2071;RPPR=7.23587;RPR=11;RUN=1;SAF=18;SAP=3.26577;SAR=16;SRF=30;SRP=8.76177;SRR=44;TYPE=snp	GT:DP:AD:RO:QR:AO:QA:GL	0:108:74,34:74:2726:34:1258:0,-132.042
contig_1003_1|arrow	185336	.	GG	AA	3.85731e-15	PASS	AB=0;ABP=0;AC=0;AF=0;AN=1;AO=28;CIGAR=2X;DP=105;DPB=105;DPRA=0;EPP=3.32051;EPPR=17.9286;GTI=0;LEN=2;MEANALT=1;MQM=60;MQMR=60;NS=1;NUMALT=1;ODDS=359.835;PAIRED=1;PAIREDR=0.883117;PAO=0;PQA=0;PQR=0;PRO=0;QA=1012;QR=2737;RO=77;RPL=24;RPP=34.0313;RPPR=3.71532;RPR=4;RUN=1;SAF=15;SAP=3.32051;SAR=13;SRF=40;SRP=3.26411;SRR=37;TYPE=complex	GT:DP:AD:RO:QR:AO:QA:GL	0:105:77,28:77:2737:28:1012:0,-155.163
contig_1003_1|arrow	186042	.	T	C	1.60925e-14	PASS	AB=0;ABP=0;AC=0;AF=0;AN=1;AO=14;CIGAR=1X;DP=116;DPB=116;DPRA=0;EPP=3.63072;EPPR=13.3141;GTI=0;LEN=1;MEANALT=1;MQM=60;MQMR=58.2647;NS=1;NUMALT=1;ODDS=636.026;PAIRED=0.142857;PAIREDR=0.803922;PAO=0;PQA=0;PQR=0;PRO=0;QA=518;QR=3672;RO=102;RPL=0;RPP=33.4109;RPPR=4.37279;RPR=14;RUN=1;SAF=6;SAP=3.63072;SAR=8;SRF=53;SRP=3.35092;SRR=49;TYPE=snp	GT:DP:AD:RO:QR:AO:QA:GL	0:116:102,14:102:3672:14:518:0,-275.042
contig_1003_1|arrow	186071	.	C	T	1.64541e-14	PASS	AB=0;ABP=0;AC=0;AF=0;AN=1;AO=14;CIGAR=1X;DP=123;DPB=123;DPRA=0;EPP=3.63072;EPPR=3.1896;GTI=0;LEN=1;MEANALT=1;MQM=60;MQMR=60;NS=1;NUMALT=1;ODDS=722.504;PAIRED=0.142857;PAIREDR=0.889908;PAO=0;PQA=0;PQR=0;PRO=0;QA=506;QR=3985;RO=109;RPL=0;RPP=33.4109;RPPR=3.1896;RPR=14;RUN=1;SAF=6;SAP=3.63072;SAR=8;SRF=41;SRP=17.5333;SRR=68;TYPE=snp	GT:DP:AD:RO:QR:AO:QA:GL	0:123:109,14:109:3985:14:506:0,-312.934
contig_1003_1|arrow	186115	.	A	G	0	PASS	AB=0;ABP=0;AC=0;AF=0;AN=1;AO=15;CIGAR=1X;DP=127;DPB=127;DPRA=0;EPP=3.15506;EPPR=4.94911;GTI=0;LEN=1;MEANALT=1;MQM=60;MQMR=60;NS=1;NUMALT=1;ODDS=697.447;PAIRED=0.2;PAIREDR=0.982143;PAO=0;PQA=0;PQR=0;PRO=0;QA=555;QR=3932;RO=112;RPL=14;RPP=27.4756;RPPR=9.29206;RPR=1;RUN=1;SAF=6;SAP=4.31318;SAR=9;SRF=42;SRP=18.2106;SRR=70;TYPE=snp	GT:DP:AD:RO:QR:AO:QA:GL	0:127:112,15:112:3932:15:555:0,-303.746
contig_1003_1|arrow	186234	.	T	C	3.8272e-14	PASS	AB=0;ABP=0;AC=0;AF=0;AN=1;AO=20;CIGAR=1X;DP=92;DPB=92;DPRA=0;EPP=3.44459;EPPR=3.0103;GTI=0;LEN=1;MEANALT=1;MQM=60;MQMR=60;NS=1;NUMALT=1;ODDS=403.074;PAIRED=1;PAIREDR=0.972222;PAO=0;PQA=0;PQR=0;PRO=0;QA=714;QR=2664;RO=72;RPL=9;RPP=3.44459;RPPR=7.35324;RPR=11;RUN=1;SAF=16;SAP=18.6449;SAR=4;SRF=44;SRP=10.7311;SRR=28;TYPE=snp	GT:DP:AD:RO:QR:AO:QA:GL	0:92:72,20:72:2664:20:714:0,-175.409
contig_1003_1|arrow	186245	.	G	A	0	PASS	AB=0;ABP=0;AC=0;AF=0;AN=1;AO=15;CIGAR=1X;DP=95;DPB=95;DPRA=0;EPP=3.15506;EPPR=3.98746;GTI=0;LEN=1;MEANALT=1;MQM=60;MQMR=60;NS=1;NUMALT=1;ODDS=487.856;PAIRED=1;PAIREDR=0.975;PAO=0;PQA=0;PQR=0;PRO=0;QA=540;QR=2924;RO=80;RPL=4;RPP=10.1038;RPPR=11.8048;RPR=11;RUN=1;SAF=10;SAP=6.62942;SAR=5;SRF=52;SRP=18.6449;SRR=28;TYPE=snp	GT:DP:AD:RO:QR:AO:QA:GL	0:95:80,15:80:2924:15:540:0,-214.441
contig_1003_1|arrow	186911	.	A	T	2.19387e-14	PASS	AB=0;ABP=0;AC=0;AF=0;AN=1;AO=27;CIGAR=1X;DP=119;DPB=119;DPRA=0;EPP=9.52472;EPPR=5.89764;GTI=0;LEN=1;MEANALT=2;MQM=60;MQMR=59.3516;NS=1;NUMALT=1;ODDS=490.184;PAIRED=0;PAIREDR=0.989011;PAO=0;PQA=0;PQR=0;PRO=0;QA=976;QR=3307;RO=91;RPL=27;RPP=61.6401;RPPR=13.5336;RPR=0;RUN=1;SAF=9;SAP=9.52472;SAR=18;SRF=44;SRP=3.22506;SRR=47;TYPE=snp	GT:DP:AD:RO:QR:AO:QA:GL	0:119:91,27:91:3307:27:976:0,-206.437
contig_1003_1|arrow	187135	.	A	G	5.87639e-14	PASS	AB=0;ABP=0;AC=0;AF=0;AN=1;AO=25;CIGAR=1X;DP=134;DPB=134;DPRA=0;EPP=22.5536;EPPR=3.03022;GTI=0;LEN=1;MEANALT=1;MQM=60;MQMR=60;NS=1;NUMALT=1;ODDS=668.137;PAIRED=0.36;PAIREDR=0.954128;PAO=0;PQA=0;PQR=0;PRO=0;QA=865;QR=3985;RO=109;RPL=0;RPP=57.2971;RPPR=4.62396;RPR=25;RUN=1;SAF=20;SAP=22.5536;SAR=5;SRF=58;SRP=3.98647;SRR=51;TYPE=snp	GT:DP:AD:RO:QR:AO:QA:GL	0:134:109,25:109:3985:25:865:0,-280.654
contig_1003_1|arrow	187701	.	C	T	2.1004e-14	PASS	AB=0;ABP=0;AC=0;AF=0;AN=1;AO=10;CIGAR=1X;DP=112;DPB=112;DPRA=0;EPP=6.48466;EPPR=18.6836;GTI=0;LEN=1;MEANALT=2;MQM=42.3;MQMR=50.6535;NS=1;NUMALT=1;ODDS=587.997;PAIRED=1;PAIREDR=0.970297;PAO=0;PQA=0;PQR=0;PRO=0;QA=370;QR=3639;RO=101;RPL=9;RPP=16.9077;RPPR=3.2038;RPR=1;RUN=1;SAF=2;SAP=10.8276;SAR=8;SRF=44;SRP=6.64375;SRR=57;TYPE=snp	GT:DP:AD:RO:QR:AO:QA:GL	0:112:101,10:101:3639:10:370:0,-256.32
contig_1003_1|arrow	187737	.	T	C	7.78701e-14	PASS	AB=0;ABP=0;AC=0;AF=0;AN=1;AO=51;CIGAR=1X;DP=110;DPB=110;DPRA=0;EPP=21.7871;EPPR=4.35811;GTI=0;LEN=1;MEANALT=2;MQM=54.2157;MQMR=60;NS=1;NUMALT=1;ODDS=111.253;PAIRED=0.960784;PAIREDR=1;PAO=0;PQA=0;PQR=0;PRO=0;QA=1795;QR=2134;RO=58;RPL=21;RPP=6.45911;RPPR=8.40154;RPR=30;RUN=1;SAF=14;SAP=25.534;SAR=37;SRF=17;SRP=24.5753;SRR=41;TYPE=snp	GT:DP:AD:RO:QR:AO:QA:GL	0:110:58,51:58:2134:51:1795:0,-46.7264
contig_1003_1|arrow	187746	.	A	G	0	PASS	AB=0;ABP=0;AC=0;AF=0;AN=1;AO=12;CIGAR=1X;DP=113;DPB=113;DPRA=0;EPP=9.52472;EPPR=21.0916;GTI=0;LEN=1;MEANALT=1;MQM=60;MQMR=57.0792;NS=1;NUMALT=1;ODDS=634.788;PAIRED=1;PAIREDR=0.980198;PAO=0;PQA=0;PQR=0;PRO=0;QA=418;QR=3701;RO=101;RPL=3;RPP=9.52472;RPPR=14.3837;RPR=9;RUN=1;SAF=0;SAP=29.068;SAR=12;SRF=31;SRP=35.7114;SRR=70;TYPE=snp	GT:DP:AD:RO:QR:AO:QA:GL	0:113:101,12:101:3701:12:418:0,-279.11
contig_1003_1|arrow	187797	.	C	T	3.09793e-14	PASS	AB=0;ABP=0;AC=0;AF=0;AN=1;AO=40;CIGAR=1X;DP=124;DPB=124;DPRA=0;EPP=6.48466;EPPR=3.94093;GTI=0;LEN=1;MEANALT=1;MQM=60;MQMR=60;NS=1;NUMALT=1;ODDS=332.774;PAIRED=0.975;PAIREDR=0.988095;PAO=0;PQA=0;PQR=0;PRO=0;QA=1406;QR=3034;RO=84;RPL=24;RPP=6.48466;RPPR=3.94093;RPR=16;RUN=1;SAF=8;SAP=34.2795;SAR=32;SRF=20;SRP=53.0576;SRR=64;TYPE=snp	GT:DP:AD:RO:QR:AO:QA:GL	0:124:84,40:84:3034:40:1406:0,-146.444
contig_1003_1|arrow	187798	.	A	G	8.55864e-15	PASS	AB=0;ABP=0;AC=0;AF=0;AN=1;AO=19;CIGAR=1X;DP=124;DPB=124;DPRA=0;EPP=4.03889;EPPR=9.77527;GTI=0;LEN=1;MEANALT=2;MQM=60;MQMR=60;NS=1;NUMALT=1;ODDS=628.103;PAIRED=1;PAIREDR=0.990385;PAO=0;PQA=0;PQR=0;PRO=0;QA=653;QR=3710;RO=104;RPL=8;RPP=4.03889;RPPR=9.77527;RPR=11;RUN=1;SAF=0;SAP=44.2683;SAR=19;SRF=28;SRP=51.1168;SRR=76;TYPE=snp	GT:DP:AD:RO:QR:AO:QA:GL	0:124:104,19:104:3710:19:653:0,-274.996
contig_1003_1|arrow	187803	.	C	T	1.59719e-14	PASS	AB=0;ABP=0;AC=0;AF=0;AN=1;AO=15;CIGAR=1X;DP=126;DPB=126;DPRA=0;EPP=6.62942;EPPR=10.0725;GTI=0;LEN=1;MEANALT=1;MQM=52.1333;MQMR=60;NS=1;NUMALT=1;ODDS=727.161;PAIRED=1;PAIREDR=0.981982;PAO=0;PQA=0;PQR=0;PRO=0;QA=543;QR=4033;RO=111;RPL=5;RPP=6.62942;RPPR=8.66395;RPR=10;RUN=1;SAF=0;SAP=35.5824;SAR=15;SRF=27;SRP=66.5699;SRR=84;TYPE=snp	GT:DP:AD:RO:QR:AO:QA:GL	0:126:111,15:111:4033:15:543:0,-320.445
contig_1003_1|arrow	188210	.	A	G	2.33852e-14	PASS	AB=0;ABP=0;AC=0;AF=0;AN=1;AO=30;CIGAR=1X;DP=106;DPB=106;DPRA=0;EPP=17.1973;EPPR=8.61041;GTI=0;LEN=1;MEANALT=1;MQM=46.2333;MQMR=60;NS=1;NUMALT=1;ODDS=393.075;PAIRED=1;PAIREDR=0.986842;PAO=0;PQA=0;PQR=0;PRO=0;QA=1072;QR=2648;RO=76;RPL=2;RPP=51.9408;RPPR=3.46745;RPR=28;RUN=1;SAF=10;SAP=10.2485;SAR=20;SRF=33;SRP=5.8675;SRR=43;TYPE=snp	GT:DP:AD:RO:QR:AO:QA:GL	0:106:76,30:76:2648:30:1072:0,-164.505
contig_1003_1|arrow	189378	.	G	A	0	PASS	AB=0;ABP=0;AC=0;AF=0;AN=1;AO=11;CIGAR=1X;DP=135;DPB=135;DPRA=0;EPP=26.8965;EPPR=13.0971;GTI=0;LEN=1;MEANALT=1;MQM=60;MQMR=58.5726;NS=1;NUMALT=1;ODDS=837.336;PAIRED=1;PAIREDR=0.951613;PAO=0;PQA=0;PQR=0;PRO=0;QA=395;QR=4488;RO=124;RPL=11;RPP=26.8965;RPPR=5.53201;RPR=0;RUN=1;SAF=0;SAP=26.8965;SAR=11;SRF=64;SRP=3.29049;SRR=60;TYPE=snp	GT:DP:AD:RO:QR:AO:QA:GL	0:135:124,11:124:4488:11:395:0,-358.439
contig_1003_1|arrow	189448	.	G	A	1.86862e-15	PASS	AB=0;ABP=0;AC=0;AF=0;AN=1;AO=24;CIGAR=1X;DP=98;DPB=98;DPRA=0;EPP=3.37221;EPPR=4.88833;GTI=0;LEN=1;MEANALT=1;MQM=60;MQMR=60;NS=1;NUMALT=1;ODDS=375.576;PAIRED=0.916667;PAIREDR=1;PAO=0;PQA=0;PQR=0;PRO=0;QA=876;QR=2688;RO=74;RPL=18;RPP=16.0391;RPPR=3.47981;RPR=6;RUN=1;SAF=15;SAP=6.26751;SAR=9;SRF=44;SRP=8.76177;SRR=30;TYPE=snp	GT:DP:AD:RO:QR:AO:QA:GL	0:98:74,24:74:2688:24:876:0,-162.984
contig_1003_1|arrow	189456	.	ACCCCGT	ACCCCCGT	0	PASS	AB=0;ABP=0;AC=0;AF=0;AN=1;AO=20;CIGAR=1M1I6M;DP=87;DPB=90;DPRA=0;EPP=3.44459;EPPR=7.05258;GTI=0;LEN=1;MEANALT=3;MQM=60;MQMR=60;NS=1;NUMALT=1;ODDS=337.267;PAIRED=0.9;PAIREDR=1;PAO=0.5;PQA=18.5;PQR=18.5;PRO=0.5;QA=692;QR=2335;RO=65;RPL=13;RPP=6.91895;RPPR=3.31097;RPR=7;RUN=1;SAF=12;SAP=4.74748;SAR=8;SRF=40;SRP=10.5269;SRR=25;TYPE=ins	GT:DP:AD:RO:QR:AO:QA:GL	0:87:65,20:65:2335:20:692:0,-147.821
contig_1003_1|arrow	189471	.	C	T	3.9116e-14	PASS	AB=0;ABP=0;AC=0;AF=0;AN=1;AO=19;CIGAR=1X;DP=98;DPB=98;DPRA=0;EPP=12.2676;EPPR=3.03779;GTI=0;LEN=1;MEANALT=1;MQM=60;MQMR=60;NS=1;NUMALT=1;ODDS=459.835;PAIRED=0.894737;PAIREDR=1;PAO=0;PQA=0;PQR=0;PRO=0;QA=679;QR=2899;RO=79;RPL=12;RPP=5.8675;RPPR=4.35716;RPR=7;RUN=1;SAF=11;SAP=4.03889;SAR=8;SRF=44;SRP=5.23675;SRR=35;TYPE=snp	GT:DP:AD:RO:QR:AO:QA:GL	0:98:79,19:79:2899:19:679:0,-199.692
contig_1003_1|arrow	189541	.	G	A	7.26259e-15	PASS	AB=0;ABP=0;AC=0;AF=0;AN=1;AO=10;CIGAR=1X;DP=110;DPB=110;DPRA=0;EPP=16.9077;EPPR=8.56927;GTI=0;LEN=1;MEANALT=1;MQM=60;MQMR=59.41;NS=1;NUMALT=1;ODDS=690.923;PAIRED=1;PAIREDR=0.98;PAO=0;PQA=0;PQR=0;PRO=0;QA=346;QR=3688;RO=100;RPL=1;RPP=16.9077;RPPR=7.26639;RPR=9;RUN=1;SAF=0;SAP=24.725;SAR=10;SRF=47;SRP=3.79203;SRR=53;TYPE=snp	GT:DP:AD:RO:QR:AO:QA:GL	0:110:100,10:100:3688:10:346:0,-297.383
contig_1003_1|arrow	189569	.	T	C	3.07403e-15	PASS	AB=0;ABP=0;AC=0;AF=0;AN=1;AO=10;CIGAR=1X;DP=119;DPB=119;DPRA=0;EPP=3.0103;EPPR=3.1896;GTI=0;LEN=1;MEANALT=1;MQM=54.1;MQMR=60;NS=1;NUMALT=1;ODDS=742.999;PAIRED=0.9;PAIREDR=0.990826;PAO=0;PQA=0;PQR=0;PRO=0;QA=358;QR=3937;RO=109;RPL=9;RPP=16.9077;RPPR=3.03022;RPR=1;RUN=1;SAF=4;SAP=3.87889;SAR=6;SRF=37;SRP=27.4145;SRR=72;TYPE=snp	GT:DP:AD:RO:QR:AO:QA:GL	0:119:109,10:109:3937:10:358:0,-325.207
contig_1003_1|arrow	190266	.	T	A	7.4135e-15	PASS	AB=0;ABP=0;AC=0;AF=0;AN=1;AO=12;CIGAR=1X;DP=98;DPB=98;DPRA=0;EPP=14.5915;EPPR=4.62628;GTI=0;LEN=1;MEANALT=1;MQM=60;MQMR=60;NS=1;NUMALT=1;ODDS=554.887;PAIRED=0;PAIREDR=0.94186;PAO=0;PQA=0;PQR=0;PRO=0;QA=444;QR=3132;RO=86;RPL=7;RPP=3.73412;RPPR=4.62628;RPR=5;RUN=1;SAF=5;SAP=3.73412;SAR=7;SRF=36;SRP=7.95924;SRR=50;TYPE=snp	GT:DP:AD:RO:QR:AO:QA:GL	0:98:86,12:86:3132:12:444:0,-241.775
contig_1003_1|arrow	190284	.	G	A	2.447e-14	PASS	AB=0;ABP=0;AC=0;AF=0;AN=1;AO=10;CIGAR=1X;DP=96;DPB=96;DPRA=0;EPP=3.87889;EPPR=5.53527;GTI=0;LEN=1;MEANALT=1;MQM=60;MQMR=60;NS=1;NUMALT=1;ODDS=569.117;PAIRED=0;PAIREDR=0.930233;PAO=0;PQA=0;PQR=0;PRO=0;QA=370;QR=3122;RO=86;RPL=10;RPP=24.725;RPPR=11.1912;RPR=0;RUN=1;SAF=4;SAP=3.87889;SAR=6;SRF=36;SRP=7.95924;SRR=50;TYPE=snp	GT:DP:AD:RO:QR:AO:QA:GL	0:96:86,10:86:3122:10:370:0,-247.534
contig_1003_1|arrow	190528	.	T	C	0	PASS	AB=0;ABP=0;AC=0;AF=0;AN=1;AO=41;CIGAR=1X;DP=92;DPB=92;DPRA=0;EPP=4.33437;EPPR=3.05288;GTI=0;LEN=1;MEANALT=1;MQM=60;MQMR=60;NS=1;NUMALT=1;ODDS=78.323;PAIRED=1;PAIREDR=0.960784;PAO=0;PQA=0;PQR=0;PRO=0;QA=1504;QR=1887;RO=51;RPL=19;RPP=3.48696;RPPR=8.16222;RPR=22;RUN=1;SAF=19;SAP=3.48696;SAR=22;SRF=25;SRP=3.05288;SRR=26;TYPE=snp	GT:DP:AD:RO:QR:AO:QA:GL	0:92:51,41:51:1887:41:1504:0,-34.4506
contig_1003_1|arrow	190772	.	T	C	1.05777e-14	PASS	AB=0;ABP=0;AC=0;AF=0;AN=1;AO=11;CIGAR=1X;DP=107;DPB=107;DPRA=0;EPP=12.6832;EPPR=3.0103;GTI=0;LEN=1;MEANALT=1;MQM=49.2727;MQMR=60;NS=1;NUMALT=1;ODDS=658.956;PAIRED=0.727273;PAIREDR=0.958333;PAO=0;PQA=0;PQR=0;PRO=0;QA=395;QR=3514;RO=96;RPL=3;RPP=7.94546;RPPR=5.27225;RPR=8;RUN=1;SAF=5;SAP=3.20771;SAR=6;SRF=39;SRP=10.339;SRR=57;TYPE=snp	GT:DP:AD:RO:QR:AO:QA:GL	0:107:96,11:96:3514:11:395:0,-287.094
contig_1003_1|arrow	191044	.	A	G	0	PASS	AB=0;ABP=0;AC=0;AF=0;AN=1;AO=16;CIGAR=1X;DP=94;DPB=94;DPRA=0;EPP=3.0103;EPPR=7.01917;GTI=0;LEN=1;MEANALT=1;MQM=30.5;MQMR=60;NS=1;NUMALT=1;ODDS=542.096;PAIRED=0.3125;PAIREDR=0.974359;PAO=0;PQA=0;PQR=0;PRO=0;QA=542;QR=2862;RO=78;RPL=16;RPP=37.7539;RPPR=16.4846;RPR=0;RUN=1;SAF=8;SAP=3.0103;SAR=8;SRF=31;SRP=10.1372;SRR=47;TYPE=snp	GT:DP:AD:RO:QR:AO:QA:GL	0:94:78,16:78:2862:16:542:0,-234.789
contig_1003_1|arrow	191546	.	A	G	1.91662e-14	PASS	AB=0;ABP=0;AC=0;AF=0;AN=1;AO=13;CIGAR=1X;DP=111;DPB=111;DPRA=0;EPP=3.17734;EPPR=3.09893;GTI=0;LEN=1;MEANALT=1;MQM=60;MQMR=60;NS=1;NUMALT=1;ODDS=639.535;PAIRED=0.307692;PAIREDR=0.959184;PAO=0;PQA=0;PQR=0;PRO=0;QA=481;QR=3552;RO=98;RPL=13;RPP=31.2394;RPPR=4.4284;RPR=0;RUN=1;SAF=7;SAP=3.17734;SAR=6;SRF=43;SRP=6.20103;SRR=55;TYPE=snp	GT:DP:AD:RO:QR:AO:QA:GL	0:111:98,13:98:3552:13:481:0,-276.226
contig_1003_1|arrow	191823	.	C	T	2.9352e-14	PASS	AB=0;ABP=0;AC=0;AF=0;AN=1;AO=10;CIGAR=1X;DP=126;DPB=126;DPRA=0;EPP=3.0103;EPPR=42.621;GTI=0;LEN=1;MEANALT=1;MQM=60;MQMR=60;NS=1;NUMALT=1;ODDS=795.658;PAIRED=0.2;PAIREDR=0.767241;PAO=0;PQA=0;PQR=0;PRO=0;QA=334;QR=4228;RO=116;RPL=0;RPP=24.725;RPPR=15.6647;RPR=10;RUN=1;SAF=5;SAP=3.0103;SAR=5;SRF=64;SRP=5.70592;SRR=52;TYPE=snp	GT:DP:AD:RO:QR:AO:QA:GL	0:126:116,10:116:4228:10:334:0,-350.284
contig_1003_1|arrow	191844	.	A	G	0	PASS	AB=0;ABP=0;AC=0;AF=0;AN=1;AO=57;CIGAR=1X;DP=125;DPB=125;DPRA=0;EPP=3.0484;EPPR=7.60871;GTI=0;LEN=1;MEANALT=1;MQM=60;MQMR=60;NS=1;NUMALT=1;ODDS=80.0384;PAIRED=0.561404;PAIREDR=0.852941;PAO=0;PQA=0;PQR=0;PRO=0;QA=2010;QR=2356;RO=68;RPL=11;RPP=49.6779;RPPR=11.1853;RPR=46;RUN=1;SAF=24;SAP=6.09608;SAR=33;SRF=30;SRP=5.05404;SRR=38;TYPE=snp	GT:DP:AD:RO:QR:AO:QA:GL	0:125:68,57:68:2356:57:2010:0,-31.1215
contig_1003_1|arrow	192041	.	T	C	1.10902e-14	PASS	AB=0;ABP=0;AC=0;AF=0;AN=1;AO=35;CIGAR=1X;DP=100;DPB=100;DPRA=0;EPP=10.5174;EPPR=4.64726;GTI=0;LEN=1;MEANALT=1;MQM=60;MQMR=60;NS=1;NUMALT=1;ODDS=218.095;PAIRED=1;PAIREDR=0.969231;PAO=0;PQA=0;PQR=0;PRO=0;QA=1245;QR=2293;RO=65;RPL=21;RPP=6.05036;RPPR=3.31097;RPR=14;RUN=1;SAF=18;SAP=3.07234;SAR=17;SRF=32;SRP=3.04371;SRR=33;TYPE=snp	GT:DP:AD:RO:QR:AO:QA:GL	0:100:65,35:65:2293:35:1245:0,-94.2659
contig_1003_1|arrow	192303	.	A	G	0	PASS	AB=0;ABP=0;AC=0;AF=0;AN=1;AO=29;CIGAR=1X;DP=107;DPB=107;DPRA=0;EPP=19.8579;EPPR=12.0303;GTI=0;LEN=1;MEANALT=1;MQM=60;MQMR=60;NS=1;NUMALT=1;ODDS=352.367;PAIRED=0.689655;PAIREDR=0.692308;PAO=0;PQA=0;PQR=0;PRO=0;QA=1073;QR=2800;RO=78;RPL=14;RPP=3.08518;RPPR=31.5178;RPR=15;RUN=1;SAF=10;SAP=9.07545;SAR=19;SRF=35;SRP=4.79202;SRR=43;TYPE=snp	GT:DP:AD:RO:QR:AO:QA:GL	0:107:78,29:78:2800:29:1073:0,-155.334
contig_1005_1|arrow	2372	.	A	G	0	PASS	AB=0;ABP=0;AC=0;AF=0;AN=1;AO=10;CIGAR=1X;DP=135;DPB=135;DPRA=0;EPP=24.725;EPPR=3.08268;GTI=0;LEN=1;MEANALT=3;MQM=54.1;MQMR=56.5583;NS=1;NUMALT=1;ODDS=747.798;PAIRED=0.4;PAIREDR=0.925;PAO=0;PQA=0;PQR=0;PRO=0;QA=358;QR=4140;RO=120;RPL=10;RPP=24.725;RPPR=19.2963;RPR=0;RUN=1;SAF=0;SAP=24.725;SAR=10;SRF=62;SRP=3.29983;SRR=58;TYPE=snp	GT:DP:AD:RO:QR:AO:QA:GL	0:135:120,10:120:4140:10:358:0,-320.817
contig_1005_1|arrow	2644	.	A	G	0	PASS	AB=0;ABP=0;AC=0;AF=0;AN=1;AO=10;CIGAR=1X;DP=114;DPB=114;DPRA=0;EPP=3.87889;EPPR=19.3799;GTI=0;LEN=1;MEANALT=1;MQM=1;MQMR=33.9038;NS=1;NUMALT=1;ODDS=418.718;PAIRED=0;PAIREDR=0.663462;PAO=0;PQA=0;PQR=0;PRO=0;QA=294;QR=3822;RO=104;RPL=2;RPP=10.8276;RPPR=19.3799;RPR=8;RUN=1;SAF=2;SAP=10.8276;SAR=8;SRF=20;SRP=88.5329;SRR=84;TYPE=snp	GT:DP:AD:RO:QR:AO:QA:GL	0:114:104,10:104:3822:10:294:0,-194.143
contig_1005_1|arrow	3738	.	A	G	7.50975e-14	PASS	AB=0;ABP=0;AC=0;AF=0;AN=1;AO=49;CIGAR=1X;DP=107;DPB=107;DPRA=0;EPP=3.05462;EPPR=4.35811;GTI=0;LEN=1;MEANALT=1;MQM=60;MQMR=60;NS=1;NUMALT=1;ODDS=75.6824;PAIRED=0.979592;PAIREDR=0.982759;PAO=0;PQA=0;PQR=0;PRO=0;QA=1779;QR=2134;RO=58;RPL=23;RPP=3.40914;RPPR=3.16006;RPR=26;RUN=1;SAF=33;SAP=15.8176;SAR=16;SRF=26;SRP=4.35811;SRR=32;TYPE=snp	GT:DP:AD:RO:QR:AO:QA:GL	0:107:58,49:58:2134:49:1779:0,-31.9337
contig_1005_1|arrow	4846	.	C	A	0	PASS	AB=0;ABP=0;AC=0;AF=0;AN=1;AO=16;CIGAR=1X;DP=126;DPB=126;DPRA=0;EPP=29.6108;EPPR=3.50834;GTI=0;LEN=1;MEANALT=2;MQM=60;MQMR=51.3394;NS=1;NUMALT=1;ODDS=589.123;PAIRED=0.9375;PAIREDR=0.844037;PAO=0;PQA=0;PQR=0;PRO=0;QA=248;QR=3597;RO=109;RPL=14;RPP=22.5536;RPPR=3.1896;RPR=2;RUN=1;SAF=15;SAP=29.6108;SAR=1;SRF=30;SRP=50.8425;SRR=79;TYPE=snp	GT:DP:AD:RO:QR:AO:QA:GL	0:126:109,16:109:3597:16:248:0,-254.222
contig_1005_1|arrow	4862	.	G	T	0	PASS	AB=0;ABP=0;AC=0;AF=0;AN=1;AO=11;CIGAR=1X;DP=134;DPB=134;DPRA=0;EPP=19.0002;EPPR=5.99387;GTI=0;LEN=1;MEANALT=1;MQM=60;MQMR=47.0488;NS=1;NUMALT=1;ODDS=620.756;PAIRED=0.818182;PAIREDR=0.813008;PAO=0;PQA=0;PQR=0;PRO=0;QA=196;QR=4061;RO=123;RPL=10;RPP=19.0002;RPPR=5.99387;RPR=1;RUN=1;SAF=11;SAP=26.8965;SAR=0;SRF=43;SRP=27.179;SRR=80;TYPE=snp	GT:DP:AD:RO:QR:AO:QA:GL	0:134:123,11:123:4061:11:196:0,-268.198
contig_1005_1|arrow	5690	.	A	T	6.81103e-15	PASS	AB=0;ABP=0;AC=0;AF=0;AN=1;AO=12;CIGAR=1X;DP=134;DPB=134;DPRA=0;EPP=5.9056;EPPR=3.65106;GTI=0;LEN=1;MEANALT=1;MQM=60;MQMR=58.0656;NS=1;NUMALT=1;ODDS=783.336;PAIRED=0;PAIREDR=0.983607;PAO=0;PQA=0;PQR=0;PRO=0;QA=444;QR=4376;RO=122;RPL=0;RPP=29.068;RPPR=11.625;RPR=12;RUN=1;SAF=4;SAP=5.9056;SAR=8;SRF=46;SRP=19.0294;SRR=76;TYPE=snp	GT:DP:AD:RO:QR:AO:QA:GL	0:134:122,12:122:4376:12:444:0,-340.705
contig_1005_1|arrow	23179	.	G	A	5.22545e-14	PASS	AB=0;ABP=0;AC=0;AF=0;AN=1;AO=24;CIGAR=1X;DP=91;DPB=91;DPRA=0;EPP=6.26751;EPPR=3.30199;GTI=0;LEN=1;MEANALT=1;MQM=60;MQMR=60;NS=1;NUMALT=1;ODDS=301.308;PAIRED=1;PAIREDR=1;PAO=0;PQA=0;PQR=0;PRO=0;QA=850;QR=2301;RO=67;RPL=16;RPP=8.80089;RPPR=3.82055;RPR=8;RUN=1;SAF=9;SAP=6.26751;SAR=15;SRF=36;SRP=3.82055;SRR=31;TYPE=snp	GT:DP:AD:RO:QR:AO:QA:GL	0:91:67,24:67:2301:24:850:0,-130.509
contig_1006_1|arrow	408	.	C	T	0	PASS	AB=0;ABP=0;AC=0;AF=0;AN=1;AO=47;CIGAR=1X;DP=124;DPB=124;DPRA=0;EPP=3.42611;EPPR=15.4469;GTI=0;LEN=1;MEANALT=1;MQM=60;MQMR=60;NS=1;NUMALT=1;ODDS=222.76;PAIRED=1;PAIREDR=1;PAO=0;PQA=0;PQR=0;PRO=0;QA=1713;QR=2825;RO=77;RPL=29;RPP=8.60069;RPPR=23.5688;RPR=18;RUN=1;SAF=30;SAP=10.8184;SAR=17;SRF=29;SRP=13.1908;SRR=48;TYPE=snp	GT:DP:AD:RO:QR:AO:QA:GL	0:124:77,47:77:2825:47:1713:0,-100.026
contig_1006_1|arrow	1568	.	T	C	2.24204e-14	PASS	AB=0;ABP=0;AC=0;AF=0;AN=1;AO=29;CIGAR=1X;DP=94;DPB=94;DPRA=0;EPP=12.0706;EPPR=5.71629;GTI=0;LEN=1;MEANALT=1;MQM=60;MQMR=60;NS=1;NUMALT=1;ODDS=280.614;PAIRED=1;PAIREDR=0.969231;PAO=0;PQA=0;PQR=0;PRO=0;QA=997;QR=2345;RO=65;RPL=7;RPP=19.8579;RPPR=20.6827;RPR=22;RUN=1;SAF=19;SAP=9.07545;SAR=10;SRF=31;SRP=3.31097;SRR=34;TYPE=snp	GT:DP:AD:RO:QR:AO:QA:GL	0:94:65,29:65:2345:29:997:0,-121.268
contig_1006_1|arrow	1652	.	G	A	8.78748e-14	PASS	AB=0;ABP=0;AC=0;AF=0;AN=1;AO=35;CIGAR=1X;DP=116;DPB=116;DPRA=0;EPP=16.9698;EPPR=3.25157;GTI=0;LEN=1;MEANALT=1;MQM=60;MQMR=60;NS=1;NUMALT=1;ODDS=337.076;PAIRED=0.942857;PAIREDR=0.91358;PAO=0;PQA=0;PQR=0;PRO=0;QA=1283;QR=2897;RO=81;RPL=25;RPP=16.9698;RPPR=14.8328;RPR=10;RUN=1;SAF=21;SAP=6.05036;SAR=14;SRF=37;SRP=4.32391;SRR=44;TYPE=snp	GT:DP:AD:RO:QR:AO:QA:GL	0:116:81,35:81:2897:35:1283:0,-145.171
contig_1006_1|arrow	1936	.	T	C	0	PASS	AB=0;ABP=0;AC=0;AF=0;AN=1;AO=39;CIGAR=1X;DP=107;DPB=107;DPRA=0;EPP=4.40227;EPPR=3.52123;GTI=0;LEN=1;MEANALT=1;MQM=60;MQMR=60;NS=1;NUMALT=1;ODDS=217.336;PAIRED=0.923077;PAIREDR=1;PAO=0;PQA=0;PQR=0;PRO=0;QA=1395;QR=2442;RO=68;RPL=23;RPP=5.73856;RPPR=3.52123;RPR=16;RUN=1;SAF=23;SAP=5.73856;SAR=16;SRF=34;SRP=3.0103;SRR=34;TYPE=snp	GT:DP:AD:RO:QR:AO:QA:GL	0:107:68,39:68:2442:39:1395:0,-94.1767
contig_1006_1|arrow	5958	.	C	T	50.7056	PASS	AB=0;ABP=0;AC=1;AF=1;AN=1;AO=57;CIGAR=1X;DP=111;DPB=111;DPRA=0;EPP=26.8203;EPPR=3.6537;GTI=0;LEN=1;MEANALT=1;MQM=60;MQMR=60;NS=1;NUMALT=1;ODDS=11.6754;PAIRED=1;PAIREDR=1;PAO=0;PQA=0;PQR=0;PRO=0;QA=1995;QR=1912;RO=54;RPL=32;RPP=4.877;RPPR=5.5839;RPR=25;RUN=1;SAF=21;SAP=11.5819;SAR=36;SRF=20;SRP=10.8919;SRR=34;TYPE=snp	GT:DP:AD:RO:QR:AO:QA:GL	1:111:54,57:54:1912:57:1995:-7.4603,0
contig_1006_1|arrow	6750	.	A	G	6.00296e-14	PASS	AB=0;ABP=0;AC=0;AF=0;AN=1;AO=45;CIGAR=1X;DP=131;DPB=131;DPRA=0;EPP=3.44459;EPPR=3.91929;GTI=0;LEN=1;MEANALT=1;MQM=60;MQMR=60;NS=1;NUMALT=1;ODDS=312.103;PAIRED=1;PAIREDR=1;PAO=0;PQA=0;PQR=0;PRO=0;QA=1544;QR=3134;RO=86;RPL=26;RPP=5.37479;RPPR=71.2854;RPR=19;RUN=1;SAF=23;SAP=3.05855;SAR=22;SRF=45;SRP=3.41429;SRR=41;TYPE=snp	GT:DP:AD:RO:QR:AO:QA:GL	0:131:86,45:86:3134:45:1544:0,-143.036
contig_1006_1|arrow	7133	.	GAG	GAGATTAG	0	PASS	AB=0;ABP=0;AC=0;AF=0;AN=1;AO=31;CIGAR=1M5I2M;DP=116;DPB=169.333;DPRA=0;EPP=3.64073;EPPR=3.03646;GTI=0;LEN=5;MEANALT=3;MQM=60;MQMR=60;NS=1;NUMALT=1;ODDS=425.224;PAIRED=1;PAIREDR=1;PAO=0;PQA=0;PQR=0;PRO=0;QA=949;QR=3002;RO=83;RPL=19;RPP=6.44263;RPPR=7.43173;RPR=12;RUN=1;SAF=10;SAP=11.486;SAR=21;SRF=46;SRP=5.12945;SRR=37;TYPE=ins	GT:DP:AD:RO:QR:AO:QA:GL	0:116:83,31:83:3002:31:949:0,-184.724
contig_1006_1|arrow	7807	.	G	A	0	PASS	AB=0;ABP=0;AC=0;AF=0;AN=1;AO=31;CIGAR=1X;DP=108;DPB=108;DPRA=0;EPP=3.64073;EPPR=3.26411;GTI=0;LEN=1;MEANALT=1;MQM=60;MQMR=60;NS=1;NUMALT=1;ODDS=329.996;PAIRED=1;PAIREDR=1;PAO=0;PQA=0;PQR=0;PRO=0;QA=1109;QR=2725;RO=77;RPL=19;RPP=6.44263;RPPR=20.6359;RPR=12;RUN=1;SAF=13;SAP=4.76149;SAR=18;SRF=43;SRP=5.29458;SRR=34;TYPE=snp	GT:DP:AD:RO:QR:AO:QA:GL	0:108:77,31:77:2725:31:1109:0,-145.357
contig_1006_1|arrow	7949	.	G	A	0	PASS	AB=0;ABP=0;AC=0;AF=0;AN=1;AO=43;CIGAR=1X;DP=123;DPB=123;DPRA=0;EPP=4.27278;EPPR=4.74748;GTI=0;LEN=1;MEANALT=1;MQM=60;MQMR=60;NS=1;NUMALT=1;ODDS=263.617;PAIRED=1;PAIREDR=1;PAO=0;PQA=0;PQR=0;PRO=0;QA=1518;QR=2800;RO=80;RPL=19;RPP=4.27278;RPPR=3.98746;RPR=24;RUN=1;SAF=24;SAP=4.27278;SAR=19;SRF=47;SRP=8.33041;SRR=33;TYPE=snp	GT:DP:AD:RO:QR:AO:QA:GL	0:123:80,43:80:2800:43:1518:0,-115.314
contig_1006_1|arrow	8394	.	G	A	0	PASS	AB=0;ABP=0;AC=0;AF=0;AN=1;AO=41;CIGAR=1X;DP=103;DPB=103;DPRA=0;EPP=11.961;EPPR=9.87495;GTI=0;LEN=1;MEANALT=1;MQM=60;MQMR=60;NS=1;NUMALT=1;ODDS=163.371;PAIRED=0.97561;PAIREDR=1;PAO=0;PQA=0;PQR=0;PRO=0;QA=1467;QR=2230;RO=62;RPL=12;RPP=18.3165;RPPR=3.15039;RPR=29;RUN=1;SAF=12;SAP=18.3165;SAR=29;SRF=38;SRP=9.87495;SRR=24;TYPE=snp	GT:DP:AD:RO:QR:AO:QA:GL	0:103:62,41:62:2230:41:1467:0,-68.631
contig_1006_1|arrow	12370	.	T	C	6.13553e-14	PASS	AB=0;ABP=0;AC=0;AF=0;AN=1;AO=31;CIGAR=1X;DP=107;DPB=107;DPRA=0;EPP=8.68415;EPPR=32.268;GTI=0;LEN=1;MEANALT=1;MQM=60;MQMR=60;NS=1;NUMALT=1;ODDS=345.991;PAIRED=0.967742;PAIREDR=0.986842;PAO=0;PQA=0;PQR=0;PRO=0;QA=1033;QR=2736;RO=76;RPL=17;RPP=3.64073;RPPR=14.4391;RPR=14;RUN=1;SAF=22;SAP=14.8483;SAR=9;SRF=36;SRP=3.46745;SRR=40;TYPE=snp	GT:DP:AD:RO:QR:AO:QA:GL	0:107:76,31:76:2736:31:1033:0,-153.205
contig_1006_1|arrow	14017	.	A	G	0	PASS	AB=0;ABP=0;AC=0;AF=0;AN=1;AO=28;CIGAR=1X;DP=125;DPB=125;DPRA=0;EPP=3.32051;EPPR=3.1027;GTI=0;LEN=1;MEANALT=3;MQM=51.5714;MQMR=60;NS=1;NUMALT=1;ODDS=521.099;PAIRED=1;PAIREDR=1;PAO=0;PQA=0;PQR=0;PRO=0;QA=953;QR=3340;RO=94;RPL=15;RPP=3.32051;RPPR=4.48875;RPR=13;RUN=1;SAF=12;SAP=4.25114;SAR=16;SRF=45;SRP=3.37991;SRR=49;TYPE=snp	GT:DP:AD:RO:QR:AO:QA:GL	0:125:94,28:94:3340:28:953:0,-227.103
contig_1006_1|arrow	15365	.	G	T	397.746	PASS	AB=0;ABP=0;AC=1;AF=1;AN=1;AO=67;CIGAR=1X;DP=122;DPB=122;DPRA=0;EPP=17.3031;EPPR=4.94488;GTI=0;LEN=1;MEANALT=1;MQM=60;MQMR=60;NS=1;NUMALT=1;ODDS=91.5843;PAIRED=0.865672;PAIREDR=1;PAO=0;PQA=0;PQR=0;PRO=0;QA=2417;QR=1935;RO=55;RPL=43;RPP=14.7103;RPPR=4.94488;RPR=24;RUN=1;SAF=44;SAP=17.3031;SAR=23;SRF=31;SRP=4.94488;SRR=24;TYPE=snp	GT:DP:AD:RO:QR:AO:QA:GL	1:122:55,67:55:1935:67:2417:-43.3617,0
contig_1006_1|arrow	15731	.	T	C	0	PASS	AB=0;ABP=0;AC=0;AF=0;AN=1;AO=33;CIGAR=1X;DP=102;DPB=102;DPRA=0;EPP=4.65535;EPPR=14.3712;GTI=0;LEN=1;MEANALT=1;MQM=60;MQMR=60;NS=1;NUMALT=1;ODDS=282.624;PAIRED=0.969697;PAIREDR=0.971014;PAO=0;PQA=0;PQR=0;PRO=0;QA=1133;QR=2515;RO=69;RPL=14;RPP=4.65535;RPPR=3.79707;RPR=19;RUN=1;SAF=19;SAP=4.65535;SAR=14;SRF=40;SRP=6.81824;SRR=29;TYPE=snp	GT:DP:AD:RO:QR:AO:QA:GL	0:102:69,33:69:2515:33:1133:0,-124.325
contig_1006_1|arrow	16398	.	A	G	942.388	PASS	AB=0;ABP=0;AC=1;AF=1;AN=1;AO=72;CIGAR=1X;DP=116;DPB=116;DPRA=0;EPP=4.9405;EPPR=3.20771;GTI=0;LEN=1;MEANALT=1;MQM=60;MQMR=60;NS=1;NUMALT=1;ODDS=216.993;PAIRED=0.986111;PAIREDR=0.909091;PAO=0;PQA=0;PQR=0;PRO=0;QA=2526;QR=1476;RO=44;RPL=33;RPP=4.09604;RPPR=3.0103;RPR=39;RUN=1;SAF=43;SAP=8.92153;SAR=29;SRF=29;SRP=12.6832;SRR=15;TYPE=snp	GT:DP:AD:RO:QR:AO:QA:GL	1:116:44,72:44:1476:72:2526:-94.4605,0
contig_1006_1|arrow	16410	.	T	C	1456.49	PASS	AB=0;ABP=0;AC=1;AF=1;AN=1;AO=83;CIGAR=1X;DP=120;DPB=120;DPRA=0;EPP=4.29225;EPPR=6.8707;GTI=0;LEN=1;MEANALT=2;MQM=60;MQMR=60;NS=1;NUMALT=1;ODDS=335.37;PAIRED=1;PAIREDR=0.916667;PAO=0;PQA=0;PQR=0;PRO=0;QA=2957;QR=1320;RO=36;RPL=28;RPP=22.0826;RPPR=3.25157;RPR=55;RUN=1;SAF=41;SAP=3.03646;SAR=42;SRF=23;SRP=9.04217;SRR=13;TYPE=snp	GT:DP:AD:RO:QR:AO:QA:GL	1:120:36,83:36:1320:83:2957:-147.24,0
contig_1006_1|arrow	17111	.	C	T	5.90698e-15	PASS	AB=0;ABP=0;AC=0;AF=0;AN=1;AO=41;CIGAR=1X;DP=125;DPB=125;DPRA=0;EPP=11.961;EPPR=3.66436;GTI=0;LEN=1;MEANALT=2;MQM=60;MQMR=60;NS=1;NUMALT=1;ODDS=247.92;PAIRED=1;PAIREDR=0.951807;PAO=0;PQA=0;PQR=0;PRO=0;QA=1479;QR=2677;RO=83;RPL=25;RPP=7.30028;RPPR=14.5479;RPR=16;RUN=1;SAF=25;SAP=7.30028;SAR=16;SRF=45;SRP=4.29225;SRR=38;TYPE=snp	GT:DP:AD:RO:QR:AO:QA:GL	0:125:83,41:83:2677:41:1479:0,-107.737
contig_1006_1|arrow	17196	.	A	G	0	PASS	AB=0;ABP=0;AC=0;AF=0;AN=1;AO=28;CIGAR=1X;DP=89;DPB=89;DPRA=0;EPP=5.80219;EPPR=3.0471;GTI=0;LEN=1;MEANALT=2;MQM=60;MQMR=60;NS=1;NUMALT=1;ODDS=231.272;PAIRED=1;PAIREDR=0.932203;PAO=0;PQA=0;PQR=0;PRO=0;QA=1024;QR=2133;RO=59;RPL=19;RPP=10.7656;RPPR=4.81373;RPR=9;RUN=1;SAF=18;SAP=7.97367;SAR=10;SRF=33;SRP=4.81373;SRR=26;TYPE=snp	GT:DP:AD:RO:QR:AO:QA:GL	0:89:59,28:59:2133:28:1024:0,-99.7578
contig_1006_1|arrow	17237	.	G	A	3.92365e-14	PASS	AB=0;ABP=0;AC=0;AF=0;AN=1;AO=29;CIGAR=1X;DP=92;DPB=92;DPRA=0;EPP=24.6501;EPPR=21.2438;GTI=0;LEN=1;MEANALT=1;MQM=60;MQMR=60;NS=1;NUMALT=1;ODDS=236.503;PAIRED=1;PAIREDR=0.936508;PAO=0;PQA=0;PQR=0;PRO=0;QA=915;QR=2063;RO=63;RPL=16;RPP=3.68421;RPPR=8.83536;RPR=13;RUN=1;SAF=16;SAP=3.68421;SAR=13;SRF=31;SRP=3.04477;SRR=32;TYPE=snp	GT:DP:AD:RO:QR:AO:QA:GL	0:92:63,29:63:2063:29:915:0,-103.277
contig_1006_1|arrow	17317	.	G	A	0	PASS	AB=0;ABP=0;AC=0;AF=0;AN=1;AO=41;CIGAR=1X;DP=131;DPB=131;DPRA=0;EPP=9.41879;EPPR=5.42305;GTI=0;LEN=1;MEANALT=1;MQM=60;MQMR=60;NS=1;NUMALT=1;ODDS=337.71;PAIRED=1;PAIREDR=0.988889;PAO=0;PQA=0;PQR=0;PRO=0;QA=1430;QR=3062;RO=90;RPL=19;RPP=3.48696;RPPR=5.42305;RPR=22;RUN=1;SAF=16;SAP=7.30028;SAR=25;SRF=40;SRP=5.42305;SRR=50;TYPE=snp	GT:DP:AD:RO:QR:AO:QA:GL	0:131:90,41:90:3062:41:1430:0,-146.789
contig_1006_1|arrow	17465	.	A	G	170.444	PASS	AB=0;ABP=0;AC=1;AF=1;AN=1;AO=63;CIGAR=1X;DP=120;DPB=120;DPRA=0;EPP=3.04477;EPPR=6.09608;GTI=0;LEN=1;MEANALT=1;MQM=60;MQMR=60;NS=1;NUMALT=1;ODDS=39.2462;PAIRED=1;PAIREDR=0.982456;PAO=0;PQA=0;PQR=0;PRO=0;QA=2229;QR=2059;RO=57;RPL=32;RPP=3.04477;RPPR=7.61992;RPR=31;RUN=1;SAF=30;SAP=3.32051;SAR=33;SRF=37;SRP=14.02;SRR=20;TYPE=snp	GT:DP:AD:RO:QR:AO:QA:GL	1:120:57,63:57:2059:63:2229:-15.2883,0
contig_1006_1|arrow	17562	.	A	G	107.058	PASS	AB=0;ABP=0;AC=1;AF=1;AN=1;AO=51;CIGAR=1X;DP=101;DPB=101;DPRA=0;EPP=5.09662;EPPR=7.35324;GTI=0;LEN=1;MEANALT=1;MQM=58.8431;MQMR=60;NS=1;NUMALT=1;ODDS=24.6511;PAIRED=0.980392;PAIREDR=1;PAO=0;PQA=0;PQR=0;PRO=0;QA=1828;QR=1700;RO=50;RPL=31;RPP=8.16222;RPPR=28.0257;RPR=20;RUN=1;SAF=28;SAP=4.07475;SAR=23;SRF=29;SRP=5.78978;SRR=21;TYPE=snp	GT:DP:AD:RO:QR:AO:QA:GL	1:101:50,51:50:1700:51:1828:-8.28363,0
contig_1006_1|arrow	18135	.	GTA	GATA	0	PASS	AB=0;ABP=0;AC=0;AF=0;AN=1;AO=39;CIGAR=1M1I2M;DP=121;DPB=134.667;DPRA=0;EPP=5.73856;EPPR=3.69747;GTI=0;LEN=1;MEANALT=4;MQM=60;MQMR=60;NS=1;NUMALT=1;ODDS=295.931;PAIRED=1;PAIREDR=0.987342;PAO=0;PQA=0;PQR=0;PRO=0;QA=1405;QR=2842;RO=79;RPL=19;RPP=3.06598;RPPR=5.23675;RPR=20;RUN=1;SAF=21;SAP=3.51141;SAR=18;SRF=45;SRP=6.33623;SRR=34;TYPE=ins	GT:DP:AD:RO:QR:AO:QA:GL	0:121:79,39:79:2842:39:1405:0,-129.273
contig_1006_1|arrow	19453	.	A	G	0	PASS	AB=0;ABP=0;AC=0;AF=0;AN=1;AO=42;CIGAR=1X;DP=119;DPB=119;DPRA=0;EPP=3.0103;EPPR=3.0385;GTI=0;LEN=1;MEANALT=1;MQM=60;MQMR=60;NS=1;NUMALT=1;ODDS=258.623;PAIRED=0.97619;PAIREDR=1;PAO=0;PQA=0;PQR=0;PRO=0;QA=1502;QR=2735;RO=77;RPL=17;RPP=6.31921;RPPR=3.71532;RPR=25;RUN=1;SAF=12;SAP=19.7617;SAR=30;SRF=35;SRP=4.39215;SRR=42;TYPE=snp	GT:DP:AD:RO:QR:AO:QA:GL	0:119:77,42:77:2735:42:1502:0,-110.907
contig_1006_1|arrow	19543	.	G	T	1.05233e-13	PASS	AB=0;ABP=0;AC=0;AF=0;AN=1;AO=41;CIGAR=1X;DP=113;DPB=113;DPRA=0;EPP=26.3669;EPPR=4.09604;GTI=0;LEN=1;MEANALT=1;MQM=60;MQMR=60;NS=1;NUMALT=1;ODDS=235.119;PAIRED=0.97561;PAIREDR=1;PAO=0;PQA=0;PQR=0;PRO=0;QA=1466;QR=2566;RO=72;RPL=27;RPP=11.961;RPPR=3.13094;RPR=14;RUN=1;SAF=16;SAP=7.30028;SAR=25;SRF=34;SRP=3.49285;SRR=38;TYPE=snp	GT:DP:AD:RO:QR:AO:QA:GL	0:113:72,41:72:2566:41:1466:0,-98.9456
contig_1006_1|arrow	20929	.	C	T	0	PASS	AB=0;ABP=0;AC=0;AF=0;AN=1;AO=39;CIGAR=1X;DP=128;DPB=128;DPRA=0;EPP=5.73856;EPPR=5.96253;GTI=0;LEN=1;MEANALT=1;MQM=60;MQMR=60;NS=1;NUMALT=1;ODDS=392.306;PAIRED=1;PAIREDR=1;PAO=0;PQA=0;PQR=0;PRO=0;QA=1374;QR=3255;RO=89;RPL=26;RPP=12.42;RPPR=10.0615;RPR=13;RUN=1;SAF=28;SAP=19.1015;SAR=11;SRF=48;SRP=4.20583;SRR=41;TYPE=snp	GT:DP:AD:RO:QR:AO:QA:GL	0:128:89,39:89:3255:39:1374:0,-169.2
contig_1006_1|arrow	21402	.	C	T	2.91109e-14	PASS	AB=0;ABP=0;AC=0;AF=0;AN=1;AO=24;CIGAR=1X;DP=106;DPB=106;DPRA=0;EPP=4.45795;EPPR=26.8435;GTI=0;LEN=1;MEANALT=1;MQM=60;MQMR=60;NS=1;NUMALT=1;ODDS=421.223;PAIRED=1;PAIREDR=0.841463;PAO=0;PQA=0;PQR=0;PRO=0;QA=876;QR=2934;RO=82;RPL=13;RPP=3.37221;RPPR=3.434;RPR=11;RUN=1;SAF=7;SAP=12.0581;SAR=17;SRF=41;SRP=3.0103;SRR=41;TYPE=snp	GT:DP:AD:RO:QR:AO:QA:GL	0:106:82,24:82:2934:24:876:0,-185.109
contig_1006_1|arrow	22093	.	T	C	0	PASS	AB=0;ABP=0;AC=0;AF=0;AN=1;AO=33;CIGAR=1X;DP=98;DPB=98;DPRA=0;EPP=6.23461;EPPR=3.31097;GTI=0;LEN=1;MEANALT=1;MQM=60;MQMR=60;NS=1;NUMALT=1;ODDS=229.024;PAIRED=1;PAIREDR=1;PAO=0;PQA=0;PQR=0;PRO=0;QA=1147;QR=2267;RO=65;RPL=20;RPP=6.23461;RPPR=15.0703;RPR=13;RUN=1;SAF=19;SAP=4.65535;SAR=14;SRF=38;SRP=7.05258;SRR=27;TYPE=snp	GT:DP:AD:RO:QR:AO:QA:GL	0:98:65,33:65:2267:33:1147:0,-100.744
contig_1006_1|arrow	22205	.	A	G	1.07281e-14	PASS	AB=0;ABP=0;AC=0;AF=0;AN=1;AO=49;CIGAR=1X;DP=121;DPB=121;DPRA=0;EPP=5.18177;EPPR=33.8935;GTI=0;LEN=1;MEANALT=1;MQM=60;MQMR=60;NS=1;NUMALT=1;ODDS=165.683;PAIRED=1;PAIREDR=1;PAO=0;PQA=0;PQR=0;PRO=0;QA=1777;QR=2602;RO=72;RPL=21;RPP=5.18177;RPPR=8.92153;RPR=28;RUN=1;SAF=15;SAP=19.0083;SAR=34;SRF=31;SRP=6.02623;SRR=41;TYPE=snp	GT:DP:AD:RO:QR:AO:QA:GL	0:121:72,49:72:2602:49:1777:0,-74.2057
contig_1006_1|arrow	22226	.	A	G	0	PASS	AB=0;ABP=0;AC=0;AF=0;AN=1;AO=45;CIGAR=1X;DP=117;DPB=117;DPRA=0;EPP=3.44459;EPPR=20.3821;GTI=0;LEN=1;MEANALT=1;MQM=60;MQMR=60;NS=1;NUMALT=1;ODDS=182.009;PAIRED=1;PAIREDR=1;PAO=0;PQA=0;PQR=0;PRO=0;QA=1587;QR=2476;RO=72;RPL=28;RPP=8.84915;RPPR=6.02623;RPR=17;RUN=1;SAF=14;SAP=16.956;SAR=31;SRF=29;SRP=8.92153;SRR=43;TYPE=snp	GT:DP:AD:RO:QR:AO:QA:GL	0:117:72,45:72:2476:45:1587:0,-79.9633
contig_1006_1|arrow	22237	.	G	A	7.23481e-16	PASS	AB=0;ABP=0;AC=0;AF=0;AN=1;AO=43;CIGAR=1X;DP=117;DPB=117;DPRA=0;EPP=3.0608;EPPR=22.847;GTI=0;LEN=1;MEANALT=1;MQM=60;MQMR=60;NS=1;NUMALT=1;ODDS=232.914;PAIRED=1;PAIREDR=1;PAO=0;PQA=0;PQR=0;PRO=0;QA=1552;QR=2714;RO=74;RPL=23;RPP=3.46479;RPPR=10.5224;RPR=20;RUN=1;SAF=15;SAP=11.5447;SAR=28;SRF=27;SRP=14.748;SRR=47;TYPE=snp	GT:DP:AD:RO:QR:AO:QA:GL	0:117:74,43:74:2714:43:1552:0,-104.525
contig_1006_1|arrow	22754	.	CTAAA	CTAATAAA	0	PASS	AB=0;ABP=0;AC=0;AF=0;AN=1;AO=34;CIGAR=1M3I4M;DP=110;DPB=130.4;DPRA=0;EPP=53.0819;EPPR=4.03889;GTI=0;LEN=3;MEANALT=1;MQM=60;MQMR=60;NS=1;NUMALT=1;ODDS=333.161;PAIRED=1;PAIREDR=1;PAO=0;PQA=0;PQR=0;PRO=0;QA=1196;QR=2759;RO=76;RPL=18;RPP=3.26577;RPPR=5.8675;RPR=16;RUN=1;SAF=15;SAP=4.03217;SAR=19;SRF=30;SRP=10.3247;SRR=46;TYPE=ins	GT:DP:AD:RO:QR:AO:QA:GL	0:110:76,34:76:2759:34:1196:0,-140.605
contig_1006_1|arrow	22762	.	TA	CG	7.75083e-14	PASS	AB=0;ABP=0;AC=0;AF=0;AN=1;AO=34;CIGAR=2X;DP=110;DPB=110;DPRA=0;EPP=53.0819;EPPR=7.12467;GTI=0;LEN=2;MEANALT=1;MQM=60;MQMR=60;NS=1;NUMALT=1;ODDS=327.598;PAIRED=1;PAIREDR=1;PAO=0;PQA=0;PQR=0;PRO=0;QA=1220;QR=2757;RO=76;RPL=18;RPP=3.26577;RPPR=3.46745;RPR=16;RUN=1;SAF=15;SAP=4.03217;SAR=19;SRF=30;SRP=10.3247;SRR=46;TYPE=complex	GT:DP:AD:RO:QR:AO:QA:GL	0:110:76,34:76:2757:34:1220:0,-138.258
contig_1006_1|arrow	23264	.	T	C	0	PASS	AB=0;ABP=0;AC=0;AF=0;AN=1;AO=36;CIGAR=1X;DP=115;DPB=115;DPRA=0;EPP=3.9754;EPPR=10.954;GTI=0;LEN=1;MEANALT=1;MQM=60;MQMR=60;NS=1;NUMALT=1;ODDS=316.808;PAIRED=1;PAIREDR=0.974684;PAO=0;PQA=0;PQR=0;PRO=0;QA=1320;QR=2861;RO=79;RPL=22;RPP=6.8707;RPPR=3.69747;RPR=14;RUN=1;SAF=16;SAP=3.9754;SAR=20;SRF=44;SRP=5.23675;SRR=35;TYPE=snp	GT:DP:AD:RO:QR:AO:QA:GL	0:115:79,36:79:2861:36:1320:0,-138.607
contig_1006_1|arrow	23565	.	C	T	2.2963e-14	PASS	AB=0;ABP=0;AC=0;AF=0;AN=1;AO=30;CIGAR=1X;DP=122;DPB=122;DPRA=0;EPP=3.29983;EPPR=9.05266;GTI=0;LEN=1;MEANALT=1;MQM=60;MQMR=60;NS=1;NUMALT=1;ODDS=465.22;PAIRED=0.966667;PAIREDR=0.98913;PAO=0;PQA=0;PQR=0;PRO=0;QA=1086;QR=3342;RO=92;RPL=18;RPP=5.61607;RPPR=3.10471;RPR=12;RUN=1;SAF=12;SAP=5.61607;SAR=18;SRF=49;SRP=3.86001;SRR=43;TYPE=snp	GT:DP:AD:RO:QR:AO:QA:GL	0:122:92,30:92:3342:30:1086:0,-202.924
contig_1006_1|arrow	23859	.	A	G	0	PASS	AB=0;ABP=0;AC=0;AF=0;AN=1;AO=34;CIGAR=1X;DP=131;DPB=131;DPRA=0;EPP=3.0103;EPPR=10.4949;GTI=0;LEN=1;MEANALT=3;MQM=60;MQMR=60;NS=1;NUMALT=1;ODDS=454.983;PAIRED=1;PAIREDR=1;PAO=0;PQA=0;PQR=0;PRO=0;QA=1182;QR=3392;RO=94;RPL=13;RPP=7.09778;RPPR=5.32038;RPR=21;RUN=1;SAF=16;SAP=3.26577;SAR=18;SRF=48;SRP=3.1027;SRR=46;TYPE=snp	GT:DP:AD:RO:QR:AO:QA:GL	0:131:94,34:94:3392:34:1182:0,-198.811
contig_1006_1|arrow	25397	.	T	A	3.78197e-15	PASS	AB=0;ABP=0;AC=0;AF=0;AN=1;AO=23;CIGAR=1X;DP=126;DPB=126;DPRA=0;EPP=24.253;EPPR=12.3076;GTI=0;LEN=1;MEANALT=1;MQM=1;MQMR=30.7864;NS=1;NUMALT=1;ODDS=365.133;PAIRED=1;PAIREDR=1;PAO=0;PQA=0;PQR=0;PRO=0;QA=815;QR=3443;RO=103;RPL=14;RPP=5.3706;RPPR=3.53736;RPR=9;RUN=1;SAF=12;SAP=3.10471;SAR=11;SRF=71;SRP=35.0764;SRR=32;TYPE=snp	GT:DP:AD:RO:QR:AO:QA:GL	0:126:103,23:103:3443:23:815:0,-161.345
contig_1006_1|arrow	27604	.	G	A	2.44401e-14	PASS	AB=0;ABP=0;AC=0;AF=0;AN=1;AO=32;CIGAR=1X;DP=125;DPB=125;DPRA=0;EPP=5.45321;EPPR=5.83555;GTI=0;LEN=1;MEANALT=1;MQM=32.3438;MQMR=42.871;NS=1;NUMALT=1;ODDS=396.169;PAIRED=0.96875;PAIREDR=1;PAO=0;PQA=0;PQR=0;PRO=0;QA=1094;QR=3429;RO=93;RPL=8;RPP=20.3821;RPPR=5.83555;RPR=24;RUN=1;SAF=19;SAP=5.45321;SAR=13;SRF=42;SRP=4.90158;SRR=51;TYPE=snp	GT:DP:AD:RO:QR:AO:QA:GL	0:125:93,32:93:3429:32:1094:0,-171.257
contig_1006_1|arrow	28432	.	G	A	1.3938e-14	PASS	AB=0;ABP=0;AC=0;AF=0;AN=1;AO=10;CIGAR=1X;DP=87;DPB=87;DPRA=0;EPP=16.9077;EPPR=3.46745;GTI=0;LEN=1;MEANALT=2;MQM=36.4;MQMR=37.4868;NS=1;NUMALT=1;ODDS=271.722;PAIRED=1;PAIREDR=1;PAO=0;PQA=0;PQR=0;PRO=0;QA=344;QR=2398;RO=76;RPL=1;RPP=16.9077;RPPR=8.61041;RPR=9;RUN=1;SAF=8;SAP=10.8276;SAR=2;SRF=47;SRP=12.2676;SRR=29;TYPE=snp	GT:DP:AD:RO:QR:AO:QA:GL	0:87:76,10:76:2398:10:344:0,-117.273
contig_1006_1|arrow	28536	.	C	T	4.23447e-15	PASS	AB=0;ABP=0;AC=0;AF=0;AN=1;AO=16;CIGAR=1X;DP=133;DPB=133;DPRA=0;EPP=3.55317;EPPR=17.6865;GTI=0;LEN=1;MEANALT=2;MQM=4.6875;MQMR=42.7069;NS=1;NUMALT=1;ODDS=589.481;PAIRED=0.8125;PAIREDR=0.991379;PAO=0;PQA=0;PQR=0;PRO=0;QA=592;QR=4142;RO=116;RPL=8;RPP=3.0103;RPPR=42.621;RPR=8;RUN=1;SAF=5;SAP=7.89611;SAR=11;SRF=61;SRP=3.68421;SRR=55;TYPE=snp	GT:DP:AD:RO:QR:AO:QA:GL	0:133:116,16:116:4142:16:592:0,-262.332
contig_1006_1|arrow	28815	.	C	T	366.441	PASS	AB=0;ABP=0;AC=1;AF=1;AN=1;AO=64;CIGAR=1X;DP=115;DPB=115;DPRA=0;EPP=3.55317;EPPR=10.206;GTI=0;LEN=1;MEANALT=1;MQM=60;MQMR=60;NS=1;NUMALT=1;ODDS=84.3761;PAIRED=0.890625;PAIREDR=1;PAO=0;PQA=0;PQR=0;PRO=0;QA=2292;QR=1875;RO=51;RPL=30;RPP=3.55317;RPPR=3.3935;RPR=34;RUN=1;SAF=42;SAP=16.582;SAR=22;SRF=25;SRP=3.05288;SRR=26;TYPE=snp	GT:DP:AD:RO:QR:AO:QA:GL	1:115:51,64:51:1875:64:2292:-37.5008,0
contig_1006_1|arrow	28900	.	A	G	0	PASS	AB=0;ABP=0;AC=0;AF=0;AN=1;AO=36;CIGAR=1X;DP=102;DPB=102;DPRA=0;EPP=9.04217;EPPR=3.1419;GTI=0;LEN=1;MEANALT=1;MQM=60;MQMR=60;NS=1;NUMALT=1;ODDS=250.276;PAIRED=1;PAIREDR=0.909091;PAO=0;PQA=0;PQR=0;PRO=0;QA=1268;QR=2382;RO=66;RPL=36;RPP=81.1833;RPPR=3.1419;RPR=0;RUN=1;SAF=23;SAP=9.04217;SAR=13;SRF=20;SRP=25.2514;SRR=46;TYPE=snp	GT:DP:AD:RO:QR:AO:QA:GL	0:102:66,36:66:2382:36:1268:0,-100.213
contig_1006_1|arrow	28917	.	C	T	3.61625e-14	PASS	AB=0;ABP=0;AC=0;AF=0;AN=1;AO=37;CIGAR=1X;DP=100;DPB=100;DPRA=0;EPP=4.47751;EPPR=7.18091;GTI=0;LEN=1;MEANALT=1;MQM=60;MQMR=60;NS=1;NUMALT=1;ODDS=195.059;PAIRED=1;PAIREDR=0.888889;PAO=0;PQA=0;PQR=0;PRO=0;QA=1319;QR=2267;RO=63;RPL=26;RPP=16.2152;RPPR=3.32051;RPR=11;RUN=1;SAF=18;SAP=3.06899;SAR=19;SRF=22;SRP=15.4532;SRR=41;TYPE=snp	GT:DP:AD:RO:QR:AO:QA:GL	0:100:63,37:63:2267:37:1319:0,-85.2727
contig_1006_1|arrow	28982	.	G	A	0	PASS	AB=0;ABP=0;AC=0;AF=0;AN=1;AO=10;CIGAR=1X;DP=103;DPB=103;DPRA=0;EPP=24.725;EPPR=4.15441;GTI=0;LEN=1;MEANALT=1;MQM=54.1;MQMR=60;NS=1;NUMALT=1;ODDS=607.3;PAIRED=1;PAIREDR=0.903226;PAO=0;PQA=0;PQR=0;PRO=0;QA=370;QR=3239;RO=93;RPL=0;RPP=24.725;RPPR=9.75821;RPR=10;RUN=1;SAF=10;SAP=24.725;SAR=0;SRF=30;SRP=28.4375;SRR=63;TYPE=snp	GT:DP:AD:RO:QR:AO:QA:GL	0:103:93,10:93:3239:10:370:0,-261.321
contig_1006_1|arrow	31520	.	C	T	0	PASS	AB=0;ABP=0;AC=0;AF=0;AN=1;AO=12;CIGAR=1X;DP=102;DPB=102;DPRA=0;EPP=5.9056;EPPR=11.0053;GTI=0;LEN=1;MEANALT=3;MQM=60;MQMR=58.6591;NS=1;NUMALT=1;ODDS=526.808;PAIRED=0.916667;PAIREDR=0.977273;PAO=0;PQA=0;PQR=0;PRO=0;QA=408;QR=3020;RO=88;RPL=0;RPP=29.068;RPPR=11.0053;RPR=12;RUN=1;SAF=8;SAP=5.9056;SAR=4;SRF=50;SRP=6.56362;SRR=38;TYPE=snp	GT:DP:AD:RO:QR:AO:QA:GL	0:102:88,12:88:3020:12:408:0,-228.501
contig_1006_1|arrow	31541	.	A	G	6.93087e-15	PASS	AB=0;ABP=0;AC=0;AF=0;AN=1;AO=30;CIGAR=1X;DP=101;DPB=101;DPRA=0;EPP=3.0103;EPPR=3.29354;GTI=0;LEN=1;MEANALT=2;MQM=60;MQMR=59.1449;NS=1;NUMALT=1;ODDS=248.367;PAIRED=0.966667;PAIREDR=0.985507;PAO=0;PQA=0;PQR=0;PRO=0;QA=1073;QR=2315;RO=69;RPL=3;RPP=44.7026;RPPR=37.2818;RPR=27;RUN=1;SAF=14;SAP=3.29983;SAR=16;SRF=44;SRP=14.3712;SRR=25;TYPE=snp	GT:DP:AD:RO:QR:AO:QA:GL	0:101:69,30:69:2315:30:1073:0,-108.468
contig_1006_1|arrow	32067	.	C	T	1.59116e-14	PASS	AB=0;ABP=0;AC=0;AF=0;AN=1;AO=18;CIGAR=1X;DP=125;DPB=125;DPRA=0;EPP=26.6552;EPPR=37.1247;GTI=0;LEN=1;MEANALT=1;MQM=60;MQMR=58.8972;NS=1;NUMALT=1;ODDS=641.615;PAIRED=0.666667;PAIREDR=0.906542;PAO=0;PQA=0;PQR=0;PRO=0;QA=666;QR=3811;RO=107;RPL=0;RPP=42.0968;RPPR=30.793;RPR=18;RUN=1;SAF=16;SAP=26.6552;SAR=2;SRF=55;SRP=3.19295;SRR=52;TYPE=snp	GT:DP:AD:RO:QR:AO:QA:GL	0:125:107,18:107:3811:18:666:0,-276.398
contig_1006_1|arrow	32208	.	C	T	4.69512e-14	PASS	AB=0;ABP=0;AC=0;AF=0;AN=1;AO=19;CIGAR=1X;DP=109;DPB=109;DPRA=0;EPP=12.2676;EPPR=14.688;GTI=0;LEN=1;MEANALT=1;MQM=60;MQMR=60;NS=1;NUMALT=1;ODDS=511.752;PAIRED=0.315789;PAIREDR=0.9;PAO=0;PQA=0;PQR=0;PRO=0;QA=677;QR=3118;RO=90;RPL=19;RPP=44.2683;RPPR=10.8276;RPR=0;RUN=1;SAF=14;SAP=12.2676;SAR=5;SRF=56;SRP=14.688;SRR=34;TYPE=snp	GT:DP:AD:RO:QR:AO:QA:GL	0:109:90,19:90:3118:19:677:0,-219.564
contig_1006_1|arrow	32462	.	A	G	3.53185e-14	PASS	AB=0;ABP=0;AC=0;AF=0;AN=1;AO=21;CIGAR=1X;DP=102;DPB=102;DPRA=0;EPP=3.1137;EPPR=3.25157;GTI=0;LEN=1;MEANALT=1;MQM=48.7619;MQMR=38.8765;NS=1;NUMALT=1;ODDS=272.115;PAIRED=0.904762;PAIREDR=0.962963;PAO=0;PQA=0;PQR=0;PRO=0;QA=739;QR=2935;RO=81;RPL=11;RPP=3.1137;RPPR=14.8328;RPR=10;RUN=1;SAF=2;SAP=32.8939;SAR=19;SRF=33;SRP=9.04217;SRR=48;TYPE=snp	GT:DP:AD:RO:QR:AO:QA:GL	0:102:81,21:81:2935:21:739:0,-117.595
contig_1006_1|arrow	33734	.	C	T	2.79055e-14	PASS	AB=0;ABP=0;AC=0;AF=0;AN=1;AO=22;CIGAR=1X;DP=86;DPB=86;DPRA=0;EPP=6.56362;EPPR=3.55317;GTI=0;LEN=1;MEANALT=1;MQM=49.2727;MQMR=48.0156;NS=1;NUMALT=1;ODDS=254.716;PAIRED=1;PAIREDR=1;PAO=0;PQA=0;PQR=0;PRO=0;QA=773;QR=2318;RO=64;RPL=11;RPP=3.0103;RPPR=4.23175;RPR=11;RUN=1;SAF=17;SAP=17.2236;SAR=5;SRF=35;SRP=4.23175;SRR=29;TYPE=snp	GT:DP:AD:RO:QR:AO:QA:GL	0:86:64,22:64:2318:22:773:0,-109.83
contig_1006_1|arrow	33959	.	T	C	0	PASS	AB=0;ABP=0;AC=0;AF=0;AN=1;AO=41;CIGAR=1X;DP=106;DPB=106;DPRA=0;EPP=7.30028;EPPR=3.04371;GTI=0;LEN=1;MEANALT=1;MQM=60;MQMR=60;NS=1;NUMALT=1;ODDS=170.099;PAIRED=1;PAIREDR=1;PAO=0;PQA=0;PQR=0;PRO=0;QA=1498;QR=2319;RO=65;RPL=18;RPP=4.33437;RPPR=8.65613;RPR=23;RUN=1;SAF=16;SAP=7.30028;SAR=25;SRF=30;SRP=3.84548;SRR=35;TYPE=snp	GT:DP:AD:RO:QR:AO:QA:GL	0:106:65,41:65:2319:41:1498:0,-73.8422
contig_1006_1|arrow	34191	.	T	C	0	PASS	AB=0;ABP=0;AC=0;AF=0;AN=1;AO=37;CIGAR=1X;DP=96;DPB=96;DPRA=0;EPP=10.1116;EPPR=9.23028;GTI=0;LEN=1;MEANALT=1;MQM=60;MQMR=60;NS=1;NUMALT=1;ODDS=165.876;PAIRED=1;PAIREDR=1;PAO=0;PQA=0;PQR=0;PRO=0;QA=1343;QR=2131;RO=59;RPL=20;RPP=3.5385;RPPR=3.93042;RPR=17;RUN=1;SAF=27;SAP=19.9713;SAR=10;SRF=34;SRP=5.99147;SRR=25;TYPE=snp	GT:DP:AD:RO:QR:AO:QA:GL	0:96:59,37:59:2131:37:1343:0,-70.8772
contig_1006_1|arrow	34336	.	T	C	4.01404e-14	PASS	AB=0;ABP=0;AC=0;AF=0;AN=1;AO=51;CIGAR=1X;DP=125;DPB=125;DPRA=0;EPP=4.07475;EPPR=3.27802;GTI=0;LEN=1;MEANALT=2;MQM=60;MQMR=60;NS=1;NUMALT=1;ODDS=156.854;PAIRED=1;PAIREDR=1;PAO=0;PQA=0;PQR=0;PRO=0;QA=1862;QR=2599;RO=73;RPL=36;RPP=21.7871;RPPR=3.04005;RPR=15;RUN=1;SAF=18;SAP=12.5903;SAR=33;SRF=28;SRP=11.607;SRR=45;TYPE=snp	GT:DP:AD:RO:QR:AO:QA:GL	0:125:73,51:73:2599:51:1862:0,-66.2849
contig_1006_1|arrow	34465	.	T	C	108.642	PASS	AB=0;ABP=0;AC=1;AF=1;AN=1;AO=50;CIGAR=1X;DP=99;DPB=99;DPRA=0;EPP=3.70517;EPPR=7.5342;GTI=0;LEN=1;MEANALT=2;MQM=60;MQMR=60;NS=1;NUMALT=1;ODDS=25.0156;PAIRED=0.94;PAIREDR=0.916667;PAO=0;PQA=0;PQR=0;PRO=0;QA=1826;QR=1714;RO=48;RPL=23;RPP=3.70517;RPPR=7.5342;RPR=27;RUN=1;SAF=26;SAP=3.18402;SAR=24;SRF=26;SRP=3.73412;SRR=22;TYPE=snp	GT:DP:AD:RO:QR:AO:QA:GL	1:99:48,50:48:1714:50:1826:-10.0805,0
contig_1006_1|arrow	34501	.	C	T	2.37346e-13	PASS	AB=0;ABP=0;AC=0;AF=0;AN=1;AO=49;CIGAR=1X;DP=101;DPB=101;DPRA=0;EPP=5.18177;EPPR=13.7006;GTI=0;LEN=1;MEANALT=1;MQM=60;MQMR=60;NS=1;NUMALT=1;ODDS=37.9953;PAIRED=0.918367;PAIREDR=0.903846;PAO=0;PQA=0;PQR=0;PRO=0;QA=1702;QR=1886;RO=52;RPL=31;RPP=10.4997;RPPR=3.0103;RPR=18;RUN=1;SAF=29;SAP=6.59988;SAR=20;SRF=30;SRP=5.68288;SRR=22;TYPE=snp	GT:DP:AD:RO:QR:AO:QA:GL	0:101:52,49:52:1886:49:1702:0,-16.5585
contig_1006_1|arrow	34510	.	GCCCACAG	GCCACAG	9.69151e-14	PASS	AB=0;ABP=0;AC=0;AF=0;AN=1;AO=38;CIGAR=1M1D6M;DP=96;DPB=91.25;DPRA=0;EPP=3.23888;EPPR=6.88793;GTI=0;LEN=1;MEANALT=3;MQM=60;MQMR=60;NS=1;NUMALT=1;ODDS=150.436;PAIRED=0.973684;PAIREDR=0.910714;PAO=0;PQA=0;PQR=0;PRO=0;QA=1285;QR=2013;RO=56;RPL=24;RPP=8.7247;RPPR=4.40625;RPR=14;RUN=1;SAF=24;SAP=8.7247;SAR=14;SRF=34;SRP=8.59409;SRR=22;TYPE=del	GT:DP:AD:RO:QR:AO:QA:GL	0:96:56,38:56:2013:38:1285:0,-65.5082
contig_1006_1|arrow	34682	.	C	T	528.001	PASS	AB=0;ABP=0;AC=1;AF=1;AN=1;AO=73;CIGAR=1X;DP=130;DPB=130;DPRA=0;EPP=16.1284;EPPR=4.877;GTI=0;LEN=1;MEANALT=1;MQM=60;MQMR=60;NS=1;NUMALT=1;ODDS=121.577;PAIRED=0.986301;PAIREDR=0.929825;PAO=0;PQA=0;PQR=0;PRO=0;QA=2634;QR=2021;RO=57;RPL=41;RPP=5.41974;RPPR=3.0484;RPR=32;RUN=1;SAF=45;SAP=11.607;SAR=28;SRF=27;SRP=3.35316;SRR=30;TYPE=snp	GT:DP:AD:RO:QR:AO:QA:GL	1:130:57,73:57:2021:73:2634:-55.1445,0
contig_1006_1|arrow	35030	.	C	A	0	PASS	AB=0;ABP=0;AC=0;AF=0;AN=1;AO=17;CIGAR=1X;DP=86;DPB=86;DPRA=0;EPP=3.13803;EPPR=3.79707;GTI=0;LEN=1;MEANALT=1;MQM=60;MQMR=60;NS=1;NUMALT=1;ODDS=396.206;PAIRED=0.941176;PAIREDR=1;PAO=0;PQA=0;PQR=0;PRO=0;QA=579;QR=2529;RO=69;RPL=8;RPP=3.13803;RPPR=8.32883;RPR=9;RUN=1;SAF=7;SAP=4.1599;SAR=10;SRF=22;SRP=22.6794;SRR=47;TYPE=snp	GT:DP:AD:RO:QR:AO:QA:GL	0:86:69,17:69:2529:17:579:0,-175.422
contig_1006_1|arrow	35287	.	G	A	3.95377e-14	PASS	AB=0;ABP=0;AC=0;AF=0;AN=1;AO=33;CIGAR=1X;DP=88;DPB=88;DPRA=0;EPP=6.23461;EPPR=7.78754;GTI=0;LEN=1;MEANALT=1;MQM=60;MQMR=60;NS=1;NUMALT=1;ODDS=155.233;PAIRED=0.424242;PAIREDR=1;PAO=0;PQA=0;PQR=0;PRO=0;QA=1133;QR=1899;RO=55;RPL=16;RPP=3.0761;RPPR=23.8959;RPR=17;RUN=1;SAF=23;SAP=14.1309;SAR=10;SRF=27;SRP=3.04978;SRR=28;TYPE=snp	GT:DP:AD:RO:QR:AO:QA:GL	0:88:55,33:55:1899:33:1133:0,-68.9063
contig_1006_1|arrow	35323	.	C	A	0	PASS	AB=0;ABP=0;AC=0;AF=0;AN=1;AO=34;CIGAR=1X;DP=94;DPB=94;DPRA=0;EPP=3.26577;EPPR=20.5268;GTI=0;LEN=1;MEANALT=1;MQM=60;MQMR=60;NS=1;NUMALT=1;ODDS=187.852;PAIRED=0.470588;PAIREDR=1;PAO=0;PQA=0;PQR=0;PRO=0;QA=1201;QR=2144;RO=60;RPL=20;RPP=5.30951;RPPR=20.5268;RPR=14;RUN=1;SAF=22;SAP=9.39698;SAR=12;SRF=34;SRP=5.32654;SRR=26;TYPE=snp	GT:DP:AD:RO:QR:AO:QA:GL	0:94:60,34:60:2144:34:1201:0,-84.8237
contig_1006_1|arrow	35694	.	C	T	6.59364e-14	PASS	AB=0;ABP=0;AC=0;AF=0;AN=1;AO=43;CIGAR=1X;DP=111;DPB=111;DPRA=0;EPP=11.5447;EPPR=7.60871;GTI=0;LEN=1;MEANALT=1;MQM=60;MQMR=60;NS=1;NUMALT=1;ODDS=192.39;PAIRED=0.581395;PAIREDR=1;PAO=0;PQA=0;PQR=0;PRO=0;QA=1542;QR=2478;RO=68;RPL=22;RPP=3.0608;RPPR=3.52123;RPR=21;RUN=1;SAF=19;SAP=4.27278;SAR=24;SRF=26;SRP=11.1853;SRR=42;TYPE=snp	GT:DP:AD:RO:QR:AO:QA:GL	0:111:68,43:68:2478:43:1542:0,-84.1934
contig_1006_1|arrow	36047	.	G	A	7.2325e-14	PASS	AB=0;ABP=0;AC=0;AF=0;AN=1;AO=39;CIGAR=1X;DP=102;DPB=102;DPRA=0;EPP=4.40227;EPPR=10.7656;GTI=0;LEN=1;MEANALT=1;MQM=60;MQMR=60;NS=1;NUMALT=1;ODDS=190.739;PAIRED=1;PAIREDR=1;PAO=0;PQA=0;PQR=0;PRO=0;QA=1369;QR=2283;RO=63;RPL=26;RPP=12.42;RPPR=3.04477;RPR=13;RUN=1;SAF=28;SAP=19.1015;SAR=11;SRF=40;SRP=12.9715;SRR=23;TYPE=snp	GT:DP:AD:RO:QR:AO:QA:GL	0:102:63,39:63:2283:39:1369:0,-82.2225
contig_1006_1|arrow	36234	.	T	C	3.06179e-14	PASS	AB=0;ABP=0;AC=0;AF=0;AN=1;AO=11;CIGAR=1X;DP=128;DPB=128;DPRA=0;EPP=3.20771;EPPR=15.6647;GTI=0;LEN=1;MEANALT=2;MQM=38.5455;MQMR=60;NS=1;NUMALT=1;ODDS=818.285;PAIRED=0;PAIREDR=1;PAO=0;PQA=0;PQR=0;PRO=0;QA=371;QR=4230;RO=116;RPL=0;RPP=26.8965;RPPR=3.0103;RPR=11;RUN=1;SAF=5;SAP=3.20771;SAR=6;SRF=33;SRP=49.8093;SRR=83;TYPE=snp	GT:DP:AD:RO:QR:AO:QA:GL	0:128:116,11:116:4230:11:371:0,-360.223
contig_1006_1|arrow	36653	.	C	T	0	PASS	AB=0;ABP=0;AC=0;AF=0;AN=1;AO=29;CIGAR=1X;DP=127;DPB=127;DPRA=0;EPP=3.68421;EPPR=38.4629;GTI=0;LEN=1;MEANALT=1;MQM=60;MQMR=60;NS=1;NUMALT=1;ODDS=512.318;PAIRED=1;PAIREDR=0.806122;PAO=0;PQA=0;PQR=0;PRO=0;QA=997;QR=3526;RO=98;RPL=14;RPP=3.08518;RPPR=10.1895;RPR=15;RUN=1;SAF=12;SAP=4.88226;SAR=17;SRF=45;SRP=4.4284;SRR=53;TYPE=snp	GT:DP:AD:RO:QR:AO:QA:GL	0:127:98,29:98:3526:29:997:0,-227.495
contig_1006_1|arrow	36655	.	C	T	0	PASS	AB=0;ABP=0;AC=0;AF=0;AN=1;AO=14;CIGAR=1X;DP=127;DPB=127;DPRA=0;EPP=3.0103;EPPR=32.2387;GTI=0;LEN=1;MEANALT=1;MQM=60;MQMR=60;NS=1;NUMALT=1;ODDS=751.234;PAIRED=0.285714;PAIREDR=0.920354;PAO=0;PQA=0;PQR=0;PRO=0;QA=480;QR=4119;RO=113;RPL=0;RPP=33.4109;RPPR=3.95191;RPR=14;RUN=1;SAF=7;SAP=3.0103;SAR=7;SRF=51;SRP=5.3355;SRR=62;TYPE=snp	GT:DP:AD:RO:QR:AO:QA:GL	0:127:113,14:113:4119:14:480:0,-327.342
contig_1006_1|arrow	36663	.	A	G	1.16684e-13	PASS	AB=0;ABP=0;AC=0;AF=0;AN=1;AO=33;CIGAR=1X;DP=134;DPB=134;DPRA=0;EPP=14.1309;EPPR=12.4917;GTI=0;LEN=1;MEANALT=1;MQM=60;MQMR=60;NS=1;NUMALT=1;ODDS=525.244;PAIRED=0.484848;PAIREDR=0.990099;PAO=0;PQA=0;PQR=0;PRO=0;QA=1209;QR=3649;RO=101;RPL=0;RPP=74.6689;RPPR=6.64375;RPR=33;RUN=1;SAF=23;SAP=14.1309;SAR=10;SRF=42;SRP=9.22372;SRR=59;TYPE=snp	GT:DP:AD:RO:QR:AO:QA:GL	0:134:101,33:101:3649:33:1209:0,-219.47
contig_1006_1|arrow	36680	.	C	T	0	PASS	AB=0;ABP=0;AC=0;AF=0;AN=1;AO=18;CIGAR=1X;DP=130;DPB=130;DPRA=0;EPP=4.9405;EPPR=14.1779;GTI=0;LEN=1;MEANALT=1;MQM=60;MQMR=60;NS=1;NUMALT=1;ODDS=714.094;PAIRED=0.444444;PAIREDR=0.919643;PAO=0;PQA=0;PQR=0;PRO=0;QA=666;QR=4084;RO=112;RPL=0;RPP=42.0968;RPPR=3.70827;RPR=18;RUN=1;SAF=11;SAP=4.9405;SAR=7;SRF=55;SRP=3.08785;SRR=57;TYPE=snp	GT:DP:AD:RO:QR:AO:QA:GL	0:130:112,18:112:4084:18:666:0,-307.44
contig_1006_1|arrow	37313	.	T	C	265.225	PASS	AB=0;ABP=0;AC=1;AF=1;AN=1;AO=65;CIGAR=1X;DP=121;DPB=121;DPRA=0;EPP=4.64726;EPPR=3.63072;GTI=0;LEN=1;MEANALT=1;MQM=60;MQMR=60;NS=1;NUMALT=1;ODDS=61.0704;PAIRED=0.846154;PAIREDR=1;PAO=0;PQA=0;PQR=0;PRO=0;QA=2369;QR=2072;RO=56;RPL=38;RPP=7.05258;RPPR=5.49198;RPR=27;RUN=1;SAF=30;SAP=3.84548;SAR=35;SRF=32;SRP=5.49198;SRR=24;TYPE=snp	GT:DP:AD:RO:QR:AO:QA:GL	1:121:56,65:56:2072:65:2369:-26.7124,0
contig_1006_1|arrow	37438	.	T	C	185.522	PASS	AB=0;ABP=0;AC=1;AF=1;AN=1;AO=57;CIGAR=1X;DP=111;DPB=111;DPRA=0;EPP=9.44853;EPPR=7.03155;GTI=0;LEN=1;MEANALT=1;MQM=60;MQMR=60;NS=1;NUMALT=1;ODDS=42.7181;PAIRED=1;PAIREDR=0.962963;PAO=0;PQA=0;PQR=0;PRO=0;QA=2073;QR=1898;RO=54;RPL=29;RPP=3.0484;RPPR=30.1939;RPR=28;RUN=1;SAF=31;SAP=3.9627;SAR=26;SRF=22;SRP=7.03155;SRR=32;TYPE=snp	GT:DP:AD:RO:QR:AO:QA:GL	1:111:54,57:54:1898:57:2073:-15.7506,0
contig_1006_1|arrow	37766	.	C	T	0	PASS	AB=0;ABP=0;AC=0;AF=0;AN=1;AO=15;CIGAR=1X;DP=102;DPB=102;DPRA=0;EPP=10.1038;EPPR=4.23331;GTI=0;LEN=1;MEANALT=1;MQM=60;MQMR=60;NS=1;NUMALT=1;ODDS=552.041;PAIRED=0.733333;PAIREDR=0.563218;PAO=0;PQA=0;PQR=0;PRO=0;QA=555;QR=3183;RO=87;RPL=0;RPP=35.5824;RPPR=3.23494;RPR=15;RUN=1;SAF=11;SAP=10.1038;SAR=4;SRF=51;SRP=8.62618;SRR=36;TYPE=snp	GT:DP:AD:RO:QR:AO:QA:GL	0:102:87,15:87:3183:15:555:0,-236.381
contig_1006_1|arrow	38671	.	A	G	681.248	PASS	AB=0;ABP=0;AC=1;AF=1;AN=1;AO=56;CIGAR=1X;DP=104;DPB=104;DPRA=0;EPP=33.4109;EPPR=17.6677;GTI=0;LEN=1;MEANALT=1;MQM=58.9464;MQMR=40.3333;NS=1;NUMALT=1;ODDS=156.863;PAIRED=0.964286;PAIREDR=0.729167;PAO=0;PQA=0;PQR=0;PRO=0;QA=1972;QR=1716;RO=48;RPL=11;RPP=47.8357;RPPR=7.5342;RPR=45;RUN=1;SAF=41;SAP=29.2231;SAR=15;SRF=8;SRP=49.335;SRR=40;TYPE=snp	GT:DP:AD:RO:QR:AO:QA:GL	1:104:48,56:48:1716:56:1972:-71.8796,0
contig_1006_1|arrow	38686	.	T	C	1160.33	PASS	AB=0;ABP=0;AC=1;AF=1;AN=1;AO=60;CIGAR=1X;DP=97;DPB=97;DPRA=0;EPP=6.62942;EPPR=28.8919;GTI=0;LEN=1;MEANALT=1;MQM=59.0167;MQMR=40.8649;NS=1;NUMALT=1;ODDS=267.175;PAIRED=0.966667;PAIREDR=0.675676;PAO=0;PQA=0;PQR=0;PRO=0;QA=2172;QR=1345;RO=37;RPL=17;RPP=27.4756;RPPR=45.7942;RPR=43;RUN=1;SAF=40;SAP=17.4868;SAR=20;SRF=7;SRP=34.0565;SRR=30;TYPE=snp	GT:DP:AD:RO:QR:AO:QA:GL	1:97:37,60:37:1345:60:2172:-110.117,0
contig_1006_1|arrow	38760	.	C	A	3.03467e-14	PASS	AB=0;ABP=0;AC=0;AF=0;AN=1;AO=16;CIGAR=1X;DP=116;DPB=116;DPRA=0;EPP=22.5536;EPPR=4.40004;GTI=0;LEN=1;MEANALT=1;MQM=60;MQMR=59.41;NS=1;NUMALT=1;ODDS=649.438;PAIRED=0.9375;PAIREDR=0.94;PAO=0;PQA=0;PQR=0;PRO=0;QA=514;QR=3640;RO=100;RPL=3;RPP=16.582;RPPR=5.18177;RPR=13;RUN=1;SAF=1;SAP=29.6108;SAR=15;SRF=59;SRP=10.0459;SRR=41;TYPE=snp	GT:DP:AD:RO:QR:AO:QA:GL	0:116:100,16:100:3640:16:514:0,-277.98
contig_1006_1|arrow	38779	.	C	T	6.9432e-14	PASS	AB=0;ABP=0;AC=0;AF=0;AN=1;AO=38;CIGAR=1X;DP=114;DPB=114;DPRA=0;EPP=3.0103;EPPR=3.0103;GTI=0;LEN=1;MEANALT=1;MQM=58.4474;MQMR=60;NS=1;NUMALT=1;ODDS=285.727;PAIRED=0.947368;PAIREDR=0.907895;PAO=0;PQA=0;PQR=0;PRO=0;QA=1370;QR=2736;RO=76;RPL=17;RPP=3.9246;RPPR=14.4391;RPR=21;RUN=1;SAF=22;SAP=5.06748;SAR=16;SRF=30;SRP=10.3247;SRR=46;TYPE=snp	GT:DP:AD:RO:QR:AO:QA:GL	0:114:76,38:76:2736:38:1370:0,-126.115
contig_1006_1|arrow	38782	.	A	G	0	PASS	AB=0;ABP=0;AC=0;AF=0;AN=1;AO=18;CIGAR=1X;DP=115;DPB=115;DPRA=0;EPP=20.3821;EPPR=5.71904;GTI=0;LEN=1;MEANALT=1;MQM=60;MQMR=59.3918;NS=1;NUMALT=1;ODDS=587.586;PAIRED=0.944444;PAIREDR=0.917526;PAO=0;PQA=0;PQR=0;PRO=0;QA=654;QR=3451;RO=97;RPL=18;RPP=42.0968;RPPR=3.21178;RPR=0;RUN=1;SAF=3;SAP=20.3821;SAR=15;SRF=50;SRP=3.21178;SRR=47;TYPE=snp	GT:DP:AD:RO:QR:AO:QA:GL	0:115:97,18:97:3451:18:654:0,-248.339
contig_1006_1|arrow	38813	.	G	A	3.91758e-16	PASS	AB=0;ABP=0;AC=0;AF=0;AN=1;AO=14;CIGAR=1X;DP=116;DPB=116;DPRA=0;EPP=33.4109;EPPR=7.18293;GTI=0;LEN=1;MEANALT=1;MQM=60;MQMR=59.4216;NS=1;NUMALT=1;ODDS=663.885;PAIRED=1;PAIREDR=0.921569;PAO=0;PQA=0;PQR=0;PRO=0;QA=480;QR=3624;RO=102;RPL=14;RPP=33.4109;RPPR=3.35092;RPR=0;RUN=1;SAF=0;SAP=33.4109;SAR=14;SRF=47;SRP=4.37279;SRR=55;TYPE=snp	GT:DP:AD:RO:QR:AO:QA:GL	0:116:102,14:102:3624:14:480:0,-279.572
contig_1006_1|arrow	38824	.	G	A	2.68208e-14	PASS	AB=0;ABP=0;AC=0;AF=0;AN=1;AO=13;CIGAR=1X;DP=118;DPB=118;DPRA=0;EPP=31.2394;EPPR=10.476;GTI=0;LEN=1;MEANALT=1;MQM=60;MQMR=59.4381;NS=1;NUMALT=1;ODDS=710.278;PAIRED=1;PAIREDR=0.92381;PAO=0;PQA=0;PQR=0;PRO=0;QA=407;QR=3797;RO=105;RPL=13;RPP=31.2394;RPPR=7.66346;RPR=0;RUN=1;SAF=0;SAP=31.2394;SAR=13;SRF=45;SRP=7.66346;SRR=60;TYPE=snp	GT:DP:AD:RO:QR:AO:QA:GL	0:118:105,13:105:3797:13:407:0,-301.727
contig_1006_1|arrow	38892	.	TAG	TAAG	9.64351e-15	PASS	AB=0;ABP=0;AC=0;AF=0;AN=1;AO=11;CIGAR=1M1I2M;DP=110;DPB=113.667;DPRA=0;EPP=3.20771;EPPR=3.20771;GTI=0;LEN=1;MEANALT=1;MQM=60;MQMR=60;NS=1;NUMALT=1;ODDS=653.045;PAIRED=0.0909091;PAIREDR=0.909091;PAO=0;PQA=0;PQR=0;PRO=0;QA=395;QR=3549;RO=99;RPL=0;RPP=26.8965;RPPR=3.20771;RPR=11;RUN=1;SAF=5;SAP=3.20771;SAR=6;SRF=37;SRP=16.7191;SRR=62;TYPE=ins	GT:DP:AD:RO:QR:AO:QA:GL	0:110:99,11:99:3549:11:395:0,-283.711
contig_1006_1|arrow	38905	.	G	A	2.39879e-14	PASS	AB=0;ABP=0;AC=0;AF=0;AN=1;AO=34;CIGAR=1X;DP=127;DPB=127;DPRA=0;EPP=3.26577;EPPR=4.90158;GTI=0;LEN=1;MEANALT=1;MQM=60;MQMR=60;NS=1;NUMALT=1;ODDS=463.557;PAIRED=0.0294118;PAIREDR=0.924731;PAO=0;PQA=0;PQR=0;PRO=0;QA=1220;QR=3379;RO=93;RPL=0;RPP=76.8404;RPPR=3.03365;RPR=34;RUN=1;SAF=16;SAP=3.26577;SAR=18;SRF=34;SRP=17.6035;SRR=59;TYPE=snp	GT:DP:AD:RO:QR:AO:QA:GL	0:127:93,34:93:3379:34:1220:0,-194.203
contig_1006_1|arrow	38921	.	A	G	0	PASS	AB=0;ABP=0;AC=0;AF=0;AN=1;AO=40;CIGAR=1X;DP=132;DPB=132;DPRA=0;EPP=6.48466;EPPR=10.6577;GTI=0;LEN=1;MEANALT=1;MQM=60;MQMR=60;NS=1;NUMALT=1;ODDS=420.06;PAIRED=0.025;PAIREDR=0.913043;PAO=0;PQA=0;PQR=0;PRO=0;QA=1410;QR=3330;RO=92;RPL=0;RPP=89.8692;RPPR=3.38795;RPR=40;RUN=1;SAF=16;SAP=6.48466;SAR=24;SRF=37;SRP=10.6577;SRR=55;TYPE=snp	GT:DP:AD:RO:QR:AO:QA:GL	0:132:92,40:92:3330:40:1410:0,-172.706
contig_1006_1|arrow	39389	.	T	C	0	PASS	AB=0;ABP=0;AC=0;AF=0;AN=1;AO=47;CIGAR=1X;DP=127;DPB=127;DPRA=0;EPP=16.3625;EPPR=9.95901;GTI=0;LEN=1;MEANALT=1;MQM=57.4894;MQMR=59.2625;NS=1;NUMALT=1;ODDS=278.698;PAIRED=0.787234;PAIREDR=0.9125;PAO=0;PQA=0;PQR=0;PRO=0;QA=1727;QR=2948;RO=80;RPL=42;RPP=66.2602;RPPR=30.8051;RPR=5;RUN=1;SAF=10;SAP=36.6912;SAR=37;SRF=38;SRP=3.44459;SRR=42;TYPE=snp	GT:DP:AD:RO:QR:AO:QA:GL	0:127:80,47:80:2948:47:1727:0,-113.075
contig_1006_1|arrow	39395	.	T	C	2.23003e-14	PASS	AB=0;ABP=0;AC=0;AF=0;AN=1;AO=49;CIGAR=1X;DP=133;DPB=133;DPRA=0;EPP=5.18177;EPPR=8.07707;GTI=0;LEN=1;MEANALT=1;MQM=60;MQMR=56.4881;NS=1;NUMALT=1;ODDS=216.847;PAIRED=0.959184;PAIREDR=0.869048;PAO=0;PQA=0;PQR=0;PRO=0;QA=1739;QR=3032;RO=84;RPL=32;RPP=12.9813;RPPR=29.4816;RPR=17;RUN=1;SAF=26;SAP=3.40914;SAR=23;SRF=21;SRP=48.6112;SRR=63;TYPE=snp	GT:DP:AD:RO:QR:AO:QA:GL	0:133:84,49:84:3032:49:1739:0,-101.173
contig_1006_1|arrow	39532	.	C	T	320.012	PASS	AB=0;ABP=0;AC=1;AF=1;AN=1;AO=64;CIGAR=1X;DP=127;DPB=127;DPRA=0;EPP=4.23175;EPPR=3.32051;GTI=0;LEN=1;MEANALT=1;MQM=59.0781;MQMR=53.4444;NS=1;NUMALT=1;ODDS=73.6855;PAIRED=0.828125;PAIREDR=0.714286;PAO=0;PQA=0;PQR=0;PRO=0;QA=2356;QR=2245;RO=63;RPL=24;RPP=11.6962;RPPR=18.2106;RPR=40;RUN=1;SAF=37;SAP=6.40323;SAR=27;SRF=41;SRP=15.4532;SRR=22;TYPE=snp	GT:DP:AD:RO:QR:AO:QA:GL	1:127:63,64:63:2245:64:2356:-30.533,0
[truncated: 52,918,783 more chars]
