# Supplementary material for: Stochastic nuclear organization and host-dependent allele contribution in Rhizophagus irregularis
Source: BMC Genomics. 2023 Jan 28;24:53. doi: 10.1186/s12864-023-09126-6 (PMC9883914; doi:10.1186/s12864-023-09126-6)
Supplement: Supplementary file 4 — Additional file 4. Allele variant (SNP) comparison of C3 and A4 (.vcf file) [file 12864_2023_9126_MOESM4_ESM.txt]

#CONTIG	LOCUS	REF	ALT	C3 GT	C3 DP	C3 RO FREQ		A4 GT	A4 DP	A4 RO FREQ
contig_1001_1|arrow	82	C	T	0	76	0.973684		0	117	0.811966
contig_1001_1|arrow	617	G	A	0	85	0.847059		0	179	0.972067
contig_1001_1|arrow	718	T	G	0	98	0.693878		0	205	0.707317
contig_1001_1|arrow	740	A	T	0	100	0.71		0	180	0.766667
contig_1001_1|arrow	2434	C	T	0	80	0.7875		0	80	0.75
contig_1001_1|arrow	2924	T	G	0	91	1		0	113	0.911504
contig_1001_1|arrow	5580	G	T	0	66	0.954545		0	92	0.815217
contig_1001_1|arrow	6090	C	T	0	83	0.86747		0	63	0.952381
contig_1001_1|arrow	7934	T	A	0	89	0.876404		0	129	1
contig_1001_1|arrow	7940	T	A	0	83	0.843373		0	135	1
contig_1001_1|arrow	9978	GTCAAATT	TTCAACTGAATT	0	100	0.85		0	120	0.841667
contig_1001_1|arrow	10136	G	A	0	103	0.786408		0	119	0.764706
contig_1001_1|arrow	10153	TC	CA	0	95	0.8		0	125	0.736
contig_1001_1|arrow	10266	T	C	0	83	0.807229		0	131	0.847328
contig_1001_1|arrow	10332	C	T	0	89	0.88764		0	94	0.93617
contig_1001_1|arrow	10373	T	C	0	90	0.811111		0	99	0.838384
contig_1001_1|arrow	10414	G	A	0	97	0.773196		0	86	0.72093
contig_1001_1|arrow	11514	TAAAAAAAATTTG	TAAAAAAAAATTTG	0	88	0.75		0	135	0.740741
contig_1001_1|arrow	11555	T	C	0	106	0.849057		0	148	0.797297
contig_1001_1|arrow	13708	C	T	0	123	0.910569		0	149	1
contig_1001_1|arrow	14503	G	A	0	98	0.826531		0	114	1
contig_1001_1|arrow	14765	A	G	0	111	0.882883		0	130	1
contig_1001_1|arrow	14838	A	G	0	114	0.842105		0	117	0.965812
contig_1001_1|arrow	15257	CTTTTTTTTTAGA	CTTTTTTTTAGA	0	86	0.744186		0	86	0.802326
contig_1001_1|arrow	15398	C	T	0	86	0.802326		0	65	0.892308
contig_1001_1|arrow	15953	G	T	0	94	0.851064		0	116	0.974138
contig_1001_1|arrow	16603	C	T	0	118	0.79661		0	168	0.910714
contig_1001_1|arrow	16657	C	T	0	125	0.712		0	169	0.639053
contig_1001_1|arrow	19214	G	T	0	114	0.912281		0	82	0.987805
contig_1001_1|arrow	30747	TAT	TAAT	0	111	0.675676		0	121	0.884298
contig_1001_1|arrow	31090	C	T	0	96	0.65625		0	138	0.826087
contig_1001_1|arrow	31131	TGGGGGTGA	TGGGGTGA	0	81	0.716049		0	125	0.864
contig_1001_1|arrow	31261	AGGGGGGGAGAGAT	AGGGGGGGGAGAGAT	0	91	0.725275		0	131	0.832061
contig_1001_1|arrow	31454	T	C	0	118	0.686441		0	133	0.661654
contig_1001_1|arrow	31964	T	A	0	124	0.741935		0	128	0.671875
contig_1001_1|arrow	32007	TTTAGT	TT	1	93	0.301075		1	92	0.358696
contig_1001_1|arrow	32121	C	T	0	127	0.645669		0	128	0.867188
contig_1001_1|arrow	32283	TAAAAAAAAAGAAAGCAAGAAT	TAAAAAAAAGAAAGCAAGAAT	0	120	0.566667		0	105	0.904762
contig_1001_1|arrow	33764	T	C	0	147	0.653061		0	134	0.641791
contig_1001_1|arrow	33916	T	A	0	158	0.670886		0	108	0.712963
contig_1001_1|arrow	33985	G	A	0	144	0.777778		0	106	0.90566
contig_1001_1|arrow	37011	T	C	0	127	0.826772		0	130	0.669231
contig_1001_1|arrow	37285	A	G	0	130	0.738462		0	125	0.784
contig_1001_1|arrow	37364	G	A	0	114	0.824561		0	105	0.857143
contig_1001_1|arrow	37746	A	G	0	133	0.744361		0	119	0.747899
contig_1001_1|arrow	37800	C	A	0	121	0.809917		0	97	0.907216
contig_1001_1|arrow	38176	AGGGTTC	AGGTTC	0	155	0.593548		0	120	0.516667
contig_1001_1|arrow	38229	GTTTTTTAATC	GTTTTTAATC	0	137	0.540146		0	130	0.592308
contig_1001_1|arrow	38279	G	A	1	144	0.5		0	129	0.565891
contig_1001_1|arrow	38325	G	T	0	148	0.797297		0	117	0.854701
contig_1001_1|arrow	38342	A	T	0	144	0.534722		0	113	0.60177
contig_1001_1|arrow	38352	C	T	1	132	0.492424		0	110	0.6
contig_1001_1|arrow	38405	A	G	0	113	0.619469		0	101	0.524752
contig_1001_1|arrow	38656	AATCCTA	ATCCA	0	118	0.627119		0	132	0.598485
contig_1001_1|arrow	38800	CTCCG	CATCCA	0	115	0.6		0	146	0.623288
contig_1001_1|arrow	38914	TGAGAGAGGAA	TGAGAGGAA	0	138	0.594203		0	134	0.537313
contig_1001_1|arrow	39232	A	T	0	135	0.540741		0	113	0.575221
contig_1001_1|arrow	39362	T	C	0	115	0.582609		0	126	0.571429
contig_1001_1|arrow	41518	C	A	0	84	0.857143		0	77	0.974026
contig_1001_1|arrow	45926	T	A	0	102	0.911765		0	101	0.80198
contig_1001_1|arrow	45931	T	A	0	101	0.881188		0	96	0.791667
contig_1001_1|arrow	45936	G	A	0	100	0.88		0	95	0.789474
contig_1001_1|arrow	46006	T	C	0	108	0.731481		0	125	0.808
contig_1001_1|arrow	46537	C	A	0	38	0.736842		0	92	0.673913
contig_1001_1|arrow	46543	A	G	0	39	0.74359		0	92	0.663043
contig_1001_1|arrow	46554	TTTAT	ATTAC	0	38	0.552632		0	89	0.58427
contig_1001_1|arrow	55587	G	T	0	101	0.90099		0	82	1
contig_1001_1|arrow	69334	A	T	0	112	0.910714		0	76	0.973684
contig_1001_1|arrow	69357	T	C	0	102	0.882353		0	76	0.947368
contig_1001_1|arrow	69407	T	C	0	112	0.830357		0	81	0.82716
contig_1001_1|arrow	69654	G	A	0	120	0.916667		0	74	0.986486
contig_1001_1|arrow	69672	C	T	0	116	0.896552		0	80	0.9625
contig_1001_1|arrow	69686	CAAAATC	CAAATC	0	115	0.878261		0	81	0.962963
contig_1001_1|arrow	71126	C	T	0	86	0.848837		0	95	0.663158
contig_1001_1|arrow	71147	C	T	0	90	0.8		0	104	0.663462
contig_1001_1|arrow	71192	TAC	ACA	0	115	0.73913		0	127	0.677165
contig_1001_1|arrow	71335	A	T	0	111	0.567568		0	112	0.669643
contig_1001_1|arrow	71341	A	G	0	113	0.60177		0	118	0.711864
contig_1001_1|arrow	71349	T	A	0	108	0.611111		0	120	0.766667
contig_1001_1|arrow	71397	CTAT	TGAG	0	87	0.827586		0	107	0.934579
contig_1001_1|arrow	71432	G	A	0	114	0.754386		0	110	0.945455
contig_1001_1|arrow	71482	T	G	0	104	0.798077		0	109	0.944954
contig_1001_1|arrow	76447	C	T	0	100	0.73		0	147	0.843537
contig_1001_1|arrow	76561	C	T	0	85	0.941176		0	110	0.872727
contig_1001_1|arrow	80209	G	A	0	121	0.966942		0	127	0.858268
contig_1001_1|arrow	80336	G	A	0	113	0.938053		0	134	0.925373
contig_1001_1|arrow	81559	G	A	0	130	0.869231		0	101	0.851485
contig_1001_1|arrow	81649	T	A	0	150	0.913333		0	125	0.888
contig_1001_1|arrow	81758	ATTTTTTTCTAA	ATTTTTTTTCTAA	0	133	0.962406		0	108	0.861111
contig_1001_1|arrow	81825	ATTTTTTTTTTAATTTTTTTTTCTAATAATG	ATTTTTTTTTTAATTTTTTTTTTCTAATAATG	1	123	0.390244		1	94	0.414894
contig_1001_1|arrow	83165	CTTTCA	CTTCA	0	167	0.586826		0	117	0.700855
contig_1001_1|arrow	83185	A	C	0	169	0.573964		0	117	0.735043
contig_1001_1|arrow	83689	A	G	0	128	0.898438		0	94	0.882979
contig_1001_1|arrow	83902	G	A	0	97	0.979381		0	119	0.89916
contig_1001_1|arrow	84275	T	G	0	142	0.908451		0	89	0.88764
contig_1001_1|arrow	86547	C	A	0	43	0.976744		0	85	0.835294
contig_1001_1|arrow	123793	G	T	0	79	0.873418		0	76	0.960526
contig_1001_1|arrow	127457	A	G	0	91	0.791209		0	68	0.823529
contig_1001_1|arrow	129239	C	A	0	98	1		0	122	0.901639
contig_1001_1|arrow	130546	A	G	0	124	0.895161		0	118	0.957627
contig_1001_1|arrow	134802	ATA	AGTA	0	93	0.967742		0	88	0.875
contig_1001_1|arrow	134807	T	C	0	97	0.958763		0	92	0.880435
contig_1001_1|arrow	134843	TTTG	ATTA	0	105	0.895238		0	90	0.844444
contig_1001_1|arrow	135260	AC	CA	0	105	1		0	116	0.913793
contig_1001_1|arrow	135738	CG	TT	0	74	0.878378		0	107	0.897196
contig_1001_1|arrow	135785	C	T	0	87	0.770115		0	116	0.844828
contig_1001_1|arrow	138420	G	A	0	103	0.718447		0	108	0.805556
contig_1001_1|arrow	140566	C	T	0	111	0.900901		0	144	1
contig_1001_1|arrow	140572	C	T	0	109	0.889908		0	144	1
contig_1001_1|arrow	140590	T	C	0	113	0.902655		0	142	1
contig_1001_1|arrow	140597	C	T	0	112	0.892857		0	140	1
contig_1001_1|arrow	140810	C	A	0	81	1		0	114	0.912281
contig_1001_1|arrow	145009	G	T	0	119	0.882353		0	72	0.930556
contig_1001_1|arrow	146564	A	G	0	113	0.814159		0	72	0.819444
contig_1001_1|arrow	146975	G	A	0	83	0.746988		0	24	0.916667
contig_1001_1|arrow	147652	A	T	0	100	0.86		0	118	0.983051
contig_1001_1|arrow	147672	G	A	0	91	0.89011		0	103	0.970874
contig_1001_1|arrow	147935	T	C	0	90	1		0	119	0.789916
contig_1001_1|arrow	147980	A	G	0	101	0.693069		0	135	0.496296
contig_1001_1|arrow	148034	C	T	0	105	0.714286		0	164	0.77439
contig_1001_1|arrow	148181	T	C	0	115	0.869565		1	95	0.484211
contig_1001_1|arrow	148662	G	A	1	90	0.611111		1	17	0.411765
contig_1001_1|arrow	151795	G	T	0	68	0.911765		0	131	0.900763
contig_1001_1|arrow	161572	G	A	0	114	0.736842		0	135	0.77037
contig_1001_1|arrow	161611	T	C	0	130	0.692308		0	131	0.763359
contig_1001_1|arrow	161647	G	T	0	126	0.738095		0	125	0.744
contig_1001_1|arrow	161680	CTTATAG	CTTTATAG	0	103	0.893204		0	95	0.8
contig_1001_1|arrow	177253	G	T	0	62	0.919355		0	87	0.873563
contig_1001_1|arrow	177265	G	T	0	61	0.918033		0	85	0.870588
contig_1001_1|arrow	196246	C	A	0	77	1		0	105	0.847619
contig_1001_1|arrow	197533	C	A	0	77	1		0	99	0.888889
contig_1001_1|arrow	201933	TTA	TTACTA	0	105	0.87619		0	106	1
contig_1001_1|arrow	201940	T	A	0	109	0.880734		0	106	1
contig_1001_1|arrow	201968	T	C	0	112	0.883929		0	121	1
contig_1001_1|arrow	203071	ACAT	GCAC	0	123	0.764228		0	139	0.820144
contig_1001_1|arrow	203193	A	G	0	148	0.851351		0	133	0.902256
contig_1001_1|arrow	204809	T	A	0	111	0.900901		0	87	1
contig_1001_1|arrow	204819	G	T	0	100	0.87		0	81	1
contig_1001_1|arrow	204884	T	C	0	88	0.886364		0	85	1
contig_1001_1|arrow	206242	C	T	0	84	0.833333		0	76	0.921053
contig_1001_1|arrow	212937	A	G	0	95	0.526316		0	95	0.578947
contig_1001_1|arrow	213595	C	A	0	36	0.944444		0	117	0.91453
contig_1001_1|arrow	213610	C	A	0	43	0.953488		0	125	0.896
contig_1001_1|arrow	216847	G	A	0	89	0.494382		0	137	0.569343
contig_1001_1|arrow	219110	C	T	0	55	0.509091		0	129	0.627907
contig_1001_1|arrow	219349	G	A	1	72	0.486111		0	129	0.604651
contig_1001_1|arrow	220868	C	T	0	83	0.542169		0	134	0.626866
contig_1001_1|arrow	221060	A	G	0	65	0.538462		0	123	0.650407
contig_1001_1|arrow	221431	C	T	1	56	0.339286		0	116	0.793103
contig_1001_1|arrow	221489	A	G	1	51	0.411765		0	87	0.781609
contig_1001_1|arrow	222068	C	T	1	53	0.433962		0	97	0.587629
contig_1001_1|arrow	222535	T	C	1	64	0.40625		0	113	0.663717
contig_1001_1|arrow	222765	C	T	0	77	0.519481		0	119	0.705882
contig_1001_1|arrow	222831	G	A	1	84	0.428571		0	109	0.724771
contig_1001_1|arrow	223759	C	T	1	78	0.371795		0	142	0.690141
contig_1001_1|arrow	224567	T	C	0	97	0.56701		0	112	0.598214
contig_1001_1|arrow	224631	G	A	0	81	0.518519		0	114	0.587719
contig_1001_1|arrow	225880	A	G	1	69	0.42029		0	104	0.644231
contig_1001_1|arrow	226306	A	G	1	75	0.413333		0	123	0.723577
contig_1001_1|arrow	226823	C	T	1	81	0.432099		0	113	0.60177
contig_1001_1|arrow	227778	T	C	0	62	0.580645		0	114	0.631579
contig_1001_1|arrow	227939	G	A	1	68	0.382353		0	106	0.773585
contig_1001_1|arrow	228935	A	G	1	72	0.416667		0	90	0.577778
contig_1001_1|arrow	229011	A	G	0	64	0.515625		1	107	0.485981
contig_1001_1|arrow	229785	G	A	0	71	0.507042		0	120	0.641667
contig_1001_1|arrow	229881	T	C	1	80	0.4375		0	110	0.654545
contig_1001_1|arrow	230223	C	T	1	86	0.453488		0	173	0.653179
contig_1001_1|arrow	230978	C	T	0	79	0.531646		0	126	0.666667
contig_1001_1|arrow	231886	C	T	1	86	0.802326		0	120	0.733333
contig_1001_1|arrow	232054	T	C	0	59	0.559322		0	119	0.756303
contig_1001_1|arrow	232168	A	G	1	63	0.47619		0	134	0.708955
contig_1001_1|arrow	233736	C	T	1	61	0.42623		0	108	0.685185
contig_1001_1|arrow	233834	GATTG	AATTC	0	72	0.541667		0	109	0.669725
contig_1001_1|arrow	234141	A	G	1	81	0.407407		0	166	0.668675
contig_1001_1|arrow	234524	A	G	0	59	0.542373		0	133	0.518797
contig_1001_1|arrow	234562	G	T	0	73	0.506849		0	133	0.526316
contig_1001_1|arrow	234664	T	C	1	72	0.416667		0	113	0.646018
contig_1001_1|arrow	234669	T	C	1	71	0.394366		0	112	0.642857
contig_1001_1|arrow	234694	A	G	1	75	0.48		0	117	0.555556
contig_1001_1|arrow	235304	C	T	0	87	0.551724		0	147	0.680272
contig_1001_1|arrow	235996	G	A	0	73	0.506849		0	102	0.784314
contig_1001_1|arrow	236136	A	G	0	65	0.630769		0	130	0.753846
contig_1001_1|arrow	236357	G	A	0	81	0.62963		0	96	0.78125
contig_1001_1|arrow	236570	T	C	0	44	0.636364		0	105	0.72381
contig_1001_1|arrow	240529	AGT	AT	0	64	0.703125		0	86	0.755814
contig_1001_1|arrow	241330	C	T	0	70	0.6		0	108	0.537037
contig_1001_1|arrow	241488	A	G	0	44	0.659091		0	99	0.59596
contig_1001_1|arrow	242596	T	C	0	51	0.529412		0	118	0.737288
contig_1001_1|arrow	243305	A	G	0	58	0.586207		1	124	0.346774
contig_1001_1|arrow	243311	G	A	0	58	0.586207		1	128	0.34375
contig_1001_1|arrow	243625	C	T	0	53	0.584906		1	118	0.330508
contig_1001_1|arrow	245792	G	A	1	77	0.506494		0	122	0.852459
contig_1001_1|arrow	246572	G	A	0	79	0.506329		0	142	0.647887
contig_1001_1|arrow	247051	G	A	1	89	0.426966		0	124	0.629032
contig_1001_1|arrow	247477	A	G	1	82	0.402439		0	127	0.677165
contig_1001_1|arrow	247508	G	A	1	76	0.368421		0	128	0.703125
contig_1001_1|arrow	247633	C	A	0	80	0.5125		0	133	0.556391
contig_1001_1|arrow	247955	AGGGGAAC	AGGGAAC	0	78	0.5		0	125	0.608
contig_1001_1|arrow	249211	G	A	0	77	0.636364		0	121	0.545455
contig_1001_1|arrow	250914	A	G	1	78	0.448718		0	109	0.66055
contig_1001_1|arrow	252622	A	G	0	86	0.616279		1	103	0.359223
contig_1001_1|arrow	256163	ATTTTTTTGGGA	ATTTTTTGGGA	0	65	0.569231		1	99	0.444444
contig_1001_1|arrow	257314	TCT	ACC	0	103	0.708738		0	171	0.71345
contig_1001_1|arrow	257421	G	A	0	115	0.66087		0	182	0.752747
contig_1001_1|arrow	257639	ACCCAAT	ACCAAT	0	108	0.694444		0	136	0.875
contig_1001_1|arrow	257778	TAAAGAGAT	TAAAAGAGAT	0	77	0.948052		0	122	0.893443
contig_1001_1|arrow	257798	TAAAAAAATTATTAAC	TAAAAAATTATTAAC	0	88	0.795455		0	116	0.896552
contig_1001_1|arrow	257831	G	T	0	124	0.629032		0	172	0.77907
contig_1001_1|arrow	257910	TAAAAAAAAAATCTAG	TAAAAAATAATCTAG	0	101	0.534653		0	155	0.703226
contig_1001_1|arrow	260949	C	T	0	82	0.926829		0	101	0.851485
contig_1001_1|arrow	261020	G	T	0	96	0.895833		0	110	0.872727
contig_1001_1|arrow	261156	T	G	0	87	0.873563		0	86	1
contig_1001_1|arrow	261273	A	G	0	108	0.861111		0	110	1
contig_1001_1|arrow	261309	CTATATATATATG	CTATATATATATATG	0	96	0.791667		0	92	1
contig_1001_1|arrow	262293	T	G	0	94	0.787234		0	98	0.959184
contig_1001_1|arrow	262390	TAAAAAAATTTTTTG	TAAAAAAAATTTTTTG	0	119	0.705882		0	110	0.836364
contig_1001_1|arrow	262410	AAC	AATAC	0	118	0.864407		0	123	0.861789
contig_1001_1|arrow	263596	A	T	0	99	0.858586		0	107	1
contig_1001_1|arrow	263624	G	A	0	101	0.851485		0	103	1
contig_1001_1|arrow	263648	G	A	0	95	0.842105		0	122	1
contig_1001_1|arrow	265350	G	T	0	90	0.777778		0	88	0.772727
contig_1001_1|arrow	266292	G	A	0	85	0.835294		0	110	0.845455
contig_1001_1|arrow	266358	GAT	GAAT	0	61	0.672131		0	117	0.794872
contig_1001_1|arrow	266363	T	G	0	60	0.883333		0	121	0.892562
contig_1001_1|arrow	267621	T	A	0	115	0.921739		0	122	0.860656
contig_1001_1|arrow	267627	A	G	0	120	0.9		0	119	0.857143
contig_1001_1|arrow	267633	A	T	0	117	0.888889		0	125	0.864
contig_1001_1|arrow	267736	G	A	0	125	0.72		0	142	0.71831
contig_1001_1|arrow	267763	C	A	0	89	0.910112		0	127	0.818898
contig_1001_1|arrow	267782	C	T	0	80	0.9875		0	125	0.824
contig_1001_1|arrow	268173	A	G	0	128	0.828125		0	120	0.775
contig_1001_1|arrow	268198	T	C	0	105	0.961905		0	110	0.854545
contig_1001_1|arrow	269023	A	T	0	111	0.774775		0	93	0.827957
contig_1001_1|arrow	269062	C	T	0	129	0.75969		0	92	0.804348
contig_1001_1|arrow	269118	GA	AG	0	111	0.927928		0	93	0.88172
contig_1001_1|arrow	270081	A	G	0	76	0.578947		0	64	0.671875
contig_1001_1|arrow	270090	G	A	0	80	0.7375		0	64	0.75
contig_1001_1|arrow	270099	G	A	0	79	0.835443		0	67	0.716418
contig_1001_1|arrow	270103	A	T	0	81	0.802469		0	66	0.787879
contig_1001_1|arrow	270885	T	C	0	130	0.715385		0	100	0.88
contig_1001_1|arrow	270947	T	A	0	108	0.87037		0	108	0.898148
contig_1001_1|arrow	271047	G	A	0	100	0.79		0	87	0.885057
contig_1001_1|arrow	271121	T	A	0	85	0.882353		0	130	0.746154
contig_1001_1|arrow	271183	C	T	0	96	0.8125		0	117	0.82906
contig_1001_1|arrow	271237	G	C	0	97	0.85567		0	121	0.859504
contig_1001_1|arrow	271247	A	G	0	104	0.769231		0	131	0.824427
contig_1001_1|arrow	271547	C	T	0	110	0.818182		0	123	0.682927
contig_1001_1|arrow	271610	T	A	0	100	0.56		0	131	0.503817
contig_1001_1|arrow	271635	G	A	0	109	0.642202		0	140	0.535714
contig_1001_1|arrow	271708	G	A	0	95	0.684211		0	128	0.523438
contig_1001_1|arrow	271745	C	T	0	107	0.663551		0	136	0.617647
contig_1001_1|arrow	271781	G	C	0	121	0.528926		0	135	0.644444
contig_1001_1|arrow	272057	C	T	1	106	0.45283		1	140	0.421429
contig_1001_1|arrow	272085	A	G	0	101	0.752475		0	125	0.688
contig_1001_1|arrow	272383	ATTATTAAA	ATATTAAA	0	105	0.828571		0	86	1
contig_1001_1|arrow	272458	ATA	ATTA	0	93	0.88172		0	126	1
contig_1001_1|arrow	272528	A	C	0	83	0.855422		0	137	1
contig_1001_1|arrow	272540	G	A	0	87	0.873563		0	134	1
contig_1001_1|arrow	273352	AAAC	TAAT	0	140	0.735714		0	120	0.775
contig_1001_1|arrow	273391	GAAAAAAAATATTATG	GAAAAAAAAATATTATG	0	146	0.582192		0	128	0.640625
contig_1001_1|arrow	273604	C	T	0	124	0.862903		0	120	0.95
contig_1001_1|arrow	273931	T	C	0	137	0.708029		0	116	0.793103
contig_1001_1|arrow	273937	A	T	0	139	0.719424		0	118	0.79661
contig_1001_1|arrow	273957	T	C	0	125	0.816		0	109	0.889908
contig_1001_1|arrow	274027	C	T	0	120	0.816667		0	114	0.842105
contig_1001_1|arrow	274273	CTT	TAA	1	105	0.428571		1	161	0.391304
contig_1001_1|arrow	275409	C	T	1	90	0.5		0	84	0.571429
contig_1001_1|arrow	275613	C	A	0	83	1		0	110	0.909091
contig_1001_1|arrow	275825	T	G	1	80	0.4875		0	111	0.747748
contig_1001_1|arrow	279193	A	T	1	96	0.4375		1	92	0.478261
contig_1001_1|arrow	280979	A	T	0	90	0.877778		0	41	1
contig_1001_1|arrow	281020	C	T	0	100	0.86		0	32	1
contig_1001_1|arrow	281026	C	T	0	100	0.86		0	35	0.971429
contig_1001_1|arrow	281039	A	T	0	94	0.882979		0	38	1
contig_1001_1|arrow	283676	C	T	0	71	0.507042		0	103	0.718447
contig_1001_1|arrow	296993	T	C	0	120	0.875		0	97	0.989691
contig_1001_1|arrow	297065	T	C	0	116	0.913793		0	98	0.989796
contig_1001_1|arrow	297073	T	C	0	112	0.901786		0	107	0.981308
contig_1001_1|arrow	297167	A	T	0	100	0.85		0	150	0.78
contig_1001_1|arrow	297186	TATC	AATT	0	94	0.87234		0	141	0.751773
contig_1001_1|arrow	297247	G	A	0	110	0.954545		0	100	0.89
contig_1001_1|arrow	297628	G	A	0	120	0.916667		0	89	1
contig_1001_1|arrow	304168	A	T	0	93	0.860215		0	100	0.91
contig_1001_1|arrow	316683	TAAAAAAAAAACTATT	TAAAAAAAAACTATT	0	61	0.918033		0	103	0.84466
contig_1001_1|arrow	318452	T	C	0	120	0.833333		0	96	0.979167
contig_1001_1|arrow	318461	A	G	0	123	0.796748		0	102	0.980392
contig_1001_1|arrow	318528	A	G	0	113	0.743363		0	115	0.982609
contig_1001_1|arrow	318980	T	A	0	104	0.971154		0	97	0.876289
contig_1001_1|arrow	318986	A	G	0	100	0.97		0	98	0.867347
contig_1001_1|arrow	319007	TATTT	CATTG	0	100	0.97		0	93	0.870968
contig_1001_1|arrow	320040	C	A	0	124	0.879032		0	122	0.909836
contig_1001_1|arrow	320102	T	C	0	122	0.786885		0	130	0.861538
contig_1001_1|arrow	320216	G	A	0	99	0.878788		0	111	0.963964
contig_1001_1|arrow	320222	A	G	0	96	0.885417		0	111	0.972973
contig_1001_1|arrow	323170	A	G	0	76	0.907895		0	133	0.879699
contig_1001_1|arrow	323319	A	T	0	113	0.743363		1	196	0.52551
contig_1001_1|arrow	323372	A	G	0	124	0.612903		1	210	0.485714
contig_1001_1|arrow	323377	G	A	0	124	0.846774		0	204	0.75
contig_1001_1|arrow	323390	A	T	0	122	0.622951		1	201	0.432836
contig_1001_1|arrow	323466	T	C	0	119	0.605042		1	247	0.392713
contig_1001_1|arrow	323680	A	G	0	81	0.654321		0	175	0.662857
contig_1001_1|arrow	323810	T	C	0	98	0.857143		0	140	0.9
contig_1001_1|arrow	323943	C	T	0	92	0.728261		0	154	0.87013
contig_1001_1|arrow	324942	A	C	0	91	0.769231		0	160	0.7875
contig_1001_1|arrow	324953	G	A	0	86	0.674419		0	154	0.74026
contig_1001_1|arrow	324981	T	C	0	80	0.65		0	166	0.76506
contig_1001_1|arrow	329860	G	A	0	119	0.815126		0	97	0.907216
contig_1001_1|arrow	330469	C	T	0	124	0.814516		0	119	0.97479
contig_1001_1|arrow	342126	C	T	0	119	1		0	108	0.898148
contig_1001_1|arrow	342139	A	T	0	122	1		0	121	0.917355
contig_1001_1|arrow	351058	T	G	0	114	0.868421		0	93	0.978495
contig_1001_1|arrow	351123	C	G	0	108	0.87037		0	81	0.901235
contig_1001_1|arrow	352761	T	C	0	82	0.865854		0	88	0.863636
contig_1001_1|arrow	352816	T	C	0	90	0.666667		0	100	0.8
contig_1001_1|arrow	352825	C	T	0	89	0.674157		0	99	0.79798
contig_1001_1|arrow	352840	T	C	0	90	0.677778		0	105	0.809524
contig_1001_1|arrow	362311	A	T	0	82	0.853659		0	76	0.986842
contig_1001_1|arrow	366680	T	C	0	96	0.864583		0	86	0.965116
contig_1001_1|arrow	366686	GA	AT	0	96	0.854167		0	88	0.965909
contig_1001_1|arrow	388658	CC	TT	0	93	0.526882		0	90	0.722222
contig_1001_1|arrow	399353	G	T	0	95	0.957895		0	134	0.91791
contig_1001_1|arrow	399366	G	T	0	98	0.918367		0	126	0.904762
contig_1001_1|arrow	399384	A	T	0	85	0.870588		0	125	0.992
contig_1001_1|arrow	399397	A	T	0	83	0.795181		0	107	0.981308
contig_1001_1|arrow	399437	G	T	0	83	0.975904		0	96	0.895833
contig_1001_1|arrow	402643	G	A	0	62	0.983871		0	116	0.913793
contig_1001_1|arrow	402791	T	C	0	99	0.79798		0	175	0.885714
contig_1001_1|arrow	407569	T	C	0	78	0.910256		0	127	0.897638
contig_1001_1|arrow	407579	G	A	0	85	0.905882		0	118	0.855932
contig_1001_1|arrow	407650	T	C	0	110	0.863636		0	152	0.697368
contig_1001_1|arrow	407661	G	A	0	113	0.867257		0	150	0.913333
contig_1001_1|arrow	407682	C	T	0	119	0.890756		0	135	0.933333
contig_1001_1|arrow	407684	T	A	0	119	0.831933		0	135	0.659259
contig_1001_1|arrow	407690	C	T	0	117	0.91453		0	142	0.922535
contig_1001_1|arrow	407767	A	G	0	98	0.765306		0	161	0.621118
contig_1001_1|arrow	408165	A	G	0	96	0.8125		0	192	0.53125
contig_1001_1|arrow	409034	T	C	0	115	0.573913		0	157	0.573248
contig_1001_1|arrow	410054	T	A	0	67	0.776119		0	125	0.592
contig_1001_1|arrow	410082	C	T	0	74	0.702703		0	126	0.587302
contig_1001_1|arrow	410448	G	A	0	110	0.9		0	170	0.735294
contig_1001_1|arrow	410540	TAAAC	CAAAT	0	53	0.90566		0	127	0.732283
contig_1001_1|arrow	411234	G	A	0	114	0.894737		0	207	0.801932
contig_1001_1|arrow	411428	A	T	0	83	0.795181		0	138	0.789855
contig_1001_1|arrow	411550	G	A	0	75	0.973333		0	125	0.92
contig_1001_1|arrow	411622	C	T	0	66	0.893939		0	127	0.874016
contig_1001_1|arrow	411792	A	T	0	124	0.669355		0	131	0.80916
contig_1001_1|arrow	411794	TTC	CTT	0	125	0.96		0	129	0.775194
contig_1001_1|arrow	411802	G	A	0	129	0.992248		0	133	0.909774
contig_1001_1|arrow	411815	G	A	0	138	0.753623		0	135	0.585185
contig_1001_1|arrow	411925	C	T	0	92	1		0	125	0.872
contig_1001_1|arrow	411929	TCT	TCCACT	0	88	0.977273		0	128	0.882812
contig_1001_1|arrow	411935	A	G	0	87	0.643678		1	127	0.417323
contig_1001_1|arrow	412877	T	C	0	68	1		0	121	0.909091
contig_1001_1|arrow	412882	C	T	0	65	1		0	118	0.898305
contig_1001_1|arrow	412889	G	A	0	67	1		0	117	0.905983
contig_1001_1|arrow	412908	C	T	1	64	0.390625		0	91	0.648352
contig_1001_1|arrow	413214	C	T	1	49	0.489796		0	96	0.65625
contig_1001_1|arrow	413302	C	G	0	65	0.661538		1	113	0.415929
contig_1001_1|arrow	413576	A	G	1	66	0.5		0	107	0.663551
contig_1001_1|arrow	413764	G	A	0	93	0.731183		0	153	0.705882
contig_1001_1|arrow	413769	G	A	0	91	0.725275		0	156	0.705128
contig_1001_1|arrow	413896	T	C	0	101	0.732673		0	172	0.703488
contig_1001_1|arrow	413923	T	C	0	84	0.809524		0	147	0.768707
contig_1001_1|arrow	413938	C	T	0	80	0.8625		0	139	0.798561
contig_1001_1|arrow	413959	T	C	0	72	0.986111		0	130	0.846154
contig_1001_1|arrow	413968	A	G	0	73	1		0	122	0.909836
contig_1001_1|arrow	413974	A	G	0	73	0.986301		0	122	0.909836
contig_1001_1|arrow	414213	A	G	1	56	0.482143		0	108	0.666667
contig_1001_1|arrow	414242	G	A	1	44	0.477273		0	112	0.598214
contig_1001_1|arrow	414272	A	G	0	47	0.574468		1	113	0.477876
contig_1001_1|arrow	414913	C	T	0	87	0.689655		0	138	0.862319
contig_1001_1|arrow	414961	CGAT	TGAC	0	93	0.83871		0	160	0.7875
contig_1001_1|arrow	414969	T	G	0	102	0.833333		0	162	0.783951
contig_1001_1|arrow	414976	C	T	0	98	0.816327		0	161	0.763975
contig_1001_1|arrow	414988	G	A	0	101	0.772277		0	156	0.717949
contig_1001_1|arrow	415462	A	G	0	63	0.984127		0	121	0.876033
contig_1001_1|arrow	415556	A	G	0	59	0.949153		0	132	0.901515
contig_1001_1|arrow	415711	C	T	0	121	0.595041		0	229	0.49345
contig_1001_1|arrow	415837	G	A	0	100	0.83		0	141	0.794326
contig_1001_1|arrow	415857	C	T	0	115	0.669565		0	163	0.638037
contig_1001_1|arrow	416081	C	T	0	121	0.842975		0	172	0.965116
contig_1001_1|arrow	416091	A	G	0	116	0.741379		0	150	0.753333
contig_1001_1|arrow	417754	G	A	0	79	0.911392		0	131	0.923664
contig_1001_1|arrow	417782	C	T	1	91	0.296703		1	136	0.220588
contig_1001_1|arrow	417797	C	T	0	98	0.846939		0	136	0.875
contig_1001_1|arrow	417799	G	A	0	99	0.818182		0	141	0.858156
contig_1001_1|arrow	417802	C	T	0	104	0.865385		0	147	0.870748
contig_1001_1|arrow	417831	C	T	0	125	0.776		0	178	0.837079
contig_1001_1|arrow	417997	C	T	0	113	0.831858		0	240	0.904167
contig_1001_1|arrow	418297	C	T	1	119	0.462185		0	212	0.603774
contig_1001_1|arrow	418321	T	C	1	98	0.336735		0	180	0.544444
contig_1001_1|arrow	418336	A	G	0	93	0.731183		0	169	0.633136
contig_1001_1|arrow	418441	T	C	0	104	0.798077		0	174	0.637931
contig_1001_1|arrow	418449	G	A	0	105	0.752381		0	171	0.619883
contig_1001_1|arrow	418481	C	T	0	123	0.796748		0	193	0.683938
contig_1001_1|arrow	418713	C	T	0	84	0.797619		0	185	0.783784
contig_1001_1|arrow	418795	A	G	0	120	0.733333		0	233	0.776824
contig_1001_1|arrow	419605	A	G	0	71	0.873239		0	93	0.731183
contig_1001_1|arrow	419617	T	C	0	76	0.907895		0	93	0.731183
contig_1001_1|arrow	419632	C	A	0	70	0.742857		0	85	0.729412
contig_1001_1|arrow	419647	T	A	1	68	0.338235		0	101	0.524752
contig_1001_1|arrow	419701	C	T	0	107	0.588785		0	138	0.528986
contig_1001_1|arrow	419716	C	T	0	110	0.590909		0	157	0.509554
contig_1001_1|arrow	419722	A	C	0	110	0.581818		1	166	0.493976
contig_1001_1|arrow	419728	A	G	0	114	0.552632		0	189	0.608466
contig_1001_1|arrow	419767	A	G	0	118	0.686441		0	201	0.701493
contig_1001_1|arrow	419778	A	C	0	114	0.72807		0	201	0.736318
contig_1001_1|arrow	419800	C	A	0	91	0.769231		0	173	0.791908
contig_1001_1|arrow	419803	A	G	0	90	0.888889		0	167	0.898204
contig_1001_1|arrow	419809	T	C	0	88	0.875		0	161	0.838509
contig_1001_1|arrow	419986	T	C	0	62	0.870968		0	90	0.877778
contig_1001_1|arrow	420031	C	T	0	99	0.787879		0	145	0.8
contig_1001_1|arrow	420039	G	A	0	96	0.53125		1	144	0.381944
contig_1001_1|arrow	420064	C	T	0	112	0.866071		0	161	0.981366
contig_1001_1|arrow	420076	T	C	0	109	0.733945		0	173	0.745665
contig_1001_1|arrow	420079	A	G	1	110	0.481818		1	172	0.412791
contig_1001_1|arrow	420148	T	C	0	94	0.702128		0	164	0.664634
contig_1001_1|arrow	420185	G	A	1	106	0.462264		0	206	0.524272
contig_1001_1|arrow	420196	C	T	0	122	0.836066		0	227	0.788546
contig_1001_1|arrow	420214	TGAAGAAGAT	TGAAGAT	0	120	0.55		0	209	0.559809
contig_1001_1|arrow	420302	C	T	0	116	0.844828		0	193	0.891192
contig_1001_1|arrow	420339	T	C	0	49	0.673469		1	110	0.309091
contig_1001_1|arrow	420363	T	C	0	37	0.756757		0	98	0.857143
contig_1001_1|arrow	420372	GAAT	AAAC	0	33	0.969697		0	94	0.87234
contig_1001_1|arrow	420387	C	T	0	40	0.85		0	108	0.722222
contig_1001_1|arrow	420396	CGAC	TGAT	0	48	0.833333		0	103	0.728155
contig_1001_1|arrow	420405	A	G	0	47	0.829787		0	102	0.696078
contig_1001_1|arrow	420435	TTCC	CTCT	1	71	0.43662		0	94	0.638298
contig_1001_1|arrow	420477	TAATCCC	CAACCCA	0	66	0.742424		0	123	0.821138
contig_1001_1|arrow	420578	G	A	0	79	0.822785		0	148	0.905405
contig_1001_1|arrow	420924	T	C	0	66	0.969697		0	129	0.852713
contig_1001_1|arrow	420942	GCCA	ACCT	0	66	0.954545		0	130	0.907692
contig_1001_1|arrow	420997	A	G	0	101	0.732673		0	184	0.554348
contig_1001_1|arrow	421197	CAAAATG	CAAAAATG	0	82	0.756098		0	197	0.751269
contig_1001_1|arrow	421424	C	T	1	101	0.485149		0	153	0.653595
contig_1001_1|arrow	421871	C	T	0	90	0.722222		0	183	0.748634
contig_1001_1|arrow	421872	G	A	0	91	0.736264		1	189	0.502646
contig_1001_1|arrow	421944	A	G	0	98	0.897959		0	205	0.97561
contig_1001_1|arrow	421946	C	T	0	92	0.673913		1	203	0.527094
contig_1001_1|arrow	422211	T	C	0	97	0.896907		0	153	0.921569
contig_1001_1|arrow	422248	G	A	0	79	0.873418		0	163	0.907975
contig_1001_1|arrow	422298	G	A	1	41	0.341463		1	123	0.203252
contig_1001_1|arrow	422426	T	C	0	120	0.916667		0	144	0.930556
contig_1001_1|arrow	422528	G	A	0	114	0.903509		0	158	0.917722
contig_1001_1|arrow	422536	C	T	0	108	0.546296		0	149	0.66443
contig_1001_1|arrow	422552	G	A	0	104	0.903846		0	141	0.879433
contig_1001_1|arrow	422554	G	A	1	104	0.519231		0	140	0.557143
contig_1001_1|arrow	423052	G	A	0	78	0.846154		0	164	0.896341
contig_1001_1|arrow	424031	A	T	0	91	0.89011		0	117	0.91453
contig_1001_1|arrow	424125	C	T	0	82	0.914634		0	96	0.770833
contig_1001_1|arrow	424136	G	A	0	91	0.879121		0	107	0.728972
contig_1001_1|arrow	424173	G	A	0	103	0.883495		0	149	0.852349
contig_1001_1|arrow	424292	C	T	0	97	0.835052		0	162	0.783951
contig_1001_1|arrow	424400	G	A	0	92	0.782609		0	113	0.672566
contig_1001_1|arrow	424988	G	A	0	96	0.875		0	145	0.931034
contig_1001_1|arrow	425097	C	T	0	113	0.920354		0	117	0.897436
contig_1001_1|arrow	425404	T	A	0	117	0.794872		0	150	0.886667
contig_1001_1|arrow	425570	G	A	0	97	0.896907		0	136	0.889706
contig_1001_1|arrow	425789	C	T	0	102	0.882353		0	142	0.901408
contig_1001_1|arrow	426240	G	A	0	101	0.831683		0	145	0.786207
contig_1001_1|arrow	426279	A	G	0	104	0.807692		0	142	0.78169
contig_1001_1|arrow	426525	G	A	0	88	0.875		0	101	0.851485
contig_1001_1|arrow	426881	G	A	0	96	0.875		0	106	0.915094
contig_1001_1|arrow	427048	C	T	0	110	0.790909		0	180	0.75
contig_1001_1|arrow	427166	C	T	0	93	0.88172		0	141	0.87234
contig_1001_1|arrow	427601	G	A	0	86	0.906977		0	115	0.878261
contig_1001_1|arrow	431033	T	C	0	104	0.826923		0	133	0.924812
contig_1001_1|arrow	431067	A	T	0	105	0.847619		0	125	0.92
contig_1001_1|arrow	432173	C	T	0	117	0.897436		0	146	0.952055
contig_1001_1|arrow	432174	GGAG	AGAA	0	115	0.808696		0	145	0.724138
contig_1001_1|arrow	434137	C	T	0	105	0.942857		0	105	0.904762
contig_1001_1|arrow	434147	A	G	0	117	0.905983		0	106	0.90566
contig_1001_1|arrow	434155	C	T	0	112	0.866071		0	109	0.825688
contig_1001_1|arrow	434170	G	A	0	116	0.836207		0	124	0.895161
contig_1001_1|arrow	434353	G	A	0	120	0.866667		0	127	0.787402
contig_1001_1|arrow	434442	T	C	0	123	0.878049		0	94	0.925532
contig_1001_1|arrow	434939	T	C	0	159	0.836478		0	122	0.885246
contig_1001_1|arrow	434973	T	C	0	101	0.90099		0	95	0.936842
contig_1001_1|arrow	435885	A	T	0	182	0.89011		0	134	0.873134
contig_1001_1|arrow	438693	G	A	1	87	0.666667		1	74	0.567568
contig_1001_1|arrow	440961	G	A	0	103	0.786408		0	151	0.728477
contig_1001_1|arrow	441022	A	G	0	110	0.827273		0	124	0.854839
contig_1001_1|arrow	441038	AAATC	GAATT	0	106	0.783019		0	131	0.847328
contig_1001_1|arrow	441153	A	G	0	119	0.89916		0	128	0.914062
contig_1001_1|arrow	441159	C	T	0	121	0.917355		0	129	0.914729
contig_1001_1|arrow	441612	T	C	0	102	0.852941		0	130	0.892308
contig_1001_1|arrow	441650	A	G	0	81	0.814815		0	104	0.865385
contig_1001_1|arrow	441663	A	G	0	71	0.788732		0	94	0.851064
contig_1001_1|arrow	441863	A	G	0	118	0.864407		0	115	0.895652
contig_1001_1|arrow	442089	C	T	0	116	0.905172		0	116	0.931034
contig_1001_1|arrow	442094	GAAA	AAAG	0	113	0.911504		0	111	0.90991
contig_1001_1|arrow	442155	G	A	0	137	0.883212		0	121	0.892562
contig_1001_1|arrow	442170	C	T	0	126	0.738095		0	129	0.883721
contig_1001_1|arrow	442183	G	A	0	121	0.892562		0	132	0.893939
contig_1001_1|arrow	442187	A	G	0	119	0.747899		0	130	0.884615
contig_1001_1|arrow	442194	A	G	0	115	0.913043		0	143	0.909091
contig_1001_1|arrow	442292	T	C	0	93	0.817204		0	138	0.717391
contig_1001_1|arrow	442438	A	G	0	125	0.704		0	169	0.674556
contig_1001_1|arrow	442550	G	A	0	118	0.694915		0	164	0.72561
contig_1001_1|arrow	442649	G	A	0	88	0.886364		0	144	0.888889
contig_1001_1|arrow	443012	GGAG	AGAA	0	100	0.89		0	107	0.906542
contig_1001_1|arrow	443036	C	T	0	109	0.798165		0	126	0.865079
contig_1001_1|arrow	443108	A	G	0	126	0.706349		0	130	0.8
contig_1001_1|arrow	443171	C	T	0	95	0.778947		0	133	0.804511
contig_1001_1|arrow	443180	G	A	0	95	0.873684		0	136	0.889706
contig_1001_1|arrow	443192	T	C	0	102	0.882353		0	122	0.909836
contig_1001_1|arrow	443240	G	A	0	92	0.869565		0	118	0.90678
contig_1001_1|arrow	443270	A	G	0	80	0.9		0	125	0.92
contig_1001_1|arrow	443381	A	G	0	80	0.8375		0	119	0.991597
contig_1001_1|arrow	443425	G	A	0	92	0.847826		0	118	0.991525
contig_1001_1|arrow	443441	G	A	0	98	0.857143		0	116	0.991379
contig_1001_1|arrow	444115	C	T	0	101	0.871287		0	129	0.914729
contig_1001_1|arrow	444122	A	G	0	108	0.833333		0	130	0.915385
contig_1001_1|arrow	444152	A	G	0	117	0.786325		0	130	0.861538
contig_1001_1|arrow	444215	G	A	0	107	0.831776		0	146	0.876712
contig_1001_1|arrow	445286	T	C	0	104	0.788462		0	128	0.710938
contig_1001_1|arrow	445393	A	G	0	93	0.892473		0	125	0.824
contig_1001_1|arrow	445838	G	A	0	102	0.95098		0	113	0.884956
contig_1001_1|arrow	445849	G	A	0	102	0.941176		0	114	0.877193
contig_1001_1|arrow	445858	G	A	0	98	0.887755		0	120	0.866667
contig_1001_1|arrow	445918	GGTC	AGTT	0	99	0.787879		0	133	0.729323
contig_1001_1|arrow	445936	G	A	0	103	0.805825		0	128	0.726562
contig_1001_1|arrow	446013	T	C	0	112	0.946429		0	129	0.899225
contig_1001_1|arrow	446035	G	A	0	120	0.908333		0	124	0.919355
contig_1001_1|arrow	446073	A	G	0	123	0.902439		0	126	0.920635
contig_1001_1|arrow	446666	G	A	0	113	0.867257		0	130	0.984615
contig_1001_1|arrow	446935	G	A	0	110	0.9		0	86	0.930233
contig_1001_1|arrow	446969	C	T	0	123	0.910569		0	103	0.941748
contig_1001_1|arrow	446997	G	A	0	131	0.916031		0	112	0.892857
contig_1001_1|arrow	447002	A	G	0	126	0.920635		0	119	0.907563
contig_1001_1|arrow	447022	A	G	0	136	0.897059		0	128	0.867188
contig_1001_1|arrow	447177	A	G	0	112	0.794643		0	129	0.821705
contig_1001_1|arrow	447199	T	C	0	119	0.789916		0	134	0.843284
contig_1001_1|arrow	447222	T	C	0	106	0.801887		0	120	0.808333
contig_1001_1|arrow	447241	A	G	0	117	0.846154		0	124	0.854839
contig_1001_1|arrow	452051	C	A	0	84	0.880952		0	66	1
contig_1001_1|arrow	459024	AGA	GGT	0	117	0.888889		0	107	0.990654
contig_1001_1|arrow	460281	T	A	0	114	0.807018		0	117	0.991453
contig_1001_1|arrow	460288	C	T	0	111	0.801802		0	114	0.991228
contig_1001_1|arrow	460298	T	A	0	111	0.702703		0	106	0.971698
contig_1001_1|arrow	460327	T	A	0	117	0.888889		0	129	0.984496
contig_1001_1|arrow	465067	A	G	0	101	0.891089		0	86	1
contig_1001_1|arrow	465139	A	G	0	118	0.90678		0	73	0.876712
contig_1001_1|arrow	465484	C	T	0	147	0.721088		0	121	0.595041
contig_1001_1|arrow	466702	G	A	0	106	0.886792		0	97	1
contig_1001_1|arrow	467782	C	T	0	81	0.876543		0	50	1
contig_1001_1|arrow	467800	C	T	0	80	0.85		0	50	1
contig_1001_1|arrow	470018	C	T	0	81	0.901235		0	125	0.832
contig_1001_1|arrow	470029	G	A	0	90	0.877778		0	124	0.806452
contig_1001_1|arrow	470039	T	C	0	95	0.842105		0	130	0.807692
contig_1001_1|arrow	470263	C	T	0	118	0.711864		0	161	0.801242
contig_1001_1|arrow	470410	G	A	0	125	0.72		0	153	0.751634
contig_1001_1|arrow	470483	C	T	0	105	0.714286		0	163	0.803681
contig_1001_1|arrow	470515	T	C	0	104	0.692308		0	175	0.782857
contig_1001_1|arrow	470524	T	C	0	105	0.685714		0	174	0.787356
contig_1001_1|arrow	470547	TT	CC	0	100	0.73		0	167	0.832335
contig_1001_1|arrow	470772	T	C	0	130	0.715385		0	133	0.781955
contig_1001_1|arrow	471039	A	T	0	115	0.643478		0	156	0.717949
contig_1001_1|arrow	471147	A	G	0	116	0.655172		0	131	0.755725
contig_1001_1|arrow	471231	CATT	TATC	0	89	0.898876		0	123	0.837398
contig_1001_1|arrow	471294	G	A	0	95	0.852632		0	142	0.859155
contig_1001_1|arrow	471346	C	T	0	110	0.709091		0	155	0.754839
contig_1001_1|arrow	471452	C	T	0	115	0.678261		0	157	0.66879
contig_1001_1|arrow	471559	A	G	0	103	0.796117		0	148	0.797297
contig_1001_1|arrow	471641	C	T	0	74	0.756757		0	126	0.825397
contig_1001_1|arrow	471707	G	A	0	73	0.917808		0	133	0.834586
contig_1001_1|arrow	471714	G	A	0	73	0.917808		0	132	0.848485
contig_1001_1|arrow	471964	C	T	0	84	0.821429		0	100	0.98
contig_1001_1|arrow	472360	G	A	0	55	0.945455		0	112	0.910714
contig_1001_1|arrow	472365	G	A	0	61	0.934426		0	111	0.90991
contig_1001_1|arrow	472588	TG	CA	0	87	0.896552		0	129	0.891473
contig_1001_1|arrow	472597	G	A	0	95	0.926316		0	131	0.885496
contig_1001_1|arrow	472602	T	C	0	97	0.917526		0	132	0.886364
contig_1001_1|arrow	472979	C	T	0	81	0.851852		0	155	0.922581
contig_1001_1|arrow	476042	AAACA	TAATT	0	110	0.863636		0	107	0.990654
contig_1001_1|arrow	476135	A	G	0	118	0.737288		0	109	0.954128
contig_1001_1|arrow	476145	TCC	GCT	0	121	0.760331		0	99	0.939394
contig_1001_1|arrow	476717	A	T	0	122	0.688525		0	175	0.657143
contig_1001_1|arrow	476760	T	A	0	112	0.758929		0	141	0.77305
contig_1001_1|arrow	476769	AT	GC	0	113	0.778761		0	141	0.765957
contig_1001_1|arrow	476823	G	A	0	116	0.741379		0	139	0.798561
contig_1001_1|arrow	476835	T	C	0	121	0.710744		0	148	0.743243
contig_1001_1|arrow	476863	A	G	0	123	0.666667		0	139	0.71223
contig_1001_1|arrow	476877	G	A	0	129	0.627907		0	127	0.716535
contig_1001_1|arrow	476937	AAAG	CAAA	0	132	0.689394		0	123	0.723577
contig_1001_1|arrow	476981	G	A	0	141	0.666667		0	107	0.691589
contig_1001_1|arrow	476998	G	A	0	128	0.617188		0	118	0.584746
contig_1001_1|arrow	477438	A	G	0	95	0.810526		0	96	0.78125
contig_1001_1|arrow	477492	A	G	0	99	0.767677		0	124	0.75
contig_1001_1|arrow	477500	GAACA	TAACG	0	92	0.73913		0	124	0.741935
contig_1001_1|arrow	477536	G	A	0	101	0.772277		0	131	0.763359
contig_1001_1|arrow	477552	G	A	0	101	0.80198		0	132	0.825758
contig_1001_1|arrow	478249	GTTGTTTC	GTGTTTC	0	165	0.660606		0	116	0.818966
contig_1001_1|arrow	478333	TAAAATTTT	TAAATTTT	0	103	0.514563		0	80	0.7125
contig_1001_1|arrow	478395	C	T	0	113	0.831858		0	116	0.836207
contig_1001_1|arrow	478414	A	G	0	115	0.817391		0	117	0.837607
contig_1001_1|arrow	478426	C	T	0	111	0.801802		0	117	0.837607
contig_1001_1|arrow	478473	CAATC	CAAATC	1	94	0.244681		1	126	0.150794
contig_1001_1|arrow	478485	A	G	0	98	0.846939		0	136	0.860294
contig_1001_1|arrow	478498	ATTTCA	ATTCA	0	86	0.930233		0	119	0.915966
contig_1001_1|arrow	478661	C	T	0	75	0.52		0	129	0.596899
contig_1001_1|arrow	478870	TTA	TCTA	0	101	0.811881		0	113	0.849558
contig_1001_1|arrow	478909	T	A	0	92	0.978261		0	128	0.898438
contig_1001_1|arrow	478998	CGTT	TGTC	0	91	0.747253		0	78	0.666667
contig_1001_1|arrow	479018	T	G	0	91	0.637363		0	91	0.527473
contig_1001_1|arrow	479070	A	G	0	84	0.785714		0	81	0.91358
contig_1001_1|arrow	479163	CTTTTTTTTACTTTG	CTTTTTTTACTTTG	0	82	0.853659		0	81	0.938272
contig_1001_1|arrow	486690	ATTTTTTTTTTTTTGTGATTATATC	ATTTTTTTTTTTTTTGTGATTATATC	0	47	0.744681		0	91	0.747253
contig_1001_1|arrow	487377	A	G	1	67	0.432836		0	88	0.670455
contig_1001_1|arrow	506054	A	G	0	113	0.849558		0	105	0.885714
contig_1001_1|arrow	506224	C	T	0	122	0.893443		0	136	0.875
contig_1001_1|arrow	506235	G	A	0	110	0.945455		0	134	0.910448
contig_1001_1|arrow	506609	CTT	TTA	0	117	0.837607		0	131	0.801527
contig_1001_1|arrow	506629	C	T	0	111	0.81982		0	123	0.788618
contig_1001_1|arrow	506676	A	G	0	97	0.958763		0	108	0.787037
contig_1001_1|arrow	506686	G	A	0	93	0.967742		0	101	0.821782
contig_1001_1|arrow	506839	C	T	0	82	1		0	111	0.90991
contig_1001_1|arrow	506898	A	C	0	84	0.988095		0	99	0.89899
contig_1001_1|arrow	507644	T	C	0	107	0.878505		0	130	0.930769
contig_1001_1|arrow	507650	T	A	0	107	0.878505		0	129	0.930233
contig_1001_1|arrow	507686	C	T	0	110	0.945455		0	132	0.871212
contig_1001_1|arrow	510890	TTACT	TTACTACT	0	89	0.88764		0	99	1
contig_1001_1|arrow	510901	G	T	0	89	0.842697		0	105	1
contig_1001_1|arrow	510920	C	A	0	97	0.85567		0	91	1
contig_1001_1|arrow	510935	T	A	0	91	0.89011		0	87	1
contig_1001_1|arrow	510941	A	T	0	92	0.858696		0	81	1
contig_1001_1|arrow	511013	T	C	0	102	0.960784		0	105	0.904762
contig_1001_1|arrow	511025	A	G	0	113	0.884956		0	104	0.875
contig_1001_1|arrow	511973	T	C	0	106	0.924528		0	109	0.880734
contig_1001_1|arrow	511988	A	C	0	109	0.908257		0	105	0.87619
contig_1001_1|arrow	512020	TAT	TAAT	0	98	0.887755		0	115	0.86087
contig_1001_1|arrow	512056	C	G	0	113	0.893805		0	117	0.897436
contig_1001_1|arrow	512075	CTTTCA	CTTCA	0	116	0.905172		0	118	0.847458
contig_1001_1|arrow	512110	A	T	0	135	0.82963		0	118	0.79661
contig_1001_1|arrow	512141	CGAC	TGAT	0	125	0.816		0	108	0.814815
contig_1001_1|arrow	512168	T	G	0	124	0.83871		0	97	0.814433
contig_1001_1|arrow	514370	C	A	0	83	0.879518		0	113	0.955752
contig_1001_1|arrow	515343	T	A	0	105	0.980952		0	128	0.898438
contig_1001_1|arrow	515349	A	G	0	114	0.701754		0	137	0.70073
contig_1001_1|arrow	515457	G	A	0	107	0.878505		0	117	0.717949
contig_1001_1|arrow	515469	T	C	0	104	0.884615		0	118	0.720339
contig_1001_1|arrow	523458	TCA	TCCA	1	65	0.446154		0	94	0.744681
contig_1001_1|arrow	524143	T	G	0	80	0.8125		0	140	1
contig_1001_1|arrow	528297	C	A	0	114	0.535088		0	171	0.532164
contig_1001_1|arrow	529386	T	C	0	74	0.864865		0	110	0.9
contig_1001_1|arrow	529409	C	T	0	87	0.873563		0	132	0.924242
contig_1001_1|arrow	529473	C	T	0	86	0.860465		0	136	0.948529
contig_1001_1|arrow	538256	G	A	0	82	0.853659		0	116	0.939655
contig_1001_1|arrow	538298	C	A	0	86	0.813953		0	117	0.931624
contig_1001_1|arrow	538340	A	G	0	77	0.844156		0	110	0.927273
contig_1001_1|arrow	538973	C	T	0	99	0.717172		0	160	0.8375
contig_1001_1|arrow	538980	C	G	0	99	0.717172		0	156	0.833333
contig_1001_1|arrow	539730	GTTTTTTTTTTTTTATTTTTTTCTTTTAATATTTTTTAG	GTTTTTTTTTTTTTTATTTTTTTCTTTTAATATTTTTTAG	0	45	0.688889		0	93	0.741935
contig_1001_1|arrow	540764	G	T	0	88	0.875		0	100	0.98
contig_1001_1|arrow	541440	G	A	0	84	0.964286		0	117	0.897436
contig_1001_1|arrow	541503	C	T	0	81	0.962963		0	121	0.85124
contig_1001_1|arrow	549198	AC	AA	0	75	0.8		0	84	0.97619
contig_1001_1|arrow	549853	A	G	0	94	0.840426		0	165	0.727273
contig_1001_1|arrow	549910	C	T	0	121	0.842975		0	159	0.691824
contig_1001_1|arrow	549931	G	A	0	120	0.85		0	174	0.678161
contig_1001_1|arrow	549978	TTAT	TTATAT	0	102	0.862745		0	116	0.905172
contig_1001_1|arrow	551613	C	T	0	76	0.934211		0	103	0.864078
contig_1001_1|arrow	551636	A	G	0	78	0.846154		0	106	0.867925
contig_1001_1|arrow	551741	A	G	0	101	0.851485		0	135	0.874074
contig_1001_1|arrow	551775	A	C	0	95	0.936842		0	131	0.923664
contig_1001_1|arrow	551866	A	G	0	103	0.893204		0	110	0.972727
contig_1001_1|arrow	551884	CGG	AAA	0	94	0.882979		0	110	0.954545
contig_1001_1|arrow	551987	C	T	0	105	0.847619		0	118	0.923729
contig_1001_1|arrow	551997	T	A	0	102	0.872549		0	119	0.932773
contig_1001_1|arrow	552129	A	T	0	102	0.715686		0	129	0.906977
contig_1001_1|arrow	552166	A	G	0	129	0.689922		0	123	0.878049
contig_1001_1|arrow	552189	C	T	0	137	0.744526		0	127	0.889764
contig_1001_1|arrow	552225	C	T	0	124	0.790323		0	129	0.937984
contig_1001_1|arrow	552266	A	G	0	113	0.831858		0	126	0.97619
contig_1001_1|arrow	552498	A	G	0	113	0.849558		0	119	0.823529
contig_1001_1|arrow	552509	T	A	0	109	0.834862		0	127	0.834646
contig_1001_1|arrow	552516	G	A	0	101	0.821782		0	124	0.822581
contig_1001_1|arrow	553399	T	C	0	91	0.868132		0	106	0.943396
contig_1001_1|arrow	553731	T	A	0	131	0.671756		0	122	0.770492
contig_1001_1|arrow	553800	C	T	0	105	0.761905		0	123	0.756098
contig_1001_1|arrow	553821	CCG	GCC	0	80	0.75		0	109	0.844037
contig_1001_1|arrow	553893	CC	TG	0	96	0.65625		0	109	0.743119
contig_1001_1|arrow	553935	C	T	0	101	0.712871		0	108	0.824074
contig_1001_1|arrow	561505	A	C	0	107	0.981308		0	113	0.902655
contig_1001_1|arrow	563017	G	A	0	85	0.823529		0	64	0.984375
contig_1001_1|arrow	563023	G	A	0	83	0.86747		0	67	0.955224
contig_1001_1|arrow	578400	C	T	0	80	0.8625		0	95	0.989474
contig_1001_1|arrow	578443	G	T	0	100	0.81		0	107	0.971963
contig_1001_1|arrow	578453	T	C	0	109	0.899083		0	118	0.983051
contig_1001_1|arrow	578455	T	A	0	109	0.889908		0	117	1
contig_1001_1|arrow	578497	C	A	0	115	0.913043		0	98	1
contig_1001_1|arrow	578519	T	C	0	107	0.813084		0	99	0.949495
contig_1001_1|arrow	593753	G	A	0	106	0.915094		0	106	0.858491
contig_1001_1|arrow	593765	A	T	0	101	0.920792		0	115	0.852174
contig_1001_1|arrow	593840	AGG	GGA	0	127	0.724409		0	119	0.831933
contig_1001_1|arrow	593963	A	T	0	121	0.636364		0	141	0.794326
contig_1001_1|arrow	594011	T	C	0	108	0.805556		0	121	0.867769
contig_1001_1|arrow	594328	G	A	0	113	0.902655		0	126	0.992063
contig_1001_1|arrow	594354	A	G	0	111	0.900901		0	138	1
contig_1001_1|arrow	594368	G	A	0	107	0.897196		0	129	0.976744
contig_1001_1|arrow	594712	C	T	0	105	0.809524		0	126	0.896825
contig_1001_1|arrow	594738	G	A	0	94	0.851064		0	124	0.903226
contig_1001_1|arrow	595455	T	C	0	109	0.889908		0	139	0.920863
contig_1001_1|arrow	595476	G	A	0	109	0.807339		0	136	0.845588
contig_1001_1|arrow	595629	G	A	0	115	0.791304		0	117	0.82906
contig_1001_1|arrow	595764	A	G	0	122	0.786885		0	159	0.767296
contig_1001_1|arrow	595775	G	T	0	121	0.867769		0	154	0.798701
contig_1001_1|arrow	595784	C	T	0	115	0.904348		0	159	0.830189
contig_1001_1|arrow	595797	A	G	0	115	0.904348		0	148	0.912162
contig_1001_1|arrow	599719	C	A	0	48	1		0	99	0.89899
contig_1001_1|arrow	600033	T	C	0	80	0.75		0	146	0.828767
contig_1001_1|arrow	601248	C	T	0	78	0.910256		0	101	0.90099
contig_1001_1|arrow	601433	G	A	0	70	0.842857		0	91	0.857143
contig_1001_1|arrow	601466	C	T	0	73	0.835616		0	87	0.862069
contig_1001_1|arrow	601738	C	T	0	91	0.791209		0	126	0.849206
contig_1001_1|arrow	602224	CTTTTAC	CTTTAC	0	86	0.94186		0	127	0.771654
contig_1001_1|arrow	611226	G	A	0	51	0.745098		0	89	0.831461
contig_1001_1|arrow	611385	G	A	0	71	0.746479		0	110	0.9
contig_1001_1|arrow	611408	T	C	0	79	0.708861		0	105	0.895238
contig_1001_1|arrow	611434	A	G	0	84	0.690476		0	92	0.880435
contig_1001_1|arrow	611493	C	T	0	80	0.6625		0	103	0.864078
contig_1001_1|arrow	611503	A	G	0	76	0.710526		0	102	0.872549
contig_1001_1|arrow	611509	C	T	0	77	0.701299		0	94	0.893617
contig_1001_1|arrow	611644	A	G	0	51	0.941176		0	108	0.87037
contig_1001_1|arrow	611673	G	A	0	59	0.779661		0	111	0.846847
contig_1001_1|arrow	611775	A	C	0	99	0.717172		0	97	0.865979
contig_1001_1|arrow	612113	TCCAA	TCAA	0	86	0.872093		0	82	1
contig_1001_1|arrow	612364	CTTTTTTTCGTC	CTTTTTTTTCGTC	0	83	0.879518		0	73	0.972603
contig_1001_1|arrow	623408	C	G	0	89	0.955056		0	112	0.910714
contig_1001_1|arrow	632774	ATG	ATT	0	43	0.930233		0	86	0.837209
contig_1001_1|arrow	635405	G	A	0	88	0.818182		0	135	0.82963
contig_1001_1|arrow	637161	A	G	0	108	0.777778		0	1	1
contig_1001_1|arrow	638533	T	C	0	124	0.919355		0	43	1
contig_1001_1|arrow	639532	T	A	0	105	0.885714		0	109	1
contig_1001_1|arrow	639561	C	T	0	107	0.88785		0	113	1
contig_1001_1|arrow	639936	T	C	0	109	0.853211		0	112	0.964286
contig_1001_1|arrow	639970	G	A	0	128	0.75		0	128	0.890625
contig_1001_1|arrow	640027	T	C	0	125	0.872		0	114	0.921053
contig_1001_1|arrow	640044	G	A	0	114	0.815789		0	94	0.840426
contig_1001_1|arrow	646502	C	T	0	81	0.962963		0	119	0.882353
contig_1001_1|arrow	667671	AAGG	AG	0	103	0.854369		0	131	0.938931
contig_1001_1|arrow	668096	G	A	0	85	0.647059		0	105	0.904762
contig_1001_1|arrow	668101	T	C	0	92	0.641304		0	103	0.902913
contig_1001_1|arrow	668144	A	G	0	96	0.71875		0	120	0.858333
contig_1001_1|arrow	669988	ATTTTAATTTTC	ATTTTTAATTTTC	0	91	0.824176		0	119	0.89916
contig_1001_1|arrow	670943	C	T	0	87	0.931034		0	91	0.89011
contig_1001_1|arrow	674999	G	A	1	95	0.473684		0	96	0.71875
contig_1002_1|arrow	6161	C	A	0	90	0.877778		0	42	0.952381
contig_1002_1|arrow	11130	T	C	0	72	0.555556		0	99	0.707071
contig_1002_1|arrow	11779	A	T	0	88	0.829545		0	65	1
contig_1002_1|arrow	13731	G	A	0	85	0.647059		1	109	0.46789
contig_1002_1|arrow	15849	A	T	0	124	0.629032		0	184	0.608696
contig_1002_1|arrow	15902	C	T	0	103	0.854369		0	172	0.773256
contig_1002_1|arrow	16600	A	T	1	67	0.462687		0	125	0.728
contig_1002_1|arrow	17038	CATG	CATATG	0	89	0.52809		0	125	0.656
contig_1002_1|arrow	18151	A	C	0	90	1		0	118	0.864407
contig_1002_1|arrow	18900	T	A	0	102	0.843137		0	95	0.894737
contig_1002_1|arrow	18960	A	G	0	154	0.746753		0	102	0.813725
contig_1002_1|arrow	19016	A	C	0	133	0.819549		0	119	0.806723
contig_1002_1|arrow	19071	GCA	ACG	0	102	0.901961		0	103	0.834951
contig_1002_1|arrow	19526	A	T	0	83	0.939759		0	114	0.894737
contig_1002_1|arrow	19533	T	C	0	87	0.977011		0	115	0.895652
contig_1002_1|arrow	19551	A	G	0	102	0.843137		0	130	0.792308
contig_1002_1|arrow	19560	T	C	0	112	0.767857		0	151	0.721854
contig_1002_1|arrow	19676	T	A	0	105	0.771429		0	148	0.817568
contig_1002_1|arrow	19930	A	G	0	108	0.814815		0	111	0.792793
contig_1002_1|arrow	21309	C	T	0	116	0.896552		0	100	0.9
contig_1002_1|arrow	21336	C	T	0	96	0.875		0	107	0.897196
contig_1002_1|arrow	21376	C	T	0	75	0.893333		0	86	0.872093
contig_1002_1|arrow	21385	T	C	0	72	0.888889		0	94	0.882979
contig_1002_1|arrow	21394	ATTTTTAC	ATTTTTTAC	0	47	0.978723		0	103	0.893204
contig_1002_1|arrow	25348	T	C	0	71	0.535211		0	93	0.55914
contig_1002_1|arrow	26703	C	A	1	92	0.48913		0	88	0.659091
contig_1002_1|arrow	27679	G	A	0	74	0.540541		0	101	0.60396
contig_1002_1|arrow	29803	C	A	0	98	0.897959		0	143	0.979021
contig_1002_1|arrow	30232	C	T	0	82	0.841463		0	101	0.782178
contig_1002_1|arrow	30281	C	T	0	72	0.902778		0	85	0.752941
contig_1002_1|arrow	30804	G	A	0	84	0.583333		0	62	0.709677
contig_1002_1|arrow	31465	G	A	0	72	0.888889		0	95	0.894737
contig_1002_1|arrow	32228	G	A	1	77	0.519481		1	151	0.456954
contig_1002_1|arrow	43883	T	C	0	81	0.777778		0	103	0.873786
contig_1002_1|arrow	43933	G	A	0	111	0.522523		0	174	0.655172
contig_1002_1|arrow	43994	AACT	GACC	0	124	0.58871		0	178	0.730337
contig_1002_1|arrow	44823	CTTAG	CTAG	0	95	0.778947		0	115	0.504348
contig_1002_1|arrow	44913	G	A	0	121	0.818182		0	122	0.762295
contig_1002_1|arrow	44995	A	T	0	95	0.757895		0	153	0.575163
contig_1002_1|arrow	45027	T	G	0	108	0.685185		0	160	0.63125
contig_1002_1|arrow	45137	AG	GA	0	106	0.915094		0	126	0.81746
contig_1002_1|arrow	45331	A	T	0	106	0.830189		0	98	0.94898
contig_1002_1|arrow	45352	C	T	0	103	0.854369		0	109	0.954128
contig_1002_1|arrow	45459	G	A	0	114	0.807018		0	107	0.813084
contig_1002_1|arrow	45474	TTA	TCTA	0	114	0.77193		0	114	0.789474
contig_1002_1|arrow	45480	A	G	0	117	0.777778		0	113	0.778761
contig_1002_1|arrow	45703	A	T	0	83	0.843373		0	79	1
contig_1002_1|arrow	45888	CAACT	CACT	0	94	0.819149		0	109	0.954128
contig_1002_1|arrow	46185	C	T	0	107	0.897196		0	100	0.88
contig_1002_1|arrow	46599	C	T	0	102	0.803922		0	152	0.822368
contig_1002_1|arrow	46607	C	T	0	110	0.727273		0	148	0.824324
contig_1002_1|arrow	46640	A	G	0	116	0.612069		0	144	0.805556
contig_1002_1|arrow	46722	GGTGG	AGAGA	0	85	0.905882		0	124	0.903226
contig_1002_1|arrow	46818	T	C	0	132	0.765152		0	120	0.858333
contig_1002_1|arrow	46824	T	C	0	132	0.765152		0	120	0.841667
contig_1002_1|arrow	47636	G	A	0	92	0.836957		0	117	1
contig_1002_1|arrow	47865	TAAATTG	TAAAATTG	0	136	0.860294		0	109	0.889908
contig_1002_1|arrow	47874	G	A	0	146	0.842466		0	115	0.852174
contig_1002_1|arrow	47880	A	G	0	147	0.829932		0	113	0.858407
contig_1002_1|arrow	48100	AT	CC	0	106	0.707547		0	115	0.773913
contig_1002_1|arrow	48898	T	A	0	52	0.884615		0	85	0.658824
contig_1002_1|arrow	49667	G	A	0	97	0.886598		0	101	1
contig_1002_1|arrow	49694	G	A	0	96	0.864583		0	115	0.973913
contig_1002_1|arrow	49703	G	A	0	90	0.855556		0	103	1
contig_1002_1|arrow	51468	T	C	1	79	0.493671		0	111	0.63964
contig_1002_1|arrow	60050	T	C	0	78	0.589744		1	99	0.40404
contig_1002_1|arrow	60514	C	T	0	82	0.52439		0	127	0.708661
contig_1002_1|arrow	60690	G	A	0	72	0.666667		1	113	0.460177
contig_1002_1|arrow	60753	C	T	1	79	0.443038		0	114	0.596491
contig_1002_1|arrow	62337	T	A	1	88	0.465909		0	111	0.675676
contig_1002_1|arrow	64840	C	T	0	96	0.9375		0	91	0.879121
contig_1002_1|arrow	64850	GAC	GC	0	93	0.935484		0	98	0.887755
contig_1002_1|arrow	69898	C	A	0	94	1		0	121	0.917355
contig_1002_1|arrow	71562	C	A	0	81	0.950617		0	86	0.883721
contig_1002_1|arrow	80399	T	A	0	107	0.859813		0	98	1
contig_1002_1|arrow	80405	T	A	0	107	0.859813		0	104	1
contig_1002_1|arrow	80414	ATTTAATTAAT	ATTAATTAAT	0	93	0.849462		0	97	1
contig_1002_1|arrow	81591	A	G	1	78	0.487179		0	127	0.732283
contig_1002_1|arrow	83912	C	T	1	77	0.428571		0	116	0.603448
contig_1002_1|arrow	84322	CTTCG	GTTCA	0	70	0.557143		0	133	0.676692
contig_1002_1|arrow	85685	A	G	0	101	0.50495		0	154	0.753247
contig_1002_1|arrow	85835	A	G	0	81	0.938272		0	131	0.916031
contig_1002_1|arrow	85880	T	C	0	83	0.939759		0	127	0.92126
contig_1002_1|arrow	95848	T	A	0	80	0.8125		0	117	0.854701
contig_1002_1|arrow	95882	T	C	0	79	0.860759		0	109	0.889908
contig_1002_1|arrow	96117	A	G	0	86	0.860465		0	163	0.92638
contig_1002_1|arrow	96208	C	T	0	90	0.844444		0	131	0.854962
contig_1002_1|arrow	96480	C	T	0	107	0.88785		0	195	0.928205
contig_1003_1|arrow	194	A	G	0	96	0.8125		0	113	0.938053
contig_1003_1|arrow	381	A	G	1	95	0.442105		1	134	0.268657
contig_1003_1|arrow	396	A	G	0	91	0.549451		1	132	0.333333
contig_1003_1|arrow	2092	AGGGTC	ATGGGTC	0	51	0.529412		0	85	0.552941
contig_1003_1|arrow	2127	C	G	0	76	0.776316		0	90	0.822222
contig_1003_1|arrow	3431	A	G	0	87	0.747126		0	133	0.684211
contig_1003_1|arrow	3581	A	G	0	86	0.732558		0	107	0.700935
contig_1003_1|arrow	3664	A	G	1	92	0.25		1	135	0.518519
contig_1003_1|arrow	3698	G	A	0	103	0.631068		0	141	0.638298
contig_1003_1|arrow	3712	T	C	0	104	0.807692		0	157	0.643312
contig_1003_1|arrow	3733	A	G	0	106	0.839623		0	164	0.719512
contig_1003_1|arrow	6017	CAAATTATT	CAAAATTATT	0	89	0.966292		0	93	0.591398
contig_1003_1|arrow	6208	TT	CA	0	67	0.895522		0	129	0.697674
contig_1003_1|arrow	25581	G	A	0	95	0.863158		0	196	0.867347
contig_1003_1|arrow	25872	AC	GT	0	84	0.869048		0	194	0.762887
contig_1003_1|arrow	26357	A	G	0	113	0.911504		0	133	0.962406
contig_1003_1|arrow	26366	A	G	0	105	0.904762		0	139	0.964029
contig_1003_1|arrow	26372	G	A	0	101	0.891089		0	139	0.964029
contig_1003_1|arrow	26402	A	G	0	94	0.87234		0	145	0.917241
contig_1003_1|arrow	26453	G	A	0	84	0.761905		0	149	0.818792
contig_1003_1|arrow	26489	A	G	0	81	0.691358		0	155	0.845161
contig_1003_1|arrow	26513	A	G	0	85	0.6		0	164	0.841463
contig_1003_1|arrow	26585	G	A	0	84	0.845238		0	124	0.967742
contig_1003_1|arrow	26603	A	G	0	86	0.872093		0	132	0.969697
contig_1003_1|arrow	26675	T	A	0	91	0.824176		0	152	0.888158
contig_1003_1|arrow	26732	A	G	0	99	0.858586		0	177	0.903955
contig_1003_1|arrow	26765	C	T	0	102	0.872549		0	169	0.928994
contig_1003_1|arrow	26780	A	G	0	104	0.865385		0	171	0.818713
contig_1003_1|arrow	26822	A	G	0	97	0.793814		0	156	0.685897
contig_1003_1|arrow	26831	A	G	0	96	0.8125		0	169	0.710059
contig_1003_1|arrow	26840	G	A	0	91	0.846154		0	167	0.712575
contig_1003_1|arrow	26874	A	G	0	86	0.872093		0	149	0.791946
contig_1003_1|arrow	27020	AATA	GATG	0	73	0.945205		0	119	0.840336
contig_1003_1|arrow	27067	G	A	0	95	0.8		0	170	0.705882
contig_1003_1|arrow	27107	A	G	0	111	0.783784		0	182	0.71978
contig_1003_1|arrow	27143	C	T	0	100	0.85		0	180	0.738889
contig_1003_1|arrow	27266	A	G	0	87	0.850575		0	186	0.747312
contig_1003_1|arrow	27272	A	G	0	91	0.857143		0	184	0.744565
contig_1003_1|arrow	27278	A	G	0	90	0.844444		0	187	0.743316
contig_1003_1|arrow	27335	GTGA	ATGG	0	105	0.904762		0	189	0.962963
contig_1003_1|arrow	27347	A	G	0	118	0.881356		0	193	0.963731
contig_1003_1|arrow	27386	A	G	0	108	0.796296		0	168	0.738095
contig_1003_1|arrow	27413	AAGG	GAGA	0	111	0.774775		0	161	0.757764
contig_1003_1|arrow	27433	G	A	0	113	0.893805		0	158	0.993671
contig_1003_1|arrow	27454	T	C	0	102	0.833333		0	149	0.812081
contig_1003_1|arrow	27491	G	A	0	96	0.854167		0	148	0.804054
contig_1003_1|arrow	27581	A	C	0	83	0.879518		0	186	0.935484
contig_1003_1|arrow	27677	A	G	0	109	0.788991		0	192	0.671875
contig_1003_1|arrow	27716	G	T	0	105	0.72381		0	178	0.719101
contig_1003_1|arrow	28016	ATAAG	GTAAC	0	70	0.971429		0	115	0.773913
contig_1003_1|arrow	28031	T	G	0	84	0.892857		0	117	0.74359
contig_1003_1|arrow	28040	C	T	0	87	0.873563		0	116	0.706897
contig_1003_1|arrow	28076	A	G	0	115	0.843478		0	163	0.730061
contig_1003_1|arrow	28343	G	A	0	118	0.805085		0	153	0.620915
contig_1003_1|arrow	28355	C	A	0	105	0.866667		0	144	0.763889
contig_1003_1|arrow	28520	ATTAT	GTTAA	0	93	0.83871		0	127	0.787402
contig_1003_1|arrow	28562	G	A	0	86	0.918605		0	124	0.903226
contig_1003_1|arrow	29150	G	A	0	93	0.83871		0	127	0.889764
contig_1003_1|arrow	29182	A	G	0	105	0.752381		0	131	0.885496
contig_1003_1|arrow	29293	T	A	1	73	0.452055		0	114	0.736842
contig_1003_1|arrow	56651	C	A	0	82	1		0	126	0.920635
contig_1003_1|arrow	102880	CGGGTTT	CGGTTT	0	58	0.465517		0	110	0.745455
contig_1003_1|arrow	105523	C	T	0	72	0.958333		0	117	0.91453
contig_1003_1|arrow	108339	A	G	0	65	0.630769		0	97	0.731959
contig_1003_1|arrow	108357	C	T	0	78	0.589744		0	111	0.738739
contig_1003_1|arrow	108380	G	A	0	90	0.611111		0	124	0.758065
contig_1003_1|arrow	108416	A	G	0	123	0.772358		0	150	0.833333
contig_1003_1|arrow	108538	G	A	0	94	0.819149		0	164	0.908537
contig_1003_1|arrow	108598	G	A	0	71	1		0	132	0.848485
contig_1003_1|arrow	109014	C	T	0	80	0.9		0	97	0.896907
contig_1003_1|arrow	109106	G	A	0	71	0.521127		0	117	0.735043
contig_1003_1|arrow	109227	T	C	1	55	0.454545		0	98	0.693878
contig_1003_1|arrow	109940	ATTTTTTTTTTTTAGTTTATTGATA	ATTTTTTTTTTTAGTTTATTGATA	1	47	0.276596		0	115	0.66087
contig_1003_1|arrow	110080	CATCC	TATCT	0	67	0.626866		0	112	0.767857
contig_1003_1|arrow	110659	G	T	0	77	0.532468		0	122	0.631148
contig_1003_1|arrow	110785	C	T	1	91	0.483516		0	108	0.722222
contig_1003_1|arrow	111212	CATCAC	AATAAT	0	49	0.979592		0	116	0.543103
contig_1003_1|arrow	112130	A	T	0	75	0.8		0	72	0.819444
contig_1003_1|arrow	116104	A	G	1	83	0.506024		0	134	0.686567
contig_1003_1|arrow	116566	A	G	1	67	0.447761		1	125	0.48
contig_1003_1|arrow	117068	G	A	1	78	0.474359		1	101	0.465347
contig_1003_1|arrow	117243	A	G	0	66	0.560606		0	97	0.628866
contig_1003_1|arrow	117518	C	T	1	66	0.5		0	111	0.675676
contig_1003_1|arrow	117776	C	T	0	88	0.795455		0	135	0.859259
contig_1003_1|arrow	117839	G	A	0	85	0.811765		0	146	0.835616
contig_1003_1|arrow	117891	C	T	0	86	0.988372		0	131	0.89313
contig_1003_1|arrow	118052	C	T	0	66	0.545455		1	124	0.379032
contig_1003_1|arrow	118063	C	A	1	65	0.461538		1	126	0.412698
contig_1003_1|arrow	118283	T	C	0	67	0.58209		0	130	0.715385
contig_1003_1|arrow	118390	G	A	0	80	0.55		0	112	0.75
contig_1003_1|arrow	118460	A	G	1	77	0.493506		0	121	0.595041
contig_1003_1|arrow	118822	G	A	1	56	0.660714		1	116	0.663793
contig_1003_1|arrow	119065	C	T	0	65	0.676923		0	91	0.868132
contig_1003_1|arrow	119436	C	T	0	47	0.617021		1	92	0.445652
contig_1003_1|arrow	119560	C	T	0	90	0.788889		1	102	0.509804
contig_1003_1|arrow	119928	AGGGGTTA	AGGGTTA	0	88	0.840909		0	111	0.846847
contig_1003_1|arrow	121694	C	T	0	52	0.730769		0	87	0.586207
contig_1003_1|arrow	121706	A	G	0	52	0.653846		0	96	0.572917
contig_1003_1|arrow	122158	T	C	0	104	0.817308		0	142	0.908451
contig_1003_1|arrow	122172	C	T	0	102	0.617647		1	145	0.441379
contig_1003_1|arrow	122217	A	G	0	95	0.831579		0	156	0.903846
contig_1003_1|arrow	122272	AGGGGAAAT	AGGGAAAT	1	88	0.454545		0	128	0.796875
contig_1003_1|arrow	128855	A	G	1	86	0.488372		0	92	0.630435
contig_1003_1|arrow	129358	GAAAA	AATAG	0	86	0.918605		0	97	0.835052
contig_1003_1|arrow	129417	T	A	0	143	0.615385		0	118	0.754237
contig_1003_1|arrow	131949	GCCAT	GCCCAT	0	80	0.5		0	85	0.705882
contig_1003_1|arrow	132730	G	A	0	115	0.678261		0	110	0.772727
contig_1003_1|arrow	137502	T	A	0	84	0.52381		0	28	0.678571
contig_1003_1|arrow	138665	T	A	1	99	0.484848		0	89	0.808989
contig_1003_1|arrow	144913	T	C	1	88	0.454545		0	136	0.698529
contig_1003_1|arrow	145827	T	C	1	86	0.465116		0	124	0.717742
contig_1003_1|arrow	146249	G	A	1	71	0.478873		0	113	0.619469
contig_1003_1|arrow	147519	G	A	0	83	0.963855		0	128	0.90625
contig_1003_1|arrow	147728	C	T	0	102	0.843137		0	166	0.933735
contig_1003_1|arrow	147749	G	A	0	105	0.904762		0	167	0.88024
contig_1003_1|arrow	148257	G	A	0	100	0.89		0	186	0.973118
contig_1003_1|arrow	148401	C	T	0	65	0.907692		1	135	0.681481
contig_1003_1|arrow	148438	A	G	0	67	0.701493		1	132	0.643939
contig_1003_1|arrow	148569	AGGGGGAGT	AGGGGAGT	0	45	0.666667		0	110	0.618182
contig_1003_1|arrow	148631	G	A	0	58	0.896552		1	118	0.601695
contig_1003_1|arrow	148860	G	A	0	54	1		0	101	0.90099
contig_1003_1|arrow	149034	G	A	0	93	0.88172		0	163	0.852761
contig_1003_1|arrow	149364	C	T	1	98	0.806122		0	168	0.839286
contig_1003_1|arrow	149782	T	C	0	101	0.881188		0	124	0.91129
contig_1003_1|arrow	149886	C	T	0	91	0.89011		0	126	0.920635
contig_1003_1|arrow	150150	TAT	TT	0	94	0.904255		0	126	0.896825
contig_1003_1|arrow	151115	C	T	0	115	0.904348		0	122	0.934426
contig_1003_1|arrow	151662	G	A	0	93	0.817204		0	131	0.946565
contig_1003_1|arrow	152221	C	T	0	80	0.8		0	109	0.669725
contig_1003_1|arrow	152742	C	T	0	113	0.938053		0	134	0.880597
contig_1003_1|arrow	152957	A	C	0	105	0.828571		0	138	0.956522
contig_1003_1|arrow	153923	C	A	0	97	0.845361		0	143	0.916084
contig_1003_1|arrow	155897	C	T	0	141	0.886525		0	120	0.891667
contig_1003_1|arrow	157198	G	A	0	98	0.877551		0	136	0.977941
contig_1003_1|arrow	157662	C	T	0	121	0.909091		0	224	0.852679
contig_1003_1|arrow	157748	C	T	0	123	0.869919		0	224	0.857143
contig_1003_1|arrow	158014	G	A	0	118	0.838983		0	223	0.914798
contig_1003_1|arrow	159866	G	A	0	72	0.916667		0	129	0.914729
contig_1003_1|arrow	162141	T	C	0	79	0.987342		0	86	0.872093
contig_1003_1|arrow	162218	C	T	0	87	0.91954		0	99	0.828283
contig_1003_1|arrow	162261	A	T	0	87	0.965517		0	118	0.855932
contig_1003_1|arrow	164869	A	G	0	94	0.56383		0	89	0.662921
contig_1003_1|arrow	165793	T	A	0	97	0.85567		0	93	0.827957
contig_1003_1|arrow	166942	A	C	0	107	0.785047		0	65	0.907692
contig_1003_1|arrow	168345	A	T	0	122	0.909836		0	82	0.792683
contig_1003_1|arrow	168560	C	A	0	161	0.993789		0	125	0.904
contig_1003_1|arrow	171254	T	C	0	85	0.517647		1	123	0.455285
contig_1003_1|arrow	171348	G	T	0	71	0.971831		0	127	0.905512
contig_1003_1|arrow	172253	C	T	0	105	0.885714		0	86	0.976744
contig_1003_1|arrow	172625	C	T	0	56	0.625		0	88	0.590909
contig_1003_1|arrow	172888	T	C	1	92	0.456522		0	89	0.629213
contig_1003_1|arrow	173090	C	T	1	96	0.447917		0	122	0.590164
contig_1003_1|arrow	173781	C	T	1	80	0.425		0	150	0.72
contig_1003_1|arrow	173979	G	A	1	82	0.47561		0	123	0.707317
contig_1003_1|arrow	174163	G	A	0	68	0.514706		0	135	0.6
contig_1003_1|arrow	174237	TAAAAAAAAAAATTTC	TAAAAAAAAAATTTC	0	71	0.943662		0	107	0.850467
contig_1003_1|arrow	174579	C	T	1	89	0.460674		0	105	0.657143
contig_1003_1|arrow	175516	CAAAAAAAAGCAACG	CAAAAAAAGCAACA	0	92	0.836957		0	112	0.919643
contig_1003_1|arrow	175539	C	T	0	116	0.810345		0	112	0.964286
contig_1003_1|arrow	175893	C	T	0	95	0.536842		0	117	0.709402
contig_1003_1|arrow	176112	G	A	0	82	0.719512		1	140	0.457143
contig_1003_1|arrow	176543	C	T	0	66	0.651515		1	108	0.37037
contig_1003_1|arrow	176674	C	T	0	98	0.897959		0	122	1
contig_1003_1|arrow	176710	C	T	0	95	0.873684		0	122	1
contig_1003_1|arrow	176718	G	A	0	82	0.853659		0	125	1
contig_1003_1|arrow	176907	C	T	0	61	0.95082		0	113	0.725664
contig_1003_1|arrow	176938	C	T	0	84	0.785714		0	127	0.692913
contig_1003_1|arrow	176960	C	T	0	101	0.683168		0	148	0.675676
contig_1003_1|arrow	177011	G	A	0	116	0.586207		0	171	0.549708
contig_1003_1|arrow	177048	G	C	1	101	0.475248		1	180	0.388889
contig_1003_1|arrow	177068	A	C	1	81	0.444444		1	164	0.29878
contig_1003_1|arrow	177069	A	G	0	79	0.848101		0	163	0.877301
contig_1003_1|arrow	177394	C	T	0	77	0.545455		0	59	0.711864
contig_1003_1|arrow	177468	CGT	TGC	1	51	0.45098		0	105	0.67619
contig_1003_1|arrow	177676	TTCT	TT	0	86	0.802326		0	90	0.844444
contig_1003_1|arrow	177806	GAAAAAAAAAATGTT	GAAAAAAAAATGTT	0	96	0.635417		0	106	0.735849
contig_1003_1|arrow	177984	G	A	0	104	0.855769		0	85	0.929412
contig_1003_1|arrow	178011	T	C	0	106	0.839623		0	108	0.851852
contig_1003_1|arrow	178018	G	A	0	110	0.836364		0	109	0.853211
contig_1003_1|arrow	178035	A	G	0	121	0.909091		0	116	0.965517
contig_1003_1|arrow	178091	CA	TG	0	117	0.948718		0	129	0.829457
contig_1003_1|arrow	178102	T	A	0	118	0.838983		0	119	0.798319
contig_1003_1|arrow	178459	G	A	0	97	0.793814		0	117	0.91453
contig_1003_1|arrow	178491	C	T	0	82	0.865854		0	110	0.963636
contig_1003_1|arrow	178561	A	G	1	62	0.483871		0	115	0.695652
contig_1003_1|arrow	178942	A	G	1	44	0.272727		0	86	0.651163
contig_1003_1|arrow	179149	C	T	0	85	0.988235		0	114	0.903509
contig_1003_1|arrow	179321	T	C	0	71	0.943662		0	98	0.897959
contig_1003_1|arrow	179496	C	T	0	69	0.927536		0	122	0.803279
contig_1003_1|arrow	179502	C	T	0	73	0.958904		0	124	0.919355
contig_1003_1|arrow	179534	C	T	0	68	0.970588		0	112	0.910714
contig_1003_1|arrow	179613	C	A	0	66	0.863636		0	123	0.796748
contig_1003_1|arrow	179629	G	A	0	68	0.897059		0	119	0.915966
contig_1003_1|arrow	180085	A	G	1	48	0.5		0	131	0.832061
contig_1003_1|arrow	180913	G	A	0	97	0.742268		0	183	0.781421
contig_1003_1|arrow	180917	C	T	0	92	0.869565		0	179	0.832402
contig_1003_1|arrow	180928	C	T	0	90	0.666667		0	164	0.713415
contig_1003_1|arrow	180977	C	T	0	62	0.83871		0	96	0.78125
contig_1003_1|arrow	180993	T	C	0	49	0.959184		0	89	0.88764
contig_1003_1|arrow	181134	T	C	0	76	0.894737		0	112	0.839286
contig_1003_1|arrow	181357	A	G	1	46	0.478261		0	90	0.688889
contig_1003_1|arrow	181506	ACGAGAA	ACAAGAA	0	72	0.416667		1	122	0.311475
contig_1003_1|arrow	181506	ACGAGAA	ACAAGAA	0	72	0.416667		1	122	0.311475
contig_1003_1|arrow	181506	ACGAGAA	ACAAGAA	0	72	0.416667		1	122	0.311475
contig_1003_1|arrow	181515	T	C	0	83	0.698795		0	136	0.742647
contig_1003_1|arrow	181528	C	T	0	101	0.762376		0	137	0.773723
contig_1003_1|arrow	181570	C	T	0	121	0.702479		0	158	0.803797
contig_1003_1|arrow	181845	C	T	0	84	0.892857		0	135	0.837037
contig_1003_1|arrow	182082	G	A	0	64	1		0	132	0.886364
contig_1003_1|arrow	182163	G	A	0	99	0.848485		0	169	0.822485
contig_1003_1|arrow	182178	G	A	0	105	0.857143		0	164	0.817073
contig_1003_1|arrow	182284	G	A	0	74	0.581081		0	88	0.693182
contig_1003_1|arrow	182599	G	A	0	78	0.807692		0	133	0.699248
contig_1003_1|arrow	182660	G	A	0	75	0.946667		0	118	0.90678
contig_1003_1|arrow	183452	C	T	0	104	0.807692		0	195	0.851282
contig_1003_1|arrow	183531	G	T	0	116	0.741379		0	179	0.765363
contig_1003_1|arrow	183638	A	G	0	122	0.819672		0	131	0.717557
contig_1003_1|arrow	183681	G	T	0	123	0.804878		0	125	0.76
contig_1003_1|arrow	183692	G	A	0	125	0.912		0	128	0.992188
contig_1003_1|arrow	183760	C	T	0	124	0.741935		0	157	0.738854
contig_1003_1|arrow	183866	C	T	0	122	0.745902		0	181	0.745856
contig_1003_1|arrow	183875	T	C	0	119	0.798319		0	179	0.748603
contig_1003_1|arrow	183986	G	A	0	77	0.714286		0	91	0.835165
contig_1003_1|arrow	183999	T	C	0	76	0.671053		0	84	0.690476
contig_1003_1|arrow	184063	A	T	0	107	0.878505		0	124	0.895161
contig_1003_1|arrow	184081	C	T	0	115	0.869565		0	124	0.870968
contig_1003_1|arrow	184089	G	A	0	111	0.846847		0	123	0.894309
contig_1003_1|arrow	184218	CTC	CCGGATGTC	0	34	0.882353		0	96	0.729167
contig_1003_1|arrow	184264	G	A	0	35	0.742857		0	92	0.793478
contig_1003_1|arrow	184559	A	G	0	43	0.72093		0	96	0.760417
contig_1003_1|arrow	185079	A	G	0	48	0.541667		0	108	0.685185
contig_1003_1|arrow	185336	GG	AA	0	78	0.628205		0	105	0.733333
contig_1003_1|arrow	185782	G	T	0	86	0.848837		0	153	0.771242
contig_1003_1|arrow	186042	T	C	0	56	0.946429		0	116	0.87931
contig_1003_1|arrow	186071	C	T	0	58	0.913793		0	123	0.886179
contig_1003_1|arrow	186115	A	G	0	68	0.911765		0	127	0.88189
contig_1003_1|arrow	186234	T	C	0	28	0.892857		0	92	0.782609
contig_1003_1|arrow	186245	G	A	0	33	0.969697		0	95	0.842105
contig_1003_1|arrow	186823	C	T	0	100	0.88		0	137	0.79562
contig_1003_1|arrow	186911	A	T	0	69	0.898551		0	119	0.764706
contig_1003_1|arrow	187135	A	G	0	76	0.960526		0	134	0.813433
contig_1003_1|arrow	187223	C	T	0	83	0.855422		0	199	0.824121
contig_1003_1|arrow	187570	G	A	0	117	0.777778		0	198	0.878788
contig_1003_1|arrow	187701	C	T	0	74	0.986486		0	112	0.901786
contig_1003_1|arrow	187737	T	C	0	66	0.590909		0	110	0.527273
contig_1003_1|arrow	187746	A	G	0	69	0.913043		0	113	0.893805
contig_1003_1|arrow	187797	C	T	0	84	0.642857		0	124	0.677419
contig_1003_1|arrow	187798	A	G	0	83	0.783133		0	124	0.83871
contig_1003_1|arrow	187803	C	T	0	85	0.964706		0	126	0.880952
contig_1003_1|arrow	187922	C	T	0	119	0.915966		0	194	0.85567
contig_1003_1|arrow	187968	C	T	0	123	0.788618		0	209	0.818182
contig_1003_1|arrow	188210	A	G	0	34	0.970588		0	106	0.716981
contig_1003_1|arrow	188312	G	A	0	114	0.763158		0	208	0.644231
contig_1003_1|arrow	188327	A	G	0	117	0.735043		0	225	0.657778
contig_1003_1|arrow	188422	T	C	0	122	0.893443		0	209	0.842105
contig_1003_1|arrow	188435	A	G	0	114	0.903509		0	206	0.864078
contig_1003_1|arrow	188484	G	A	0	104	0.817308		0	175	0.777143
contig_1003_1|arrow	188906	C	T	0	106	0.783019		0	236	0.915254
contig_1003_1|arrow	189025	G	A	0	100	0.85		0	216	0.643519
contig_1003_1|arrow	189215	G	A	0	113	0.823009		0	213	0.830986
contig_1003_1|arrow	189295	G	A	0	107	0.598131		0	168	0.72619
contig_1003_1|arrow	189332	G	A	0	108	0.907407		0	162	0.919753
contig_1003_1|arrow	189378	G	A	0	87	0.91954		0	135	0.918519
contig_1003_1|arrow	189448	G	A	0	50	0.62		0	98	0.755102
contig_1003_1|arrow	189456	ACCCCGT	ACCCCCGT	0	49	0.591837		0	87	0.747126
contig_1003_1|arrow	189471	C	T	0	52	0.653846		0	98	0.806122
contig_1003_1|arrow	189541	G	A	0	52	0.826923		0	110	0.909091
contig_1003_1|arrow	189569	T	C	0	63	1		0	119	0.915966
contig_1003_1|arrow	190266	T	A	0	67	0.746269		0	98	0.877551
contig_1003_1|arrow	190284	G	A	0	60	0.783333		0	96	0.895833
contig_1003_1|arrow	190528	T	C	0	45	0.488889		0	92	0.554348
contig_1003_1|arrow	190772	T	C	0	59	0.932203		0	107	0.897196
contig_1003_1|arrow	190918	C	T	0	94	0.755319		0	178	0.825843
contig_1003_1|arrow	190953	G	A	1	91	0.527473		1	162	0.401235
contig_1003_1|arrow	191044	A	G	0	58	0.948276		0	94	0.829787
contig_1003_1|arrow	191546	A	G	0	48	0.958333		0	111	0.882883
contig_1003_1|arrow	191823	C	T	0	58	0.965517		0	126	0.920635
contig_1003_1|arrow	191844	A	G	0	70	0.514286		0	125	0.544
contig_1003_1|arrow	192041	T	C	0	52	0.615385		0	100	0.65
contig_1003_1|arrow	192303	A	G	0	68	0.588235		0	107	0.728972
contig_1003_1|arrow	192377	C	T	0	84	0.880952		0	133	0.992481
contig_1005_1|arrow	1181	A	G	0	97	0.896907		0	126	1
contig_1005_1|arrow	2246	A	G	0	111	0.900901		0	139	0.705036
contig_1005_1|arrow	2372	A	G	0	70	0.942857		0	135	0.888889
contig_1005_1|arrow	2644	A	G	0	73	0.958904		0	114	0.912281
contig_1005_1|arrow	3738	A	G	0	74	0.581081		0	107	0.542056
contig_1005_1|arrow	4846	C	A	0	111	1		0	126	0.865079
contig_1005_1|arrow	4862	G	T	0	110	0.990909		0	134	0.91791
contig_1005_1|arrow	5361	C	T	0	87	0.873563		0	168	0.952381
contig_1005_1|arrow	5409	C	T	0	122	0.786885		0	194	0.701031
contig_1005_1|arrow	5437	C	T	0	117	0.91453		0	173	0.924855
contig_1005_1|arrow	5690	A	T	0	79	0.924051		0	134	0.910448
contig_1005_1|arrow	19472	A	G	0	124	0.903226		0	154	0.935065
contig_1005_1|arrow	23179	G	A	1	79	0.405063		0	91	0.736264
contig_1006_1|arrow	408	C	T	0	70	0.614286		0	124	0.620968
contig_1006_1|arrow	1568	T	C	0	71	0.619718		0	94	0.691489
contig_1006_1|arrow	1652	G	A	1	72	0.458333		0	116	0.698276
contig_1006_1|arrow	1936	T	C	1	79	0.506329		0	107	0.635514
contig_1006_1|arrow	5958	C	T	0	70	0.6		1	111	0.486486
contig_1006_1|arrow	6750	A	G	1	77	0.467532		0	131	0.656489
contig_1006_1|arrow	7133	GAG	GAGATTAG	0	85	0.552941		0	116	0.715517
contig_1006_1|arrow	7807	G	A	1	81	0.493827		0	108	0.712963
contig_1006_1|arrow	7949	G	A	0	71	0.56338		0	123	0.650407
contig_1006_1|arrow	8394	G	A	0	85	0.564706		0	103	0.601942
contig_1006_1|arrow	9901	G	A	0	87	0.574713		0	171	0.725146
contig_1006_1|arrow	9955	A	G	1	89	0.483146		0	180	0.583333
contig_1006_1|arrow	9973	A	G	0	88	0.852273		0	201	0.830846
contig_1006_1|arrow	9981	T	C	0	91	0.879121		0	212	0.853774
contig_1006_1|arrow	10064	C	T	0	79	0.531646		0	199	0.693467
contig_1006_1|arrow	10098	G	A	0	77	0.597403		0	186	0.72043
contig_1006_1|arrow	10529	T	G	1	92	0.5		0	74	0.594595
contig_1006_1|arrow	10768	C	T	0	91	0.868132		0	167	0.934132
contig_1006_1|arrow	10779	C	T	0	95	0.884211		0	180	0.744444
contig_1006_1|arrow	10787	C	T	0	95	0.873684		0	193	0.746114
contig_1006_1|arrow	10788	G	A	0	94	0.797872		0	198	0.863636
contig_1006_1|arrow	12370	T	C	0	75	0.546667		0	107	0.71028
contig_1006_1|arrow	14017	A	G	0	71	0.478873		0	125	0.752
contig_1006_1|arrow	14651	G	A	0	80	0.55		0	64	0.671875
contig_1006_1|arrow	15365	G	T	0	79	0.493671		1	122	0.45082
contig_1006_1|arrow	15731	T	C	1	77	0.506494		0	102	0.676471
contig_1006_1|arrow	16093	A	G	0	75	0.506667		0	166	0.638554
contig_1006_1|arrow	16398	A	G	0	54	0.814815		1	116	0.37931
contig_1006_1|arrow	16410	T	C	0	60	0.833333		1	120	0.3
contig_1006_1|arrow	16541	T	C	0	78	0.487179		1	148	0.344595
contig_1006_1|arrow	16586	A	G	0	91	0.56044		0	155	0.709677
contig_1006_1|arrow	16621	G	A	0	91	0.582418		0	154	0.753247
contig_1006_1|arrow	17111	C	T	0	73	0.506849		0	125	0.664
contig_1006_1|arrow	17196	A	G	1	74	0.486486		0	89	0.662921
contig_1006_1|arrow	17237	G	A	1	75	0.48		0	92	0.684783
contig_1006_1|arrow	17317	G	A	0	65	0.553846		0	131	0.687023
contig_1006_1|arrow	17465	A	G	0	66	0.606061		1	120	0.475
contig_1006_1|arrow	17562	A	G	0	51	0.705882		1	101	0.49505
contig_1006_1|arrow	18135	GTA	GATA	0	72	0.5		0	121	0.652893
contig_1006_1|arrow	18825	C	T	0	96	0.645833		1	141	0.468085
contig_1006_1|arrow	19453	A	G	0	73	0.506849		0	119	0.647059
contig_1006_1|arrow	19543	G	T	1	80	0.4625		0	113	0.637168
contig_1006_1|arrow	20070	T	C	1	79	0.43038		0	142	0.633803
contig_1006_1|arrow	20204	C	T	1	83	0.481928		0	149	0.644295
contig_1006_1|arrow	20545	T	C	0	77	0.532468		0	141	0.673759
contig_1006_1|arrow	20929	C	T	1	63	0.444444		0	128	0.695312
contig_1006_1|arrow	21402	C	T	1	72	0.347222		0	106	0.773585
contig_1006_1|arrow	22093	T	C	1	51	0.490196		0	98	0.663265
contig_1006_1|arrow	22205	A	G	0	63	0.492063		0	121	0.595041
contig_1006_1|arrow	22226	A	G	0	62	0.516129		0	117	0.615385
contig_1006_1|arrow	22237	G	A	0	65	0.492308		0	117	0.632479
contig_1006_1|arrow	22754	CTAAA	CTAATAAA	0	57	0.701754		0	110	0.690909
contig_1006_1|arrow	22762	TA	CG	0	61	0.721311		0	110	0.690909
contig_1006_1|arrow	23071	CC	TT	1	77	0.415584		0	141	0.588652
contig_1006_1|arrow	23264	T	C	1	81	0.444444		0	115	0.686957
contig_1006_1|arrow	23565	C	T	1	88	0.454545		0	122	0.754098
contig_1006_1|arrow	23859	A	G	0	89	0.516854		0	131	0.717557
contig_1006_1|arrow	24203	G	A	0	122	0.844262		0	200	0.845
contig_1006_1|arrow	24354	G	A	0	97	0.659794		0	144	0.798611
contig_1006_1|arrow	25397	T	A	0	92	0.836957		0	126	0.81746
contig_1006_1|arrow	25444	C	T	0	122	0.827869		0	144	0.861111
contig_1006_1|arrow	26079	C	T	0	113	0.902655		0	183	0.934426
contig_1006_1|arrow	26314	G	A	0	96	0.84375		0	195	0.907692
contig_1006_1|arrow	27222	G	A	0	98	0.857143		0	154	0.844156
contig_1006_1|arrow	27228	G	A	0	98	0.846939		0	160	0.95
contig_1006_1|arrow	27604	G	A	0	82	0.768293		0	125	0.744
contig_1006_1|arrow	28432	G	A	0	85	0.8		0	87	0.873563
contig_1006_1|arrow	28536	C	T	0	88	0.875		0	133	0.87218
contig_1006_1|arrow	28815	C	T	1	48	0.4375		1	115	0.443478
contig_1006_1|arrow	28900	A	G	0	57	0.859649		0	102	0.647059
contig_1006_1|arrow	28917	C	T	0	56	0.767857		0	100	0.63
contig_1006_1|arrow	28982	G	A	0	50	0.96		0	103	0.902913
contig_1006_1|arrow	31520	C	T	0	58	0.948276		0	102	0.862745
contig_1006_1|arrow	31541	A	G	0	61	0.819672		0	101	0.683168
contig_1006_1|arrow	32067	C	T	0	67	0.865672		0	125	0.856
contig_1006_1|arrow	32133	G	A	0	92	0.782609		0	137	0.854015
contig_1006_1|arrow	32208	C	T	0	66	0.742424		0	109	0.825688
contig_1006_1|arrow	32462	A	G	0	56	0.928571		0	102	0.794118
contig_1006_1|arrow	33734	C	T	0	37	0.621622		0	86	0.744186
contig_1006_1|arrow	33959	T	C	0	58	0.517241		0	106	0.613208
contig_1006_1|arrow	34191	T	C	0	52	0.538462		0	96	0.614583
contig_1006_1|arrow	34336	T	C	1	63	0.396825		0	125	0.584
contig_1006_1|arrow	34465	T	C	1	65	0.492308		1	99	0.484848
contig_1006_1|arrow	34501	C	T	0	64	0.625		0	101	0.514851
contig_1006_1|arrow	34510	GCCCACAG	GCCACAG	0	58	0.603448		0	96	0.583333
contig_1006_1|arrow	34682	C	T	0	56	0.660714		1	130	0.438462
contig_1006_1|arrow	35030	C	A	1	56	0.410714		0	86	0.802326
contig_1006_1|arrow	35287	G	A	0	52	0.538462		0	88	0.625
contig_1006_1|arrow	35323	C	A	0	56	0.517857		0	94	0.638298
contig_1006_1|arrow	35694	C	T	1	60	0.433333		0	111	0.612613
contig_1006_1|arrow	36047	G	A	1	66	0.363636		0	102	0.617647
contig_1006_1|arrow	36234	T	C	0	69	0.956522		0	128	0.90625
contig_1006_1|arrow	36653	C	T	0	76	0.605263		0	127	0.771654
contig_1006_1|arrow	36655	C	T	0	79	0.936709		0	127	0.889764
contig_1006_1|arrow	36663	A	G	0	78	0.807692		0	134	0.753731
contig_1006_1|arrow	36680	C	T	0	81	0.901235		0	130	0.861538
contig_1006_1|arrow	36717	C	T	0	82	0.658537		0	144	0.840278
contig_1006_1|arrow	36751	C	T	0	84	0.845238		0	160	0.74375
contig_1006_1|arrow	36796	G	A	0	102	0.852941		0	213	0.793427
contig_1006_1|arrow	36806	C	T	0	107	0.869159		0	205	0.717073
contig_1006_1|arrow	36843	G	A	1	106	0.528302		0	215	0.660465
contig_1006_1|arrow	36896	T	C	0	107	0.897196		0	233	0.978541
contig_1006_1|arrow	36929	T	A	0	110	0.872727		0	222	0.941441
contig_1006_1|arrow	36941	C	T	0	108	0.898148		0	209	0.92823
contig_1006_1|arrow	36947	CGCG	TGCA	0	101	0.881188		0	213	0.929577
contig_1006_1|arrow	36957	C	T	0	106	0.669811		0	220	0.659091
contig_1006_1|arrow	36959	C	T	0	106	0.877358		0	221	0.877828
contig_1006_1|arrow	36996	A	G	0	111	0.891892		0	256	0.816406
contig_1006_1|arrow	37235	AATCG	GATCA	0	115	0.808696		0	197	0.888325
contig_1006_1|arrow	37247	TTACCAC	ATATCAT	0	94	0.861702		0	174	0.902299
contig_1006_1|arrow	37278	C	T	0	75	0.666667		0	143	0.636364
contig_1006_1|arrow	37313	T	C	1	58	0.431034		1	121	0.46281
contig_1006_1|arrow	37438	T	C	0	56	0.553571		1	111	0.486486
contig_1006_1|arrow	37766	C	T	0	70	0.857143		0	102	0.852941
contig_1006_1|arrow	37804	C	T	0	102	0.72549		0	144	0.791667
contig_1006_1|arrow	37951	G	A	0	118	0.762712		0	272	0.694853
contig_1006_1|arrow	38022	G	A	0	99	0.808081		0	250	0.636
contig_1006_1|arrow	38424	G	A	0	96	0.895833		0	217	0.78341
contig_1006_1|arrow	38572	C	T	0	107	0.82243		0	155	0.658065
contig_1006_1|arrow	38616	G	A	0	115	0.913043		0	148	0.898649
contig_1006_1|arrow	38671	A	G	0	110	0.818182		1	104	0.461538
contig_1006_1|arrow	38686	T	C	0	96	0.760417		1	97	0.381443
contig_1006_1|arrow	38760	C	A	0	77	0.922078		0	116	0.862069
contig_1006_1|arrow	38779	C	T	0	78	0.576923		0	114	0.666667
contig_1006_1|arrow	38782	A	G	0	81	0.864198		0	115	0.843478
contig_1006_1|arrow	38813	G	A	0	73	0.986301		0	116	0.87931
contig_1006_1|arrow	38824	G	A	0	70	0.985714		0	118	0.889831
contig_1006_1|arrow	38892	TAG	TAAG	0	57	0.929825		0	110	0.9
contig_1006_1|arrow	38905	G	A	0	58	0.810345		0	127	0.732283
contig_1006_1|arrow	38921	A	G	0	67	0.686567		0	132	0.69697
contig_1006_1|arrow	38973	C	T	0	89	0.662921		0	157	0.636943
contig_1006_1|arrow	38980	CG	TT	0	99	0.888889		0	163	0.723926
contig_1006_1|arrow	38998	C	A	0	108	0.87963		0	177	0.937853
contig_1006_1|arrow	39028	C	T	0	95	0.715789		0	160	0.55
contig_1006_1|arrow	39030	C	T	0	95	0.852632		0	161	1
contig_1006_1|arrow	39034	G	A	0	97	0.793814		0	155	0.683871
contig_1006_1|arrow	39059	G	A	0	85	0.847059		0	140	0.835714
contig_1006_1|arrow	39089	G	A	0	90	0.811111		0	152	0.835526
contig_1006_1|arrow	39116	C	T	0	107	0.859813		0	158	0.734177
contig_1006_1|arrow	39124	G	A	0	112	0.5625		0	154	0.538961
contig_1006_1|arrow	39133	T	C	1	109	0.513761		0	155	0.516129
contig_1006_1|arrow	39149	G	A	0	116	0.818966		0	165	0.715152
contig_1006_1|arrow	39389	T	C	0	64	0.890625		0	127	0.629921
contig_1006_1|arrow	39395	T	C	0	71	0.633803		0	133	0.631579
contig_1006_1|arrow	39532	C	T	0	90	0.7		1	127	0.496063
contig_1006_1|arrow	39779	G	A	0	76	0.75		0	105	0.857143
contig_1006_1|arrow	39822	A	G	0	76	0.842105		0	125	0.88
contig_1006_1|arrow	39847	G	A	0	62	0.919355		0	134	0.91791
contig_1006_1|arrow	40110	G	A	0	60	0.866667		0	89	0.797753
contig_1006_1|arrow	40425	G	A	0	57	0.649123		1	109	0.486239
contig_1006_1|arrow	40914	C	T	0	117	0.811966		0	252	0.876984
contig_1006_1|arrow	40945	C	T	0	105	0.72381		0	269	0.873606
contig_1006_1|arrow	41017	C	T	0	119	0.831933		0	236	0.830508
contig_1006_1|arrow	41042	G	A	0	107	0.897196		0	214	0.864486
contig_1006_1|arrow	41086	G	A	0	89	0.842697		0	143	0.874126
contig_1006_1|arrow	41103	T	C	0	90	0.944444		0	133	0.894737
contig_1006_1|arrow	41200	G	A	0	80	0.8375		0	160	0.90625
contig_1006_1|arrow	41207	T	C	0	86	0.837209		0	154	0.876623
contig_1006_1|arrow	41474	T	C	0	85	0.847059		0	117	0.940171
contig_1006_1|arrow	41517	T	C	0	67	1		0	131	0.916031
contig_1006_1|arrow	41919	C	T	0	65	0.876923		0	126	0.912698
contig_1006_1|arrow	42278	C	T	0	93	0.537634		0	171	0.555556
contig_1006_1|arrow	42333	G	A	0	104	0.903846		0	188	0.978723
contig_1006_1|arrow	42339	C	T	0	104	0.894231		0	195	0.969231
contig_1006_1|arrow	42398	C	T	0	116	0.793103		0	216	0.907407
contig_1006_1|arrow	42402	G	A	0	117	0.735043		0	211	0.654028
contig_1006_1|arrow	42578	C	T	1	61	0.459016		0	110	0.736364
contig_1006_1|arrow	42610	A	G	1	56	0.5		0	102	0.686275
contig_1006_1|arrow	42638	T	C	0	60	0.983333		0	107	0.869159
contig_1006_1|arrow	42648	C	T	0	60	1		0	130	0.915385
contig_1006_1|arrow	42690	C	T	0	67	0.716418		0	121	0.735537
contig_1006_1|arrow	42767	C	T	0	114	0.833333		0	235	0.770213
contig_1006_1|arrow	42864	C	T	0	97	0.835052		0	221	0.755656
contig_1006_1|arrow	42913	G	A	0	93	0.892473		0	204	0.911765
contig_1006_1|arrow	42917	C	T	0	89	0.865169		0	206	0.864078
contig_1006_1|arrow	43306	T	C	0	79	0.658228		1	159	0.433962
contig_1006_1|arrow	43436	G	A	0	83	0.73494		0	189	0.656085
contig_1006_1|arrow	43539	C	T	0	102	0.901961		0	256	0.832031
contig_1006_1|arrow	43579	C	T	0	108	0.907407		0	254	0.866142
contig_1006_1|arrow	43644	A	G	0	93	0.88172		0	235	0.931915
contig_1006_1|arrow	43680	C	T	0	83	0.855422		0	229	0.71179
contig_1006_1|arrow	43684	G	A	0	81	0.82716		0	231	0.961039
contig_1006_1|arrow	44143	C	G	0	79	0.78481		0	101	0.841584
contig_1006_1|arrow	44172	T	A	0	57	0.824561		0	93	0.88172
contig_1006_1|arrow	44178	G	A	0	56	0.839286		0	89	0.88764
contig_1006_1|arrow	44352	C	T	0	69	0.637681		0	92	0.73913
contig_1006_1|arrow	44375	C	T	0	80	0.675		0	119	0.789916
contig_1006_1|arrow	44463	A	C	0	103	0.864078		0	171	0.77193
contig_1006_1|arrow	44554	G	A	0	86	0.837209		0	158	0.816456
contig_1006_1|arrow	44559	G	A	0	83	0.807229		0	157	0.757962
contig_1006_1|arrow	44565	G	A	0	86	0.848837		0	160	0.81875
contig_1006_1|arrow	44577	G	A	0	92	0.836957		0	165	0.812121
contig_1006_1|arrow	44606	G	A	0	94	0.87234		0	168	0.791667
contig_1006_1|arrow	44642	G	A	0	93	0.806452		0	192	0.859375
contig_1006_1|arrow	44644	G	A	0	93	0.892473		0	200	0.8
contig_1006_1|arrow	44670	G	A	0	95	0.789474		0	219	0.776256
contig_1006_1|arrow	44696	C	T	0	95	0.894737		0	249	0.767068
contig_1006_1|arrow	44782	C	T	0	118	0.661017		0	311	0.720257
contig_1006_1|arrow	44927	T	G	0	119	0.789916		0	249	0.674699
contig_1006_1|arrow	44970	G	A	0	97	0.639175		0	185	0.681081
contig_1006_1|arrow	45201	G	A	0	117	0.871795		0	290	0.986207
contig_1006_1|arrow	45249	G	A	0	120	0.783333		0	289	0.622837
contig_1006_1|arrow	45274	G	A	0	116	0.793103		0	288	0.753472
contig_1006_1|arrow	45358	C	T	0	95	0.789474		0	180	0.755556
contig_1006_1|arrow	45398	G	T	0	86	0.813953		0	181	0.834254
contig_1006_1|arrow	45447	A	T	0	109	0.642202		0	219	0.726027
contig_1006_1|arrow	45521	C	T	0	109	0.908257		0	197	0.893401
contig_1006_1|arrow	45608	CTG	TTA	0	73	0.890411		0	123	0.853659
contig_1006_1|arrow	45617	G	A	1	69	0.434783		0	114	0.763158
contig_1006_1|arrow	45786	T	C	0	47	0.531915		1	87	0.413793
contig_1006_1|arrow	47441	CTTTTCG	CTTTCG	0	44	0.659091		1	103	0.485437
contig_1006_1|arrow	47488	G	A	0	61	0.590164		1	109	0.449541
contig_1006_1|arrow	47762	G	A	0	123	0.894309		0	240	0.975
contig_1006_1|arrow	47765	T	G	0	125	0.84		0	242	0.826446
contig_1006_1|arrow	47830	G	A	0	109	0.788991		0	214	0.780374
contig_1006_1|arrow	47833	C	T	0	103	0.776699		0	214	0.714953
contig_1006_1|arrow	47955	G	A	0	82	0.695122		0	161	0.565217
contig_1006_1|arrow	47989	G	A	0	82	0.621951		0	124	0.709677
contig_1006_1|arrow	48058	T	C	1	64	0.28125		1	130	0.192308
contig_1006_1|arrow	48175	A	G	0	62	0.854839		0	131	0.740458
contig_1006_1|arrow	48226	C	A	0	66	0.924242		0	127	0.913386
contig_1006_1|arrow	48424	C	T	0	111	0.792793		0	168	0.702381
contig_1006_1|arrow	48452	G	A	1	111	0.477477		0	190	0.515789
contig_1006_1|arrow	48547	T	C	1	119	0.453782		0	202	0.613861
contig_1006_1|arrow	48549	G	A	0	123	0.747967		0	210	0.819048
contig_1006_1|arrow	48638	T	C	0	78	0.615385		0	167	0.760479
contig_1006_1|arrow	48806	G	A	0	65	0.846154		0	118	0.720339
contig_1006_1|arrow	48827	T	C	0	44	0.5		1	122	0.393443
contig_1006_1|arrow	49007	C	T	0	97	0.649485		0	207	0.642512
contig_1006_1|arrow	49029	AGCG	GGCA	0	94	0.606383		0	199	0.557789
contig_1006_1|arrow	49131	A	G	0	77	0.714286		0	154	0.727273
contig_1006_1|arrow	49137	G	A	0	75	0.786667		0	149	0.899329
contig_1006_1|arrow	49546	G	C	0	45	0.666667		1	104	0.413462
contig_1006_1|arrow	49630	G	T	1	66	0.575758		0	110	0.545455
contig_1006_1|arrow	49660	G	A	0	83	0.831325		0	134	0.761194
contig_1006_1|arrow	49663	C	T	0	85	0.882353		0	148	0.972973
contig_1006_1|arrow	49764	C	T	0	103	0.873786		0	230	0.891304
contig_1006_1|arrow	49803	C	T	0	96	0.729167		0	206	0.601942
contig_1006_1|arrow	49820	C	T	0	82	0.573171		0	182	0.747253
contig_1006_1|arrow	49834	A	G	0	79	0.734177		0	183	0.73224
contig_1006_1|arrow	49927	AA	GG	0	75	0.853333		0	151	0.715232
contig_1006_1|arrow	49941	C	T	0	90	0.766667		0	179	0.681564
contig_1006_1|arrow	49967	G	A	0	110	0.763636		0	211	0.763033
contig_1006_1|arrow	50157	A	G	0	119	0.798319		0	248	0.814516
contig_1006_1|arrow	50766	T	C	0	33	0.575758		0	111	0.711712
contig_1006_1|arrow	51254	TCCCCCACG	TCCCCACG	0	45	0.488889		0	94	0.648936
contig_1006_1|arrow	51359	T	C	0	55	0.545455		0	101	0.732673
contig_1006_1|arrow	51664	G	A	0	51	0.941176		0	134	0.858209
contig_1006_1|arrow	51832	A	T	0	97	0.762887		0	248	0.806452
contig_1006_1|arrow	51915	C	T	0	100	0.8		0	272	0.856618
contig_1006_1|arrow	52502	A	T	0	89	0.876404		0	164	0.97561
contig_1006_1|arrow	52920	C	T	0	96	0.8125		0	118	0.915254
contig_1006_1|arrow	53800	G	A	0	66	0.772727		0	125	0.752
contig_1006_1|arrow	53834	A	G	0	68	0.823529		0	125	0.752
contig_1006_1|arrow	54293	C	T	0	83	0.86747		0	123	0.894309
contig_1006_1|arrow	54488	G	A	0	79	0.518987		0	129	0.697674
contig_1006_1|arrow	54654	GAAATC	GAATC	0	100	0.63		0	85	0.741176
contig_1006_1|arrow	54781	C	T	0	61	0.836066		0	93	0.849462
contig_1006_1|arrow	54908	GG	AA	0	31	0.677419		0	86	0.77907
contig_1006_1|arrow	55420	C	T	0	43	0.72093		0	88	0.852273
contig_1006_1|arrow	55575	G	A	0	51	0.568627		0	118	0.762712
contig_1006_1|arrow	55877	G	T	0	51	0.803922		0	129	0.643411
contig_1006_1|arrow	56015	T	A	0	52	0.673077		0	120	0.625
contig_1006_1|arrow	56424	G	A	0	55	0.963636		0	96	0.895833
contig_1007_1|arrow	277	C	T	1	76	0.697368		1	202	0.405941
contig_1007_1|arrow	611	G	A	0	55	0.818182		0	123	0.739837
contig_1007_1|arrow	1804	C	T	0	62	0.935484		0	119	0.714286
contig_1007_1|arrow	1810	C	T	0	63	0.904762		0	123	0.845528
contig_1007_1|arrow	2225	C	T	0	57	0.877193		0	131	0.709924
contig_1007_1|arrow	2792	G	A	0	50	0.8		0	117	0.641026
contig_1007_1|arrow	3215	G	A	0	75	0.866667		0	170	0.870588
contig_1007_1|arrow	3385	C	T	0	39	0.692308		0	89	0.674157
contig_1007_1|arrow	3405	G	A	0	43	0.674419		0	91	0.681319
contig_1007_1|arrow	3594	C	T	0	66	0.818182		0	100	0.7
contig_1007_1|arrow	4069	C	T	0	75	0.773333		0	128	0.804688
contig_1007_1|arrow	4289	C	T	0	76	0.815789		0	161	0.826087
contig_1007_1|arrow	4638	C	T	0	45	0.933333		0	92	0.826087
contig_1007_1|arrow	4656	G	A	0	53	0.90566		0	101	0.821782
contig_1007_1|arrow	4673	C	T	0	62	0.806452		0	123	0.796748
contig_1007_1|arrow	5191	G	A	0	73	0.753425		0	133	0.736842
contig_1007_1|arrow	5295	C	A	0	71	0.873239		0	127	0.818898
contig_1007_1|arrow	5671	C	T	0	87	0.747126		0	124	0.75
contig_1007_1|arrow	7424	C	A	0	68	0.911765		0	104	0.807692
contig_1007_1|arrow	7518	C	T	0	73	0.931507		0	108	0.805556
contig_1007_1|arrow	7523	C	T	0	71	0.943662		0	107	0.813084
contig_1007_1|arrow	8214	C	T	0	70	0.942857		0	134	0.902985
contig_1007_1|arrow	8430	T	A	1	71	0.605634		1	112	0.625
contig_1007_1|arrow	8568	C	T	0	47	0.787234		0	85	0.8
contig_1007_1|arrow	8720	G	A	0	45	0.755556		0	94	0.861702
contig_1007_1|arrow	12967	A	G	0	46	0.586957		0	100	0.87
contig_1007_1|arrow	13063	T	C	0	64	0.5625		0	134	0.738806
contig_1007_1|arrow	13437	G	A	1	70	0.371429		0	102	0.558824
contig_1007_1|arrow	13502	A	G	1	68	0.470588		0	126	0.690476
contig_1007_1|arrow	13568	A	G	1	77	0.38961		0	146	0.712329
contig_1007_1|arrow	13712	G	A	0	59	0.542373		1	116	0.396552
contig_1007_1|arrow	13749	A	G	1	62	0.483871		0	126	0.698413
contig_1007_1|arrow	14295	G	A	1	70	0.485714		0	119	0.663866
contig_1007_1|arrow	14649	A	G	1	64	0.421875		0	124	0.75
contig_1007_1|arrow	14906	A	G	1	80	0.4125		0	97	0.670103
contig_1007_1|arrow	14952	T	C	1	69	0.405797		0	91	0.648352
contig_1007_1|arrow	15216	C	T	0	59	0.542373		1	89	0.41573
contig_1007_1|arrow	15586	A	G	1	102	0.441176		0	125	0.632
contig_1007_1|arrow	17165	T	C	1	89	0.460674		0	127	0.653543
contig_1007_1|arrow	17410	C	T	1	85	0.423529		0	115	0.643478
contig_1007_1|arrow	18529	G	A	0	83	0.60241		0	160	0.58125
contig_1007_1|arrow	19040	C	T	1	57	0.491228		1	125	0.408
contig_1007_1|arrow	21381	C	A	0	96	0.822917		0	79	1
contig_1007_1|arrow	21980	G	A	0	77	0.558442		0	114	0.640351
contig_1007_1|arrow	22252	T	C	0	79	0.506329		0	140	0.664286
contig_1007_1|arrow	22344	G	A	0	79	0.518987		0	126	0.690476
contig_1007_1|arrow	22639	T	C	0	53	0.54717		1	130	0.430769
contig_1007_1|arrow	22948	G	A	1	61	0.47541		0	134	0.61194
contig_1007_1|arrow	24089	T	C	0	71	0.591549		0	117	0.649573
contig_1007_1|arrow	24312	T	C	0	68	0.529412		0	132	0.689394
contig_1007_1|arrow	24872	C	T	1	77	0.454545		0	142	0.640845
contig_1007_1|arrow	26460	T	A	1	97	0.371134		0	158	0.651899
contig_1007_1|arrow	29124	C	T	1	82	0.414634		0	131	0.671756
contig_1007_1|arrow	29383	T	C	0	75	0.56		0	132	0.613636
contig_1007_1|arrow	30163	C	T	0	71	0.746479		0	95	0.621053
contig_1007_1|arrow	30394	C	T	1	81	0.481481		0	121	0.644628
contig_1007_1|arrow	30664	C	T	1	93	0.44086		0	103	0.631068
contig_1007_1|arrow	31054	C	T	0	77	0.545455		0	108	0.564815
contig_1007_1|arrow	31067	C	T	0	79	0.544304		0	114	0.578947
contig_1007_1|arrow	31186	T	C	1	74	0.472973		1	115	0.486957
contig_1007_1|arrow	31523	A	G	0	79	0.493671		0	144	0.611111
contig_1007_1|arrow	31709	C	T	0	104	0.894231		0	158	0.879747
contig_1007_1|arrow	31740	C	T	0	105	0.847619		0	163	0.834356
contig_1007_1|arrow	33038	C	T	0	57	0.824561		1	103	0.582524
contig_1007_1|arrow	42655	TCCT	CCCC	0	63	0.952381		0	91	0.857143
contig_1007_1|arrow	42665	ACCC	GCCT	0	66	0.878788		0	90	0.855556
contig_1007_1|arrow	42675	A	C	0	64	0.828125		0	91	0.824176
contig_1007_1|arrow	45618	T	A	0	85	0.564706		0	106	0.59434
contig_1007_1|arrow	46017	T	G	0	84	0.559524		0	115	0.643478
contig_1007_1|arrow	51481	CAAAAATTTATTT	CAAAAAATTTATTT	0	87	0.931034		0	116	0.87931
contig_1007_1|arrow	52566	C	T	0	85	0.976471		0	105	0.904762
contig_1007_1|arrow	52964	C	G	0	83	0.843373		0	173	0.716763
contig_1007_1|arrow	53434	T	C	0	93	0.849462		0	99	0.919192
contig_1007_1|arrow	53505	C	A	0	78	0.846154		0	132	0.765152
contig_1007_1|arrow	53842	G	A	0	91	0.736264		0	159	0.81761
contig_1007_1|arrow	54131	AATCA	AATCATCA	0	92	0.73913		0	199	0.758794
contig_1007_1|arrow	56024	TGTGG	TG	0	93	0.849462		0	154	0.844156
contig_1007_1|arrow	56249	T	C	1	95	0.505263		0	121	0.53719
contig_1007_1|arrow	58661	C	T	0	115	0.808696		0	182	0.873626
contig_1007_1|arrow	58679	GGCG	AGCA	0	107	0.785047		0	161	0.869565
contig_1007_1|arrow	58763	T	C	1	102	0.401961		0	151	0.695364
contig_1007_1|arrow	58944	TG	CA	0	93	0.913978		0	129	0.922481
contig_1007_1|arrow	58971	C	T	0	92	0.847826		0	135	0.844444
contig_1007_1|arrow	59010	G	A	0	112	0.75		0	187	0.754011
contig_1007_1|arrow	59054	C	T	0	104	0.759615		0	170	0.770588
contig_1007_1|arrow	59561	G	A	1	68	0.426471		1	102	0.509804
contig_1007_1|arrow	59907	A	G	0	82	0.95122		0	112	0.875
contig_1007_1|arrow	59929	C	T	0	96	0.947917		0	127	0.88189
contig_1007_1|arrow	59935	TAAT	CAAC	0	98	0.94898		0	133	0.917293
contig_1007_1|arrow	59944	GT	AG	0	102	0.980392		0	129	0.914729
contig_1007_1|arrow	59949	G	A	0	98	0.857143		0	128	0.78125
contig_1007_1|arrow	59951	G	A	0	98	0.989796		0	127	0.913386
contig_1007_1|arrow	59970	C	T	0	95	0.884211		0	140	0.878571
contig_1007_1|arrow	60020	T	A	0	79	0.860759		0	147	0.809524
contig_1007_1|arrow	60046	T	A	0	61	0.819672		0	133	0.909774
contig_1007_1|arrow	60052	C	T	0	59	0.949153		0	113	0.849558
contig_1007_1|arrow	60221	T	C	0	59	0.898305		0	116	0.87931
contig_1007_1|arrow	60228	C	T	0	57	0.54386		1	119	0.478992
contig_1007_1|arrow	60230	G	A	0	55	0.581818		0	118	0.669492
contig_1007_1|arrow	60274	G	A	0	56	0.892857		0	117	0.863248
contig_1007_1|arrow	60316	G	A	0	46	0.913043		0	126	0.888889
contig_1007_1|arrow	60409	T	C	0	64	0.53125		0	108	0.555556
contig_1007_1|arrow	60760	C	T	0	93	0.806452		0	160	0.79375
contig_1007_1|arrow	60770	C	T	0	90	0.811111		0	156	0.794872
contig_1007_1|arrow	60787	T	C	0	87	0.758621		0	151	0.86755
contig_1007_1|arrow	60829	A	C	0	70	0.828571		0	120	0.766667
contig_1007_1|arrow	60859	T	C	0	62	1		0	106	0.90566
contig_1007_1|arrow	61003	C	T	0	41	0.97561		0	104	0.894231
contig_1007_1|arrow	61074	C	G	0	87	0.586207		1	208	0.480769
contig_1007_1|arrow	61120	T	C	0	118	0.669492		0	236	0.639831
contig_1007_1|arrow	61132	G	A	0	121	0.917355		0	251	0.996016
contig_1007_1|arrow	61147	C	T	0	114	0.885965		0	249	0.883534
contig_1007_1|arrow	61174	C	T	0	102	0.882353		0	207	0.884058
contig_1007_1|arrow	61192	C	T	0	90	0.877778		0	155	0.864516
contig_1007_1|arrow	61195	C	T	0	89	0.865169		0	153	0.875817
contig_1007_1|arrow	61272	A	G	1	33	0.363636		0	95	0.610526
contig_1007_1|arrow	61812	G	A	0	42	0.52381		0	90	0.533333
contig_1007_1|arrow	61843	G	A	0	50	0.54		0	93	0.55914
contig_1007_1|arrow	62340	C	T	0	76	0.815789		0	183	0.852459
contig_1007_1|arrow	62370	T	A	0	87	0.827586		0	176	0.738636
contig_1007_1|arrow	62392	C	T	0	87	0.758621		0	176	0.8125
contig_1007_1|arrow	62406	G	A	0	86	0.825581		0	169	0.745562
contig_1007_1|arrow	62421	T	A	0	81	0.851852		0	164	0.737805
contig_1007_1|arrow	62761	C	T	0	56	0.803571		0	91	0.494505
contig_1007_1|arrow	62763	A	G	0	55	0.709091		0	94	0.712766
contig_1007_1|arrow	62769	C	G	0	56	0.714286		0	99	0.727273
contig_1007_1|arrow	62795	A	G	0	50	0.98		0	108	0.87963
contig_1007_1|arrow	62868	CTATCA	TTACCG	0	54	1		0	134	0.813433
contig_1007_1|arrow	62886	TG	AA	0	54	0.907407		0	121	0.768595
contig_1007_1|arrow	62907	A	T	0	61	0.639344		0	125	0.544
contig_1007_1|arrow	62929	C	A	0	60	0.633333		0	120	0.583333
contig_1007_1|arrow	62961	C	T	0	57	0.877193		0	118	0.855932
contig_1007_1|arrow	63036	A	G	0	67	0.970149		0	112	0.910714
contig_1007_1|arrow	63045	TGCT	CGCC	0	65	0.953846		0	106	0.90566
contig_1007_1|arrow	63569	A	G	0	54	0.833333		0	106	0.528302
contig_1007_1|arrow	64067	T	C	0	94	0.989362		0	114	0.894737
contig_1007_1|arrow	64082	T	C	0	101	1		0	128	0.890625
contig_1007_1|arrow	64088	T	C	0	106	1		0	120	0.883333
contig_1007_1|arrow	64127	C	T	0	110	0.781818		0	148	0.878378
contig_1007_1|arrow	64145	T	C	0	113	0.831858		0	182	0.978022
contig_1007_1|arrow	64223	T	G	0	112	0.642857		0	197	0.64467
contig_1007_1|arrow	64256	T	C	0	108	0.675926		0	206	0.640777
contig_1007_1|arrow	64269	T	C	0	93	0.688172		0	198	0.616162
contig_1007_1|arrow	64448	G	A	1	65	0.461538		1	129	0.403101
contig_1007_1|arrow	64628	TACG	CACA	0	75	0.813333		0	127	0.653543
contig_1007_1|arrow	64649	C	T	0	71	0.704225		0	128	0.53125
contig_1007_1|arrow	64721	T	A	0	75	0.826667		0	200	0.83
contig_1007_1|arrow	64749	C	T	1	76	0.394737		1	196	0.280612
contig_1007_1|arrow	65042	AGGC	GGGA	0	71	0.957746		0	109	0.880734
contig_1007_1|arrow	65098	C	T	0	71	0.633803		0	127	0.708661
contig_1007_1|arrow	65188	C	T	0	76	0.513158		0	134	0.701493
contig_1007_1|arrow	65857	G	A	0	60	0.533333		1	122	0.467213
contig_1007_1|arrow	66004	C	T	1	58	0.482759		0	87	0.62069
contig_1007_1|arrow	66198	G	T	0	64	0.515625		0	113	0.539823
contig_1007_1|arrow	66275	T	C	0	64	0.609375		1	87	0.402299
contig_1007_1|arrow	66453	G	A	0	67	0.522388		1	115	0.469565
contig_1007_1|arrow	66469	G	A	0	73	0.561644		1	114	0.473684
contig_1007_1|arrow	67042	ATTTTATTG	ATTTTTATTG	0	56	0.482143		1	87	0.448276
contig_1007_1|arrow	67242	C	T	0	55	0.563636		1	111	0.378378
contig_1007_1|arrow	67321	A	G	1	59	0.457627		0	133	0.654135
contig_1007_1|arrow	67714	C	T	0	92	0.847826		0	138	0.934783
contig_1007_1|arrow	67956	TTT	ATG	0	99	0.767677		0	171	0.760234
contig_1007_1|arrow	67978	C	T	0	96	0.65625		0	165	0.854545
contig_1007_1|arrow	68000	C	A	0	98	0.877551		0	164	0.981707
contig_1007_1|arrow	68309	C	G	0	85	0.6		0	155	0.729032
contig_1007_1|arrow	68459	A	G	1	61	0.360656		0	124	0.629032
contig_1007_1|arrow	68579	CATC	TATT	0	76	0.842105		0	148	0.945946
contig_1007_1|arrow	69021	G	A	0	64	0.921875		0	130	0.915385
contig_1007_1|arrow	69041	G	A	0	61	0.934426		0	124	0.903226
contig_1007_1|arrow	69047	T	C	0	63	0.936508		0	120	0.908333
contig_1007_1|arrow	69053	A	G	0	63	0.936508		0	120	0.908333
contig_1007_1|arrow	69307	C	T	0	85	0.835294		0	116	0.905172
contig_1007_1|arrow	69337	C	T	0	72	0.833333		0	118	0.855932
contig_1007_1|arrow	69377	G	A	0	82	0.792683		0	98	0.816327
contig_1007_1|arrow	69388	A	G	0	80	0.8625		0	101	0.831683
contig_1007_1|arrow	69398	A	G	0	74	0.851351		0	100	0.8
contig_1007_1|arrow	69417	A	G	0	78	0.74359		0	101	0.811881
contig_1007_1|arrow	69428	C	T	0	80	0.75		0	97	0.814433
contig_1007_1|arrow	69502	C	T	0	75	0.733333		0	103	0.92233
contig_1007_1|arrow	69599	G	A	0	66	0.878788		0	124	0.879032
contig_1007_1|arrow	69663	A	G	0	75	0.8		0	124	0.870968
contig_1007_1|arrow	69688	A	G	0	72	0.847222		0	104	0.846154
contig_1007_1|arrow	69753	C	T	0	83	0.879518		0	98	0.897959
contig_1007_1|arrow	69805	C	T	0	99	0.787879		0	123	0.837398
contig_1007_1|arrow	69865	C	T	0	102	0.794118		0	134	0.902985
contig_1007_1|arrow	70121	G	A	1	86	0.406977		0	140	0.678571
contig_1007_1|arrow	70200	G	A	1	83	0.481928		0	168	0.738095
contig_1007_1|arrow	70322	G	A	1	93	0.526882		0	197	0.690355
contig_1007_1|arrow	70559	G	A	0	112	0.848214		0	234	0.833333
contig_1007_1|arrow	71313	CTTTTTTTATATTAAATAAA	CTTTTTTATATTAAATAAA	0	116	0.810345		0	206	0.752427
contig_1007_1|arrow	72111	G	A	0	110	0.9		0	192	0.776042
contig_1007_1|arrow	72467	C	A	0	117	0.905983		0	210	0.880952
contig_1007_1|arrow	72496	C	T	0	105	0.761905		0	234	0.735043
contig_1007_1|arrow	72580	G	A	0	110	0.809091		0	197	0.791878
contig_1007_1|arrow	72761	G	A	0	109	0.834862		1	196	0.709184
contig_1007_1|arrow	73128	C	T	0	121	0.801653		0	248	0.842742
contig_1007_1|arrow	73144	G	A	0	115	0.756522		0	252	0.777778
contig_1007_1|arrow	73171	C	T	0	99	0.858586		0	222	0.783784
contig_1007_1|arrow	73192	A	G	0	102	0.901961		0	212	0.79717
contig_1007_1|arrow	73536	C	T	0	106	0.877358		0	216	0.731481
contig_1007_1|arrow	73578	G	A	0	116	0.87931		0	199	0.723618
contig_1007_1|arrow	74143	G	A	0	108	0.842593		0	136	0.779412
contig_1007_1|arrow	74788	G	A	0	124	0.693548		0	143	0.566434
contig_1007_1|arrow	75247	A	G	0	107	0.728972		0	255	0.603922
contig_1007_1|arrow	75694	G	A	1	118	0.677966		0	229	0.764192
contig_1007_1|arrow	75760	C	T	0	81	0.703704		0	171	0.789474
contig_1007_1|arrow	75881	G	A	0	93	0.591398		0	189	0.740741
contig_1007_1|arrow	75923	C	T	0	115	0.782609		0	238	0.689076
contig_1007_1|arrow	76025	C	A	0	88	0.806818		0	266	0.906015
contig_1007_1|arrow	76045	C	T	0	91	0.835165		0	237	0.843882
contig_1007_1|arrow	76053	C	T	0	94	0.776596		0	238	0.756303
contig_1007_1|arrow	76070	G	A	0	95	0.684211		0	242	0.752066
contig_1007_1|arrow	76591	T	A	0	93	0.817204		0	256	0.855469
contig_1007_1|arrow	76596	TAAATAATTG	TAATAATTG	0	87	0.83908		0	236	0.877119
contig_1007_1|arrow	76670	G	A	0	94	0.797872		0	250	0.768
contig_1007_1|arrow	76784	T	A	0	85	0.776471		0	223	0.668161
contig_1007_1|arrow	77190	A	T	0	95	0.831579		0	126	0.873016
contig_1007_1|arrow	77469	C	T	0	37	1		0	125	0.888
contig_1007_1|arrow	77478	T	C	0	32	0.96875		0	114	0.850877
contig_1007_1|arrow	77567	G	A	1	77	0.779221		1	149	0.530201
contig_1007_1|arrow	80094	G	A	1	105	0.52381		1	157	0.401274
contig_1007_1|arrow	80465	G	A	0	118	0.779661		0	345	0.863768
contig_1007_1|arrow	81407	A	T	0	112	0.857143		0	175	0.777143
contig_1007_1|arrow	81577	AGGGGCA	AGGGCA	0	120	0.825		0	168	0.833333
contig_1007_1|arrow	81600	T	A	0	102	0.803922		0	173	0.884393
contig_1007_1|arrow	81784	C	T	0	116	0.905172		0	198	0.949495
contig_1007_1|arrow	81790	G	A	0	115	0.904348		0	200	0.95
contig_1007_1|arrow	82693	G	A	0	102	0.901961		0	119	0.932773
contig_1007_1|arrow	83055	C	T	0	111	0.783784		0	113	0.761062
contig_1007_1|arrow	83497	G	A	0	96	0.739583		0	249	0.803213
contig_1007_1|arrow	83501	A	G	0	96	0.729167		1	242	0.487603
contig_1007_1|arrow	83751	G	A	0	93	0.83871		1	247	0.619433
contig_1007_1|arrow	83887	C	T	0	93	0.72043		0	195	0.820513
contig_1007_1|arrow	84189	G	A	0	96	0.770833		0	137	0.883212
contig_1007_1|arrow	84214	C	T	0	92	0.880435		0	143	0.783217
contig_1007_1|arrow	84236	T	C	0	92	0.923913		0	128	0.84375
contig_1007_1|arrow	84265	C	T	0	94	0.617021		0	137	0.781022
contig_1007_1|arrow	84282	G	A	0	92	0.663043		0	138	0.797101
contig_1007_1|arrow	84624	C	T	0	102	0.931373		0	122	0.860656
contig_1007_1|arrow	84732	C	T	0	94	0.957447		0	125	0.864
contig_1007_1|arrow	84935	C	T	0	61	0.885246		0	121	0.768595
contig_1007_1|arrow	84941	C	T	0	63	0.873016		0	120	0.908333
contig_1007_1|arrow	85319	C	T	0	62	0.967742		1	132	0.856061
contig_1007_1|arrow	85341	G	A	0	57	0.964912		1	131	0.862595
contig_1007_1|arrow	85356	C	T	0	56	0.857143		0	132	0.727273
contig_1007_1|arrow	85386	C	T	0	57	0.842105		0	129	0.767442
contig_1007_1|arrow	85422	C	T	1	54	0.888889		1	118	0.864407
contig_1007_1|arrow	85923	G	A	0	77	0.844156		0	139	0.841727
contig_1007_1|arrow	86516	C	T	0	54	0.759259		0	123	0.780488
contig_1007_1|arrow	86536	G	A	0	60	0.783333		0	125	0.792
contig_1007_1|arrow	86725	C	T	0	71	0.816901		0	96	0.65625
contig_1007_1|arrow	87200	C	T	0	94	0.797872		0	176	0.676136
contig_1007_1|arrow	87406	C	T	0	84	0.821429		0	132	0.893939
contig_1007_1|arrow	87420	C	T	0	82	0.768293		0	140	0.792857
contig_1007_1|arrow	87769	C	T	0	118	0.745763		0	319	0.836991
contig_1007_1|arrow	87787	G	A	0	87	0.747126		0	294	0.826531
contig_1007_1|arrow	87804	C	T	0	81	0.864198		0	287	0.745645
contig_1007_1|arrow	88322	G	A	0	92	0.793478		0	190	0.694737
contig_1007_1|arrow	88339	C	T	0	99	0.878788		0	198	0.984848
contig_1007_1|arrow	88426	C	A	1	90	0.777778		0	198	0.772727
contig_1007_1|arrow	88607	C	T	0	99	0.848485		0	196	0.647959
contig_1007_1|arrow	88689	G	A	0	100	0.73		0	206	0.660194
contig_1007_1|arrow	88703	G	A	0	86	0.883721		0	214	0.892523
contig_1007_1|arrow	88802	C	T	0	87	0.758621		0	203	0.763547
contig_1007_1|arrow	88925	G	A	0	83	0.831325		0	215	0.809302
contig_1007_1|arrow	89159	G	C	0	97	0.659794		0	184	0.657609
contig_1007_1|arrow	89814	C	A	0	95	0.842105		0	183	0.819672
contig_1007_1|arrow	90101	G	A	0	90	0.655556		0	223	0.650224
contig_1007_1|arrow	90151	G	A	0	116	0.689655		0	234	0.653846
contig_1007_1|arrow	90161	G	A	0	117	0.854701		0	250	0.848
contig_1007_1|arrow	90958	C	T	0	53	0.754717		0	85	0.835294
contig_1007_1|arrow	91387	T	C	0	40	0.8		0	128	0.546875
contig_1007_1|arrow	91437	C	T	0	34	0.823529		0	94	0.702128
contig_1007_1|arrow	91577	G	A	1	62	0.596774		0	117	0.65812
contig_1007_1|arrow	91601	C	T	1	74	0.608108		0	125	0.672
contig_1007_1|arrow	91712	C	G	0	91	0.945055		0	126	0.880952
contig_1007_1|arrow	91779	G	A	0	69	0.985507		0	127	0.874016
contig_1007_1|arrow	92301	T	C	1	34	0.470588		0	99	0.626263
contig_1007_1|arrow	92311	T	C	0	44	0.954545		0	101	0.881188
contig_1007_1|arrow	92377	C	T	1	42	0.47619		0	103	0.747573
contig_1007_1|arrow	92393	A	G	0	46	0.913043		0	101	0.821782
contig_1007_1|arrow	92429	G	A	0	41	0.804878		0	102	0.823529
contig_1007_1|arrow	125987	T	G	0	91	1		0	123	0.894309
contig_1007_1|arrow	136263	G	A	1	88	0.465909		0	61	0.655738
contig_1007_1|arrow	141178	ATAAC	TTAAA	0	78	0.512821		0	76	0.578947
contig_1007_1|arrow	141204	ATTTTAAATTAATTAAA	ATTTTTAAATTAATTAAA	0	75	0.506667		1	76	0.434211
contig_1007_1|arrow	142015	G	A	0	96	0.708333		0	62	0.564516
contig_1007_1|arrow	142020	T	A	0	94	0.702128		0	62	0.564516
contig_1007_1|arrow	142099	G	T	0	82	0.621951		0	58	0.810345
contig_1007_1|arrow	142480	CTTTTTAAAATG	CTTTTAAAATG	0	96	0.635417		0	93	0.784946
contig_1007_1|arrow	142536	A	G	0	121	0.628099		0	101	0.722772
contig_1007_1|arrow	142560	C	T	0	131	0.603053		0	103	0.68932
contig_1007_1|arrow	143383	TAAAAAAACCAT	TAAAAAAAACCAT	0	60	0.516667		1	105	0.304762
contig_1007_1|arrow	145900	A	G	1	83	0.457831		0	94	0.648936
contig_1007_1|arrow	146839	A	G	0	87	0.54023		0	100	0.73
contig_1007_1|arrow	148861	T	A	1	81	0.493827		0	99	0.636364
contig_1007_1|arrow	150395	CTTCG	CTCG	1	82	0.378049		0	122	0.565574
contig_1007_1|arrow	152663	T	C	0	56	0.678571		0	121	0.694215
contig_1007_1|arrow	153119	T	C	0	44	0.818182		1	87	0.402299
contig_1007_1|arrow	153321	G	A	0	85	0.658824		1	94	0.510638
contig_1007_1|arrow	153455	G	T	0	57	0.666667		1	100	0.44
contig_1007_1|arrow	154382	CATGAGG	TATG	0	82	0.817073		1	82	0.756098
contig_1007_1|arrow	154540	T	C	0	73	0.726027		0	87	0.563218
contig_1007_1|arrow	154937	G	A	0	77	0.831169		0	90	0.566667
contig_1007_1|arrow	155738	A	T	1	59	0.610169		0	104	0.75
contig_1007_1|arrow	155965	A	G	1	68	0.397059		0	101	0.792079
contig_1007_1|arrow	156461	T	G	0	79	0.594937		0	128	0.71875
contig_1007_1|arrow	156601	A	G	0	115	0.66087		0	205	0.57561
contig_1007_1|arrow	156634	G	A	0	102	0.568627		0	193	0.549223
contig_1007_1|arrow	157114	A	G	1	62	0.419355		0	109	0.651376
contig_1007_1|arrow	157125	C	T	0	69	0.449275		0	106	0.650943
contig_1007_1|arrow	157630	A	G	0	68	0.544118		0	120	0.666667
contig_1007_1|arrow	158088	C	A	0	81	0.654321		1	88	0.443182
contig_1007_1|arrow	158588	T	C	0	102	0.617647		1	105	0.428571
contig_1007_1|arrow	159463	G	A	0	99	0.525253		0	97	0.618557
contig_1007_1|arrow	159640	A	G	0	92	0.521739		0	113	0.672566
contig_1007_1|arrow	159803	T	C	0	85	0.564706		0	87	0.793103
contig_1007_1|arrow	159971	C	T	1	83	0.493976		0	72	0.569444
contig_1007_1|arrow	160170	A	G	1	80	0.425		0	118	0.70339
contig_1007_1|arrow	160218	TAATT	TATT	0	59	0.542373		1	101	0.445545
contig_1007_1|arrow	160244	C	T	0	50	0.62		0	98	0.530612
contig_1007_1|arrow	160259	A	G	0	48	0.791667		0	100	0.56
contig_1007_1|arrow	160451	A	G	0	71	0.647887		1	122	0.45082
contig_1007_1|arrow	160884	A	G	0	83	0.542169		1	84	0.488095
contig_1007_1|arrow	160897	G	A	0	90	0.544444		0	81	0.530864
contig_1007_1|arrow	160985	C	T	0	92	0.619565		0	81	0.555556
contig_1007_1|arrow	161169	T	C	1	79	0.455696		0	89	0.707865
contig_1007_1|arrow	161194	C	T	1	93	0.473118		0	104	0.721154
contig_1007_1|arrow	161299	G	A	0	96	0.552083		0	114	0.710526
contig_1007_1|arrow	161468	A	T	0	51	0.666667		0	92	0.891304
contig_1007_1|arrow	161499	A	G	0	63	0.587302		0	114	0.859649
contig_1007_1|arrow	161546	T	C	0	80	0.5125		0	124	0.830645
contig_1007_1|arrow	161585	C	A	0	94	0.542553		0	119	0.705882
contig_1007_1|arrow	161611	A	G	0	90	0.588889		0	113	0.699115
contig_1008_1|arrow	291	C	T	1	85	0.423529		0	86	0.697674
contig_1008_1|arrow	537	G	A	0	84	0.511905		0	112	0.758929
contig_1008_1|arrow	754	T	C	0	88	0.511364		0	118	0.70339
contig_1008_1|arrow	951	C	T	0	103	0.786408		0	155	0.63871
contig_1008_1|arrow	1036	T	C	0	83	0.771084		0	119	0.806723
contig_1008_1|arrow	1129	C	T	0	105	0.590476		0	113	0.814159
contig_1008_1|arrow	1154	GTTATATATATAG	ATTATATATATAG	1	101	0.366337		0	112	0.464286
contig_1008_1|arrow	1215	TAAAAATTATAAAAG	TAAAATTATAAAAG	0	133	0.631579		0	128	0.609375
contig_1008_1|arrow	1235	C	T	0	129	0.689922		0	130	0.553846
contig_1008_1|arrow	1449	ACTT	ATCTC	0	55	0.927273		0	87	0.885057
contig_1008_1|arrow	1456	G	T	0	70	0.842857		0	101	0.524752
contig_1008_1|arrow	1496	G	A	0	90	0.966667		0	130	0.7
contig_1008_1|arrow	1501	T	C	0	90	0.522222		0	137	0.576642
contig_1008_1|arrow	1514	C	T	0	90	0.6		0	145	0.868966
contig_1008_1|arrow	1528	G	A	0	98	0.673469		0	142	0.887324
contig_1008_1|arrow	1657	ACCGT	ACGT	1	124	0.306452		1	151	0.152318
contig_1008_1|arrow	1773	TAAAAAATACT	TAAAAAAATACT	0	98	0.622449		0	152	0.769737
contig_1008_1|arrow	1793	ATA	ATTA	0	101	0.811881		0	158	0.78481
contig_1008_1|arrow	1798	AT	CC	0	105	0.809524		0	155	0.780645
contig_1008_1|arrow	1821	G	A	0	106	0.849057		0	158	0.797468
contig_1008_1|arrow	1918	CAAATTC	CAAAATTC	0	93	0.83871		0	101	0.950495
contig_1008_1|arrow	1946	T	C	0	120	0.733333		0	96	0.875
contig_1008_1|arrow	1974	CATC	TATT	0	120	0.666667		0	101	0.752475
contig_1008_1|arrow	2015	C	T	0	123	0.869919		0	125	0.904
contig_1008_1|arrow	2029	CTTG	TTTT	0	114	0.850877		0	133	0.857143
contig_1008_1|arrow	2060	TAAAAAAATTC	TAAAAAAAATTC	0	85	0.823529		0	129	0.837209
contig_1008_1|arrow	2097	T	G	0	121	0.77686		0	159	0.861635
contig_1008_1|arrow	2112	TAAAAGAAATAC	TAAAGAAATAC	0	108	0.787037		0	151	0.92053
contig_1008_1|arrow	2124	CG	AT	0	116	0.793103		0	152	0.927632
contig_1008_1|arrow	2200	GAAAAAGT	GAAAAGT	0	84	0.880952		0	105	0.942857
contig_1008_1|arrow	2380	ATTTTTATTAATAC	ATTTTTTATTAATAC	0	72	0.569444		0	93	0.666667
contig_1008_1|arrow	2482	T	A	0	80	0.5125		0	94	0.574468
contig_1008_1|arrow	3034	A	T	0	78	0.641026		1	79	0.367089
contig_1008_1|arrow	3097	A	G	0	91	0.879121		0	118	0.847458
contig_1008_1|arrow	3106	G	A	0	91	0.835165		0	126	0.809524
contig_1008_1|arrow	3133	G	A	0	114	0.745614		0	153	0.69281
contig_1008_1|arrow	3948	T	A	0	92	0.521739		0	99	0.838384
contig_1008_1|arrow	4010	A	G	0	82	0.52439		0	106	0.726415
contig_1008_1|arrow	7573	A	C	0	83	0.506024		0	88	0.784091
contig_1008_1|arrow	7581	A	G	1	84	0.5		0	92	0.793478
contig_1008_1|arrow	7711	ATA	AA	0	94	0.574468		0	103	0.737864
contig_1008_1|arrow	7999	G	A	0	79	0.556962		0	113	0.716814
contig_1008_1|arrow	8519	A	T	0	110	0.518182		0	93	0.516129
contig_1008_1|arrow	8650	A	G	0	80	0.5375		0	102	0.686275
contig_1008_1|arrow	8897	AAT	GAG	1	71	0.43662		0	100	0.65
contig_1008_1|arrow	9140	CAT	CAAAAT	0	75	0.546667		0	85	0.705882
contig_1008_1|arrow	9650	AAT	AAATTAT	1	91	0.472527		0	91	0.857143
contig_1008_1|arrow	9826	T	G	0	96	0.5		0	110	0.727273
contig_1008_1|arrow	10050	C	T	0	94	0.521277		0	90	0.822222
contig_1008_1|arrow	19028	TGGGTA	TGGGGTA	0	112	0.857143		0	96	0.885417
contig_1008_1|arrow	19037	C	T	0	119	0.857143		0	97	0.886598
contig_1008_1|arrow	20007	C	G	0	94	0.840426		0	115	0.930435
contig_1008_1|arrow	20018	A	G	0	98	0.846939		0	117	0.931624
contig_1008_1|arrow	24064	G	A	0	87	0.885057		0	103	0.961165
contig_1008_1|arrow	24083	G	A	0	82	0.865854		0	77	0.961039
contig_1008_1|arrow	24519	T	A	1	75	0.48		0	121	0.710744
contig_1008_1|arrow	37698	T	C	1	85	0.458824		0	120	0.708333
contig_1008_1|arrow	40644	A	G	0	71	0.521127		0	91	0.681319
contig_1008_1|arrow	46038	TAGT	AAGC	0	62	0.983871		0	89	0.831461
contig_1008_1|arrow	46047	CGAG	TGAA	0	63	1		0	99	0.858586
contig_1008_1|arrow	46095	G	A	0	109	0.688073		0	138	0.637681
contig_1008_1|arrow	46203	A	T	0	116	0.663793		0	126	0.738095
contig_1008_1|arrow	47019	C	A	0	91	0.857143		0	142	0.943662
contig_1008_1|arrow	50622	A	T	0	81	0.654321		1	132	0.454545
contig_1008_1|arrow	51424	C	T	0	75	0.52		0	111	0.711712
contig_1008_1|arrow	51469	T	C	0	59	0.542373		0	96	0.697917
contig_1008_1|arrow	51498	A	G	1	47	0.446809		0	100	0.68
contig_1008_1|arrow	51511	C	T	0	56	0.946429		0	102	0.872549
contig_1008_1|arrow	51534	G	A	0	73	0.931507		0	100	0.87
contig_1008_1|arrow	51718	C	T	0	54	0.962963		0	99	0.89899
contig_1008_1|arrow	51814	G	A	0	97	0.907216		0	108	0.805556
contig_1008_1|arrow	51881	T	C	0	58	0.982759		0	121	0.909091
contig_1008_1|arrow	51888	T	C	0	58	0.982759		0	111	0.900901
contig_1008_1|arrow	52062	C	T	0	99	0.838384		0	153	0.843137
contig_1008_1|arrow	52220	G	A	0	80	0.9625		0	132	0.901515
contig_1008_1|arrow	52221	G	A	0	80	0.9375		0	135	0.896296
contig_1008_1|arrow	52238	A	G	0	76	0.947368		0	128	0.859375
contig_1008_1|arrow	52355	G	A	0	94	0.819149		0	132	0.765152
contig_1008_1|arrow	52430	C	T	0	92	0.945652		0	132	0.878788
contig_1008_1|arrow	52440	C	T	0	96	0.958333		0	127	0.889764
contig_1008_1|arrow	52659	C	T	0	75	0.866667		0	114	0.991228
contig_1008_1|arrow	52693	A	G	0	72	0.611111		0	96	0.572917
contig_1008_1|arrow	52788	A	G	1	69	0.492754		0	117	0.726496
contig_1008_1|arrow	52986	T	A	0	71	0.591549		0	98	0.693878
contig_1008_1|arrow	53056	C	T	0	99	0.858586		0	117	0.888889
contig_1008_1|arrow	53090	G	A	0	93	0.612903		0	125	0.64
contig_1008_1|arrow	53451	C	T	0	95	0.778947		0	143	0.762238
contig_1008_1|arrow	53460	C	T	0	98	0.887755		0	140	0.864286
contig_1008_1|arrow	53502	CCT	TCC	0	89	0.966292		0	132	0.848485
contig_1008_1|arrow	53607	A	G	0	73	0.931507		0	102	0.803922
contig_1008_1|arrow	53622	G	A	0	80	0.95		0	104	0.884615
contig_1008_1|arrow	53641	C	T	0	80	0.9375		0	108	0.888889
contig_1008_1|arrow	53648	G	A	0	77	0.974026		0	105	0.87619
contig_1008_1|arrow	53731	C	T	0	81	0.962963		0	130	0.846154
contig_1008_1|arrow	53766	CACCC	TACCT	0	77	0.948052		0	107	0.88785
contig_1008_1|arrow	53812	A	G	0	51	0.980392		0	88	0.852273
contig_1008_1|arrow	53846	T	C	0	39	0.692308		0	91	0.747253
contig_1008_1|arrow	54029	A	G	0	57	1		0	109	0.853211
contig_1008_1|arrow	54250	C	T	0	68	0.514706		0	100	0.68
contig_1008_1|arrow	54267	C	T	0	66	0.575758		0	108	0.685185
contig_1008_1|arrow	55367	G	A	1	43	0.511628		0	114	0.666667
contig_1008_1|arrow	57594	A	G	1	118	0.40678		0	159	0.63522
contig_1008_1|arrow	58327	T	A	0	103	0.631068		1	148	0.432432
contig_1008_1|arrow	58641	C	A	1	115	0.478261		0	151	0.708609
contig_1008_1|arrow	59374	TAAAAAAAATTTATTTTTT	TAAAAAAAAATTTATTTTTT	0	69	0.507246		1	106	0.443396
contig_1008_1|arrow	60404	T	C	0	84	0.619048		0	98	0.520408
contig_1008_1|arrow	62771	TG	CA	0	90	0.877778		0	117	0.982906
contig_1008_1|arrow	62792	C	T	0	96	0.895833		0	127	0.984252
contig_1008_1|arrow	62797	C	T	0	96	0.895833		0	126	0.984127
contig_1008_1|arrow	63403	G	A	1	87	0.45977		1	75	0.466667
contig_1008_1|arrow	63415	A	G	0	85	0.564706		0	74	0.581081
contig_1008_1|arrow	64207	T	C	1	78	0.5		0	90	0.688889
contig_1008_1|arrow	65192	C	T	0	77	0.558442		0	127	0.80315
contig_1008_1|arrow	71249	T	A	0	96	0.541667		0	120	0.691667
contig_1008_1|arrow	74581	A	G	1	88	0.5		0	151	0.701987
contig_1008_1|arrow	74959	A	G	0	83	0.506024		0	120	0.708333
contig_1008_1|arrow	75291	G	A	0	84	0.559524		0	113	0.725664
contig_1008_1|arrow	75834	ATTTTTTTTTTATTTATTTT	ATTTTTTTTTTTATTTATTTT	0	69	0.507246		0	103	0.699029
contig_1008_1|arrow	76633	G	T	0	76	0.960526		0	130	0.923077
contig_1008_1|arrow	76775	A	G	1	72	0.444444		0	110	0.790909
contig_1008_1|arrow	76845	A	C	0	60	0.566667		0	105	0.8
contig_1008_1|arrow	77486	A	T	0	74	0.5		0	97	0.659794
contig_1008_1|arrow	80824	GGG	AGT	0	79	1		0	121	0.884298
contig_1008_1|arrow	84501	C	T	1	81	0.493827		1	156	0.461538
contig_1008_1|arrow	85251	A	T	0	91	0.538462		1	159	0.465409
contig_1008_1|arrow	85961	G	A	0	83	0.771084		1	116	0.508621
contig_1008_1|arrow	86785	C	T	1	80	0.4375		0	163	0.742331
contig_1008_1|arrow	86834	A	G	0	88	0.875		0	194	0.93299
contig_1008_1|arrow	86860	C	T	0	90	0.866667		0	199	0.929648
contig_1008_1|arrow	86891	G	A	0	95	0.568421		0	196	0.770408
contig_1008_1|arrow	86911	TTAAT	TTAAC	1	95	0.431579		0	181	0.729282
contig_1008_1|arrow	87083	C	T	0	103	0.902913		0	153	0.901961
contig_1008_1|arrow	87098	C	T	0	112	0.803571		0	159	0.893082
contig_1008_1|arrow	87105	G	A	0	117	0.811966		0	162	0.895062
contig_1008_1|arrow	87148	C	T	0	110	0.663636		0	156	0.814103
contig_1008_1|arrow	87196	A	G	0	103	0.718447		0	141	0.843972
contig_1008_1|arrow	87250	CG	TA	0	81	0.876543		0	148	0.918919
contig_1008_1|arrow	87346	G	T	0	89	0.831461		0	167	0.868263
contig_1008_1|arrow	87723	A	G	0	63	0.507937		1	100	0.42
contig_1008_1|arrow	87808	T	C	0	73	0.630137		1	102	0.431373
contig_1008_1|arrow	88048	C	T	0	106	0.801887		0	151	0.807947
contig_1008_1|arrow	88064	A	G	0	119	0.781513		0	158	0.78481
contig_1008_1|arrow	88077	C	T	0	123	0.560976		0	163	0.785276
contig_1008_1|arrow	88093	C	T	0	125	0.752		0	154	0.766234
contig_1008_1|arrow	88170	TG	CA	0	115	0.8		0	155	0.832258
contig_1008_1|arrow	88218	GTC	ATT	0	99	0.818182		0	143	0.895105
contig_1008_1|arrow	88252	GATT	AATC	0	86	0.802326		0	165	0.812121
contig_1008_1|arrow	88273	C	T	0	96	0.739583		0	182	0.802198
contig_1008_1|arrow	88342	A	G	0	110	0.7		0	198	0.792929
contig_1008_1|arrow	88546	G	A	1	75	0.493333		0	156	0.666667
contig_1008_1|arrow	88617	C	T	0	85	0.529412		1	157	0.44586
contig_1008_1|arrow	88624	T	C	0	84	0.52381		1	158	0.443038
contig_1008_1|arrow	88733	T	C	0	101	0.742574		0	175	0.84
contig_1008_1|arrow	88810	G	A	0	91	0.648352		0	149	0.90604
contig_1008_1|arrow	88919	T	C	0	94	0.553191		1	132	0.454545
contig_1008_1|arrow	89041	G	A	0	92	0.858696		0	138	0.963768
contig_1008_1|arrow	89579	ATTTTTTTTTAATTTTATTG	ATTTTTTTTAATTTTATTG	1	60	0.466667		0	108	0.740741
contig_1008_1|arrow	89842	G	T	0	62	0.967742		0	120	0.916667
contig_1008_1|arrow	89952	C	T	1	83	0.46988		1	93	0.408602
contig_1008_1|arrow	90142	G	A	0	78	0.589744		0	130	0.676923
contig_1008_1|arrow	91092	CATC	TATT	1	104	0.471154		0	113	0.681416
contig_1008_1|arrow	91244	C	T	1	77	0.441558		0	135	0.666667
contig_1008_1|arrow	92512	A	G	1	75	0.48		0	219	0.575342
contig_1008_1|arrow	92567	C	T	0	77	0.831169		0	197	0.984772
contig_1008_1|arrow	92610	G	A	0	79	0.772152		0	209	0.995215
contig_1008_1|arrow	92797	T	C	1	94	0.489362		0	198	0.621212
contig_1008_1|arrow	94472	C	A	1	96	0.4375		0	112	0.660714
contig_1008_1|arrow	98989	T	G	0	74	0.905405		0	108	0.907407
contig_1008_1|arrow	99352	C	A	1	62	0.435484		0	90	0.566667
contig_1008_1|arrow	101412	GTATATATATATATATATATG	GTATATATATATATATATG	0	75	0.786667		0	95	0.821053
contig_1008_1|arrow	103888	T	A	1	98	0.479592		0	85	0.729412
contig_1008_1|arrow	110149	C	A	0	72	1		0	106	0.877358
contig_1008_1|arrow	117816	G	T	0	72	0.958333		0	131	0.923664
contig_1008_1|arrow	117945	C	T	1	70	0.371429		0	122	0.737705
contig_1008_1|arrow	127295	G	A	0	110	0.7		0	163	0.852761
contig_1008_1|arrow	127377	T	C	0	116	0.689655		0	169	0.757396
contig_1008_1|arrow	127386	A	G	0	118	0.711864		0	184	0.777174
contig_1008_1|arrow	127392	C	T	0	119	0.697479		0	189	0.772487
contig_1008_1|arrow	127572	ATTCTA	TTTCA	0	114	0.666667		0	164	0.829268
contig_1008_1|arrow	127641	A	G	0	119	0.579832		0	165	0.781818
contig_1008_1|arrow	127853	G	A	0	116	0.672414		0	168	0.755952
contig_1008_1|arrow	128129	A	G	0	119	0.554622		0	157	0.802548
contig_1008_1|arrow	128287	T	C	0	107	0.728972		0	170	0.823529
contig_1008_1|arrow	128296	C	T	0	104	0.711538		0	170	0.817647
contig_1008_1|arrow	128453	A	G	0	120	0.7		0	195	0.815385
contig_1008_1|arrow	128511	A	G	0	121	0.702479		0	190	0.889474
contig_1008_1|arrow	128550	C	T	0	116	0.767241		0	194	0.93299
contig_1008_1|arrow	128571	C	T	0	110	0.836364		0	183	0.956284
contig_1008_1|arrow	128663	C	T	0	94	0.861702		0	167	0.946108
contig_1008_1|arrow	129018	GGA	AGG	0	124	0.741935		0	181	0.834254
contig_1008_1|arrow	129431	G	A	0	112	0.901786		0	159	0.949686
contig_1008_1|arrow	139086	G	A	0	71	0.690141		1	102	0.480392
contig_1008_1|arrow	140502	A	G	0	83	0.566265		0	84	0.5
contig_1008_1|arrow	142335	A	G	0	54	0.851852		0	105	0.838095
contig_1008_1|arrow	143199	C	T	0	59	0.898305		0	99	0.828283
contig_1008_1|arrow	143249	G	A	0	50	0.84		0	85	0.8
contig_1008_1|arrow	144828	G	A	0	107	0.906542		0	276	0.789855
contig_1008_1|arrow	144833	G	A	0	106	0.896226		0	272	0.790441
contig_1008_1|arrow	145578	C	G	0	92	0.858696		0	159	0.830189
contig_1008_1|arrow	145812	C	T	0	78	0.858974		0	188	0.861702
contig_1008_1|arrow	146130	G	A	0	92	0.804348		0	128	0.929688
contig_1008_1|arrow	147332	G	A	0	42	0.928571		0	88	0.863636
contig_1008_1|arrow	147702	G	A	0	44	0.795455		0	109	0.798165
contig_1008_1|arrow	148815	C	T	0	39	0.794872		0	94	0.829787
contig_1008_1|arrow	150319	C	T	0	93	0.989247		0	120	0.908333
contig_1008_1|arrow	150589	C	T	0	93	0.88172		0	98	0.928571
contig_1008_1|arrow	151316	C	T	0	103	0.864078		0	187	0.871658
contig_1008_1|arrow	151353	T	G	0	85	0.882353		0	172	0.97093
contig_1008_1|arrow	152641	C	T	0	118	0.872881		0	226	0.884956
contig_1008_1|arrow	152645	G	A	0	120	0.866667		0	226	0.889381
contig_1008_1|arrow	153454	G	A	0	89	0.865169		0	212	0.849057
contig_1008_1|arrow	153511	T	C	0	58	0.931034		0	103	0.902913
contig_1008_1|arrow	153836	A	G	0	95	0.642105		0	187	0.614973
contig_1008_1|arrow	153988	G	A	0	101	0.851485		0	192	0.791667
contig_1008_1|arrow	154045	C	T	0	86	0.662791		0	157	0.866242
contig_1008_1|arrow	154084	T	C	0	84	0.75		0	190	0.731579
contig_1008_1|arrow	154097	T	C	0	85	0.858824		0	214	0.873832
contig_1008_1|arrow	154142	TCCCTA	TCCTA	0	85	0.823529		0	267	0.797753
contig_1008_1|arrow	154206	A	T	0	102	0.882353		0	279	0.827957
contig_1008_1|arrow	154666	T	C	0	98	0.765306		0	199	0.788945
contig_1008_1|arrow	154920	C	T	0	105	0.828571		0	224	0.883929
contig_1008_1|arrow	154937	G	A	0	119	0.915966		0	238	0.882353
contig_1008_1|arrow	154945	G	A	0	122	0.893443		0	244	0.913934
contig_1008_1|arrow	154965	G	T	0	125	0.872		0	261	0.942529
contig_1008_1|arrow	155605	TAAATAAAG	TAATAAAG	0	84	0.714286		0	205	0.897561
contig_1008_1|arrow	156157	C	T	0	104	0.971154		0	131	0.916031
contig_1008_1|arrow	156199	T	G	0	125	0.904		0	132	0.916667
contig_1008_1|arrow	156325	G	A	0	135	0.888889		0	126	0.904762
contig_1008_1|arrow	156379	C	T	0	150	0.953333		0	133	0.857143
contig_1008_1|arrow	156931	C	T	0	118	0.70339		0	287	0.662021
contig_1008_1|arrow	156985	C	T	0	122	0.918033		0	307	0.947883
contig_1008_1|arrow	161910	C	T	0	113	0.902655		0	236	0.902542
contig_1008_1|arrow	162727	C	T	0	105	0.904762		0	231	0.896104
contig_1008_1|arrow	162818	C	T	0	120	0.866667		0	209	0.966507
contig_1008_1|arrow	164265	A	G	0	102	0.784314		0	204	0.632353
contig_1008_1|arrow	168196	T	G	0	91	1		0	105	0.904762
contig_1008_1|arrow	168205	G	A	0	89	0.831461		0	112	0.866071
contig_1008_1|arrow	168242	C	T	0	78	0.871795		0	87	0.850575
contig_1008_1|arrow	169074	A	G	0	46	0.630435		0	89	0.52809
contig_1008_1|arrow	169082	T	C	0	49	0.77551		0	85	0.6
contig_1008_1|arrow	169087	A	G	0	50	0.82		0	92	0.630435
contig_1008_1|arrow	169107	TGTA	CGTG	0	68	0.970588		0	85	0.764706
contig_1008_1|arrow	171544	TAAAAAAAAAGAAAAGAACGGT	TAAAAAAAAAAGAAAAGAACGGT	1	54	0.425926		0	85	0.705882
contig_1008_1|arrow	177186	A	G	0	106	0.556604		0	154	0.707792
contig_1008_1|arrow	186092	A	G	1	75	0		0	133	0.691729
contig_1008_1|arrow	189480	G	T	0	92	0.891304		0	62	0.951613
contig_1008_1|arrow	191039	T	C	0	84	0.880952		0	99	0.989899
contig_1008_1|arrow	192200	G	T	0	73	1		0	117	0.863248
contig_1008_1|arrow	192213	G	T	0	69	0.985507		0	102	0.892157
contig_1008_1|arrow	192225	G	T	0	65	1		0	101	0.90099
contig_1008_1|arrow	194069	GAAAAGGAGT	GAAAAAGGAGT	0	112	0.848214		0	114	0.842105
contig_1008_1|arrow	201645	C	T	1	60	0.433333		0	107	0.607477
contig_1008_1|arrow	203485	A	G	0	87	0.885057		0	108	0.972222
contig_1008_1|arrow	206185	T	A	0	109	0.880734		0	107	0.981308
contig_1008_1|arrow	206215	C	T	0	101	0.831683		0	128	0.90625
contig_1008_1|arrow	206243	C	T	0	103	0.757282		0	127	0.905512
contig_1008_1|arrow	206292	C	T	0	97	0.783505		0	127	0.905512
contig_1008_1|arrow	206335	G	A	0	90	0.888889		0	138	0.934783
contig_1008_1|arrow	207125	C	T	0	100	0.7		0	249	0.742972
contig_1008_1|arrow	207133	AGAAT	GGAAA	0	103	0.718447		0	250	0.732
contig_1008_1|arrow	207183	G	A	0	99	0.686869		0	256	0.710938
contig_1008_1|arrow	211250	C	T	0	73	0.890411		0	120	0.9
contig_1008_1|arrow	216090	C	T	0	89	0.966292		0	128	0.882812
contig_1008_1|arrow	216116	T	C	0	91	0.923077		0	124	0.887097
contig_1008_1|arrow	216179	A	T	0	112	0.883929		0	151	0.900662
contig_1008_1|arrow	216190	G	A	0	120	0.891667		0	148	0.898649
contig_1008_1|arrow	217726	ATTTTTTTTTTTTCGCA	ATTTTTTTTTTTTTCGCA	0	84	0.857143		0	123	0.845528
contig_1008_1|arrow	219534	A	G	1	64	0.515625		0	128	0.585938
contig_1008_1|arrow	220811	A	G	0	108	0.888889		0	175	0.862857
contig_1008_1|arrow	220816	C	T	0	106	0.896226		0	172	0.860465
contig_1008_1|arrow	221854	A	T	0	99	0.858586		0	123	0.918699
contig_1008_1|arrow	224525	A	G	0	96	0.71875		0	90	0.844444
[truncated: 180,822 more rows]
