# Supplementary material for: Stochastic nuclear organization and host-dependent allele contribution in Rhizophagus irregularis
Source: BMC Genomics. 2023 Jan 28;24:53. doi: 10.1186/s12864-023-09126-6 (PMC9883914; doi:10.1186/s12864-023-09126-6)
Supplement: Supplementary file 6 — Additional file 6. Allele variant (SNP) table of 10 single nuclei from C3 (.vcf file) [file 12864_2023_9126_MOESM6_ESM.vcf]

##fileformat=VCFv4.2
##fileDate=20210806
##source=freeBayes v1.3.2-dirty
##reference=../../../C3_racon2_assembly.fa
##contig=<ID=contig_1001_1|arrow,length=689920>
##contig=<ID=contig_1002_1|arrow,length=98354>
##contig=<ID=contig_1003_1|arrow,length=192573>
##contig=<ID=contig_1005_1|arrow,length=25178>
##contig=<ID=contig_1006_1|arrow,length=65510>
##contig=<ID=contig_1007_1|arrow,length=166155>
##contig=<ID=contig_1008_1|arrow,length=227627>
##contig=<ID=contig_1012_1|arrow,length=33238>
##contig=<ID=contig_1013_1|arrow,length=295936>
##contig=<ID=contig_1014_1|arrow,length=206997>
##contig=<ID=contig_1015_1|arrow,length=431024>
##contig=<ID=contig_1016_1|arrow,length=150977>
##contig=<ID=contig_1017_1|arrow,length=207186>
##contig=<ID=contig_1018_1|arrow,length=20716>
##contig=<ID=contig_1019_1|arrow,length=298148>
##contig=<ID=contig_101_1|arrow,length=259605>
##contig=<ID=contig_1021_1|arrow,length=47212>
##contig=<ID=contig_1023_1|arrow,length=325878>
##contig=<ID=contig_1028_1|arrow,length=138739>
##contig=<ID=contig_1031_1|arrow,length=53972>
##contig=<ID=contig_1034_1|arrow,length=111934>
##contig=<ID=contig_1035_1|arrow,length=295545>
##contig=<ID=contig_1036_1|arrow,length=213954>
##contig=<ID=contig_1037_1|arrow,length=125954>
##contig=<ID=contig_1038_1|arrow,length=50583>
##contig=<ID=contig_1040_1|arrow,length=374770>
##contig=<ID=contig_1041_1|arrow,length=202447>
##contig=<ID=contig_1042_1|arrow,length=6889>
##contig=<ID=contig_1045_1|arrow,length=313386>
##contig=<ID=contig_1049_1|arrow,length=36309>
##contig=<ID=contig_1050_1|arrow,length=14946>
##contig=<ID=contig_1051_1|arrow,length=12968>
##contig=<ID=contig_1052_1|arrow,length=227733>
##contig=<ID=contig_1053_1|arrow,length=21383>
##contig=<ID=contig_1055_1|arrow,length=167694>
##contig=<ID=contig_1056_1|arrow,length=144190>
##contig=<ID=contig_1058_1|arrow,length=73060>
##contig=<ID=contig_1059_1|arrow,length=6438>
##contig=<ID=contig_1061_1|arrow,length=9555>
##contig=<ID=contig_1064_1|arrow,length=525>
##contig=<ID=contig_1065_1|arrow,length=167062>
##contig=<ID=contig_1066_1|arrow,length=367899>
##contig=<ID=contig_1067_1|arrow,length=32538>
##contig=<ID=contig_1069_1|arrow,length=151803>
##contig=<ID=contig_1072_1|arrow,length=333602>
##contig=<ID=contig_1075_1|arrow,length=72878>
##contig=<ID=contig_1077_1|arrow,length=5362>
##contig=<ID=contig_1078_1|arrow,length=249241>
##contig=<ID=contig_1080_1|arrow,length=616>
##contig=<ID=contig_1081_1|arrow,length=202494>
##contig=<ID=contig_1086_1|arrow,length=96444>
##contig=<ID=contig_1089_1|arrow,length=36942>
##contig=<ID=contig_1091_1|arrow,length=133858>
##contig=<ID=contig_1092_1|arrow,length=186611>
##contig=<ID=contig_1095_1|arrow,length=64016>
##contig=<ID=contig_1097_1|arrow,length=320763>
##contig=<ID=contig_1098_1|arrow,length=176240>
##contig=<ID=contig_1103_1|arrow,length=6954>
##contig=<ID=contig_1104_1|arrow,length=374738>
##contig=<ID=contig_1105_1|arrow,length=57482>
##contig=<ID=contig_1109_1|arrow,length=300924>
##contig=<ID=contig_1110_1|arrow,length=23337>
##contig=<ID=contig_1113_1|arrow,length=23293>
##contig=<ID=contig_1114_1|arrow,length=57487>
##contig=<ID=contig_1115_1|arrow,length=51883>
##contig=<ID=contig_1116_1|arrow,length=361372>
##contig=<ID=contig_1119_1|arrow,length=46281>
##contig=<ID=contig_1122_1|arrow,length=5200>
##contig=<ID=contig_1123_1|arrow,length=343765>
##contig=<ID=contig_1124_1|arrow,length=267760>
##contig=<ID=contig_1125_1|arrow,length=192182>
##contig=<ID=contig_1130_1|arrow,length=72181>
##contig=<ID=contig_1131_1|arrow,length=213274>
##contig=<ID=contig_1132_1|arrow,length=154498>
##contig=<ID=contig_1135_1|arrow,length=212739>
##contig=<ID=contig_1136_1|arrow,length=39284>
##contig=<ID=contig_1137_1|arrow,length=219510>
##contig=<ID=contig_1138_1|arrow,length=192137>
##contig=<ID=contig_1141_1|arrow,length=7353>
##contig=<ID=contig_1142_1|arrow,length=161528>
##contig=<ID=contig_1143_1|arrow,length=294817>
##contig=<ID=contig_1144_1|arrow,length=578856>
##contig=<ID=contig_1146_1|arrow,length=264259>
##contig=<ID=contig_1147_1|arrow,length=115272>
##contig=<ID=contig_1150_1|arrow,length=234188>
##contig=<ID=contig_1151_1|arrow,length=144973>
##contig=<ID=contig_1152_1|arrow,length=87174>
##contig=<ID=contig_1153_1|arrow,length=117327>
##contig=<ID=contig_1154_1|arrow,length=109017>
##contig=<ID=contig_1158_1|arrow,length=48492>
##contig=<ID=contig_1159_1|arrow,length=65682>
##contig=<ID=contig_1161_1|arrow,length=408732>
##contig=<ID=contig_1163_1|arrow,length=345136>
##contig=<ID=contig_1164_1|arrow,length=574602>
##contig=<ID=contig_1165_1|arrow,length=206109>
##contig=<ID=contig_1166_1|arrow,length=172158>
##contig=<ID=contig_1167_1|arrow,length=438743>
##contig=<ID=contig_1168_1|arrow,length=227482>
##contig=<ID=contig_1172_1|arrow,length=445709>
##contig=<ID=contig_1173_1|arrow,length=164136>
##contig=<ID=contig_1175_1|arrow,length=5330>
##contig=<ID=contig_1176_1|arrow,length=468487>
##contig=<ID=contig_1178_1|arrow,length=167534>
##contig=<ID=contig_1182_1|arrow,length=79026>
##contig=<ID=contig_1183_1|arrow,length=414355>
##contig=<ID=contig_1184_1|arrow,length=30076>
##contig=<ID=contig_1185_1|arrow,length=596157>
##contig=<ID=contig_1186_1|arrow,length=19623>
##contig=<ID=contig_1188_1|arrow,length=257241>
##contig=<ID=contig_1189_1|arrow,length=166426>
##contig=<ID=contig_1190_1|arrow,length=6024>
##contig=<ID=contig_1191_1|arrow,length=16193>
##contig=<ID=contig_1192_1|arrow,length=5803>
##contig=<ID=contig_1193_1|arrow,length=170827>
##contig=<ID=contig_1194_1|arrow,length=121243>
##contig=<ID=contig_1195_1|arrow,length=2330>
##contig=<ID=contig_1196_1|arrow,length=143698>
##contig=<ID=contig_1197_1|arrow,length=43051>
##contig=<ID=contig_1202_1|arrow,length=103630>
##contig=<ID=contig_1203_1|arrow,length=19089>
##contig=<ID=contig_1205_1|arrow,length=29497>
##contig=<ID=contig_1207_1|arrow,length=309181>
##contig=<ID=contig_1208_1|arrow,length=37600>
##contig=<ID=contig_1210_1|arrow,length=148776>
##contig=<ID=contig_1211_1|arrow,length=337805>
##contig=<ID=contig_1212_1|arrow,length=68762>
##contig=<ID=contig_1214_1|arrow,length=320644>
##contig=<ID=contig_1215_1|arrow,length=459350>
##contig=<ID=contig_1218_1|arrow,length=159991>
##contig=<ID=contig_1219_1|arrow,length=262445>
##contig=<ID=contig_1220_1|arrow,length=110363>
##contig=<ID=contig_1223_1|arrow,length=141602>
##contig=<ID=contig_1225_1|arrow,length=116349>
##contig=<ID=contig_1226_1|arrow,length=257754>
##contig=<ID=contig_1227_1|arrow,length=5997>
##contig=<ID=contig_1228_1|arrow,length=173132>
##contig=<ID=contig_1229_1|arrow,length=13720>
##contig=<ID=contig_1234_1|arrow,length=21077>
##contig=<ID=contig_1235_1|arrow,length=171761>
##contig=<ID=contig_1236_1|arrow,length=73096>
##contig=<ID=contig_1237_1|arrow,length=319604>
##contig=<ID=contig_1238_1|arrow,length=16926>
##contig=<ID=contig_1239_1|arrow,length=196692>
##contig=<ID=contig_1240_1|arrow,length=37171>
##contig=<ID=contig_1241_1|arrow,length=64789>
##contig=<ID=contig_1243_1|arrow,length=80617>
##contig=<ID=contig_1245_1|arrow,length=14921>
##contig=<ID=contig_1246_1|arrow,length=143889>
##contig=<ID=contig_1247_1|arrow,length=17896>
##contig=<ID=contig_1250_1|arrow,length=79830>
##contig=<ID=contig_1251_1|arrow,length=218545>
##contig=<ID=contig_1253_1|arrow,length=76659>
##contig=<ID=contig_1254_1|arrow,length=165958>
##contig=<ID=contig_1255_1|arrow,length=6538>
##contig=<ID=contig_1256_1|arrow,length=90851>
##contig=<ID=contig_1257_1|arrow,length=26737>
##contig=<ID=contig_1259_1|arrow,length=174294>
##contig=<ID=contig_1261_1|arrow,length=7015>
##contig=<ID=contig_1262_1|arrow,length=75891>
##contig=<ID=contig_1263_1|arrow,length=164955>
##contig=<ID=contig_1264_1|arrow,length=41323>
##contig=<ID=contig_1267_1|arrow,length=307886>
##contig=<ID=contig_1268_1|arrow,length=336131>
##contig=<ID=contig_1270_1|arrow,length=183262>
##contig=<ID=contig_1271_1|arrow,length=15082>
##contig=<ID=contig_1274_1|arrow,length=77856>
##contig=<ID=contig_1275_1|arrow,length=29606>
##contig=<ID=contig_1278_1|arrow,length=222998>
##contig=<ID=contig_1279_1|arrow,length=76206>
##contig=<ID=contig_1280_1|arrow,length=79635>
##contig=<ID=contig_1283_1|arrow,length=110199>
##contig=<ID=contig_1284_1|arrow,length=460045>
##contig=<ID=contig_1285_1|arrow,length=76064>
##contig=<ID=contig_1288_1|arrow,length=56919>
##contig=<ID=contig_1289_1|arrow,length=8020>
##contig=<ID=contig_1292_1|arrow,length=169354>
##contig=<ID=contig_1294_1|arrow,length=37665>
##contig=<ID=contig_1295_1|arrow,length=242722>
##contig=<ID=contig_1296_1|arrow,length=10770>
##contig=<ID=contig_1297_1|arrow,length=39130>
##contig=<ID=contig_1298_1|arrow,length=257467>
##contig=<ID=contig_1299_1|arrow,length=114176>
##contig=<ID=contig_1300_1|arrow,length=326625>
##contig=<ID=contig_1301_1|arrow,length=68308>
##contig=<ID=contig_1303_1|arrow,length=67142>
##contig=<ID=contig_1305_1|arrow,length=65564>
##contig=<ID=contig_1306_1|arrow,length=61586>
##contig=<ID=contig_1309_1|arrow,length=151150>
##contig=<ID=contig_1310_1|arrow,length=7919>
##contig=<ID=contig_1311_1|arrow,length=16096>
##contig=<ID=contig_1312_1|arrow,length=486897>
##contig=<ID=contig_1315_1|arrow,length=149104>
##contig=<ID=contig_1317_1|arrow,length=402623>
##contig=<ID=contig_1319_1|arrow,length=69146>
##contig=<ID=contig_1323_1|arrow,length=174389>
##contig=<ID=contig_1324_1|arrow,length=49512>
##contig=<ID=contig_1325_1|arrow,length=66191>
##contig=<ID=contig_1326_1|arrow,length=62796>
##contig=<ID=contig_1327_1|arrow,length=406664>
##contig=<ID=contig_1328_1|arrow,length=54403>
##contig=<ID=contig_1331_1|arrow,length=10574>
##contig=<ID=contig_1332_1|arrow,length=5350>
##contig=<ID=contig_1334_1|arrow,length=63008>
##contig=<ID=contig_1335_1|arrow,length=163516>
##contig=<ID=contig_1336_1|arrow,length=92728>
##contig=<ID=contig_1338_1|arrow,length=170788>
##contig=<ID=contig_1340_1|arrow,length=267183>
##contig=<ID=contig_1341_1|arrow,length=42918>
##contig=<ID=contig_1342_1|arrow,length=245997>
##contig=<ID=contig_1343_1|arrow,length=7978>
##contig=<ID=contig_1347_1|arrow,length=123781>
##contig=<ID=contig_1350_1|arrow,length=42725>
##contig=<ID=contig_1351_1|arrow,length=33575>
##contig=<ID=contig_1352_1|arrow,length=188727>
##contig=<ID=contig_1360_1|arrow,length=41583>
##contig=<ID=contig_1361_1|arrow,length=568722>
##contig=<ID=contig_1362_1|arrow,length=202798>
##contig=<ID=contig_1363_1|arrow,length=5856>
##contig=<ID=contig_1364_1|arrow,length=103169>
##contig=<ID=contig_1365_1|arrow,length=26858>
##contig=<ID=contig_1367_1|arrow,length=14249>
##contig=<ID=contig_1368_1|arrow,length=64954>
##contig=<ID=contig_1370_1|arrow,length=35394>
##contig=<ID=contig_1371_1|arrow,length=191837>
##contig=<ID=contig_1372_1|arrow,length=42285>
##contig=<ID=contig_1373_1|arrow,length=6119>
##contig=<ID=contig_1374_1|arrow,length=205230>
##contig=<ID=contig_1378_1|arrow,length=3411>
##contig=<ID=contig_1380_1|arrow,length=261484>
##contig=<ID=contig_1382_1|arrow,length=47737>
##contig=<ID=contig_1383_1|arrow,length=42679>
##contig=<ID=contig_1384_1|arrow,length=378061>
##contig=<ID=contig_1385_1|arrow,length=136149>
##contig=<ID=contig_1387_1|arrow,length=190549>
##contig=<ID=contig_1388_1|arrow,length=9586>
##contig=<ID=contig_1389_1|arrow,length=89674>
##contig=<ID=contig_1390_1|arrow,length=87710>
##contig=<ID=contig_1392_1|arrow,length=9418>
##contig=<ID=contig_1393_1|arrow,length=40173>
##contig=<ID=contig_1395_1|arrow,length=562319>
##contig=<ID=contig_1397_1|arrow,length=34740>
##contig=<ID=contig_1398_1|arrow,length=1624>
##contig=<ID=contig_1399_1|arrow,length=95495>
##contig=<ID=contig_1400_1|arrow,length=155300>
##contig=<ID=contig_1401_1|arrow,length=181902>
##contig=<ID=contig_1403_1|arrow,length=214605>
##contig=<ID=contig_1404_1|arrow,length=139501>
##contig=<ID=contig_1405_1|arrow,length=55141>
##contig=<ID=contig_1406_1|arrow,length=6491>
##contig=<ID=contig_1409_1|arrow,length=30302>
##contig=<ID=contig_1410_1|arrow,length=41999>
##contig=<ID=contig_1411_1|arrow,length=120198>
##contig=<ID=contig_1412_1|arrow,length=7504>
##contig=<ID=contig_1413_1|arrow,length=45355>
##contig=<ID=contig_1415_1|arrow,length=122526>
##contig=<ID=contig_1416_1|arrow,length=171640>
##contig=<ID=contig_1418_1|arrow,length=147299>
##contig=<ID=contig_1419_1|arrow,length=414730>
##contig=<ID=contig_1422_1|arrow,length=6175>
##contig=<ID=contig_1425_1|arrow,length=177140>
##contig=<ID=contig_1426_1|arrow,length=19171>
##contig=<ID=contig_1428_1|arrow,length=52358>
##contig=<ID=contig_1429_1|arrow,length=215543>
##contig=<ID=contig_1430_1|arrow,length=5501>
##contig=<ID=contig_1432_1|arrow,length=1695>
##contig=<ID=contig_1433_1|arrow,length=141405>
##contig=<ID=contig_1435_1|arrow,length=67901>
##contig=<ID=contig_1439_1|arrow,length=37695>
##contig=<ID=contig_1443_1|arrow,length=186842>
##contig=<ID=contig_1445_1|arrow,length=116068>
##contig=<ID=contig_1446_1|arrow,length=109176>
##contig=<ID=contig_1447_1|arrow,length=3046>
##contig=<ID=contig_1448_1|arrow,length=71970>
##contig=<ID=contig_1450_1|arrow,length=3803>
##contig=<ID=contig_1451_1|arrow,length=42603>
##contig=<ID=contig_1453_1|arrow,length=143898>
##contig=<ID=contig_1454_1|arrow,length=10649>
##contig=<ID=contig_1455_1|arrow,length=9665>
##contig=<ID=contig_1457_1|arrow,length=78066>
##contig=<ID=contig_1459_1|arrow,length=431953>
##contig=<ID=contig_145_1|arrow,length=514>
##contig=<ID=contig_1460_1|arrow,length=861>
##contig=<ID=contig_1461_1|arrow,length=321974>
##contig=<ID=contig_1462_1|arrow,length=10594>
##contig=<ID=contig_1463_1|arrow,length=8183>
##contig=<ID=contig_1464_1|arrow,length=1172>
##contig=<ID=contig_1465_1|arrow,length=81176>
##contig=<ID=contig_1466_1|arrow,length=55645>
##contig=<ID=contig_1467_1|arrow,length=81374>
##contig=<ID=contig_1468_1|arrow,length=56314>
##contig=<ID=contig_1470_1|arrow,length=79779>
##contig=<ID=contig_1471_1|arrow,length=7479>
##contig=<ID=contig_1472_1|arrow,length=97595>
##contig=<ID=contig_1473_1|arrow,length=88019>
##contig=<ID=contig_1474_1|arrow,length=145777>
##contig=<ID=contig_1475_1|arrow,length=4533>
##contig=<ID=contig_1476_1|arrow,length=35171>
##contig=<ID=contig_1477_1|arrow,length=195656>
##contig=<ID=contig_1479_1|arrow,length=417545>
##contig=<ID=contig_1481_1|arrow,length=5677>
##contig=<ID=contig_1482_1|arrow,length=12059>
##contig=<ID=contig_1483_1|arrow,length=4528>
##contig=<ID=contig_1485_1|arrow,length=12044>
##contig=<ID=contig_1486_1|arrow,length=24855>
##contig=<ID=contig_1487_1|arrow,length=23159>
##contig=<ID=contig_1490_1|arrow,length=29255>
##contig=<ID=contig_1491_1|arrow,length=121742>
##contig=<ID=contig_1492_1|arrow,length=51660>
##contig=<ID=contig_1493_1|arrow,length=255774>
##contig=<ID=contig_1494_1|arrow,length=46746>
##contig=<ID=contig_1495_1|arrow,length=162200>
##contig=<ID=contig_1496_1|arrow,length=11882>
##contig=<ID=contig_1497_1|arrow,length=54486>
##contig=<ID=contig_1498_1|arrow,length=15203>
##contig=<ID=contig_1499_1|arrow,length=281943>
##contig=<ID=contig_1501_1|arrow,length=12295>
##contig=<ID=contig_1503_1|arrow,length=5872>
##contig=<ID=contig_1504_1|arrow,length=7650>
##contig=<ID=contig_1505_1|arrow,length=14019>
##contig=<ID=contig_1506_1|arrow,length=3051>
##contig=<ID=contig_1508_1|arrow,length=10255>
##contig=<ID=contig_1509_1|arrow,length=115473>
##contig=<ID=contig_1510_1|arrow,length=16105>
##contig=<ID=contig_1511_1|arrow,length=82277>
##contig=<ID=contig_1513_1|arrow,length=6801>
##contig=<ID=contig_1514_1|arrow,length=8719>
##contig=<ID=contig_1515_1|arrow,length=4234>
##contig=<ID=contig_1516_1|arrow,length=74156>
##contig=<ID=contig_1517_1|arrow,length=73508>
##contig=<ID=contig_1518_1|arrow,length=59114>
##contig=<ID=contig_1520_1|arrow,length=5427>
##contig=<ID=contig_1521_1|arrow,length=94532>
##contig=<ID=contig_1522_1|arrow,length=9689>
##contig=<ID=contig_1523_1|arrow,length=18209>
##contig=<ID=contig_1524_1|arrow,length=48591>
##contig=<ID=contig_1527_1|arrow,length=189572>
##contig=<ID=contig_1528_1|arrow,length=28599>
##contig=<ID=contig_1529_1|arrow,length=15968>
##contig=<ID=contig_1530_1|arrow,length=8512>
##contig=<ID=contig_1532_1|arrow,length=7925>
##contig=<ID=contig_1533_1|arrow,length=9805>
##contig=<ID=contig_1534_1|arrow,length=16222>
##contig=<ID=contig_1535_1|arrow,length=15848>
##contig=<ID=contig_1536_1|arrow,length=19077>
##contig=<ID=contig_1537_1|arrow,length=15408>
##contig=<ID=contig_1538_1|arrow,length=25778>
##contig=<ID=contig_1539_1|arrow,length=466185>
##contig=<ID=contig_1540_1|arrow,length=251361>
##contig=<ID=contig_1542_1|arrow,length=9471>
##contig=<ID=contig_1543_1|arrow,length=139996>
##contig=<ID=contig_1544_1|arrow,length=45312>
##contig=<ID=contig_1545_1|arrow,length=4986>
##contig=<ID=contig_1546_1|arrow,length=196298>
##contig=<ID=contig_1547_1|arrow,length=17963>
##contig=<ID=contig_1548_1|arrow,length=164069>
##contig=<ID=contig_1549_1|arrow,length=6326>
##contig=<ID=contig_1550_1|arrow,length=11561>
##contig=<ID=contig_1551_1|arrow,length=10262>
##contig=<ID=contig_1552_1|arrow,length=83505>
##contig=<ID=contig_1553_1|arrow,length=38808>
##contig=<ID=contig_1554_1|arrow,length=6881>
##contig=<ID=contig_1555_1|arrow,length=19484>
##contig=<ID=contig_1556_1|arrow,length=5142>
##contig=<ID=contig_1557_1|arrow,length=94631>
##contig=<ID=contig_1558_1|arrow,length=31731>
##contig=<ID=contig_1559_1|arrow,length=185710>
##contig=<ID=contig_1561_1|arrow,length=4856>
##contig=<ID=contig_1563_1|arrow,length=200429>
##contig=<ID=contig_1564_1|arrow,length=225530>
##contig=<ID=contig_1569_1|arrow,length=80044>
##contig=<ID=contig_1570_1|arrow,length=299518>
##contig=<ID=contig_1573_1|arrow,length=7215>
##contig=<ID=contig_1576_1|arrow,length=55199>
##contig=<ID=contig_1581_1|arrow,length=225205>
##contig=<ID=contig_1582_1|arrow,length=228060>
##contig=<ID=contig_1583_1|arrow,length=87951>
##contig=<ID=contig_1584_1|arrow,length=33758>
##contig=<ID=contig_1587_1|arrow,length=52784>
##contig=<ID=contig_1588_1|arrow,length=20512>
##contig=<ID=contig_1591_1|arrow,length=156233>
##contig=<ID=contig_1594_1|arrow,length=391998>
##contig=<ID=contig_1595_1|arrow,length=287744>
##contig=<ID=contig_1596_1|arrow,length=5970>
##contig=<ID=contig_1599_1|arrow,length=9736>
##contig=<ID=contig_1606_1|arrow,length=212843>
##contig=<ID=contig_1607_1|arrow,length=123034>
##contig=<ID=contig_1610_1|arrow,length=15856>
##contig=<ID=contig_1611_1|arrow,length=5062>
##contig=<ID=contig_1612_1|arrow,length=9582>
##contig=<ID=contig_1613_1|arrow,length=65861>
##contig=<ID=contig_1617_1|arrow,length=14965>
##contig=<ID=contig_1621_1|arrow,length=183087>
##contig=<ID=contig_1623_1|arrow,length=262837>
##contig=<ID=contig_1627_1|arrow,length=228609>
##contig=<ID=contig_1628_1|arrow,length=9236>
##contig=<ID=contig_1636_1|arrow,length=44564>
##contig=<ID=contig_1637_1|arrow,length=29330>
##contig=<ID=contig_1638_1|arrow,length=35641>
##contig=<ID=contig_1640_1|arrow,length=6596>
##contig=<ID=contig_1641_1|arrow,length=377000>
##contig=<ID=contig_1642_1|arrow,length=9786>
##contig=<ID=contig_1643_1|arrow,length=3470>
##contig=<ID=contig_1645_1|arrow,length=16215>
##contig=<ID=contig_1647_1|arrow,length=11793>
##contig=<ID=contig_1648_1|arrow,length=17937>
##contig=<ID=contig_1649_1|arrow,length=7891>
##contig=<ID=contig_1650_1|arrow,length=310988>
##contig=<ID=contig_1651_1|arrow,length=11387>
##contig=<ID=contig_1652_1|arrow,length=11455>
##contig=<ID=contig_1653_1|arrow,length=20571>
##contig=<ID=contig_1654_1|arrow,length=199838>
##contig=<ID=contig_1655_1|arrow,length=169266>
##contig=<ID=contig_1657_1|arrow,length=1129>
##contig=<ID=contig_1658_1|arrow,length=98370>
##contig=<ID=contig_1660_1|arrow,length=29205>
##contig=<ID=contig_1661_1|arrow,length=4690>
##contig=<ID=contig_1662_1|arrow,length=47568>
##contig=<ID=contig_1663_1|arrow,length=46271>
##contig=<ID=contig_1664_1|arrow,length=19112>
##contig=<ID=contig_1665_1|arrow,length=431378>
##contig=<ID=contig_1669_1|arrow,length=80919>
##contig=<ID=contig_1678_1|arrow,length=61894>
##contig=<ID=contig_1679_1|arrow,length=162680>
##contig=<ID=contig_1680_1|arrow,length=35899>
##contig=<ID=contig_1685_1|arrow,length=118884>
##contig=<ID=contig_1686_1|arrow,length=5657>
##contig=<ID=contig_1689_1|arrow,length=30673>
##contig=<ID=contig_1690_1|arrow,length=18002>
##contig=<ID=contig_1692_1|arrow,length=21007>
##contig=<ID=contig_1695_1|arrow,length=52955>
##contig=<ID=contig_1698_1|arrow,length=11004>
##contig=<ID=contig_1700_1|arrow,length=23284>
##contig=<ID=contig_1701_1|arrow,length=53784>
##contig=<ID=contig_1702_1|arrow,length=180234>
##contig=<ID=contig_1703_1|arrow,length=7946>
##contig=<ID=contig_1704_1|arrow,length=16396>
##contig=<ID=contig_1705_1|arrow,length=173247>
##contig=<ID=contig_1706_1|arrow,length=14641>
##contig=<ID=contig_1708_1|arrow,length=79563>
##contig=<ID=contig_1709_1|arrow,length=167088>
##contig=<ID=contig_1710_1|arrow,length=235657>
##contig=<ID=contig_1711_1|arrow,length=205988>
##contig=<ID=contig_1718_1|arrow,length=7817>
##contig=<ID=contig_1719_1|arrow,length=13902>
##contig=<ID=contig_171_1|arrow,length=34965>
##contig=<ID=contig_1721_1|arrow,length=368120>
##contig=<ID=contig_1723_1|arrow,length=12842>
##contig=<ID=contig_1724_1|arrow,length=21748>
##contig=<ID=contig_1725_1|arrow,length=26530>
##contig=<ID=contig_1726_1|arrow,length=13148>
##contig=<ID=contig_1727_1|arrow,length=4681>
##contig=<ID=contig_1728_1|arrow,length=14802>
##contig=<ID=contig_1729_1|arrow,length=110748>
##contig=<ID=contig_1730_1|arrow,length=3481>
##contig=<ID=contig_1731_1|arrow,length=18127>
##contig=<ID=contig_1732_1|arrow,length=69145>
##contig=<ID=contig_1734_1|arrow,length=131473>
##contig=<ID=contig_1739_1|arrow,length=24205>
##contig=<ID=contig_1744_1|arrow,length=153783>
##contig=<ID=contig_1745_1|arrow,length=39418>
##contig=<ID=contig_1746_1|arrow,length=7197>
##contig=<ID=contig_1748_1|arrow,length=136719>
##contig=<ID=contig_1749_1|arrow,length=50567>
##contig=<ID=contig_174_1|arrow,length=87401>
##contig=<ID=contig_1750_1|arrow,length=34525>
##contig=<ID=contig_1752_1|arrow,length=19113>
##contig=<ID=contig_1756_1|arrow,length=18212>
##contig=<ID=contig_1759_1|arrow,length=19829>
##contig=<ID=contig_1760_1|arrow,length=91108>
##contig=<ID=contig_1761_1|arrow,length=67556>
##contig=<ID=contig_1762_1|arrow,length=133777>
##contig=<ID=contig_1763_1|arrow,length=3306>
##contig=<ID=contig_1774_1|arrow,length=3895>
##contig=<ID=contig_1776_1|arrow,length=195873>
##contig=<ID=contig_1780_1|arrow,length=41251>
##contig=<ID=contig_1781_1|arrow,length=44590>
##contig=<ID=contig_1784_1|arrow,length=8585>
##contig=<ID=contig_1790_1|arrow,length=235804>
##contig=<ID=contig_1792_1|arrow,length=71233>
##contig=<ID=contig_1795_1|arrow,length=5683>
##contig=<ID=contig_1796_1|arrow,length=4323>
##contig=<ID=contig_1797_1|arrow,length=49505>
##contig=<ID=contig_1798_1|arrow,length=325429>
##contig=<ID=contig_1799_1|arrow,length=17505>
##contig=<ID=contig_1800_1|arrow,length=116712>
##contig=<ID=contig_1803_1|arrow,length=5182>
##contig=<ID=contig_1806_1|arrow,length=17390>
##contig=<ID=contig_1807_1|arrow,length=57995>
##contig=<ID=contig_1812_1|arrow,length=57735>
##contig=<ID=contig_1813_1|arrow,length=131109>
##contig=<ID=contig_1814_1|arrow,length=3265>
##contig=<ID=contig_1815_1|arrow,length=153934>
##contig=<ID=contig_1817_1|arrow,length=11398>
##contig=<ID=contig_181_1|arrow,length=281311>
##contig=<ID=contig_1820_1|arrow,length=4725>
##contig=<ID=contig_1822_1|arrow,length=338723>
##contig=<ID=contig_1824_1|arrow,length=24601>
##contig=<ID=contig_1826_1|arrow,length=8756>
##contig=<ID=contig_1827_1|arrow,length=15372>
##contig=<ID=contig_1828_1|arrow,length=5640>
##contig=<ID=contig_1829_1|arrow,length=111911>
##contig=<ID=contig_1832_1|arrow,length=2870>
##contig=<ID=contig_1833_1|arrow,length=20488>
##contig=<ID=contig_1834_1|arrow,length=240979>
##contig=<ID=contig_1835_1|arrow,length=125304>
##contig=<ID=contig_1837_1|arrow,length=11948>
##contig=<ID=contig_1846_1|arrow,length=115200>
##contig=<ID=contig_1848_1|arrow,length=17176>
##contig=<ID=contig_1850_1|arrow,length=18120>
##contig=<ID=contig_1851_1|arrow,length=67113>
##contig=<ID=contig_1852_1|arrow,length=399997>
##contig=<ID=contig_1853_1|arrow,length=200285>
##contig=<ID=contig_1854_1|arrow,length=69399>
##contig=<ID=contig_1855_1|arrow,length=6226>
##contig=<ID=contig_1857_1|arrow,length=218126>
##contig=<ID=contig_1858_1|arrow,length=95929>
##contig=<ID=contig_1859_1|arrow,length=22993>
##contig=<ID=contig_1862_1|arrow,length=63150>
##contig=<ID=contig_1865_1|arrow,length=18015>
##contig=<ID=contig_1866_1|arrow,length=33278>
##contig=<ID=contig_1870_1|arrow,length=137768>
##contig=<ID=contig_1872_1|arrow,length=758>
##contig=<ID=contig_1874_1|arrow,length=133399>
##contig=<ID=contig_1877_1|arrow,length=62622>
##contig=<ID=contig_1878_1|arrow,length=517311>
##contig=<ID=contig_1879_1|arrow,length=20707>
##contig=<ID=contig_1881_1|arrow,length=304970>
##contig=<ID=contig_1883_1|arrow,length=6546>
##contig=<ID=contig_1889_1|arrow,length=4785>
##contig=<ID=contig_1896_1|arrow,length=6136>
##contig=<ID=contig_1897_1|arrow,length=52617>
##contig=<ID=contig_1898_1|arrow,length=56760>
##contig=<ID=contig_1899_1|arrow,length=8321>
##contig=<ID=contig_1900_1|arrow,length=264215>
##contig=<ID=contig_1901_1|arrow,length=14093>
##contig=<ID=contig_1902_1|arrow,length=132566>
##contig=<ID=contig_1903_1|arrow,length=72712>
##contig=<ID=contig_1904_1|arrow,length=42302>
##contig=<ID=contig_1909_1|arrow,length=62485>
##contig=<ID=contig_1915_1|arrow,length=21445>
##contig=<ID=contig_1916_1|arrow,length=92553>
##contig=<ID=contig_1919_1|arrow,length=4045>
##contig=<ID=contig_1926_1|arrow,length=15086>
##contig=<ID=contig_1927_1|arrow,length=103085>
##contig=<ID=contig_1933_1|arrow,length=11072>
##contig=<ID=contig_1934_1|arrow,length=66467>
##contig=<ID=contig_1939_1|arrow,length=1492>
##contig=<ID=contig_193_1|arrow,length=79691>
##contig=<ID=contig_1941_1|arrow,length=15620>
##contig=<ID=contig_1943_1|arrow,length=17390>
##contig=<ID=contig_1944_1|arrow,length=11815>
##contig=<ID=contig_1949_1|arrow,length=89420>
##contig=<ID=contig_194_1|arrow,length=353933>
##contig=<ID=contig_1950_1|arrow,length=80993>
##contig=<ID=contig_1952_1|arrow,length=5267>
##contig=<ID=contig_1954_1|arrow,length=3956>
##contig=<ID=contig_1963_1|arrow,length=34447>
##contig=<ID=contig_1965_1|arrow,length=373852>
##contig=<ID=contig_1966_1|arrow,length=14908>
##contig=<ID=contig_1969_1|arrow,length=19799>
##contig=<ID=contig_1975_1|arrow,length=4528>
##contig=<ID=contig_1976_1|arrow,length=14109>
##contig=<ID=contig_1977_1|arrow,length=205037>
##contig=<ID=contig_1978_1|arrow,length=23290>
##contig=<ID=contig_1979_1|arrow,length=22465>
##contig=<ID=contig_1982_1|arrow,length=22847>
##contig=<ID=contig_1985_1|arrow,length=19883>
##contig=<ID=contig_1986_1|arrow,length=6237>
##contig=<ID=contig_1989_1|arrow,length=40636>
##contig=<ID=contig_1990_1|arrow,length=138903>
##contig=<ID=contig_1991_1|arrow,length=6176>
##contig=<ID=contig_1994_1|arrow,length=58585>
##contig=<ID=contig_1995_1|arrow,length=7908>
##contig=<ID=contig_1996_1|arrow,length=57324>
##contig=<ID=contig_1998_1|arrow,length=4799>
##contig=<ID=contig_1999_1|arrow,length=42788>
##contig=<ID=contig_1_1|arrow,length=276604>
##contig=<ID=contig_2001_1|arrow,length=63129>
##contig=<ID=contig_2005_1|arrow,length=36021>
##contig=<ID=contig_2006_1|arrow,length=10902>
##contig=<ID=contig_2010_1|arrow,length=14640>
##contig=<ID=contig_2011_1|arrow,length=96544>
##contig=<ID=contig_2012_1|arrow,length=3945>
##contig=<ID=contig_201_1|arrow,length=557>
##contig=<ID=contig_2020_1|arrow,length=99800>
##contig=<ID=contig_2021_1|arrow,length=9171>
##contig=<ID=contig_2022_1|arrow,length=250018>
##contig=<ID=contig_2023_1|arrow,length=1532>
##contig=<ID=contig_2024_1|arrow,length=51366>
##contig=<ID=contig_2026_1|arrow,length=17676>
##contig=<ID=contig_2030_1|arrow,length=70793>
##contig=<ID=contig_2031_1|arrow,length=61321>
##contig=<ID=contig_2032_1|arrow,length=12999>
##contig=<ID=contig_2033_1|arrow,length=55539>
##contig=<ID=contig_2034_1|arrow,length=28402>
##contig=<ID=contig_2037_1|arrow,length=143982>
##contig=<ID=contig_2038_1|arrow,length=541120>
##contig=<ID=contig_2039_1|arrow,length=19407>
##contig=<ID=contig_2044_1|arrow,length=17411>
##contig=<ID=contig_2045_1|arrow,length=69864>
##contig=<ID=contig_2047_1|arrow,length=18052>
##contig=<ID=contig_2050_1|arrow,length=14258>
##contig=<ID=contig_2051_1|arrow,length=25654>
##contig=<ID=contig_2053_1|arrow,length=32282>
##contig=<ID=contig_2055_1|arrow,length=5269>
##contig=<ID=contig_2056_1|arrow,length=2297>
##contig=<ID=contig_2058_1|arrow,length=7628>
##contig=<ID=contig_2059_1|arrow,length=41937>
##contig=<ID=contig_2060_1|arrow,length=26615>
##contig=<ID=contig_2061_1|arrow,length=92982>
##contig=<ID=contig_2069_1|arrow,length=19750>
##contig=<ID=contig_2070_1|arrow,length=9459>
##contig=<ID=contig_2071_1|arrow,length=1691>
##contig=<ID=contig_2074_1|arrow,length=6493>
##contig=<ID=contig_2075_1|arrow,length=29667>
##contig=<ID=contig_2076_1|arrow,length=38252>
##contig=<ID=contig_2078_1|arrow,length=12641>
##contig=<ID=contig_2079_1|arrow,length=148246>
##contig=<ID=contig_207_1|arrow,length=591892>
##contig=<ID=contig_2080_1|arrow,length=21212>
##contig=<ID=contig_2082_1|arrow,length=4977>
##contig=<ID=contig_2083_1|arrow,length=17375>
##contig=<ID=contig_2086_1|arrow,length=6305>
##contig=<ID=contig_2087_1|arrow,length=67877>
##contig=<ID=contig_208_1|arrow,length=369058>
##contig=<ID=contig_2091_1|arrow,length=11547>
##contig=<ID=contig_2093_1|arrow,length=8495>
##contig=<ID=contig_2096_1|arrow,length=1905>
##contig=<ID=contig_2099_1|arrow,length=227900>
##contig=<ID=contig_2100_1|arrow,length=31437>
##contig=<ID=contig_2101_1|arrow,length=24886>
##contig=<ID=contig_2105_1|arrow,length=5772>
##contig=<ID=contig_2107_1|arrow,length=43591>
##contig=<ID=contig_2108_1|arrow,length=10381>
##contig=<ID=contig_2109_1|arrow,length=13170>
##contig=<ID=contig_210_1|arrow,length=365152>
##contig=<ID=contig_2110_1|arrow,length=12337>
##contig=<ID=contig_2111_1|arrow,length=12883>
##contig=<ID=contig_2113_1|arrow,length=17550>
##contig=<ID=contig_2114_1|arrow,length=5295>
##contig=<ID=contig_2117_1|arrow,length=6072>
##contig=<ID=contig_2119_1|arrow,length=6193>
##contig=<ID=contig_2120_1|arrow,length=12116>
##contig=<ID=contig_2121_1|arrow,length=4648>
##contig=<ID=contig_2124_1|arrow,length=91933>
##contig=<ID=contig_2128_1|arrow,length=14050>
##contig=<ID=contig_2129_1|arrow,length=104085>
##contig=<ID=contig_2130_1|arrow,length=4115>
##contig=<ID=contig_2131_1|arrow,length=9263>
##contig=<ID=contig_2132_1|arrow,length=13604>
##contig=<ID=contig_2135_1|arrow,length=12454>
##contig=<ID=contig_2140_1|arrow,length=27279>
##contig=<ID=contig_2142_1|arrow,length=13740>
##contig=<ID=contig_2143_1|arrow,length=2171>
##contig=<ID=contig_2144_1|arrow,length=97726>
##contig=<ID=contig_2145_1|arrow,length=14648>
##contig=<ID=contig_2149_1|arrow,length=157489>
##contig=<ID=contig_214_1|arrow,length=758>
##contig=<ID=contig_2150_1|arrow,length=8231>
##contig=<ID=contig_2151_1|arrow,length=7622>
##contig=<ID=contig_2152_1|arrow,length=51293>
##contig=<ID=contig_2156_1|arrow,length=88273>
##contig=<ID=contig_2157_1|arrow,length=10016>
##contig=<ID=contig_2158_1|arrow,length=20767>
##contig=<ID=contig_215_1|arrow,length=3579>
##contig=<ID=contig_2162_1|arrow,length=6366>
##contig=<ID=contig_2163_1|arrow,length=7224>
##contig=<ID=contig_2164_1|arrow,length=71789>
##contig=<ID=contig_2165_1|arrow,length=3368>
##contig=<ID=contig_2168_1|arrow,length=39853>
##contig=<ID=contig_2169_1|arrow,length=2276>
##contig=<ID=contig_2175_1|arrow,length=116052>
##contig=<ID=contig_2176_1|arrow,length=7042>
##contig=<ID=contig_2183_1|arrow,length=7876>
##contig=<ID=contig_2185_1|arrow,length=1726>
##contig=<ID=contig_2187_1|arrow,length=25004>
##contig=<ID=contig_2188_1|arrow,length=122978>
##contig=<ID=contig_2190_1|arrow,length=3211>
##contig=<ID=contig_2191_1|arrow,length=3667>
##contig=<ID=contig_2192_1|arrow,length=82525>
##contig=<ID=contig_2193_1|arrow,length=8246>
##contig=<ID=contig_2195_1|arrow,length=48877>
##contig=<ID=contig_2197_1|arrow,length=5251>
##contig=<ID=contig_2199_1|arrow,length=18024>
##contig=<ID=contig_2201_1|arrow,length=58051>
##contig=<ID=contig_2204_1|arrow,length=5142>
##contig=<ID=contig_2206_1|arrow,length=47440>
##contig=<ID=contig_2207_1|arrow,length=20469>
##contig=<ID=contig_2208_1|arrow,length=16621>
##contig=<ID=contig_2209_1|arrow,length=48352>
##contig=<ID=contig_220_1|arrow,length=54257>
##contig=<ID=contig_2211_1|arrow,length=42849>
##contig=<ID=contig_2213_1|arrow,length=9468>
##contig=<ID=contig_2214_1|arrow,length=33154>
##contig=<ID=contig_2216_1|arrow,length=38583>
##contig=<ID=contig_2217_1|arrow,length=47448>
##contig=<ID=contig_2219_1|arrow,length=5933>
##contig=<ID=contig_2223_1|arrow,length=6028>
##contig=<ID=contig_2224_1|arrow,length=3207>
##contig=<ID=contig_2225_1|arrow,length=4326>
##contig=<ID=contig_2227_1|arrow,length=43307>
##contig=<ID=contig_2229_1|arrow,length=12633>
##contig=<ID=contig_2230_1|arrow,length=5696>
##contig=<ID=contig_2232_1|arrow,length=51815>
##contig=<ID=contig_2234_1|arrow,length=12011>
##contig=<ID=contig_2236_1|arrow,length=51752>
##contig=<ID=contig_2237_1|arrow,length=15692>
##contig=<ID=contig_2238_1|arrow,length=66740>
##contig=<ID=contig_2239_1|arrow,length=18234>
##contig=<ID=contig_2241_1|arrow,length=144103>
##contig=<ID=contig_2242_1|arrow,length=48541>
##contig=<ID=contig_2244_1|arrow,length=7869>
##contig=<ID=contig_2245_1|arrow,length=26006>
##contig=<ID=contig_2246_1|arrow,length=7033>
##contig=<ID=contig_2247_1|arrow,length=14506>
##contig=<ID=contig_2248_1|arrow,length=41898>
##contig=<ID=contig_2250_1|arrow,length=85563>
##contig=<ID=contig_2251_1|arrow,length=145509>
##contig=<ID=contig_2252_1|arrow,length=82414>
##contig=<ID=contig_2253_1|arrow,length=29931>
##contig=<ID=contig_2255_1|arrow,length=7564>
##contig=<ID=contig_2257_1|arrow,length=3929>
##contig=<ID=contig_2258_1|arrow,length=7625>
##contig=<ID=contig_2261_1|arrow,length=141529>
##contig=<ID=contig_2263_1|arrow,length=36259>
##contig=<ID=contig_2264_1|arrow,length=4334>
##contig=<ID=contig_2267_1|arrow,length=18474>
##contig=<ID=contig_2268_1|arrow,length=6129>
##contig=<ID=contig_226_1|arrow,length=187035>
##contig=<ID=contig_2272_1|arrow,length=843>
##contig=<ID=contig_2274_1|arrow,length=33473>
##contig=<ID=contig_2275_1|arrow,length=2927>
##contig=<ID=contig_2276_1|arrow,length=250728>
##contig=<ID=contig_2279_1|arrow,length=17556>
##contig=<ID=contig_227_1|arrow,length=2282>
##contig=<ID=contig_2280_1|arrow,length=1445>
##contig=<ID=contig_2282_1|arrow,length=51410>
##contig=<ID=contig_2283_1|arrow,length=65158>
##contig=<ID=contig_2285_1|arrow,length=5974>
##contig=<ID=contig_2286_1|arrow,length=682>
##contig=<ID=contig_2288_1|arrow,length=61691>
##contig=<ID=contig_2289_1|arrow,length=72412>
##contig=<ID=contig_2294_1|arrow,length=6811>
##contig=<ID=contig_2295_1|arrow,length=1247>
##contig=<ID=contig_2296_1|arrow,length=15550>
##contig=<ID=contig_2298_1|arrow,length=5338>
##contig=<ID=contig_2299_1|arrow,length=6327>
##contig=<ID=contig_2302_1|arrow,length=32932>
##contig=<ID=contig_2303_1|arrow,length=41615>
##contig=<ID=contig_2305_1|arrow,length=17001>
##contig=<ID=contig_2306_1|arrow,length=15525>
##contig=<ID=contig_2308_1|arrow,length=18445>
##contig=<ID=contig_2310_1|arrow,length=3877>
##contig=<ID=contig_2312_1|arrow,length=12917>
##contig=<ID=contig_2314_1|arrow,length=10283>
##contig=<ID=contig_2315_1|arrow,length=132577>
##contig=<ID=contig_2316_1|arrow,length=1591>
##contig=<ID=contig_231_1|arrow,length=503753>
##contig=<ID=contig_2323_1|arrow,length=8021>
##contig=<ID=contig_2324_1|arrow,length=8599>
##contig=<ID=contig_2326_1|arrow,length=6207>
##contig=<ID=contig_2327_1|arrow,length=6020>
##contig=<ID=contig_2328_1|arrow,length=9964>
##contig=<ID=contig_2329_1|arrow,length=102504>
##contig=<ID=contig_2330_1|arrow,length=6876>
##contig=<ID=contig_2331_1|arrow,length=12609>
##contig=<ID=contig_2333_1|arrow,length=4209>
##contig=<ID=contig_2334_1|arrow,length=5685>
##contig=<ID=contig_2335_1|arrow,length=4432>
##contig=<ID=contig_2336_1|arrow,length=2759>
##contig=<ID=contig_2338_1|arrow,length=11164>
##contig=<ID=contig_2339_1|arrow,length=66781>
##contig=<ID=contig_233_1|arrow,length=137915>
##contig=<ID=contig_2340_1|arrow,length=19956>
##contig=<ID=contig_2345_1|arrow,length=4523>
##contig=<ID=contig_2350_1|arrow,length=63299>
##contig=<ID=contig_2351_1|arrow,length=5569>
##contig=<ID=contig_2352_1|arrow,length=144525>
##contig=<ID=contig_2353_1|arrow,length=100556>
##contig=<ID=contig_2355_1|arrow,length=29412>
##contig=<ID=contig_2356_1|arrow,length=3015>
##contig=<ID=contig_2357_1|arrow,length=799>
##contig=<ID=contig_2359_1|arrow,length=8112>
##contig=<ID=contig_2360_1|arrow,length=47911>
##contig=<ID=contig_2364_1|arrow,length=1147>
##contig=<ID=contig_2365_1|arrow,length=3539>
##contig=<ID=contig_2367_1|arrow,length=4825>
##contig=<ID=contig_2368_1|arrow,length=4467>
##contig=<ID=contig_2370_1|arrow,length=3226>
##contig=<ID=contig_2371_1|arrow,length=24497>
##contig=<ID=contig_2372_1|arrow,length=2573>
##contig=<ID=contig_2373_1|arrow,length=4418>
##contig=<ID=contig_2377_1|arrow,length=4308>
##contig=<ID=contig_2378_1|arrow,length=5182>
##contig=<ID=contig_2380_1|arrow,length=4484>
##contig=<ID=contig_2381_1|arrow,length=38183>
##contig=<ID=contig_2382_1|arrow,length=12864>
##contig=<ID=contig_2383_1|arrow,length=52020>
##contig=<ID=contig_2385_1|arrow,length=177255>
##contig=<ID=contig_2386_1|arrow,length=5104>
##contig=<ID=contig_2387_1|arrow,length=15857>
##contig=<ID=contig_2389_1|arrow,length=17156>
##contig=<ID=contig_2391_1|arrow,length=11025>
##contig=<ID=contig_2394_1|arrow,length=48956>
##contig=<ID=contig_2395_1|arrow,length=131967>
##contig=<ID=contig_2397_1|arrow,length=4338>
##contig=<ID=contig_2398_1|arrow,length=1419>
##contig=<ID=contig_2399_1|arrow,length=3696>
##contig=<ID=contig_2400_1|arrow,length=3129>
##contig=<ID=contig_2401_1|arrow,length=21740>
##contig=<ID=contig_2407_1|arrow,length=14927>
##contig=<ID=contig_2409_1|arrow,length=11329>
##contig=<ID=contig_2410_1|arrow,length=34372>
##contig=<ID=contig_2411_1|arrow,length=70637>
##contig=<ID=contig_2412_1|arrow,length=76137>
##contig=<ID=contig_2414_1|arrow,length=1800>
##contig=<ID=contig_2416_1|arrow,length=6233>
##contig=<ID=contig_2417_1|arrow,length=29211>
##contig=<ID=contig_2418_1|arrow,length=4002>
##contig=<ID=contig_241_1|arrow,length=930>
##contig=<ID=contig_2420_1|arrow,length=6776>
##contig=<ID=contig_2421_1|arrow,length=16361>
##contig=<ID=contig_2422_1|arrow,length=10193>
##contig=<ID=contig_2423_1|arrow,length=9013>
##contig=<ID=contig_2425_1|arrow,length=37492>
##contig=<ID=contig_2427_1|arrow,length=4133>
##contig=<ID=contig_2428_1|arrow,length=2621>
##contig=<ID=contig_2430_1|arrow,length=3774>
##contig=<ID=contig_2431_1|arrow,length=9331>
##contig=<ID=contig_2433_1|arrow,length=46712>
##contig=<ID=contig_2439_1|arrow,length=1220>
##contig=<ID=contig_2440_1|arrow,length=13277>
##contig=<ID=contig_2441_1|arrow,length=10130>
##contig=<ID=contig_2442_1|arrow,length=8486>
##contig=<ID=contig_2445_1|arrow,length=60086>
##contig=<ID=contig_2446_1|arrow,length=16219>
##contig=<ID=contig_2447_1|arrow,length=1403>
##contig=<ID=contig_2448_1|arrow,length=5053>
##contig=<ID=contig_2451_1|arrow,length=7813>
##contig=<ID=contig_2452_1|arrow,length=4596>
##contig=<ID=contig_2455_1|arrow,length=45787>
##contig=<ID=contig_2456_1|arrow,length=17237>
##contig=<ID=contig_2457_1|arrow,length=81042>
##contig=<ID=contig_2458_1|arrow,length=3493>
##contig=<ID=contig_2459_1|arrow,length=27221>
##contig=<ID=contig_2460_1|arrow,length=1541>
##contig=<ID=contig_2463_1|arrow,length=16494>
##contig=<ID=contig_2464_1|arrow,length=6331>
##contig=<ID=contig_2465_1|arrow,length=10159>
##contig=<ID=contig_2466_1|arrow,length=5679>
##contig=<ID=contig_2468_1|arrow,length=5910>
##contig=<ID=contig_2469_1|arrow,length=7768>
##contig=<ID=contig_2470_1|arrow,length=3191>
##contig=<ID=contig_2471_1|arrow,length=3644>
##contig=<ID=contig_2472_1|arrow,length=7159>
##contig=<ID=contig_2473_1|arrow,length=31550>
##contig=<ID=contig_2474_1|arrow,length=28965>
##contig=<ID=contig_2475_1|arrow,length=16027>
##contig=<ID=contig_2476_1|arrow,length=5268>
##contig=<ID=contig_2478_1|arrow,length=569>
##contig=<ID=contig_2479_1|arrow,length=117770>
##contig=<ID=contig_2480_1|arrow,length=11761>
##contig=<ID=contig_2484_1|arrow,length=14523>
##contig=<ID=contig_2485_1|arrow,length=10958>
##contig=<ID=contig_2486_1|arrow,length=5136>
##contig=<ID=contig_2489_1|arrow,length=16240>
##contig=<ID=contig_2490_1|arrow,length=14482>
##contig=<ID=contig_2491_1|arrow,length=7574>
##contig=<ID=contig_2493_1|arrow,length=75641>
##contig=<ID=contig_2499_1|arrow,length=3210>
##contig=<ID=contig_2501_1|arrow,length=6631>
##contig=<ID=contig_2503_1|arrow,length=1711>
##contig=<ID=contig_2505_1|arrow,length=22799>
##contig=<ID=contig_2507_1|arrow,length=7594>
##contig=<ID=contig_2509_1|arrow,length=5573>
##contig=<ID=contig_2513_1|arrow,length=8740>
##contig=<ID=contig_2516_1|arrow,length=9709>
##contig=<ID=contig_2521_1|arrow,length=2612>
##contig=<ID=contig_2522_1|arrow,length=60789>
##contig=<ID=contig_2524_1|arrow,length=20567>
##contig=<ID=contig_2526_1|arrow,length=7899>
##contig=<ID=contig_2527_1|arrow,length=4074>
##contig=<ID=contig_2528_1|arrow,length=8380>
##contig=<ID=contig_2529_1|arrow,length=14343>
##contig=<ID=contig_2530_1|arrow,length=2638>
##contig=<ID=contig_2531_1|arrow,length=17861>
##contig=<ID=contig_2532_1|arrow,length=816>
##contig=<ID=contig_2537_1|arrow,length=129864>
##contig=<ID=contig_2538_1|arrow,length=25266>
##contig=<ID=contig_2539_1|arrow,length=10879>
##contig=<ID=contig_2541_1|arrow,length=135243>
##contig=<ID=contig_2542_1|arrow,length=59908>
##contig=<ID=contig_2543_1|arrow,length=97482>
##contig=<ID=contig_2546_1|arrow,length=6970>
##contig=<ID=contig_2547_1|arrow,length=203043>
##contig=<ID=contig_2548_1|arrow,length=17335>
##contig=<ID=contig_2549_1|arrow,length=36501>
##contig=<ID=contig_2550_1|arrow,length=86393>
##contig=<ID=contig_2554_1|arrow,length=1497>
##contig=<ID=contig_2556_1|arrow,length=5704>
##contig=<ID=contig_2557_1|arrow,length=6597>
##contig=<ID=contig_2562_1|arrow,length=37573>
##contig=<ID=contig_2563_1|arrow,length=11611>
##contig=<ID=contig_2564_1|arrow,length=106026>
##contig=<ID=contig_2565_1|arrow,length=94139>
##contig=<ID=contig_2567_1|arrow,length=2432>
##contig=<ID=contig_2568_1|arrow,length=141662>
##contig=<ID=contig_2569_1|arrow,length=5585>
##contig=<ID=contig_2570_1|arrow,length=12059>
##contig=<ID=contig_2571_1|arrow,length=25180>
##contig=<ID=contig_2574_1|arrow,length=3746>
##contig=<ID=contig_2577_1|arrow,length=65428>
##contig=<ID=contig_2578_1|arrow,length=56336>
##contig=<ID=contig_2579_1|arrow,length=18413>
##contig=<ID=contig_257_1|arrow,length=5264>
##contig=<ID=contig_2580_1|arrow,length=3807>
##contig=<ID=contig_2581_1|arrow,length=91985>
##contig=<ID=contig_2582_1|arrow,length=87329>
##contig=<ID=contig_2584_1|arrow,length=12874>
##contig=<ID=contig_2587_1|arrow,length=41671>
##contig=<ID=contig_2588_1|arrow,length=25452>
##contig=<ID=contig_2590_1|arrow,length=55371>
##contig=<ID=contig_2591_1|arrow,length=15213>
##contig=<ID=contig_2593_1|arrow,length=247164>
##contig=<ID=contig_2604_1|arrow,length=5030>
##contig=<ID=contig_2613_1|arrow,length=7081>
##contig=<ID=contig_2627_1|arrow,length=13679>
##contig=<ID=contig_2634_1|arrow,length=53860>
##contig=<ID=contig_2643_1|arrow,length=31005>
##contig=<ID=contig_2644_1|arrow,length=44274>
##contig=<ID=contig_2645_1|arrow,length=32807>
##contig=<ID=contig_2646_1|arrow,length=37427>
##contig=<ID=contig_2647_1|arrow,length=16151>
##contig=<ID=contig_2652_1|arrow,length=23409>
##contig=<ID=contig_2658_1|arrow,length=152856>
##contig=<ID=contig_2661_1|arrow,length=58823>
##contig=<ID=contig_2662_1|arrow,length=12843>
##contig=<ID=contig_2665_1|arrow,length=15424>
##contig=<ID=contig_2667_1|arrow,length=130892>
##contig=<ID=contig_2669_1|arrow,length=4119>
##contig=<ID=contig_266_1|arrow,length=42060>
##contig=<ID=contig_2671_1|arrow,length=116995>
##contig=<ID=contig_2673_1|arrow,length=31440>
##contig=<ID=contig_2675_1|arrow,length=73376>
##contig=<ID=contig_2679_1|arrow,length=63553>
##contig=<ID=contig_2680_1|arrow,length=5019>
##contig=<ID=contig_2681_1|arrow,length=11578>
##contig=<ID=contig_2682_1|arrow,length=2209>
##contig=<ID=contig_2683_1|arrow,length=31314>
##contig=<ID=contig_2684_1|arrow,length=21635>
##contig=<ID=contig_2685_1|arrow,length=45758>
##contig=<ID=contig_2687_1|arrow,length=2531>
##contig=<ID=contig_2690_1|arrow,length=16166>
##contig=<ID=contig_2694_1|arrow,length=17173>
##contig=<ID=contig_2695_1|arrow,length=218520>
##contig=<ID=contig_2698_1|arrow,length=251747>
##contig=<ID=contig_2699_1|arrow,length=35435>
##contig=<ID=contig_2700_1|arrow,length=7384>
##contig=<ID=contig_2701_1|arrow,length=128753>
##contig=<ID=contig_2702_1|arrow,length=266905>
##contig=<ID=contig_2703_1|arrow,length=47948>
##contig=<ID=contig_2704_1|arrow,length=13531>
##contig=<ID=contig_2706_1|arrow,length=19628>
##contig=<ID=contig_2710_1|arrow,length=84141>
##contig=<ID=contig_2711_1|arrow,length=27149>
##contig=<ID=contig_2718_1|arrow,length=68189>
##contig=<ID=contig_2719_1|arrow,length=45831>
##contig=<ID=contig_2720_1|arrow,length=132496>
##contig=<ID=contig_2721_1|arrow,length=156335>
##contig=<ID=contig_2722_1|arrow,length=189612>
##contig=<ID=contig_2723_1|arrow,length=74326>
##contig=<ID=contig_2724_1|arrow,length=84270>
##contig=<ID=contig_2725_1|arrow,length=33590>
##contig=<ID=contig_2726_1|arrow,length=15427>
##contig=<ID=contig_2727_1|arrow,length=60110>
##contig=<ID=contig_2729_1|arrow,length=2735>
##contig=<ID=contig_2730_1|arrow,length=41749>
##contig=<ID=contig_2732_1|arrow,length=16797>
##contig=<ID=contig_2733_1|arrow,length=66867>
##contig=<ID=contig_2736_1|arrow,length=10420>
##contig=<ID=contig_2737_1|arrow,length=40629>
##contig=<ID=contig_2739_1|arrow,length=28099>
##contig=<ID=contig_2740_1|arrow,length=100405>
##contig=<ID=contig_2741_1|arrow,length=165546>
##contig=<ID=contig_2742_1|arrow,length=47984>
##contig=<ID=contig_2743_1|arrow,length=46795>
##contig=<ID=contig_2748_1|arrow,length=15166>
##contig=<ID=contig_2754_1|arrow,length=12485>
##contig=<ID=contig_2756_1|arrow,length=13782>
##contig=<ID=contig_2760_1|arrow,length=7604>
##contig=<ID=contig_2762_1|arrow,length=54331>
##contig=<ID=contig_2763_1|arrow,length=55829>
##contig=<ID=contig_2768_1|arrow,length=10577>
##contig=<ID=contig_2769_1|arrow,length=7179>
##contig=<ID=contig_2773_1|arrow,length=14795>
##contig=<ID=contig_2775_1|arrow,length=72125>
##contig=<ID=contig_2778_1|arrow,length=42856>
##contig=<ID=contig_2779_1|arrow,length=65048>
##contig=<ID=contig_2780_1|arrow,length=15683>
##contig=<ID=contig_2781_1|arrow,length=35200>
##contig=<ID=contig_2782_1|arrow,length=13094>
##contig=<ID=contig_2783_1|arrow,length=29544>
##contig=<ID=contig_2784_1|arrow,length=12873>
##contig=<ID=contig_2788_1|arrow,length=78170>
##contig=<ID=contig_2789_1|arrow,length=128373>
##contig=<ID=contig_2790_1|arrow,length=27147>
##contig=<ID=contig_2791_1|arrow,length=13004>
##contig=<ID=contig_2792_1|arrow,length=119181>
##contig=<ID=contig_2796_1|arrow,length=60885>
##contig=<ID=contig_2799_1|arrow,length=38159>
##contig=<ID=contig_2800_1|arrow,length=21400>
##contig=<ID=contig_2801_1|arrow,length=71193>
##contig=<ID=contig_2802_1|arrow,length=13023>
##contig=<ID=contig_2803_1|arrow,length=15336>
##contig=<ID=contig_2805_1|arrow,length=24122>
##contig=<ID=contig_2806_1|arrow,length=22718>
##contig=<ID=contig_2807_1|arrow,length=23548>
##contig=<ID=contig_2808_1|arrow,length=81144>
##contig=<ID=contig_2809_1|arrow,length=188175>
##contig=<ID=contig_280_1|arrow,length=16832>
##contig=<ID=contig_2810_1|arrow,length=13226>
##contig=<ID=contig_2811_1|arrow,length=9127>
##contig=<ID=contig_2813_1|arrow,length=30271>
##contig=<ID=contig_2815_1|arrow,length=19685>
##contig=<ID=contig_2816_1|arrow,length=14590>
##contig=<ID=contig_2817_1|arrow,length=17107>
##contig=<ID=contig_2819_1|arrow,length=42196>
##contig=<ID=contig_281_1|arrow,length=652032>
##contig=<ID=contig_2822_1|arrow,length=53987>
##contig=<ID=contig_2824_1|arrow,length=50245>
##contig=<ID=contig_2825_1|arrow,length=6971>
##contig=<ID=contig_2826_1|arrow,length=45600>
##contig=<ID=contig_2827_1|arrow,length=24783>
##contig=<ID=contig_2829_1|arrow,length=8768>
##contig=<ID=contig_2830_1|arrow,length=2221>
##contig=<ID=contig_2832_1|arrow,length=17916>
##contig=<ID=contig_2835_1|arrow,length=46744>
##contig=<ID=contig_2836_1|arrow,length=198979>
##contig=<ID=contig_2838_1|arrow,length=42037>
##contig=<ID=contig_2839_1|arrow,length=116514>
##contig=<ID=contig_2841_1|arrow,length=32983>
##contig=<ID=contig_2843_1|arrow,length=9689>
##contig=<ID=contig_2845_1|arrow,length=41051>
##contig=<ID=contig_2847_1|arrow,length=27499>
##contig=<ID=contig_2848_1|arrow,length=4494>
##contig=<ID=contig_2849_1|arrow,length=89130>
##contig=<ID=contig_2850_1|arrow,length=29884>
##contig=<ID=contig_2851_1|arrow,length=7388>
##contig=<ID=contig_2852_1|arrow,length=18318>
##contig=<ID=contig_2855_1|arrow,length=43907>
##contig=<ID=contig_2856_1|arrow,length=48867>
##contig=<ID=contig_2857_1|arrow,length=120687>
##contig=<ID=contig_2858_1|arrow,length=48886>
##contig=<ID=contig_2859_1|arrow,length=4370>
##contig=<ID=contig_2860_1|arrow,length=17530>
##contig=<ID=contig_2861_1|arrow,length=9682>
##contig=<ID=contig_2862_1|arrow,length=40571>
##contig=<ID=contig_2863_1|arrow,length=7650>
##contig=<ID=contig_2864_1|arrow,length=32876>
##contig=<ID=contig_2866_1|arrow,length=155426>
##contig=<ID=contig_287_1|arrow,length=380212>
##contig=<ID=contig_296_1|arrow,length=70302>
##contig=<ID=contig_2_1|arrow,length=106909>
##contig=<ID=contig_301_1|arrow,length=4010>
##contig=<ID=contig_303_1|arrow,length=226026>
##contig=<ID=contig_306_1|arrow,length=85429>
##contig=<ID=contig_313_1|arrow,length=671>
##contig=<ID=contig_316_1|arrow,length=334411>
##contig=<ID=contig_319_1|arrow,length=37050>
##contig=<ID=contig_324_1|arrow,length=82386>
##contig=<ID=contig_32_1|arrow,length=218785>
##contig=<ID=contig_330_1|arrow,length=252270>
##contig=<ID=contig_340_1|arrow,length=61697>
##contig=<ID=contig_341_1|arrow,length=631646>
##contig=<ID=contig_342_1|arrow,length=68683>
##contig=<ID=contig_348_1|arrow,length=4877>
##contig=<ID=contig_349_1|arrow,length=2192>
##contig=<ID=contig_351_1|arrow,length=282203>
##contig=<ID=contig_352_1|arrow,length=415835>
##contig=<ID=contig_353_1|arrow,length=99690>
##contig=<ID=contig_354_1|arrow,length=4431>
##contig=<ID=contig_355_1|arrow,length=410068>
##contig=<ID=contig_356_1|arrow,length=333277>
##contig=<ID=contig_366_1|arrow,length=726590>
##contig=<ID=contig_369_1|arrow,length=274573>
##contig=<ID=contig_371_1|arrow,length=1543>
##contig=<ID=contig_374_1|arrow,length=314997>
##contig=<ID=contig_377_1|arrow,length=96591>
##contig=<ID=contig_382_1|arrow,length=345270>
##contig=<ID=contig_384_1|arrow,length=219207>
##contig=<ID=contig_388_1|arrow,length=67305>
##contig=<ID=contig_390_1|arrow,length=263815>
##contig=<ID=contig_395_1|arrow,length=395368>
##contig=<ID=contig_404_1|arrow,length=722123>
##contig=<ID=contig_405_1|arrow,length=2740>
##contig=<ID=contig_406_1|arrow,length=169439>
##contig=<ID=contig_40_1|arrow,length=4365>
##contig=<ID=contig_410_1|arrow,length=222143>
##contig=<ID=contig_413_1|arrow,length=13323>
##contig=<ID=contig_423_1|arrow,length=294119>
##contig=<ID=contig_424_1|arrow,length=3221>
##contig=<ID=contig_425_1|arrow,length=31994>
##contig=<ID=contig_426_1|arrow,length=264301>
##contig=<ID=contig_428_1|arrow,length=728772>
##contig=<ID=contig_430_1|arrow,length=187252>
##contig=<ID=contig_433_1|arrow,length=115079>
##contig=<ID=contig_435_1|arrow,length=493039>
##contig=<ID=contig_445_1|arrow,length=210030>
##contig=<ID=contig_446_1|arrow,length=1046653>
##contig=<ID=contig_447_1|arrow,length=1396>
##contig=<ID=contig_450_1|arrow,length=673>
##contig=<ID=contig_456_1|arrow,length=1469>
##contig=<ID=contig_458_1|arrow,length=175673>
##contig=<ID=contig_460_1|arrow,length=2124>
##contig=<ID=contig_461_1|arrow,length=1372>
##contig=<ID=contig_466_1|arrow,length=704991>
##contig=<ID=contig_467_1|arrow,length=243747>
##contig=<ID=contig_469_1|arrow,length=754>
##contig=<ID=contig_474_1|arrow,length=350019>
##contig=<ID=contig_480_1|arrow,length=1141>
##contig=<ID=contig_481_1|arrow,length=245899>
##contig=<ID=contig_484_1|arrow,length=210736>
##contig=<ID=contig_485_1|arrow,length=257991>
##contig=<ID=contig_487_1|arrow,length=2601>
##contig=<ID=contig_491_1|arrow,length=226736>
##contig=<ID=contig_498_1|arrow,length=1973>
##contig=<ID=contig_501_1|arrow,length=407892>
##contig=<ID=contig_503_1|arrow,length=87845>
##contig=<ID=contig_508_1|arrow,length=55554>
##contig=<ID=contig_511_1|arrow,length=533>
##contig=<ID=contig_513_1|arrow,length=784>
##contig=<ID=contig_514_1|arrow,length=960>
##contig=<ID=contig_517_1|arrow,length=93395>
##contig=<ID=contig_523_1|arrow,length=207524>
##contig=<ID=contig_528_1|arrow,length=476963>
##contig=<ID=contig_52_1|arrow,length=418242>
##contig=<ID=contig_531_1|arrow,length=1364683>
##contig=<ID=contig_534_1|arrow,length=659>
##contig=<ID=contig_541_1|arrow,length=651>
##contig=<ID=contig_544_1|arrow,length=222846>
##contig=<ID=contig_547_1|arrow,length=182196>
##contig=<ID=contig_549_1|arrow,length=95557>
##contig=<ID=contig_552_1|arrow,length=685469>
##contig=<ID=contig_559_1|arrow,length=633684>
##contig=<ID=contig_560_1|arrow,length=148114>
##contig=<ID=contig_570_1|arrow,length=37211>
##contig=<ID=contig_572_1|arrow,length=5244>
##contig=<ID=contig_573_1|arrow,length=218038>
##contig=<ID=contig_575_1|arrow,length=339583>
##contig=<ID=contig_577_1|arrow,length=111179>
##contig=<ID=contig_579_1|arrow,length=560124>
##contig=<ID=contig_584_1|arrow,length=40364>
##contig=<ID=contig_586_1|arrow,length=475053>
##contig=<ID=contig_589_1|arrow,length=1102462>
##contig=<ID=contig_590_1|arrow,length=620>
##contig=<ID=contig_593_1|arrow,length=71555>
##contig=<ID=contig_595_1|arrow,length=177915>
##contig=<ID=contig_596_1|arrow,length=443>
##contig=<ID=contig_601_1|arrow,length=239161>
##contig=<ID=contig_602_1|arrow,length=989492>
##contig=<ID=contig_604_1|arrow,length=727573>
##contig=<ID=contig_608_1|arrow,length=231576>
##contig=<ID=contig_609_1|arrow,length=4100>
##contig=<ID=contig_611_1|arrow,length=657901>
##contig=<ID=contig_612_1|arrow,length=669956>
##contig=<ID=contig_619_1|arrow,length=104288>
##contig=<ID=contig_622_1|arrow,length=261318>
##contig=<ID=contig_625_1|arrow,length=4559>
##contig=<ID=contig_626_1|arrow,length=260181>
##contig=<ID=contig_627_1|arrow,length=416343>
##contig=<ID=contig_628_1|arrow,length=231272>
##contig=<ID=contig_631_1|arrow,length=35189>
##contig=<ID=contig_633_1|arrow,length=3284>
##contig=<ID=contig_634_1|arrow,length=427720>
##contig=<ID=contig_635_1|arrow,length=171788>
##contig=<ID=contig_638_1|arrow,length=176072>
##contig=<ID=contig_641_1|arrow,length=259430>
##contig=<ID=contig_642_1|arrow,length=30822>
##contig=<ID=contig_645_1|arrow,length=294474>
##contig=<ID=contig_646_1|arrow,length=773874>
##contig=<ID=contig_653_1|arrow,length=4293>
##contig=<ID=contig_654_1|arrow,length=1022>
##contig=<ID=contig_655_1|arrow,length=484248>
##contig=<ID=contig_656_1|arrow,length=529673>
##contig=<ID=contig_657_1|arrow,length=284779>
##contig=<ID=contig_660_1|arrow,length=558270>
##contig=<ID=contig_664_1|arrow,length=416836>
##contig=<ID=contig_665_1|arrow,length=1116>
##contig=<ID=contig_666_1|arrow,length=140293>
##contig=<ID=contig_669_1|arrow,length=94429>
##contig=<ID=contig_670_1|arrow,length=3799>
##contig=<ID=contig_676_1|arrow,length=1639>
##contig=<ID=contig_678_1|arrow,length=295386>
##contig=<ID=contig_680_1|arrow,length=1781>
##contig=<ID=contig_682_1|arrow,length=132593>
##contig=<ID=contig_683_1|arrow,length=1447>
##contig=<ID=contig_686_1|arrow,length=817>
##contig=<ID=contig_688_1|arrow,length=65895>
##contig=<ID=contig_689_1|arrow,length=78185>
##contig=<ID=contig_691_1|arrow,length=239988>
##contig=<ID=contig_692_1|arrow,length=95232>
##contig=<ID=contig_694_1|arrow,length=743851>
##contig=<ID=contig_697_1|arrow,length=145416>
##contig=<ID=contig_698_1|arrow,length=420544>
##contig=<ID=contig_699_1|arrow,length=404283>
##contig=<ID=contig_706_1|arrow,length=384760>
##contig=<ID=contig_709_1|arrow,length=352404>
##contig=<ID=contig_712_1|arrow,length=348985>
##contig=<ID=contig_714_1|arrow,length=188266>
##contig=<ID=contig_716_1|arrow,length=3262>
##contig=<ID=contig_718_1|arrow,length=67300>
##contig=<ID=contig_721_1|arrow,length=127578>
##contig=<ID=contig_728_1|arrow,length=144012>
##contig=<ID=contig_730_1|arrow,length=1329>
##contig=<ID=contig_731_1|arrow,length=656988>
##contig=<ID=contig_732_1|arrow,length=74623>
##contig=<ID=contig_735_1|arrow,length=12777>
##contig=<ID=contig_736_1|arrow,length=251834>
##contig=<ID=contig_738_1|arrow,length=111106>
##contig=<ID=contig_741_1|arrow,length=13637>
##contig=<ID=contig_742_1|arrow,length=19473>
##contig=<ID=contig_746_1|arrow,length=107979>
##contig=<ID=contig_747_1|arrow,length=1028>
##contig=<ID=contig_748_1|arrow,length=658249>
##contig=<ID=contig_749_1|arrow,length=158947>
##contig=<ID=contig_74_1|arrow,length=172514>
##contig=<ID=contig_752_1|arrow,length=38303>
##contig=<ID=contig_754_1|arrow,length=155227>
##contig=<ID=contig_755_1|arrow,length=46575>
##contig=<ID=contig_756_1|arrow,length=166245>
##contig=<ID=contig_757_1|arrow,length=351987>
##contig=<ID=contig_758_1|arrow,length=265663>
##contig=<ID=contig_760_1|arrow,length=45483>
##contig=<ID=contig_761_1|arrow,length=19377>
##contig=<ID=contig_762_1|arrow,length=744606>
##contig=<ID=contig_763_1|arrow,length=282825>
##contig=<ID=contig_765_1|arrow,length=180326>
##contig=<ID=contig_766_1|arrow,length=201765>
##contig=<ID=contig_767_1|arrow,length=166521>
##contig=<ID=contig_768_1|arrow,length=44374>
##contig=<ID=contig_769_1|arrow,length=298447>
##contig=<ID=contig_771_1|arrow,length=878848>
##contig=<ID=contig_772_1|arrow,length=342485>
##contig=<ID=contig_773_1|arrow,length=444681>
##contig=<ID=contig_774_1|arrow,length=35638>
##contig=<ID=contig_775_1|arrow,length=397837>
##contig=<ID=contig_777_1|arrow,length=100799>
##contig=<ID=contig_778_1|arrow,length=359853>
##contig=<ID=contig_779_1|arrow,length=250090>
##contig=<ID=contig_780_1|arrow,length=45797>
##contig=<ID=contig_781_1|arrow,length=196024>
##contig=<ID=contig_783_1|arrow,length=204972>
##contig=<ID=contig_784_1|arrow,length=56986>
##contig=<ID=contig_785_1|arrow,length=336604>
##contig=<ID=contig_787_1|arrow,length=233790>
##contig=<ID=contig_790_1|arrow,length=1600>
##contig=<ID=contig_791_1|arrow,length=199887>
##contig=<ID=contig_793_1|arrow,length=64656>
##contig=<ID=contig_794_1|arrow,length=49962>
##contig=<ID=contig_795_1|arrow,length=99847>
##contig=<ID=contig_797_1|arrow,length=171770>
##contig=<ID=contig_798_1|arrow,length=95938>
##contig=<ID=contig_799_1|arrow,length=353568>
##contig=<ID=contig_800_1|arrow,length=293007>
##contig=<ID=contig_801_1|arrow,length=324054>
##contig=<ID=contig_802_1|arrow,length=92778>
##contig=<ID=contig_803_1|arrow,length=161316>
##contig=<ID=contig_804_1|arrow,length=768650>
##contig=<ID=contig_805_1|arrow,length=317435>
##contig=<ID=contig_806_1|arrow,length=222368>
##contig=<ID=contig_80_1|arrow,length=56215>
##contig=<ID=contig_810_1|arrow,length=17253>
##contig=<ID=contig_811_1|arrow,length=69993>
##contig=<ID=contig_814_1|arrow,length=449386>
##contig=<ID=contig_815_1|arrow,length=370741>
##contig=<ID=contig_817_1|arrow,length=434072>
##contig=<ID=contig_818_1|arrow,length=175200>
##contig=<ID=contig_819_1|arrow,length=54368>
##contig=<ID=contig_820_1|arrow,length=298571>
##contig=<ID=contig_827_1|arrow,length=177983>
##contig=<ID=contig_830_1|arrow,length=37347>
##contig=<ID=contig_831_1|arrow,length=38745>
##contig=<ID=contig_832_1|arrow,length=447653>
##contig=<ID=contig_833_1|arrow,length=349947>
##contig=<ID=contig_836_1|arrow,length=834798>
##contig=<ID=contig_838_1|arrow,length=19433>
##contig=<ID=contig_83_1|arrow,length=176895>
##contig=<ID=contig_840_1|arrow,length=467104>
##contig=<ID=contig_842_1|arrow,length=376034>
##contig=<ID=contig_843_1|arrow,length=1321>
##contig=<ID=contig_844_1|arrow,length=74468>
##contig=<ID=contig_847_1|arrow,length=250417>
##contig=<ID=contig_851_1|arrow,length=63148>
##contig=<ID=contig_856_1|arrow,length=341133>
##contig=<ID=contig_857_1|arrow,length=88356>
##contig=<ID=contig_862_1|arrow,length=31911>
##contig=<ID=contig_864_1|arrow,length=64469>
##contig=<ID=contig_868_1|arrow,length=302348>
##contig=<ID=contig_873_1|arrow,length=175885>
##contig=<ID=contig_874_1|arrow,length=249436>
##contig=<ID=contig_875_1|arrow,length=126660>
##contig=<ID=contig_877_1|arrow,length=250243>
##contig=<ID=contig_879_1|arrow,length=100983>
##contig=<ID=contig_880_1|arrow,length=446420>
##contig=<ID=contig_882_1|arrow,length=20605>
##contig=<ID=contig_883_1|arrow,length=106230>
##contig=<ID=contig_886_1|arrow,length=380225>
##contig=<ID=contig_889_1|arrow,length=255286>
##contig=<ID=contig_890_1|arrow,length=291547>
##contig=<ID=contig_891_1|arrow,length=217067>
##contig=<ID=contig_892_1|arrow,length=46305>
##contig=<ID=contig_893_1|arrow,length=55502>
##contig=<ID=contig_894_1|arrow,length=418943>
##contig=<ID=contig_895_1|arrow,length=44976>
##contig=<ID=contig_897_1|arrow,length=220109>
##contig=<ID=contig_898_1|arrow,length=473984>
##contig=<ID=contig_899_1|arrow,length=282131>
##contig=<ID=contig_901_1|arrow,length=118521>
##contig=<ID=contig_903_1|arrow,length=310968>
##contig=<ID=contig_904_1|arrow,length=114796>
##contig=<ID=contig_905_1|arrow,length=6190>
##contig=<ID=contig_907_1|arrow,length=128735>
##contig=<ID=contig_909_1|arrow,length=16090>
##contig=<ID=contig_910_1|arrow,length=134113>
##contig=<ID=contig_912_1|arrow,length=217506>
##contig=<ID=contig_914_1|arrow,length=147058>
##contig=<ID=contig_915_1|arrow,length=232909>
##contig=<ID=contig_916_1|arrow,length=378252>
##contig=<ID=contig_918_1|arrow,length=33078>
##contig=<ID=contig_919_1|arrow,length=3107>
##contig=<ID=contig_924_1|arrow,length=19800>
##contig=<ID=contig_925_1|arrow,length=1061986>
##contig=<ID=contig_926_1|arrow,length=245951>
##contig=<ID=contig_928_1|arrow,length=273622>
##contig=<ID=contig_929_1|arrow,length=45873>
##contig=<ID=contig_930_1|arrow,length=54131>
##contig=<ID=contig_932_1|arrow,length=261335>
##contig=<ID=contig_933_1|arrow,length=144203>
##contig=<ID=contig_934_1|arrow,length=210448>
##contig=<ID=contig_935_1|arrow,length=42149>
##contig=<ID=contig_936_1|arrow,length=5746>
##contig=<ID=contig_937_1|arrow,length=128193>
##contig=<ID=contig_938_1|arrow,length=653134>
##contig=<ID=contig_940_1|arrow,length=126886>
##contig=<ID=contig_942_1|arrow,length=286501>
##contig=<ID=contig_943_1|arrow,length=102486>
##contig=<ID=contig_947_1|arrow,length=57032>
##contig=<ID=contig_948_1|arrow,length=69408>
##contig=<ID=contig_950_1|arrow,length=169865>
##contig=<ID=contig_951_1|arrow,length=51650>
##contig=<ID=contig_952_1|arrow,length=15532>
##contig=<ID=contig_953_1|arrow,length=136631>
##contig=<ID=contig_954_1|arrow,length=117617>
##contig=<ID=contig_955_1|arrow,length=164448>
##contig=<ID=contig_958_1|arrow,length=83585>
##contig=<ID=contig_960_1|arrow,length=269251>
##contig=<ID=contig_961_1|arrow,length=130058>
##contig=<ID=contig_962_1|arrow,length=143922>
##contig=<ID=contig_967_1|arrow,length=477833>
##contig=<ID=contig_968_1|arrow,length=207779>
##contig=<ID=contig_969_1|arrow,length=86106>
##contig=<ID=contig_96_1|arrow,length=155951>
##contig=<ID=contig_970_1|arrow,length=798767>
##contig=<ID=contig_972_1|arrow,length=202915>
##contig=<ID=contig_973_1|arrow,length=43451>
##contig=<ID=contig_974_1|arrow,length=113671>
##contig=<ID=contig_975_1|arrow,length=227511>
##contig=<ID=contig_979_1|arrow,length=175913>
##contig=<ID=contig_981_1|arrow,length=161832>
##contig=<ID=contig_984_1|arrow,length=868978>
##contig=<ID=contig_990_1|arrow,length=5072>
##contig=<ID=contig_992_1|arrow,length=53123>
##contig=<ID=contig_994_1|arrow,length=70476>
##contig=<ID=contig_998_1|arrow,length=121781>
##contig=<ID=scaffold_1090_1|arrow,length=514998>
##contig=<ID=scaffold_1133_1|arrow,length=319497>
##contig=<ID=scaffold_1359_1|arrow,length=290476>
##contig=<ID=scaffold_1420_1|arrow,length=195605>
##contig=<ID=scaffold_724_1|arrow,length=436942>
##contig=<ID=scaffold_922_1|arrow,length=961421>
##phasing=none
##commandline="freebayes -p 1 -f ../../../C3_racon2_assembly.fa Nuc23_RG.bam Nuc24_RG.bam Nuc2_RG.bam Nuc35_RG.bam Nuc38_RG.bam Nuc39_RG.bam Nuc41_RG.bam Nuc46_RG.bam Nuc47_RG.bam Nuc9_RG.bam"
##INFO=<ID=NS,Number=1,Type=Integer,Description="Number of samples with data">
##INFO=<ID=DP,Number=1,Type=Integer,Description="Total read depth at the locus">
##INFO=<ID=DPB,Number=1,Type=Float,Description="Total read depth per bp at the locus; bases in reads overlapping / bases in haplotype">
##INFO=<ID=AC,Number=A,Type=Integer,Description="Total number of alternate alleles in called genotypes">
##INFO=<ID=AN,Number=1,Type=Integer,Description="Total number of alleles in called genotypes">
##INFO=<ID=AF,Number=A,Type=Float,Description="Estimated allele frequency in the range (0,1]">
##INFO=<ID=RO,Number=1,Type=Integer,Description="Count of full observations of the reference haplotype.">
##INFO=<ID=AO,Number=A,Type=Integer,Description="Count of full observations of this alternate haplotype.">
##INFO=<ID=PRO,Number=1,Type=Float,Description="Reference allele observation count, with partial observations recorded fractionally">
##INFO=<ID=PAO,Number=A,Type=Float,Description="Alternate allele observations, with partial observations recorded fractionally">
##INFO=<ID=QR,Number=1,Type=Integer,Description="Reference allele quality sum in phred">
##INFO=<ID=QA,Number=A,Type=Integer,Description="Alternate allele quality sum in phred">
##INFO=<ID=PQR,Number=1,Type=Float,Description="Reference allele quality sum in phred for partial observations">
##INFO=<ID=PQA,Number=A,Type=Float,Description="Alternate allele quality sum in phred for partial observations">
##INFO=<ID=SRF,Number=1,Type=Integer,Description="Number of reference observations on the forward strand">
##INFO=<ID=SRR,Number=1,Type=Integer,Description="Number of reference observations on the reverse strand">
##INFO=<ID=SAF,Number=A,Type=Integer,Description="Number of alternate observations on the forward strand">
##INFO=<ID=SAR,Number=A,Type=Integer,Description="Number of alternate observations on the reverse strand">
##INFO=<ID=SRP,Number=1,Type=Float,Description="Strand balance probability for the reference allele: Phred-scaled upper-bounds estimate of the probability of observing the deviation between SRF and SRR given E(SRF/SRR) ~ 0.5, derived using Hoeffding's inequality">
##INFO=<ID=SAP,Number=A,Type=Float,Description="Strand balance probability for the alternate allele: Phred-scaled upper-bounds estimate of the probability of observing the deviation between SAF and SAR given E(SAF/SAR) ~ 0.5, derived using Hoeffding's inequality">
##INFO=<ID=AB,Number=A,Type=Float,Description="Allele balance at heterozygous sites: a number between 0 and 1 representing the ratio of reads showing the reference allele to all reads, considering only reads from individuals called as heterozygous">
##INFO=<ID=ABP,Number=A,Type=Float,Description="Allele balance probability at heterozygous sites: Phred-scaled upper-bounds estimate of the probability of observing the deviation between ABR and ABA given E(ABR/ABA) ~ 0.5, derived using Hoeffding's inequality">
##INFO=<ID=RUN,Number=A,Type=Integer,Description="Run length: the number of consecutive repeats of the alternate allele in the reference genome">
##INFO=<ID=RPP,Number=A,Type=Float,Description="Read Placement Probability: Phred-scaled upper-bounds estimate of the probability of observing the deviation between RPL and RPR given E(RPL/RPR) ~ 0.5, derived using Hoeffding's inequality">
##INFO=<ID=RPPR,Number=1,Type=Float,Description="Read Placement Probability for reference observations: Phred-scaled upper-bounds estimate of the probability of observing the deviation between RPL and RPR given E(RPL/RPR) ~ 0.5, derived using Hoeffding's inequality">
##INFO=<ID=RPL,Number=A,Type=Float,Description="Reads Placed Left: number of reads supporting the alternate balanced to the left (5') of the alternate allele">
##INFO=<ID=RPR,Number=A,Type=Float,Description="Reads Placed Right: number of reads supporting the alternate balanced to the right (3') of the alternate allele">
##INFO=<ID=EPP,Number=A,Type=Float,Description="End Placement Probability: Phred-scaled upper-bounds estimate of the probability of observing the deviation between EL and ER given E(EL/ER) ~ 0.5, derived using Hoeffding's inequality">
##INFO=<ID=EPPR,Number=1,Type=Float,Description="End Placement Probability for reference observations: Phred-scaled upper-bounds estimate of the probability of observing the deviation between EL and ER given E(EL/ER) ~ 0.5, derived using Hoeffding's inequality">
##INFO=<ID=DPRA,Number=A,Type=Float,Description="Alternate allele depth ratio.  Ratio between depth in samples with each called alternate allele and those without.">
##INFO=<ID=ODDS,Number=1,Type=Float,Description="The log odds ratio of the best genotype combination to the second-best.">
##INFO=<ID=GTI,Number=1,Type=Integer,Description="Number of genotyping iterations required to reach convergence or bailout.">
##INFO=<ID=TYPE,Number=A,Type=String,Description="The type of allele, either snp, mnp, ins, del, or complex.">
##INFO=<ID=CIGAR,Number=A,Type=String,Description="The extended CIGAR representation of each alternate allele, with the exception that '=' is replaced by 'M' to ease VCF parsing.  Note that INDEL alleles do not have the first matched base (which is provided by default, per the spec) referred to by the CIGAR.">
##INFO=<ID=NUMALT,Number=1,Type=Integer,Description="Number of unique non-reference alleles in called genotypes at this position.">
##INFO=<ID=MEANALT,Number=A,Type=Float,Description="Mean number of unique non-reference allele observations per sample with the corresponding alternate alleles.">
##INFO=<ID=LEN,Number=A,Type=Integer,Description="allele length">
##INFO=<ID=MQM,Number=A,Type=Float,Description="Mean mapping quality of observed alternate alleles">
##INFO=<ID=MQMR,Number=1,Type=Float,Description="Mean mapping quality of observed reference alleles">
##INFO=<ID=PAIRED,Number=A,Type=Float,Description="Proportion of observed alternate alleles which are supported by properly paired read fragments">
##INFO=<ID=PAIREDR,Number=1,Type=Float,Description="Proportion of observed reference alleles which are supported by properly paired read fragments">
##INFO=<ID=MIN_DP,Number=1,Type=Integer,Description="Minimum depth in gVCF output block.">
##INFO=<ID=END,Number=1,Type=Integer,Description="Last position (inclusive) in gVCF output record.">
##FORMAT=<ID=GT,Number=1,Type=String,Description="Genotype">
##FORMAT=<ID=GQ,Number=1,Type=Float,Description="Genotype Quality, the Phred-scaled marginal (or unconditional) probability of the called genotype">
##FORMAT=<ID=GL,Number=G,Type=Float,Description="Genotype Likelihood, log10-scaled likelihoods of the data given the called genotype for each possible genotype generated from the reference and alternate alleles given the sample ploidy">
##FORMAT=<ID=DP,Number=1,Type=Integer,Description="Read Depth">
##FORMAT=<ID=AD,Number=R,Type=Integer,Description="Number of observation for each allele">
##FORMAT=<ID=RO,Number=1,Type=Integer,Description="Reference allele observation count">
##FORMAT=<ID=QR,Number=1,Type=Integer,Description="Sum of quality of the reference observations">
##FORMAT=<ID=AO,Number=A,Type=Integer,Description="Alternate allele observation count">
##FORMAT=<ID=QA,Number=A,Type=Integer,Description="Sum of quality of the alternate observations">
##FORMAT=<ID=MIN_DP,Number=1,Type=Integer,Description="Minimum depth in gVCF output block.">
#CHROM	POS	ID	REF	ALT	QUAL	FILTER	INFO	FORMAT	Nuc47	Nuc9	Nuc46	Nuc41	Nuc24	Nuc23	Nuc39	Nuc2	Nuc35	Nuc38
contig_1001_1|arrow	252622	.	A	G	607.954	.	AB=0;ABP=0;AC=2;AF=1;AN=2;AO=19;CIGAR=1X;DP=20;DPB=20;DPRA=0;EPP=5.8675;EPPR=0;GTI=0;LEN=1;MEANALT=1.5;MQM=60;MQMR=0;NS=2;NUMALT=1;ODDS=39.7585;PAIRED=1;PAIREDR=0;PAO=0;PQA=0;PQR=0;PRO=0;QA=703;QR=0;RO=0;RPL=7;RPP=5.8675;RPPR=0;RPR=12;RUN=1;SAF=7;SAP=5.8675;SAR=12;SRF=0;SRP=0;SRR=0;TYPE=snp	GT:DP:AD:RO:QR:AO:QA:GL	.	.	.	.	.	.	.	.	1:17:0,16:0:0:16:592:-53.4932,0	1:3:0,3:0:0:3:111:-10.3539,0
contig_1001_1|arrow	411935	.	A	G	5606.21	.	AB=0;ABP=0;AC=2;AF=0.4;AN=5;AO=185;CIGAR=1X;DP=305;DPB=305;DPRA=2.37712;EPP=3.02204;EPPR=3.30474;GTI=1;LEN=1;MEANALT=1.5;MQM=60;MQMR=60;NS=5;NUMALT=1;ODDS=10.8637;PAIRED=1;PAIREDR=1;PAO=0;PQA=0;PQR=0;PRO=0;QA=6420;QR=4292;RO=118;RPL=99;RPP=4.99397;RPPR=3.08391;RPR=86;RUN=1;SAF=70;SAP=26.7791;SAR=115;SRF=63;SRP=4.18805;SRR=55;TYPE=snp	GT:DP:AD:RO:QR:AO:QA:GL	1:2:0,2:0:0:2:48:-4.55793,0	.	0:2:2,0:2:74:0:0:0,-7.02588	1:185:0,183:0:0:183:6372:-573.405,0	.	0:3:3,0:3:99:0:0:0,-9.23582	0:113:113,0:113:4119:0:0:0,-370.861	.	.	.
contig_1001_1|arrow	470772	.	T	C	37266.4	.	AB=0;ABP=0;AC=2;AF=0.4;AN=5;AO=1282;CIGAR=1X;DP=1493;DPB=1493;DPRA=21.352;EPP=30.7618;EPPR=10.5127;GTI=2;LEN=1;MEANALT=1;MQM=60;MQMR=60;NS=5;NUMALT=1;ODDS=284.172;PAIRED=1;PAIREDR=1;PAO=0;PQA=0;PQR=0;PRO=0;QA=46254;QR=7639;RO=211;RPL=615;RPP=7.59038;RPPR=4.74954;RPR=667;RUN=1;SAF=602;SAP=13.3155;SAR=680;SRF=109;SRP=3.51458;SRR=102;TYPE=snp	GT:DP:AD:RO:QR:AO:QA:GL	0:94:94,0:94:3418:0:0:0,-307.809	.	1:3:0,3:0:0:3:111:-10.3539,0	.	0:2:2,0:2:74:0:0:0,-7.02588	0:2:2,0:2:62:0:0:0,-5.88781	1:1392:113,1279:113:4085:1279:46143:-3783.07,0	.	.	.
contig_1001_1|arrow	551636	.	A	G	282.704	.	AB=0;ABP=0;AC=2;AF=0.4;AN=5;AO=20;CIGAR=1X;DP=199;DPB=199;DPRA=0.167598;EPP=38.1882;EPPR=3.02243;GTI=1;LEN=1;MEANALT=1;MQM=60;MQMR=60;NS=5;NUMALT=1;ODDS=7.02058;PAIRED=1;PAIREDR=1;PAO=0;PQA=0;PQR=0;PRO=0;QA=702;QR=6403;RO=179;RPL=0;RPP=46.4397;RPPR=19.6178;RPR=20;RUN=1;SAF=19;SAP=38.1882;SAR=1;SRF=107;SRP=17.8709;SRR=72;TYPE=snp	GT:DP:AD:RO:QR:AO:QA:GL	.	1:15:0,15:0:0:15:555:-50.2905,0	.	.	0:10:10,0:10:358:0:0:0,-32.5601	0:2:2,0:2:48:0:0:0,-4.55793	1:5:0,5:0:0:5:147:-13.5179,0	.	0:167:167,0:167:5997:0:0:0,-539.788	.
contig_1001_1|arrow	552129	.	A	T	1366.56	.	AB=0;ABP=0;AC=2;AF=0.4;AN=5;AO=52;CIGAR=1X;DP=329;DPB=329;DPRA=0.281588;EPP=3.0103;EPPR=3.39442;GTI=0;LEN=1;MEANALT=1;MQM=60;MQMR=60;NS=5;NUMALT=1;ODDS=52.8666;PAIRED=1;PAIREDR=1;PAO=0;PQA=0;PQR=0;PRO=0;QA=1836;QR=9965;RO=277;RPL=17;RPP=16.5402;RPPR=16.1881;RPR=35;RUN=1;SAF=17;SAP=16.5402;SAR=35;SRF=153;SRP=9.60311;SRR=124;TYPE=snp	GT:DP:AD:RO:QR:AO:QA:GL	.	1:40:0,40:0:0:40:1392:-125.559,0	.	.	0:20:20,0:20:740:0:0:0,-66.9307	0:10:10,0:10:358:0:0:0,-32.5601	1:12:0,12:0:0:12:444:-40.3063,0	.	0:247:247,0:247:8867:0:0:0,-797.94	.
contig_1001_1|arrow	552166	.	A	G	2280.62	.	AB=0;ABP=0;AC=2;AF=0.4;AN=5;AO=75;CIGAR=1X;DP=342;DPB=342;DPRA=0.421348;EPP=3.27088;EPPR=14.1442;GTI=0;LEN=1;MEANALT=1;MQM=60;MQMR=60;NS=5;NUMALT=1;ODDS=101.482;PAIRED=1;PAIREDR=1;PAO=0;PQA=0;PQR=0;PRO=0;QA=2739;QR=9657;RO=267;RPL=38;RPP=3.03925;RPPR=14.1442;RPR=37;RUN=1;SAF=28;SAP=13.4623;SAR=47;SRF=147;SRP=8.93915;SRR=120;TYPE=snp	GT:DP:AD:RO:QR:AO:QA:GL	.	1:58:0,58:0:0:58:2122:-191.236,0	.	.	0:21:21,0:21:777:0:0:0,-70.2588	0:8:8,0:8:284:0:0:0,-25.901	1:17:0,17:0:0:17:617:-55.8614,0	.	0:238:238,0:238:8596:0:0:0,-773.562	.
contig_1001_1|arrow	552189	.	C	T	1931.57	.	AB=0;ABP=0;AC=2;AF=0.4;AN=5;AO=68;CIGAR=1X;DP=337;DPB=337;DPRA=0.379182;EPP=3.52123;EPPR=18.6968;GTI=0;LEN=1;MEANALT=1;MQM=60;MQMR=60;NS=5;NUMALT=1;ODDS=68.8884;PAIRED=1;PAIREDR=1;PAO=0;PQA=0;PQR=0;PRO=0;QA=2376;QR=9430;RO=268;RPL=34;RPP=3.0103;RPPR=13.5112;RPR=34;RUN=1;SAF=24;SAP=15.7837;SAR=44;SRF=146;SRP=7.67735;SRR=122;TYPE=snp	GT:DP:AD:RO:QR:AO:QA:GL	.	1:55:0,55:0:0:55:1895:-170.8,0	.	.	0:26:26,0:26:914:0:0:0,-82.5679	0:5:5,0:5:173:0:0:0,-15.9079	1:13:0,13:0:0:13:481:-43.6344,0	.	0:238:237,0:237:8343:0:0:0,-750.695	.
contig_1001_1|arrow	553800	.	C	T	208.899	.	AB=0;ABP=0;AC=2;AF=0.5;AN=4;AO=14;CIGAR=1X;DP=245;DPB=245;DPRA=0.0606061;EPP=12.937;EPPR=4.14774;GTI=1;LEN=1;MEANALT=1;MQM=60;MQMR=60;NS=4;NUMALT=1;ODDS=48.1007;PAIRED=1;PAIREDR=1;PAO=0;PQA=0;PQR=0;PRO=0;QA=506;QR=8207;RO=231;RPL=11;RPP=12.937;RPPR=3.77173;RPR=3;RUN=1;SAF=8;SAP=3.63072;SAR=6;SRF=121;SRP=4.14774;SRR=110;TYPE=snp	GT:DP:AD:RO:QR:AO:QA:GL	.	1:13:0,13:0:0:13:469:-42.547,0	.	.	0:12:12,0:12:444:0:0:0,-40.3063	.	1:1:0,1:0:0:1:37:-3.69783,0	.	0:219:219,0:219:7763:0:0:0,-698.632	.
contig_1001_1|arrow	674999	.	G	A	46741.6	.	AB=0;ABP=0;AC=2;AF=0.4;AN=5;AO=1459;CIGAR=1X;DP=2176;DPB=2176;DPRA=3.05866;EPP=3.08323;EPPR=3.79105;GTI=1;LEN=1;MEANALT=1.5;MQM=60;MQMR=60;NS=5;NUMALT=1;ODDS=143.581;PAIRED=1;PAIREDR=1;PAO=0;PQA=0;PQR=0;PRO=0;QA=52358;QR=25134;RO=712;RPL=771;RPP=13.2634;RPPR=3.79105;RPR=688;RUN=1;SAF=686;SAP=14.2755;SAR=773;SRF=330;SRP=11.257;SRR=382;TYPE=snp	GT:DP:AD:RO:QR:AO:QA:GL	0:4:4,0:4:148:0:0:0,-13.682	.	1:52:0,52:0:0:52:1770:-159.552,0	.	0:10:10,0:10:370:0:0:0,-33.6502	.	1:1408:0,1407:0:0:1407:50588:-4550.6,0	.	.	0:702:698,0:698:24616:0:0:0,-2214.44
contig_1003_1|arrow	109227	.	T	C	9606.83	.	AB=0;ABP=0;AC=2;AF=0.5;AN=4;AO=301;CIGAR=1X;DP=348;DPB=348;DPRA=6.56522;EPP=3.88322;EPPR=3.76559;GTI=1;LEN=1;MEANALT=1.5;MQM=60;MQMR=60;NS=4;NUMALT=1;ODDS=71.8153;PAIRED=1;PAIREDR=1;PAO=0;PQA=0;PQR=0;PRO=0;QA=10924;QR=1628;RO=46;RPL=143;RPP=4.63349;RPPR=9.80795;RPR=158;RUN=1;SAF=167;SAP=10.8666;SAR=134;SRF=20;SRP=4.70971;SRR=26;TYPE=snp	GT:DP:AD:RO:QR:AO:QA:GL	0:2:2,0:2:74:0:0:0,-7.02588	1:188:0,188:0:0:188:6836:-615.249,0	.	0:44:44,0:44:1554:0:0:0,-140.136	.	.	1:114:0,113:0:0:113:4088:-367.882,0	.	.	.
contig_1003_1|arrow	173979	.	G	A	6854.98	.	AB=0;ABP=0;AC=2;AF=0.666667;AN=3;AO=220;CIGAR=1X;DP=232;DPB=232;DPRA=9.16667;EPP=3.642;EPPR=9.52472;GTI=0;LEN=1;MEANALT=1;MQM=60;MQMR=60;NS=3;NUMALT=1;ODDS=26.1676;PAIRED=1;PAIREDR=1;PAO=0;PQA=0;PQR=0;PRO=0;QA=7948;QR=444;RO=12;RPL=119;RPP=6.20829;RPPR=9.52472;RPR=101;RUN=1;SAF=103;SAP=4.94488;SAR=117;SRF=6;SRP=3.0103;SRR=6;TYPE=snp	GT:DP:AD:RO:QR:AO:QA:GL	0:12:12,0:12:444:0:0:0,-40.3063	1:130:0,130:0:0:130:4668:-420.243,0	.	.	.	.	1:90:0,90:0:0:90:3280:-295.394,0	.	.	.
contig_1003_1|arrow	174163	.	G	A	8374.18	.	AB=0;ABP=0;AC=2;AF=0.666667;AN=3;AO=268;CIGAR=1X;DP=278;DPB=278;DPRA=14.9444;EPP=3.13994;EPPR=3.25157;GTI=0;LEN=1;MEANALT=1.5;MQM=60;MQMR=60;NS=3;NUMALT=1;ODDS=20.177;PAIRED=1;PAIREDR=1;PAO=0;PQA=0;PQR=0;PRO=0;QA=9659;QR=321;RO=9;RPL=150;RPP=11.3073;RPPR=3.25157;RPR=118;RUN=1;SAF=134;SAP=3.0103;SAR=134;SRF=6;SRP=5.18177;SRR=3;TYPE=snp	GT:DP:AD:RO:QR:AO:QA:GL	0:9:9,0:9:321:0:0:0,-29.2307	1:195:0,194:0:0:194:7042:-633.671,0	.	.	.	.	1:74:0,74:0:0:74:2617:-235.754,0	.	.	.
contig_1003_1|arrow	174579	.	C	T	5731.58	.	AB=0;ABP=0;AC=2;AF=0.666667;AN=3;AO=195;CIGAR=1X;DP=206;DPB=206;DPRA=8.86364;EPP=9.97015;EPPR=12.6832;GTI=0;LEN=1;MEANALT=1;MQM=60;MQMR=60;NS=3;NUMALT=1;ODDS=24.1708;PAIRED=1;PAIREDR=1;PAO=0;PQA=0;PQR=0;PRO=0;QA=6675;QR=407;RO=11;RPL=98;RPP=3.02144;RPPR=7.94546;RPR=97;RUN=1;SAF=84;SAP=11.1283;SAR=111;SRF=8;SRP=7.94546;SRR=3;TYPE=snp	GT:DP:AD:RO:QR:AO:QA:GL	0:11:11,0:11:407:0:0:0,-36.9783	1:116:0,116:0:0:116:3991:-359.342,0	.	.	.	.	1:79:0,79:0:0:79:2684:-241.775,0	.	.	.
contig_1003_1|arrow	175893	.	C	T	4683.05	.	AB=0;ABP=0;AC=2;AF=0.666667;AN=3;AO=159;CIGAR=1X;DP=164;DPB=164;DPRA=15.9;EPP=3.35173;EPPR=6.91895;GTI=0;LEN=1;MEANALT=1;MQM=60;MQMR=60;NS=3;NUMALT=1;ODDS=27.3665;PAIRED=1;PAIREDR=1;PAO=0;PQA=0;PQR=0;PRO=0;QA=5747;QR=147;RO=5;RPL=72;RPP=6.08314;RPPR=6.91895;RPR=87;RUN=1;SAF=152;SAP=290.15;SAR=7;SRF=5;SRP=13.8677;SRR=0;TYPE=snp	GT:DP:AD:RO:QR:AO:QA:GL	0:5:5,0:5:147:0:0:0,-13.5179	1:89:0,89:0:0:89:3227:-290.626,0	.	.	.	.	1:70:0,70:0:0:70:2520:-227.032,0	.	.	.
contig_1005_1|arrow	23179	.	G	A	12324.5	.	AB=0;ABP=0;AC=2;AF=0.333333;AN=6;AO=393;CIGAR=1X;DP=507;DPB=507;DPRA=6.89474;EPP=5.00496;EPPR=38.5417;GTI=2;LEN=1;MEANALT=1;MQM=60;MQMR=60;NS=6;NUMALT=1;ODDS=30.6913;PAIRED=1;PAIREDR=1;PAO=0;PQA=0;PQR=0;PRO=0;QA=14160;QR=3951;RO=113;RPL=184;RPP=6.46366;RPPR=17.0192;RPR=209;RUN=1;SAF=226;SAP=22.2441;SAR=167;SRF=54;SRP=3.49071;SRR=59;TYPE=snp	GT:DP:AD:RO:QR:AO:QA:GL	.	.	1:20:0,20:0:0:20:716:-64.7624,0	0:2:2,0:2:74:0:0:0,-7.02588	0:5:5,0:5:185:0:0:0,-17.01	.	1:373:0,373:0:0:373:13444:-1209.63,0	.	0:76:75,0:75:2621:0:0:0,-235.993	0:31:31,0:31:1071:0:0:0,-96.6823
contig_1007_1|arrow	13502	.	A	G	638.919	.	AB=0;ABP=0;AC=2;AF=0.5;AN=4;AO=58;CIGAR=1X;DP=1580;DPB=1580;DPRA=0.0387903;EPP=5.40641;EPPR=11.4749;GTI=1;LEN=1;MEANALT=1.5;MQM=60;MQMR=60;NS=4;NUMALT=1;ODDS=147.117;PAIRED=1;PAIREDR=1;PAO=0;PQA=0;PQR=0;PRO=0;QA=2134;QR=55593;RO=1521;RPL=26;RPP=4.35811;RPPR=157.542;RPR=32;RUN=1;SAF=33;SAP=5.40641;SAR=25;SRF=1347;SRP=1967.37;SRR=174;TYPE=snp	GT:DP:AD:RO:QR:AO:QA:GL	.	.	1:58:0,57:0:0:57:2097:-188.874,0	.	0:15:15,0:15:555:0:0:0,-50.2905	.	1:1:0,1:0:0:1:37:-3.69783,0	.	0:1506:1506,0:1506:55038:0:0:0,-4950.92	.
contig_1007_1|arrow	24089	.	T	C	2567.76	.	AB=0;ABP=0;AC=2;AF=0.5;AN=4;AO=85;CIGAR=1X;DP=112;DPB=112;DPRA=3.14815;EPP=6.10145;EPPR=3.09072;GTI=0;LEN=1;MEANALT=1;MQM=60;MQMR=60;NS=4;NUMALT=1;ODDS=32.5293;PAIRED=1;PAIREDR=1;PAO=0;PQA=0;PQR=0;PRO=0;QA=2996;QR=987;RO=27;RPL=39;RPP=4.26209;RPPR=16.6021;RPR=46;RUN=1;SAF=43;SAP=3.03585;SAR=42;SRF=12;SRP=3.73412;SRR=15;TYPE=snp	GT:DP:AD:RO:QR:AO:QA:GL	.	.	1:69:0,69:0:0:69:2428:-218.752,0	0:6:6,0:6:222:0:0:0,-20.3381	0:21:21,0:21:765:0:0:0,-69.1749	.	.	1:16:0,16:0:0:16:568:-51.4472,0	.	.
contig_1007_1|arrow	142480	.	CTTTTTAAAATG	CTTTTAAAATG	3012.87	.	AB=0;ABP=0;AC=2;AF=0.4;AN=5;AO=109;CIGAR=1M1D10M;DP=484;DPB=474.583;DPRA=0.456873;EPP=13.5489;EPPR=61.9649;GTI=0;LEN=1;MEANALT=3;MQM=60;MQMR=60;NS=5;NUMALT=1;ODDS=132.451;PAIRED=1;PAIREDR=1;PAO=0;PQA=0;PQR=0;PRO=0;QA=3601;QR=12718;RO=361;RPL=69;RPP=19.7645;RPPR=3.06444;RPR=40;RUN=1;SAF=52;SAP=3.50834;SAR=57;SRF=187;SRP=4.02686;SRR=174;TYPE=del	GT:DP:AD:RO:QR:AO:QA:GL	0:10:10,0:10:357:0:0:0,-32.4718	.	1:26:0,25:0:0:25:785:-70.8104,0	0:36:34,0:34:1195:0:0:0,-107.729	.	0:325:317,0:317:11166:0:0:0,-1004.72	1:87:0,84:0:0:84:2816:-253.508,0	.	.	.
contig_1007_1|arrow	142536	.	A	G	3162.81	.	AB=0;ABP=0;AC=2;AF=0.4;AN=5;AO=113;CIGAR=1X;DP=555;DPB=555;DPRA=0.392045;EPP=6.2579;EPPR=26.5601;GTI=0;LEN=1;MEANALT=2;MQM=60;MQMR=60;NS=5;NUMALT=1;ODDS=133.131;PAIRED=1;PAIREDR=1;PAO=0;PQA=0;PQR=0;PRO=0;QA=3882;QR=15071;RO=439;RPL=60;RPP=3.95191;RPPR=12.1562;RPR=53;RUN=1;SAF=32;SAP=49.1493;SAR=81;SRF=157;SRP=80.2979;SRR=282;TYPE=snp	GT:DP:AD:RO:QR:AO:QA:GL	0:19:19,0:19:653:0:0:0,-59.082	.	1:28:0,27:0:0:27:899:-81.0833,0	0:40:40,0:40:1404:0:0:0,-126.64	.	0:381:380,0:380:13014:0:0:0,-1170.72	1:87:0,86:0:0:86:2983:-268.56,0	.	.	.
contig_1007_1|arrow	142537	.	C	A	0	.	AB=0;ABP=0;AC=0;AF=0;AN=5;AO=5;CIGAR=1X;DP=554;DPB=554;DPRA=4.56569;EPP=6.91895;EPPR=21.8416;GTI=0;LEN=1;MEANALT=1;MQM=60;MQMR=60;NS=5;NUMALT=1;ODDS=260.071;PAIRED=1;PAIREDR=1;PAO=0;PQA=0;PQR=0;PRO=0;QA=68;QR=18967;RO=549;RPL=3;RPP=3.44459;RPPR=8.42514;RPR=2;RUN=1;SAF=4;SAP=6.91895;SAR=1;SRF=182;SRP=138.381;SRR=367;TYPE=snp	GT:DP:AD:RO:QR:AO:QA:GL	0:18:18,0:18:666:0:0:0,-60.2746	.	0:29:29,0:29:1009:0:0:0,-91.1068	0:37:35,2:35:1195:2:22:0,-105.744	.	0:380:377,3:377:12877:3:46:0,-1154.36	0:90:90,0:90:3220:0:0:0,-289.997	.	.	.
contig_1007_1|arrow	142560	.	C	T	3093.23	.	AB=0;ABP=0;AC=2;AF=0.4;AN=5;AO=106;CIGAR=1X;DP=544;DPB=544;DPRA=0.363014;EPP=8.25461;EPPR=21.5001;GTI=0;LEN=1;MEANALT=1;MQM=60;MQMR=60;NS=5;NUMALT=1;ODDS=164.52;PAIRED=1;PAIREDR=1;PAO=0;PQA=0;PQR=0;PRO=0;QA=3866;QR=15485;RO=437;RPL=47;RPP=5.96022;RPPR=13.9869;RPR=59;RUN=1;SAF=22;SAP=81.7569;SAR=84;SRF=139;SRP=128.633;SRR=298;TYPE=snp	GT:DP:AD:RO:QR:AO:QA:GL	0:20:20,0:20:728:0:0:0,-65.8465	.	1:29:0,29:0:0:29:1073:-96.8831,0	0:40:40,0:40:1404:0:0:0,-126.64	.	0:378:377,0:377:13353:0:0:0,-1201.35	1:77:0,77:0:0:77:2793:-251.589,0	.	.	.
contig_1007_1|arrow	146839	.	A	G	2206.39	.	AB=0;ABP=0;AC=2;AF=0.333333;AN=6;AO=82;CIGAR=1X;DP=609;DPB=609;DPRA=0.315589;EPP=11.5903;EPPR=3.94093;GTI=0;LEN=1;MEANALT=1.5;MQM=60;MQMR=60;NS=6;NUMALT=1;ODDS=55.8414;PAIRED=1;PAIREDR=1;PAO=0;PQA=0;PQR=0;PRO=0;QA=2862;QR=19265;RO=525;RPL=36;RPP=5.65844;RPPR=3.94093;RPR=46;RUN=1;SAF=52;SAP=15.8273;SAR=30;SRF=268;SRP=3.51077;SRR=257;TYPE=snp	GT:DP:AD:RO:QR:AO:QA:GL	0:6:6,0:6:222:0:0:0,-20.3381	.	1:67:0,67:0:0:67:2307:-207.86,0	0:5:5,0:5:185:0:0:0,-17.01	1:16:0,15:0:0:15:555:-50.1642,0	0:474:473,0:473:17367:0:0:0,-1562.38	.	.	.	0:41:41,0:41:1491:0:0:0,-134.475
contig_1007_1|arrow	148861	.	T	A	1760.48	.	AB=0;ABP=0;AC=2;AF=0.4;AN=5;AO=55;CIGAR=1X;DP=151;DPB=151;DPRA=0.859375;EPP=3.04978;EPPR=4.45795;GTI=0;LEN=1;MEANALT=1;MQM=60;MQMR=60;NS=5;NUMALT=1;ODDS=18.7674;PAIRED=1;PAIREDR=1;PAO=0;PQA=0;PQR=0;PRO=0;QA=2035;QR=3492;RO=96;RPL=21;RPP=9.68264;RPPR=10.339;RPR=34;RUN=1;SAF=31;SAP=4.94488;SAR=24;SRF=49;SRP=3.10078;SRR=47;TYPE=snp	GT:DP:AD:RO:QR:AO:QA:GL	0:7:7,0:7:247:0:0:0,-22.5708	.	1:54:0,54:0:0:54:1998:-180.084,0	0:26:26,0:26:962:0:0:0,-86.899	1:1:0,1:0:0:1:37:-3.69783,0	.	.	.	.	0:63:63,0:63:2283:0:0:0,-205.716
contig_1007_1|arrow	150395	.	CTTCG	CTCG	1471.15	.	AB=0;ABP=0;AC=2;AF=0.4;AN=5;AO=54;CIGAR=1M1D3M;DP=113;DPB=102.2;DPRA=1.37288;EPP=3.6537;EPPR=3.9627;GTI=0;LEN=1;MEANALT=1;MQM=60;MQMR=60;NS=5;NUMALT=1;ODDS=36.7633;PAIRED=1;PAIREDR=1;PAO=0;PQA=0;PQR=0;PRO=0;QA=1718;QR=2043;RO=57;RPL=28;RPP=3.17115;RPPR=3.35316;RPR=26;RUN=1;SAF=21;SAP=8.80089;SAR=33;SRF=21;SRP=11.5819;SRR=36;TYPE=del	GT:DP:AD:RO:QR:AO:QA:GL	0:15:13,0:13:456:0:0:0,-41.2295	.	1:51:0,51:0:0:51:1633:-147.215,0	0:9:9,0:9:321:0:0:0,-29.2318	.	.	1:3:0,3:0:0:3:85:-7.92928,0	.	.	0:35:35,0:35:1266:0:0:0,-114.241
contig_1007_1|arrow	152663	.	T	C	2011.54	.	AB=0;ABP=0;AC=2;AF=0.666667;AN=3;AO=67;CIGAR=1X;DP=72;DPB=72;DPRA=8.5;EPP=14.7103;EPPR=3.0103;GTI=0;LEN=1;MEANALT=1.5;MQM=60;MQMR=60;NS=3;NUMALT=1;ODDS=5.42258;PAIRED=1;PAIREDR=1;PAO=0;PQA=0;PQR=0;PRO=0;QA=2391;QR=136;RO=4;RPL=23;RPP=17.3031;RPPR=5.18177;RPR=44;RUN=1;SAF=30;SAP=4.59839;SAR=37;SRF=3;SRP=5.18177;SRR=1;TYPE=snp	GT:DP:AD:RO:QR:AO:QA:GL	.	.	1:54:0,53:0:0:53:1899:-170.93,0	0:4:4,0:4:136:0:0:0,-12.5738	.	.	1:14:0,14:0:0:14:492:-44.6058,0	.	.	.
contig_1007_1|arrow	157114	.	A	G	494.793	.	AB=0;ABP=0;AC=2;AF=0.333333;AN=6;AO=26;CIGAR=1X;DP=52;DPB=52;DPRA=2;EPP=4.34659;EPPR=3.79203;GTI=2;LEN=1;MEANALT=1;MQM=37.3077;MQMR=15.16;NS=6;NUMALT=1;ODDS=1.56551;PAIRED=1;PAIREDR=1;PAO=0;PQA=0;PQR=0;PRO=0;QA=962;QR=901;RO=25;RPL=15;RPP=4.34659;RPPR=34.3664;RPR=11;RUN=1;SAF=12;SAP=3.34437;SAR=14;SRF=8;SRP=10.0459;SRR=17;TYPE=snp	GT:DP:AD:RO:QR:AO:QA:GL	0:3:3,0:3:111:0:0:0,-0.279937	.	1:25:0,25:0:0:25:925:-51.0464,0	.	0:10:10,0:10:370:0:0:0,-7.45789	.	.	1:1:0,1:0:0:1:37:-3.69783,0	0:5:5,0:5:173:0:0:0,-12.5979	0:8:7,0:7:247:0:0:0,-0.630326
contig_1007_1|arrow	157125	.	C	T	436.994	.	AB=0;ABP=0;AC=2;AF=0.4;AN=5;AO=25;CIGAR=1X;DP=35;DPB=35;DPRA=3.75;EPP=3.79203;EPPR=16.9077;GTI=1;LEN=1;MEANALT=1;MQM=36.4;MQMR=36.4;NS=5;NUMALT=1;ODDS=5.38942;PAIRED=1;PAIREDR=1;PAO=0;PQA=0;PQR=0;PRO=0;QA=925;QR=344;RO=10;RPL=18;RPP=13.5202;RPPR=6.48466;RPR=7;RUN=1;SAF=13;SAP=3.09716;SAR=12;SRF=6;SRP=3.87889;SRR=4;TYPE=snp	GT:DP:AD:RO:QR:AO:QA:GL	0:1:1,0:1:11:0:0:0,-0.0911584	.	1:24:0,24:0:0:24:888:-47.7123,0	.	0:4:4,0:4:148:0:0:0,-7.02594	.	.	1:1:0,1:0:0:1:37:-3.69783,0	0:5:5,0:5:185:0:0:0,-13.7	.
contig_1007_1|arrow	160244	.	C	T	128.802	.	AB=0;ABP=0;AC=2;AF=0.666667;AN=3;AO=5;CIGAR=1X;DP=7;DPB=7;DPRA=1.25;EPP=6.91895;EPPR=3.0103;GTI=0;LEN=1;MEANALT=1;MQM=60;MQMR=60;NS=3;NUMALT=1;ODDS=10.2226;PAIRED=1;PAIREDR=1;PAO=0;PQA=0;PQR=0;PRO=0;QA=185;QR=74;RO=2;RPL=5;RPP=13.8677;RPPR=3.0103;RPR=0;RUN=1;SAF=4;SAP=6.91895;SAR=1;SRF=2;SRP=7.35324;SRR=0;TYPE=snp	GT:DP:AD:RO:QR:AO:QA:GL	.	.	0:2:2,0:2:74:0:0:0,-7.02588	.	1:4:0,4:0:0:4:148:-13.682,0	.	.	.	1:1:0,1:0:0:1:37:-3.69783,0	.
contig_1008_1|arrow	291	.	C	T	549.427	.	AB=0;ABP=0;AC=2;AF=0.5;AN=4;AO=19;CIGAR=1X;DP=36;DPB=36;DPRA=1.11765;EPP=4.03889;EPPR=6.20364;GTI=0;LEN=1;MEANALT=1;MQM=60;MQMR=60;NS=4;NUMALT=1;ODDS=12.5421;PAIRED=1;PAIREDR=1;PAO=0;PQA=0;PQR=0;PRO=0;QA=661;QR=629;RO=17;RPL=8;RPP=4.03889;RPPR=4.1599;RPR=11;RUN=1;SAF=9;SAP=3.12459;SAR=10;SRF=5;SRP=9.26925;SRR=12;TYPE=snp	GT:DP:AD:RO:QR:AO:QA:GL	0:1:1,0:1:37:0:0:0,-3.69783	.	.	0:16:16,0:16:592:0:0:0,-53.6185	.	.	1:1:0,1:0:0:1:37:-3.69783,0	1:18:0,18:0:0:18:624:-56.4752,0	.	.
contig_1008_1|arrow	2380	.	ATTTTTATTAATAC	ATTTTTTATTAATAC	433.918	.	AB=0;ABP=0;AC=2;AF=0.666667;AN=3;AO=15;CIGAR=1M1I13M;DP=23;DPB=24.0714;DPRA=0.9375;EPP=14.7363;EPPR=7.35324;GTI=0;LEN=1;MEANALT=1;MQM=60;MQMR=60;NS=3;NUMALT=1;ODDS=25.9042;PAIRED=1;PAIREDR=1;PAO=0;PQA=0;PQR=0;PRO=0;QA=529;QR=291;RO=8;RPL=7;RPP=3.15506;RPPR=3.0103;RPR=8;RUN=1;SAF=8;SAP=3.15506;SAR=7;SRF=6;SRP=7.35324;SRR=2;TYPE=ins	GT:DP:AD:RO:QR:AO:QA:GL	.	.	.	0:8:8,0:8:291:0:0:0,-26.5395	.	.	1:3:0,3:0:0:3:111:-10.3539,0	1:12:0,12:0:0:12:418:-37.9466,0	.	.
contig_1008_1|arrow	37698	.	T	C	155.633	.	AB=0;ABP=0;AC=2;AF=1;AN=2;AO=5;CIGAR=1X;DP=5;DPB=5;DPRA=0;EPP=3.44459;EPPR=0;GTI=0;LEN=1;MEANALT=1;MQM=60;MQMR=0;NS=2;NUMALT=1;ODDS=17.1371;PAIRED=1;PAIREDR=0;PAO=0;PQA=0;PQR=0;PRO=0;QA=185;QR=0;RO=0;RPL=1;RPP=6.91895;RPPR=0;RPR=4;RUN=1;SAF=2;SAP=3.44459;SAR=3;SRF=0;SRP=0;SRR=0;TYPE=snp	GT:DP:AD:RO:QR:AO:QA:GL	.	1:4:0,4:0:0:4:148:-13.682,0	1:1:0,1:0:0:1:37:-3.69783,0	.	.	.	.	.	.	.
contig_1008_1|arrow	40644	.	A	G	124.397	.	AB=0;ABP=0;AC=2;AF=1;AN=2;AO=5;CIGAR=1X;DP=5;DPB=5;DPRA=0;EPP=3.44459;EPPR=0;GTI=0;LEN=1;MEANALT=1;MQM=60;MQMR=0;NS=2;NUMALT=1;ODDS=21.8045;PAIRED=1;PAIREDR=0;PAO=0;PQA=0;PQR=0;PRO=0;QA=159;QR=0;RO=0;RPL=3;RPP=3.44459;RPPR=0;RPR=2;RUN=1;SAF=5;SAP=13.8677;SAR=0;SRF=0;SRP=0;SRR=0;TYPE=snp	GT:DP:AD:RO:QR:AO:QA:GL	.	.	1:2:0,2:0:0:2:74:-7.02588,0	.	1:3:0,3:0:0:3:85:-7.92928,0	.	.	.	.	.
contig_1008_1|arrow	71249	.	T	A	144.552	.	AB=0;ABP=0;AC=2;AF=1;AN=2;AO=5;CIGAR=1X;DP=5;DPB=5;DPRA=0;EPP=3.44459;EPPR=0;GTI=0;LEN=1;MEANALT=1;MQM=60;MQMR=0;NS=2;NUMALT=1;ODDS=16.1563;PAIRED=1;PAIREDR=0;PAO=0;PQA=0;PQR=0;PRO=0;QA=173;QR=0;RO=0;RPL=4;RPP=6.91895;RPPR=0;RPR=1;RUN=1;SAF=2;SAP=3.44459;SAR=3;SRF=0;SRP=0;SRR=0;TYPE=snp	GT:DP:AD:RO:QR:AO:QA:GL	.	.	1:4:0,4:0:0:4:136:-12.5738,0	.	.	.	.	1:1:0,1:0:0:1:37:-3.69783,0	.	.
contig_1008_1|arrow	99352	.	C	A	544.564	.	AB=0;ABP=0;AC=2;AF=0.5;AN=4;AO=19;CIGAR=1X;DP=50;DPB=50;DPRA=8;EPP=3.12459;EPPR=8.68415;GTI=0;LEN=1;MEANALT=1;MQM=60;MQMR=60;NS=4;NUMALT=1;ODDS=15.8119;PAIRED=1;PAIREDR=1;PAO=0;PQA=0;PQR=0;PRO=0;QA=677;QR=1135;RO=31;RPL=11;RPP=4.03889;RPPR=14.8483;RPR=8;RUN=1;SAF=7;SAP=5.8675;SAR=12;SRF=14;SRP=3.64073;SRR=17;TYPE=snp	GT:DP:AD:RO:QR:AO:QA:GL	0:2:2,0:2:62:0:0:0,-5.88781	.	1:16:0,16:0:0:16:592:-53.6185,0	0:30:29,1:29:1073:1:11:0,-95.7831	1:2:0,2:0:0:2:74:-7.02588,0	.	.	.	.	.
contig_1008_1|arrow	103888	.	T	A	683.682	.	AB=0;ABP=0;AC=2;AF=0.666667;AN=3;AO=24;CIGAR=1X;DP=37;DPB=37;DPRA=1.04167;EPP=6.26751;EPPR=3.17734;GTI=0;LEN=1;MEANALT=1;MQM=60;MQMR=60;NS=3;NUMALT=1;ODDS=41.2926;PAIRED=1;PAIREDR=1;PAO=0;PQA=0;PQR=0;PRO=0;QA=850;QR=469;RO=13;RPL=8;RPP=8.80089;RPPR=7.18621;RPR=16;RUN=1;SAF=9;SAP=6.26751;SAR=15;SRF=6;SRP=3.17734;SRR=7;TYPE=snp	GT:DP:AD:RO:QR:AO:QA:GL	.	.	1:5:0,5:0:0:5:173:-15.9079,0	0:12:12,0:12:432:0:0:0,-39.2182	.	.	.	1:20:1,19:1:37:19:677:-57.5531,0	.	.
contig_1012_1|arrow	9726	.	AGGGGGTC	AGGGGGGTC	4785.42	.	AB=0;ABP=0;AC=2;AF=0.4;AN=5;AO=171;CIGAR=1M1I7M;DP=200;DPB=223;DPRA=12.7857;EPP=6.68022;EPPR=3.1137;GTI=1;LEN=1;MEANALT=3.5;MQM=60;MQMR=60;NS=5;NUMALT=1;ODDS=30.0104;PAIRED=1;PAIREDR=1;PAO=0;PQA=0;PQR=0;PRO=0;QA=5710;QR=738;RO=21;RPL=105;RPP=22.325;RPPR=3.94093;RPR=66;RUN=1;SAF=82;SAP=3.63253;SAR=89;SRF=13;SRP=5.59539;SRR=8;TYPE=ins	GT:DP:AD:RO:QR:AO:QA:GL	.	.	0:11:11,0:11:381:0:0:0,-34.6215	.	0:2:2,0:2:74:0:0:0,-7.02588	1:89:0,86:0:0:86:2811:-252.91,0	0:8:8,0:8:283:0:0:0,-25.8107	.	1:90:0,85:0:0:85:2899:-260.773,0	.
contig_1013_1|arrow	18944	.	AATACAAGTA	AA	11088.6	.	AB=0;ABP=0;AC=2;AF=0.666667;AN=3;AO=396;CIGAR=1M8D1M;DP=401;DPB=84.2;DPRA=39.6;EPP=3.79993;EPPR=13.8677;GTI=0;LEN=8;MEANALT=1;MQM=60;MQMR=60;NS=3;NUMALT=1;ODDS=111.969;PAIRED=1;PAIREDR=1;PAO=0;PQA=0;PQR=0;PRO=0;QA=12542;QR=180;RO=5;RPL=229;RPP=24.0889;RPPR=6.91895;RPR=167;RUN=1;SAF=189;SAP=4.78696;SAR=207;SRF=4;SRP=6.91895;SRR=1;TYPE=del	GT:DP:AD:RO:QR:AO:QA:GL	.	1:395:0,395:0:0:395:12517:-1126.35,0	1:1:0,1:0:0:1:25:-2.49986,0	.	.	.	.	.	0:5:5,0:5:180:0:0:0,-16.5517	.
contig_1013_1|arrow	35150	.	A	T	8193.82	.	AB=0;ABP=0;AC=2;AF=0.5;AN=4;AO=272;CIGAR=1X;DP=304;DPB=304;DPRA=8.80645;EPP=3.13803;EPPR=3.28173;GTI=1;LEN=1;MEANALT=1;MQM=60;MQMR=60;NS=4;NUMALT=1;ODDS=0.984663;PAIRED=1;PAIREDR=1;PAO=0;PQA=0;PQR=0;PRO=0;QA=9847;QR=1184;RO=32;RPL=154;RPP=13.3567;RPPR=5.45321;RPR=118;RUN=1;SAF=86;SAP=82.8438;SAR=186;SRF=14;SRP=4.09604;SRR=18;TYPE=snp	GT:DP:AD:RO:QR:AO:QA:GL	.	1:245:1,244:1:37:244:8847:-792.44,0	1:28:0,28:0:0:28:1000:-90.3077,0	.	.	0:21:21,0:21:777:0:0:0,-70.2588	.	.	0:10:10,0:10:370:0:0:0,-33.6502	.
contig_1013_1|arrow	35213	.	ATA	ATACTA	5901.82	.	AB=0;ABP=0;AC=2;AF=0.5;AN=4;AO=218;CIGAR=1M3I2M;DP=257;DPB=475;DPRA=8.51852;EPP=20.5813;EPPR=3.51141;GTI=1;LEN=3;MEANALT=1;MQM=60;MQMR=60;NS=4;NUMALT=1;ODDS=43.7879;PAIRED=1;PAIREDR=1;PAO=0;PQA=0;PQR=0;PRO=0;QA=7306;QR=1384;RO=39;RPL=111;RPP=3.16967;RPPR=5.73856;RPR=107;RUN=1;SAF=83;SAP=29.9445;SAR=135;SRF=12;SRP=15.538;SRR=27;TYPE=ins	GT:DP:AD:RO:QR:AO:QA:GL	.	1:210:11,199:11:394:199:6677:-565.156,0	1:20:1,19:1:37:19:629:-53.2152,0	.	.	0:24:24,0:24:850:0:0:0,-76.8164	.	.	0:3:3,0:3:103:0:0:0,-9.60896	.
contig_1013_1|arrow	138855	.	A	G	3497.13	.	AB=0;ABP=0;AC=2;AF=0.666667;AN=3;AO=110;CIGAR=1X;DP=186;DPB=186;DPRA=0.723684;EPP=3.72096;EPPR=19.4678;GTI=0;LEN=1;MEANALT=1;MQM=60;MQMR=60;NS=3;NUMALT=1;ODDS=113.429;PAIRED=1;PAIREDR=1;PAO=0;PQA=0;PQR=0;PRO=0;QA=3958;QR=2738;RO=76;RPL=55;RPP=3.0103;RPPR=8.61041;RPR=55;RUN=1;SAF=63;SAP=8.06391;SAR=47;SRF=27;SRP=16.8392;SRR=49;TYPE=snp	GT:DP:AD:RO:QR:AO:QA:GL	.	1:97:0,97:0:0:97:3489:-314.191,0	1:13:0,13:0:0:13:469:-42.547,0	0:76:76,0:76:2738:0:0:0,-246.641	.	.	.	.	.	.
contig_1013_1|arrow	138911	.	ACAATTTTTTTTATCG	TCAATTTTTTTTTATCG	2698.79	.	AB=0;ABP=0;AC=2;AF=0.5;AN=4;AO=89;CIGAR=1X3M1I12M;DP=157;DPB=164;DPRA=1.37879;EPP=3.62026;EPPR=3.0471;GTI=0;LEN=17;MEANALT=2;MQM=60;MQMR=60;NS=4;NUMALT=1;ODDS=13.544;PAIRED=1;PAIREDR=1;PAO=4;PQA=139;PQR=28;PRO=1;QA=3082;QR=2098;RO=59;RPL=44;RPP=3.0347;RPPR=16.2968;RPR=45;RUN=1;SAF=47;SAP=3.62026;SAR=42;SRF=24;SRP=7.46366;SRR=35;TYPE=complex	GT:DP:AD:RO:QR:AO:QA:GL	.	1:77:0,75:0:0:75:2586:-232.648,0	1:14:0,14:0:0:14:496:-44.9712,0	0:65:58,0:58:2062:0:0:0,-185.678	0:1:1,0:1:36:0:0:0,-3.59827	.	.	.	.	.
contig_1013_1|arrow	139233	.	A	G	4779.49	.	AB=0;ABP=0;AC=2;AF=0.666667;AN=3;AO=151;CIGAR=1X;DP=267;DPB=267;DPRA=0.650862;EPP=3.02468;EPPR=5.70592;GTI=0;LEN=1;MEANALT=1;MQM=60;MQMR=60;NS=3;NUMALT=1;ODDS=204.775;PAIRED=1;PAIREDR=1;PAO=0;PQA=0;PQR=0;PRO=0;QA=5409;QR=4216;RO=116;RPL=82;RPP=5.44062;RPPR=15.6647;RPR=69;RUN=1;SAF=87;SAP=10.6176;SAR=64;SRF=69;SRP=12.0706;SRR=47;TYPE=snp	GT:DP:AD:RO:QR:AO:QA:GL	.	1:125:0,125:0:0:125:4483:-403.602,0	1:26:0,26:0:0:26:926:-83.6507,0	0:116:116,0:116:4216:0:0:0,-379.584	.	.	.	.	.	.
contig_1013_1|arrow	140119	.	G	A	141.645	.	AB=0;ABP=0;AC=2;AF=0.666667;AN=3;AO=15;CIGAR=1X;DP=183;DPB=183;DPRA=0.0446429;EPP=27.4756;EPPR=14.6432;GTI=1;LEN=1;MEANALT=1;MQM=60;MQMR=60;NS=3;NUMALT=1;ODDS=32.6149;PAIRED=1;PAIREDR=1;PAO=0;PQA=0;PQR=0;PRO=0;QA=555;QR=5858;RO=168;RPL=11;RPP=10.1038;RPPR=16.2459;RPR=4;RUN=1;SAF=3;SAP=14.7363;SAR=12;SRF=93;SRP=7.19814;SRR=75;TYPE=snp	GT:DP:AD:RO:QR:AO:QA:GL	.	1:11:0,11:0:0:11:407:-36.9783,0	1:4:0,4:0:0:4:148:-13.682,0	0:168:168,0:168:5858:0:0:0,-527.285	.	.	.	.	.	.
contig_1013_1|arrow	141921	.	GCCCCTCG	GACCCCTCG	2030.72	.	AB=0;ABP=0;AC=2;AF=0.666667;AN=3;AO=88;CIGAR=1M1I7M;DP=475;DPB=486.125;DPRA=0.115285;EPP=14.9534;EPPR=8.12633;GTI=1;LEN=1;MEANALT=1.5;MQM=60;MQMR=60;NS=3;NUMALT=1;ODDS=71.2806;PAIRED=1;PAIREDR=1;PAO=0;PQA=0;PQR=0;PRO=0;QA=3122;QR=13631;RO=382;RPL=54;RPP=12.8806;RPPR=6.28456;RPR=34;RUN=1;SAF=29;SAP=25.2185;SAR=59;SRF=173;SRP=10.3774;SRR=209;TYPE=ins	GT:DP:AD:RO:QR:AO:QA:GL	.	1:73:0,72:0:0:72:2530:-227.658,0	1:16:0,16:0:0:16:592:-53.6185,0	0:386:382,0:382:13631:0:0:0,-1226.41	.	.	.	.	.	.
contig_1013_1|arrow	147719	.	A	G	1266.93	.	AB=0;ABP=0;AC=2;AF=0.5;AN=4;AO=60;CIGAR=1X;DP=865;DPB=865;DPRA=0.0745342;EPP=40.0701;EPPR=20.7085;GTI=1;LEN=1;MEANALT=1;MQM=60;MQMR=60;NS=4;NUMALT=1;ODDS=265.899;PAIRED=1;PAIREDR=1;PAO=0;PQA=0;PQR=0;PRO=0;QA=2074;QR=29275;RO=805;RPL=31;RPP=3.15506;RPPR=43.8205;RPR=29;RUN=1;SAF=35;SAP=6.62942;SAR=25;SRF=609;SRP=463.117;SRR=196;TYPE=snp	GT:DP:AD:RO:QR:AO:QA:GL	.	.	1:2:0,2:0:0:2:74:-7.02588,0	0:366:366,0:366:13360:0:0:0,-1202.08	.	.	.	1:58:0,58:0:0:58:2000:-180.252,0	.	0:439:439,0:439:15915:0:0:0,-1431.89
contig_1013_1|arrow	147832	.	T	C	506.487	.	AB=0;ABP=0;AC=2;AF=0.5;AN=4;AO=53;CIGAR=1X;DP=1260;DPB=1260;DPRA=0.479046;EPP=17.8009;EPPR=54.4787;GTI=1;LEN=1;MEANALT=1;MQM=60;MQMR=60;NS=4;NUMALT=1;ODDS=116.623;PAIRED=1;PAIREDR=1;PAO=0;PQA=0;PQR=0;PRO=0;QA=1925;QR=44007;RO=1205;RPL=35;RPP=14.851;RPPR=8.07226;RPR=18;RUN=1;SAF=1;SAP=109.576;SAR=52;SRF=644;SRP=15.4246;SRR=561;TYPE=snp	GT:DP:AD:RO:QR:AO:QA:GL	.	.	1:2:0,2:0:0:2:74:-7.02588,0	0:517:515,0:515:18895:0:0:0,-1699.82	.	.	.	1:50:0,50:0:0:50:1814:-163.53,0	.	0:691:690,1:690:25112:1:37:0,-2255.45
contig_1013_1|arrow	147838	.	T	C	458.408	.	AB=0;ABP=0;AC=2;AF=0.5;AN=4;AO=52;CIGAR=1X;DP=1251;DPB=1251;DPRA=0.0433695;EPP=45.7716;EPPR=40.0449;GTI=1;LEN=1;MEANALT=1;MQM=60;MQMR=60;NS=4;NUMALT=1;ODDS=105.552;PAIRED=1;PAIREDR=1;PAO=0;PQA=0;PQR=0;PRO=0;QA=1887;QR=43385;RO=1199;RPL=42;RPP=45.7716;RPPR=7.35868;RPR=10;RUN=1;SAF=0;SAP=115.927;SAR=52;SRF=639;SRP=14.3132;SRR=560;TYPE=snp	GT:DP:AD:RO:QR:AO:QA:GL	.	.	1:2:0,2:0:0:2:74:-7.02588,0	0:507:507,0:507:18337:0:0:0,-1649.75	.	.	.	1:50:0,50:0:0:50:1813:-163.44,0	.	0:692:692,0:692:25048:0:0:0,-2253.4
contig_1013_1|arrow	172018	.	C	T	238.068	.	AB=0;ABP=0;AC=2;AF=0.5;AN=4;AO=36;CIGAR=1X;DP=812;DPB=812;DPRA=0.0463918;EPP=11.6962;EPPR=4.63047;GTI=1;LEN=1;MEANALT=1;MQM=60;MQMR=60;NS=4;NUMALT=1;ODDS=54.8171;PAIRED=1;PAIREDR=1;PAO=0;PQA=0;PQR=0;PRO=0;QA=1284;QR=27330;RO=772;RPL=20;RPP=3.9754;RPPR=6.26188;RPR=16;RUN=1;SAF=20;SAP=3.9754;SAR=16;SRF=397;SRP=4.37169;SRR=375;TYPE=snp	GT:DP:AD:RO:QR:AO:QA:GL	.	1:8:0,8:0:0:8:272:-24.8079,0	1:28:0,28:0:0:28:1012:-91.3902,0	.	0:664:660,0:660:23372:0:0:0,-2102.51	.	.	.	0:112:112,0:112:3958:0:0:0,-356.377	.
contig_1013_1|arrow	190463	.	GTTTTTTTTTTTTTAATACTG	GTTTTTTTTTTTTAATACTG	3771.3	.	AB=0;ABP=0;AC=2;AF=0.666667;AN=3;AO=158;CIGAR=1M1D19M;DP=204;DPB=217.524;DPRA=4.6;EPP=3.88988;EPPR=8.68415;GTI=0;LEN=1;MEANALT=4;MQM=60;MQMR=60;NS=3;NUMALT=1;ODDS=83.5331;PAIRED=1;PAIREDR=1;PAO=20.5;PQA=735;PQR=952;PRO=26.5;QA=4879;QR=1080;RO=31;RPL=78;RPP=3.06527;RPPR=3.64073;RPR=80;RUN=1;SAF=71;SAP=6.52863;SAR=87;SRF=13;SRP=4.76149;SRR=18;TYPE=del	GT:DP:AD:RO:QR:AO:QA:GL	.	.	0:20:17,0:17:588:0:0:0,-52.9318	.	.	1:2:0,1:0:0:1:11:-0.920002,0	.	.	1:182:14,157:14:492:157:4868:-393.571,0	.
contig_1013_1|arrow	191783	.	A	G	574.509	.	AB=0;ABP=0;AC=2;AF=0.5;AN=4;AO=25;CIGAR=1X;DP=230;DPB=230;DPRA=0.127451;EPP=7.26639;EPPR=23.618;GTI=1;LEN=1;MEANALT=1.5;MQM=60;MQMR=60;NS=4;NUMALT=1;ODDS=51.239;PAIRED=1;PAIREDR=1;PAO=0;PQA=0;PQR=0;PRO=0;QA=848;QR=7348;RO=204;RPL=7;RPP=13.5202;RPPR=3.18061;RPR=18;RUN=1;SAF=14;SAP=3.79203;SAR=11;SRF=96;SRP=4.5431;SRR=108;TYPE=snp	GT:DP:AD:RO:QR:AO:QA:GL	.	1:2:0,2:0:0:2:48:-4.55793,0	1:24:0,23:0:0:23:800:-72.1884,0	.	.	0:2:2,0:2:74:0:0:0,-7.02588	.	.	0:202:202,0:202:7274:0:0:0,-654.648	.
contig_1013_1|arrow	191832	.	C	T	1007.2	.	AB=0;ABP=0;AC=2;AF=0.5;AN=4;AO=38;CIGAR=1X;DP=256;DPB=256;DPRA=0.174312;EPP=11.239;EPPR=3.05014;GTI=1;LEN=1;MEANALT=1;MQM=60;MQMR=60;NS=4;NUMALT=1;ODDS=36.2962;PAIRED=1;PAIREDR=1;PAO=0;PQA=0;PQR=0;PRO=0;QA=1356;QR=7666;RO=218;RPL=13;RPP=11.239;RPPR=10.8196;RPR=25;RUN=1;SAF=20;SAP=3.23888;SAR=18;SRF=97;SRP=8.74777;SRR=121;TYPE=snp	GT:DP:AD:RO:QR:AO:QA:GL	.	1:3:0,3:0:0:3:111:-10.3539,0	1:35:0,35:0:0:35:1245:-112.343,0	.	.	0:5:5,0:5:185:0:0:0,-17.01	.	.	0:213:213,0:213:7481:0:0:0,-673.27	.
contig_1013_1|arrow	191867	.	ATA	TTG	1052.38	.	AB=0;ABP=0;AC=2;AF=0.5;AN=4;AO=39;CIGAR=1X1M1X;DP=269;DPB=269.333;DPRA=0.169565;EPP=5.73856;EPPR=15.9917;GTI=1;LEN=3;MEANALT=1;MQM=60;MQMR=60;NS=4;NUMALT=1;ODDS=39.5923;PAIRED=1;PAIREDR=1;PAO=0;PQA=0;PQR=0;PRO=1;QA=1404;QR=8282;RO=229;RPL=17;RPP=4.40227;RPPR=5.14384;RPR=22;RUN=1;SAF=24;SAP=7.52028;SAR=15;SRF=102;SRP=8.93681;SRR=127;TYPE=complex	GT:DP:AD:RO:QR:AO:QA:GL	.	1:3:0,3:0:0:3:111:-10.3539,0	1:36:0,36:0:0:36:1293:-116.667,0	.	.	0:6:6,0:6:222:0:0:0,-20.3381	.	.	0:224:223,0:223:8060:0:0:0,-725.308	.
contig_1013_1|arrow	192054	.	A	T	1164.13	.	AB=0;ABP=0;AC=2;AF=0.5;AN=4;AO=39;CIGAR=1X;DP=225;DPB=225;DPRA=0.209677;EPP=15.538;EPPR=3.75747;GTI=1;LEN=1;MEANALT=1;MQM=60;MQMR=60;NS=4;NUMALT=1;ODDS=37.7678;PAIRED=1;PAIREDR=1;PAO=0;PQA=0;PQR=0;PRO=0;QA=1434;QR=6644;RO=186;RPL=18;RPP=3.51141;RPPR=5.29852;RPR=21;RUN=1;SAF=20;SAP=3.06598;SAR=19;SRF=85;SRP=5.99899;SRR=101;TYPE=snp	GT:DP:AD:RO:QR:AO:QA:GL	.	1:1:0,1:0:0:1:37:-3.69783,0	1:38:0,38:0:0:38:1397:-126.025,0	.	.	0:2:2,0:2:48:0:0:0,-4.55793	.	.	0:184:184,0:184:6596:0:0:0,-593.663	.
contig_1013_1|arrow	192870	.	A	G	431.088	.	AB=0;ABP=0;AC=2;AF=0.5;AN=4;AO=18;CIGAR=1X;DP=159;DPB=159;DPRA=0.12766;EPP=4.9405;EPPR=8.56989;GTI=1;LEN=1;MEANALT=1;MQM=60;MQMR=60;NS=4;NUMALT=1;ODDS=33.9387;PAIRED=1;PAIREDR=1;PAO=0;PQA=0;PQR=0;PRO=0;QA=640;QR=5145;RO=141;RPL=12;RPP=7.35324;RPPR=21.8759;RPR=6;RUN=1;SAF=5;SAP=10.7311;SAR=13;SRF=37;SRP=72.1432;SRR=104;TYPE=snp	GT:DP:AD:RO:QR:AO:QA:GL	.	1:1:0,1:0:0:1:37:-3.69783,0	1:17:0,17:0:0:17:603:-54.5932,0	.	.	0:2:2,0:2:74:0:0:0,-7.02588	.	.	0:139:139,0:139:5071:0:0:0,-456.494	.
contig_1013_1|arrow	197255	.	T	C	164.548	.	AB=0;ABP=0;AC=2;AF=0.5;AN=4;AO=20;CIGAR=1X;DP=254;DPB=254;DPRA=0.0854701;EPP=4.74748;EPPR=38.6818;GTI=1;LEN=1;MEANALT=1;MQM=60;MQMR=60;NS=4;NUMALT=1;ODDS=8.87024;PAIRED=1;PAIREDR=1;PAO=0;PQA=0;PQR=0;PRO=0;QA=716;QR=8226;RO=234;RPL=11;RPP=3.44459;RPPR=43.4331;RPR=9;RUN=1;SAF=15;SAP=13.8677;SAR=5;SRF=148;SRP=38.6818;SRR=86;TYPE=snp	GT:DP:AD:RO:QR:AO:QA:GL	.	.	1:8:0,8:0:0:8:296:-26.9942,0	.	1:12:0,12:0:0:12:420:-38.13,0	0:2:2,0:2:74:0:0:0,-7.02588	.	.	0:232:232,0:232:8152:0:0:0,-733.632	.
contig_1014_1|arrow	72259	.	TTAT	TTATAT	387.51	.	AB=0;ABP=0;AC=2;AF=0.5;AN=4;AO=20;CIGAR=1M2I3M;DP=87;DPB=97;DPRA=0.338462;EPP=3.44459;EPPR=3.1419;GTI=1;LEN=2;MEANALT=1;MQM=60;MQMR=60;NS=4;NUMALT=1;ODDS=2.5515;PAIRED=1;PAIREDR=1;PAO=0;PQA=0;PQR=0;PRO=0;QA=630;QR=2273;RO=66;RPL=11;RPP=3.44459;RPPR=9.45891;RPR=9;RUN=1;SAF=2;SAP=30.8051;SAR=18;SRF=32;SRP=3.1419;SRR=34;TYPE=ins	GT:DP:AD:RO:QR:AO:QA:GL	.	1:1:0,1:0:0:1:37:-3.69783,0	1:21:2,19:2:67:19:593:-47.2971,0	.	0:5:5,0:5:169:0:0:0,-15.5421	0:60:59,0:59:2037:0:0:0,-183.478	.	.	.	.
contig_1014_1|arrow	75497	.	A	G	545.171	.	AB=0;ABP=0;AC=2;AF=0.666667;AN=3;AO=26;CIGAR=1X;DP=134;DPB=134;DPRA=0.12037;EPP=6.01695;EPPR=14.5915;GTI=0;LEN=1;MEANALT=1;MQM=60;MQMR=60;NS=3;NUMALT=1;ODDS=2.78303;PAIRED=1;PAIREDR=1;PAO=0;PQA=0;PQR=0;PRO=0;QA=962;QR=3870;RO=108;RPL=17;RPP=8.35546;RPPR=5.02092;RPR=9;RUN=1;SAF=11;SAP=4.34659;SAR=15;SRF=55;SRP=3.09072;SRR=53;TYPE=snp	GT:DP:AD:RO:QR:AO:QA:GL	.	1:7:0,7:0:0:7:259:-23.6661,0	1:19:0,19:0:0:19:703:-63.6027,0	.	.	0:108:108,0:108:3870:0:0:0,-348.46	.	.	.	.
contig_1014_1|arrow	132518	.	GTTGTTTACT	GT	2361.71	.	AB=0;ABP=0;AC=2;AF=0.5;AN=4;AO=104;CIGAR=1M8D1M;DP=108;DPB=24.8;DPRA=26;EPP=27.1471;EPPR=5.18177;GTI=1;LEN=8;MEANALT=1;MQM=60;MQMR=60;NS=4;NUMALT=1;ODDS=7.75533;PAIRED=1;PAIREDR=1;PAO=0;PQA=0;PQR=0;PRO=0;QA=2816;QR=140;RO=4;RPL=46;RPP=6.01695;RPPR=5.18177;RPR=58;RUN=1;SAF=55;SAP=3.76196;SAR=49;SRF=2;SRP=3.0103;SRR=2;TYPE=del	GT:DP:AD:RO:QR:AO:QA:GL	.	1:99:0,99:0:0:99:2643:-238.051,0	1:5:0,5:0:0:5:173:-15.9079,0	.	.	.	.	.	0:3:3,0:3:106:0:0:0,-9.88901	0:1:1,0:1:34:0:0:0,-3.39891
contig_1014_1|arrow	138887	.	G	A	2717.99	.	AB=0;ABP=0;AC=2;AF=0.333333;AN=6;AO=177;CIGAR=1X;DP=5202;DPB=5202;DPRA=0.0704478;EPP=3.61144;EPPR=14.8666;GTI=1;LEN=1;MEANALT=1;MQM=60;MQMR=58.9939;NS=6;NUMALT=1;ODDS=625.84;PAIRED=1;PAIREDR=1;PAO=0;PQA=0;PQR=0;PRO=0;QA=6451;QR=149982;RO=4926;RPL=106;RPP=18.0389;RPPR=30.5615;RPR=71;RUN=1;SAF=95;SAP=5.08363;SAR=82;SRF=2573;SRP=24.3459;SRR=2353;TYPE=snp	GT:DP:AD:RO:QR:AO:QA:GL	0:2:2,0:2:74:0:0:0,-7.02588	1:150:0,150:0:0:150:5488:-494,0	1:27:0,27:0:0:27:963:-86.9792,0	0:53:50,0:50:1520:0:0:0,-136.917	.	0:4969:4873,0:4873:148351:0:0:0,-13111.9	.	.	0:1:1,0:1:37:0:0:0,-3.69783	.
contig_1014_1|arrow	193169	.	A	G	1692.32	.	AB=0;ABP=0;AC=2;AF=0.333333;AN=6;AO=57;CIGAR=1X;DP=95;DPB=95;DPRA=3;EPP=7.61992;EPPR=6.66752;GTI=1;LEN=1;MEANALT=1;MQM=60;MQMR=60;NS=6;NUMALT=1;ODDS=2.90311;PAIRED=1;PAIREDR=1;PAO=0;PQA=0;PQR=0;PRO=0;QA=2019;QR=1406;RO=38;RPL=33;RPP=6.09608;RPPR=3.23888;RPR=24;RUN=1;SAF=32;SAP=4.877;SAR=25;SRF=29;SRP=25.8679;SRR=9;TYPE=snp	GT:DP:AD:RO:QR:AO:QA:GL	0:7:7,0:7:259:0:0:0,-23.6661	1:47:0,47:0:0:47:1649:-148.677,0	1:10:0,10:0:0:10:370:-33.6502,0	0:28:28,0:28:1036:0:0:0,-93.5551	0:2:2,0:2:74:0:0:0,-7.02588	.	.	.	0:1:1,0:1:37:0:0:0,-3.69783	.
contig_1015_1|arrow	8086	.	T	A	327.926	.	AB=0;ABP=0;AC=2;AF=0.333333;AN=6;AO=15;CIGAR=1X;DP=138;DPB=138;DPRA=0.243902;EPP=6.62942;EPPR=3.45166;GTI=0;LEN=1;MEANALT=1;MQM=60;MQMR=60;NS=6;NUMALT=1;ODDS=35.3452;PAIRED=1;PAIREDR=1;PAO=0;PQA=0;PQR=0;PRO=0;QA=555;QR=4439;RO=123;RPL=12;RPP=14.7363;RPPR=5.99387;RPR=3;RUN=1;SAF=13;SAP=20.5268;SAR=2;SRF=60;SRP=3.16919;SRR=63;TYPE=snp	GT:DP:AD:RO:QR:AO:QA:GL	.	.	0:56:56,0:56:2034:0:0:0,-183.317	1:7:0,7:0:0:7:259:-23.6661,0	0:6:6,0:6:222:0:0:0,-20.3381	1:8:0,8:0:0:8:296:-26.9942,0	0:3:3,0:3:111:0:0:0,-10.3539	.	0:58:58,0:58:2072:0:0:0,-186.733	.
contig_1015_1|arrow	66610	.	T	C	242.102	.	AB=0;ABP=0;AC=2;AF=0.666667;AN=3;AO=10;CIGAR=1X;DP=30;DPB=30;DPRA=0.25;EPP=3.87889;EPPR=3.44459;GTI=0;LEN=1;MEANALT=1;MQM=60;MQMR=60;NS=3;NUMALT=1;ODDS=25.8164;PAIRED=1;PAIREDR=1;PAO=0;PQA=0;PQR=0;PRO=0;QA=344;QR=702;RO=20;RPL=4;RPP=3.87889;RPPR=6.91895;RPR=6;RUN=1;SAF=8;SAP=10.8276;SAR=2;SRF=14;SRP=9.95901;SRR=6;TYPE=snp	GT:DP:AD:RO:QR:AO:QA:GL	.	1:6:0,6:0:0:6:196:-17.9567,0	1:4:0,4:0:0:4:148:-13.682,0	.	.	.	.	.	0:20:20,0:20:702:0:0:0,-63.4955	.
contig_1015_1|arrow	78397	.	T	C	1982.73	.	AB=0;ABP=0;AC=2;AF=0.4;AN=5;AO=64;CIGAR=1X;DP=165;DPB=165;DPRA=0.950495;EPP=4.23175;EPPR=3.2038;GTI=0;LEN=1;MEANALT=1;MQM=60;MQMR=56.495;NS=5;NUMALT=1;ODDS=14.2538;PAIRED=1;PAIREDR=1;PAO=0;PQA=0;PQR=0;PRO=0;QA=2292;QR=3699;RO=101;RPL=32;RPP=3.0103;RPPR=3.2038;RPR=32;RUN=1;SAF=43;SAP=19.4321;SAR=21;SRF=65;SRP=21.0916;SRR=36;TYPE=snp	GT:DP:AD:RO:QR:AO:QA:GL	0:4:4,0:4:148:0:0:0,-0.369917	1:3:0,3:0:0:3:111:-10.3539,0	1:61:0,61:0:0:61:2181:-196.536,0	.	0:2:2,0:2:74:0:0:0,-0.189957	.	.	.	0:95:95,0:95:3477:0:0:0,-313.114	.
contig_1015_1|arrow	80570	.	A	G	366.735	.	AB=0;ABP=0;AC=2;AF=0.666667;AN=3;AO=16;CIGAR=1X;DP=92;DPB=92;DPRA=0.105263;EPP=7.89611;EPPR=10.3247;GTI=1;LEN=1;MEANALT=1;MQM=60;MQMR=60;NS=3;NUMALT=1;ODDS=33.7537;PAIRED=1;PAIREDR=1;PAO=0;PQA=0;PQR=0;PRO=0;QA=566;QR=2710;RO=76;RPL=5;RPP=7.89611;RPPR=3.46745;RPR=11;RUN=1;SAF=16;SAP=37.7539;SAR=0;SRF=40;SRP=3.46745;SRR=36;TYPE=snp	GT:DP:AD:RO:QR:AO:QA:GL	.	.	1:15:0,15:0:0:15:529:-47.9351,0	.	.	.	.	1:1:0,1:0:0:1:37:-3.69783,0	0:76:76,0:76:2710:0:0:0,-244.117	.
contig_1015_1|arrow	80617	.	A	T	758.173	.	AB=0;ABP=0;AC=2;AF=0.666667;AN=3;AO=28;CIGAR=1X;DP=103;DPB=103;DPRA=0.186667;EPP=4.25114;EPPR=3.73412;GTI=1;LEN=1;MEANALT=1;MQM=60;MQMR=60;NS=3;NUMALT=1;ODDS=27.6217;PAIRED=1;PAIREDR=1;PAO=0;PQA=0;PQR=0;PRO=0;QA=976;QR=2701;RO=75;RPL=10;RPP=7.97367;RPPR=6.51361;RPR=18;RUN=1;SAF=26;SAP=47.6806;SAR=2;SRF=45;SRP=9.52472;SRR=30;TYPE=snp	GT:DP:AD:RO:QR:AO:QA:GL	.	.	1:27:0,27:0:0:27:951:-85.8966,0	.	.	.	.	1:1:0,1:0:0:1:25:-2.49986,0	0:75:75,0:75:2701:0:0:0,-243.313	.
contig_1015_1|arrow	80649	.	G	A	889.4	.	AB=0;ABP=0;AC=2;AF=0.666667;AN=3;AO=32;CIGAR=1X;DP=104;DPB=104;DPRA=0.222222;EPP=16.3106;EPPR=4.09604;GTI=1;LEN=1;MEANALT=1;MQM=60;MQMR=60;NS=3;NUMALT=1;ODDS=20.1515;PAIRED=1;PAIREDR=1;PAO=0;PQA=0;PQR=0;PRO=0;QA=1117;QR=2540;RO=72;RPL=19;RPP=5.45321;RPPR=3.49285;RPR=13;RUN=1;SAF=26;SAP=30.1537;SAR=6;SRF=41;SRP=6.02623;SRR=31;TYPE=snp	GT:DP:AD:RO:QR:AO:QA:GL	.	.	1:31:0,31:0:0:31:1080:-97.4951,0	.	.	.	.	1:1:0,1:0:0:1:37:-3.69783,0	0:72:72,0:72:2540:0:0:0,-228.827	.
contig_1015_1|arrow	369226	.	ATTTAAA	ATTAAA	460.885	.	AB=0;ABP=0;AC=2;AF=0.4;AN=5;AO=17;CIGAR=1M1D5M;DP=30;DPB=27.5714;DPRA=1.96154;EPP=6.20364;EPPR=4.51363;GTI=0;LEN=1;MEANALT=1;MQM=60;MQMR=60;NS=5;NUMALT=1;ODDS=13.0604;PAIRED=1;PAIREDR=1;PAO=0;PQA=0;PQR=0;PRO=0;QA=579;QR=471;RO=13;RPL=8;RPP=3.13803;RPPR=3.17734;RPR=9;RUN=1;SAF=8;SAP=3.13803;SAR=9;SRF=6;SRP=3.17734;SRR=7;TYPE=del	GT:DP:AD:RO:QR:AO:QA:GL	.	1:11:0,11:0:0:11:369:-33.5276,0	.	.	0:3:3,0:3:111:0:0:0,-10.3539	.	.	1:6:0,6:0:0:6:210:-19.2399,0	0:8:8,0:8:290:0:0:0,-26.4486	0:2:2,0:2:70:0:0:0,-6.6474
contig_1016_1|arrow	89342	.	T	C	911.079	.	AB=0;ABP=0;AC=2;AF=0.285714;AN=7;AO=54;CIGAR=1X;DP=462;DPB=462;DPRA=1.33333;EPP=13.3047;EPPR=8.13754;GTI=1;LEN=1;MEANALT=1;MQM=44.7037;MQMR=60;NS=7;NUMALT=1;ODDS=32.551;PAIRED=1;PAIREDR=1;PAO=0;PQA=0;PQR=0;PRO=0;QA=1923;QR=14621;RO=407;RPL=34;RPP=10.8919;RPPR=5.36317;RPR=20;RUN=1;SAF=53;SAP=111.745;SAR=1;SRF=187;SRP=8.82046;SRR=220;TYPE=snp	GT:DP:AD:RO:QR:AO:QA:GL	0:70:70,0:70:2440:0:0:0,-219.828	.	0:181:177,4:177:6399:4:135:0,-563.461	0:4:4,0:4:148:0:0:0,-13.682	.	0:47:47,0:47:1701:0:0:0,-153.364	1:1:0,1:0:0:1:37:-3.69783,0	1:49:0,49:0:0:49:1751:-112.423,0	0:110:109,0:109:3933:0:0:0,-354.017	.
contig_1016_1|arrow	121138	.	T	C	21810.7	.	AB=0;ABP=0;AC=2;AF=0.4;AN=5;AO=718;CIGAR=1X;DP=735;DPB=735;DPRA=63.3529;EPP=8.86541;EPPR=9.26925;GTI=2;LEN=1;MEANALT=1;MQM=60;MQMR=60;NS=5;NUMALT=1;ODDS=30.3196;PAIRED=1;PAIREDR=1;PAO=0;PQA=0;PQR=0;PRO=0;QA=24905;QR=629;RO=17;RPL=371;RPP=4.75232;RPPR=6.20364;RPR=347;RUN=1;SAF=372;SAP=5.05475;SAR=346;SRF=6;SRP=6.20364;SRR=11;TYPE=snp	GT:DP:AD:RO:QR:AO:QA:GL	0:2:2,0:2:74:0:0:0,-7.02588	1:103:0,103:0:0:103:3665:-330.023,0	1:615:0,615:0:0:615:21240:-1910.9,0	.	0:13:13,0:13:481:0:0:0,-43.6344	.	.	.	.	0:2:2,0:2:74:0:0:0,-7.02588
contig_1016_1|arrow	123183	.	G	A	11917.3	.	AB=0;ABP=0;AC=2;AF=0.666667;AN=3;AO=367;CIGAR=1X;DP=369;DPB=369;DPRA=184;EPP=78.5622;EPPR=5.18177;GTI=0;LEN=1;MEANALT=1.5;MQM=60;MQMR=60;NS=3;NUMALT=1;ODDS=139.564;PAIRED=1;PAIREDR=1;PAO=0;PQA=0;PQR=0;PRO=0;QA=13407;QR=37;RO=1;RPL=191;RPP=4.34158;RPPR=5.18177;RPR=176;RUN=1;SAF=177;SAP=4.01024;SAR=190;SRF=1;SRP=5.18177;SRR=0;TYPE=snp	GT:DP:AD:RO:QR:AO:QA:GL	.	1:52:0,52:0:0:52:1912:-172.348,0	1:316:0,315:0:0:315:11495:-1034.21,0	.	.	.	.	.	.	0:1:1,0:1:37:0:0:0,-3.69783
contig_1016_1|arrow	124692	.	G	A	19746.8	.	AB=0;ABP=0;AC=2;AF=0.666667;AN=3;AO=624;CIGAR=1X;DP=626;DPB=626;DPRA=156;EPP=5.73856;EPPR=7.35324;GTI=0;LEN=1;MEANALT=1;MQM=60;MQMR=60;NS=3;NUMALT=1;ODDS=233.007;PAIRED=1;PAIREDR=1;PAO=0;PQA=0;PQR=0;PRO=0;QA=22074;QR=74;RO=2;RPL=335;RPP=10.3738;RPPR=7.35324;RPR=289;RUN=1;SAF=287;SAP=11.7101;SAR=337;SRF=0;SRP=7.35324;SRR=2;TYPE=snp	GT:DP:AD:RO:QR:AO:QA:GL	0:2:2,0:2:74:0:0:0,-7.02588	1:59:0,59:0:0:59:2051:-184.837,0	1:565:0,565:0:0:565:20023:-1801.43,0	.	.	.	.	.	.	.
contig_1018_1|arrow	9633	.	T	C	227755	.	AB=0;ABP=0;AC=2;AF=0.4;AN=5;AO=7303;CIGAR=1X;DP=7823;DPB=7823;DPRA=21.9222;EPP=52.2643;EPPR=20.213;GTI=2;LEN=1;MEANALT=1.5;MQM=60;MQMR=60;NS=5;NUMALT=1;ODDS=1453.13;PAIRED=1;PAIREDR=1;PAO=0;PQA=0;PQR=0;PRO=0;QA=257971;QR=17991;RO=501;RPL=3738;RPP=11.9094;RPPR=6.16999;RPR=3565;RUN=1;SAF=3484;SAP=36.3793;SAR=3819;SRF=255;SRP=3.36138;SRR=246;TYPE=snp	GT:DP:AD:RO:QR:AO:QA:GL	0:37:36,0:36:1270:0:0:0,-114.473	.	1:6:0,6:0:0:6:198:-18.1418,0	.	.	.	.	1:7316:1,7297:1:37:7297:257773:-23183.6,0	0:458:458,0:458:16462:0:0:0,-1481.1	0:6:6,0:6:222:0:0:0,-20.3381
contig_1018_1|arrow	10243	.	A	G	178241	.	AB=0;ABP=0;AC=2;AF=0.4;AN=5;AO=5534;CIGAR=1X;DP=5956;DPB=5956;DPRA=19.7209;EPP=30.3581;EPPR=9.67909;GTI=2;LEN=1;MEANALT=1;MQM=60;MQMR=60;NS=5;NUMALT=1;ODDS=1016.59;PAIRED=1;PAIREDR=1;PAO=0;PQA=0;PQR=0;PRO=0;QA=201820;QR=15350;RO=422;RPL=2752;RPP=3.36345;RPPR=5.97421;RPR=2782;RUN=1;SAF=2989;SAP=80.364;SAR=2545;SRF=246;SRP=28.2241;SRR=176;TYPE=snp	GT:DP:AD:RO:QR:AO:QA:GL	0:33:33,0:33:1209:0:0:0,-109.114	.	1:1:0,1:0:0:1:37:-3.69783,0	.	.	.	.	1:5534:1,5533:1:37:5533:201783:-18146.7,0	0:385:385,0:385:13993:0:0:0,-1259.01	0:3:3,0:3:111:0:0:0,-10.3539
contig_1019_1|arrow	142710	.	T	G	10994	.	AB=0;ABP=0;AC=2;AF=0.333333;AN=6;AO=352;CIGAR=1X;DP=1572;DPB=1572;DPRA=0.587654;EPP=10.1416;EPPR=4.21548;GTI=0;LEN=1;MEANALT=1.5;MQM=60;MQMR=60;NS=6;NUMALT=1;ODDS=238.06;PAIRED=1;PAIREDR=1;PAO=0;PQA=0;PQR=0;PRO=0;QA=12604;QR=44164;RO=1218;RPL=175;RPP=3.03498;RPPR=20.1325;RPR=177;RUN=1;SAF=142;SAP=31.5356;SAR=210;SRF=544;SRP=33.1399;SRR=674;TYPE=snp	GT:DP:AD:RO:QR:AO:QA:GL	0:1041:1041,0:1041:37831:0:0:0,-3403.2	.	1:41:1,40:1:11:40:1432:-128.067,0	0:65:65,0:65:2367:0:0:0,-213.271	.	0:105:105,0:105:3785:0:0:0,-340.816	.	1:316:2,312:2:22:312:11172:-1003.06,0	0:4:4,0:4:148:0:0:0,-13.682	.
contig_1019_1|arrow	143379	.	CAAAAAAAAAATTGC	CAAAAAAAAATTGC	2806.79	.	AB=0;ABP=0;AC=2;AF=0.5;AN=4;AO=130;CIGAR=1M1D13M;DP=813;DPB=806.667;DPRA=0;EPP=3.07711;EPPR=5.38557;GTI=1;LEN=1;MEANALT=6;MQM=60;MQMR=60;NS=4;NUMALT=1;ODDS=40.4703;PAIRED=1;PAIREDR=1;PAO=0;PQA=0;PQR=0;PRO=0;QA=4414;QR=21753;RO=618;RPL=51;RPP=16.1059;RPPR=69.9254;RPR=79;RUN=1;SAF=103;SAP=99.4905;SAR=27;SRF=372;SRP=58.794;SRR=246;TYPE=del	GT:DP:AD:RO:QR:AO:QA:GL	0:604:547,6:547:19245:6:198:0,-1713.52	.	1:17:0,17:0:0:17:567:-51.3376,0	.	.	0:76:65,1:65:2293:1:37:0,-203.003	.	1:116:6,106:6:215:106:3612:-305.619,0	.	.
contig_1019_1|arrow	144337	.	GTTTTTTTTTTTTTAAAATTAAC	GTTTTTTTTTTTTAAAAATTAAC	3945.17	.	AB=0;ABP=0;AC=2;AF=0.333333;AN=6;AO=151;CIGAR=13M1X9M;DP=1533;DPB=1537.43;DPRA=9.72;EPP=3.02468;EPPR=3.01235;GTI=0;LEN=1;MEANALT=14.25;MQM=60;MQMR=60;NS=6;NUMALT=1;ODDS=75.4821;PAIRED=1;PAIREDR=1;PAO=0;PQA=0;PQR=33;PRO=1;QA=5311;QR=37066;RO=1057;RPL=78;RPP=3.36982;RPPR=9.22478;RPR=73;RUN=1;SAF=71;SAP=4.17513;SAR=80;SRF=526;SRP=3.06166;SRR=531;TYPE=snp	GT:DP:AD:RO:QR:AO:QA:GL	0:594:461,2:461:16116:2:74:0,-1443.25	.	1:31:0,28:0:0:28:962:-86.628,0	0:675:533,1:533:18726:1:37:0,-1681.37	.	0:74:61,0:61:2152:0:0:0,-193.682	.	1:158:1,120:1:36:120:4238:-378.015,0	0:1:1,0:1:36:0:0:0,-3.59827	.
contig_1019_1|arrow	144593	.	ATGCCCCTTTA	ATTCCCCCTTTA	3958.37	.	AB=0;ABP=0;AC=2;AF=0.333333;AN=6;AO=157;CIGAR=2M1X1I8M;DP=1685;DPB=1699.91;DPRA=0.209836;EPP=6.12228;EPPR=7.55619;GTI=1;LEN=12;MEANALT=2.5;MQM=60;MQMR=60;NS=6;NUMALT=1;ODDS=55.495;PAIRED=1;PAIREDR=1;PAO=0.5;PQA=5.5;PQR=42.5;PRO=1.5;QA=5525;QR=52982;RO=1498;RPL=97;RPP=21.945;RPPR=15.2796;RPR=60;RUN=1;SAF=62;SAP=18.0723;SAR=95;SRF=758;SRP=3.47996;SRR=740;TYPE=complex	GT:DP:AD:RO:QR:AO:QA:GL	0:676:666,0:666:23533:0:0:0,-2117.2	.	1:23:0,22:0:0:22:767:-69.062,0	0:761:744,0:744:26350:0:0:0,-2370.61	.	0:87:87,0:87:3062:0:0:0,-275.807	.	1:137:0,135:0:0:135:4758:-428.012,0	0:1:1,0:1:37:0:0:0,-3.69783	.
contig_1019_1|arrow	144814	.	A	T	2684.33	.	AB=0;ABP=0;AC=2;AF=0.333333;AN=6;AO=122;CIGAR=1X;DP=1867;DPB=1867;DPRA=0.852183;EPP=13.2625;EPPR=4.80824;GTI=1;LEN=1;MEANALT=1;MQM=60;MQMR=60;NS=6;NUMALT=1;ODDS=136.771;PAIRED=1;PAIREDR=1;PAO=0;PQA=0;PQR=0;PRO=0;QA=4357;QR=62750;RO=1744;RPL=69;RPP=7.56683;RPPR=3.08999;RPR=53;RUN=1;SAF=56;SAP=4.7902;SAR=66;SRF=913;SRP=11.3824;SRR=831;TYPE=snp	GT:DP:AD:RO:QR:AO:QA:GL	0:739:737,2:737:26477:2:32:0,-2378.91	.	1:20:0,20:0:0:20:720:-65.1242,0	0:915:914,0:914:32870:0:0:0,-2956.87	.	0:91:91,0:91:3329:0:0:0,-299.802	.	1:100:0,100:0:0:100:3605:-324.63,0	0:2:2,0:2:74:0:0:0,-7.02588	.
contig_1019_1|arrow	145241	.	C	A	924.857	.	AB=0;ABP=0;AC=2;AF=0.333333;AN=6;AO=104;CIGAR=1X;DP=3114;DPB=3114;DPRA=13.2788;EPP=4.34659;EPPR=10.2245;GTI=1;LEN=1;MEANALT=1;MQM=60;MQMR=60;NS=6;NUMALT=1;ODDS=212.956;PAIRED=1;PAIREDR=1;PAO=0;PQA=0;PQR=0;PRO=0;QA=3578;QR=106382;RO=3010;RPL=66;RPP=19.3799;RPPR=3.29887;RPR=38;RUN=1;SAF=58;SAP=6.01695;SAR=46;SRF=1504;SRP=3.01319;SRR=1506;TYPE=snp	GT:DP:AD:RO:QR:AO:QA:GL	0:897:891,6:891:31293:6:66:0,-2809.12	.	1:21:0,21:0:0:21:767:-69.3558,0	0:2008:2006,2:2006:71236:2:22:0,-6405.92	.	0:111:111,0:111:3779:0:0:0,-340.267	.	1:75:0,75:0:0:75:2723:-245.29,0	0:2:2,0:2:74:0:0:0,-7.02588	.
contig_1019_1|arrow	145339	.	T	C	509.261	.	AB=0;ABP=0;AC=2;AF=0.333333;AN=6;AO=88;CIGAR=1X;DP=3199;DPB=3199;DPRA=0.428763;EPP=14.9534;EPPR=7.81881;GTI=1;LEN=1;MEANALT=1;MQM=60;MQMR=60;NS=6;NUMALT=1;ODDS=117.262;PAIRED=1;PAIREDR=1;PAO=0;PQA=0;PQR=0;PRO=0;QA=3175;QR=113433;RO=3111;RPL=52;RPP=9.32731;RPPR=6.93654;RPR=36;RUN=1;SAF=33;SAP=14.9534;SAR=55;SRF=1518;SRP=6.93654;SRR=1593;TYPE=snp	GT:DP:AD:RO:QR:AO:QA:GL	0:873:872,1:872:31766:1:37:0,-2853.96	.	1:20:0,20:0:0:20:714:-64.5797,0	0:2112:2112,0:2112:77082:0:0:0,-6933.75	.	0:124:124,0:124:4474:0:0:0,-402.79	.	1:67:0,67:0:0:67:2424:-218.398,0	0:3:3,0:3:111:0:0:0,-10.3539	.
contig_1019_1|arrow	185628	.	ATTTTATTTTAG	ATTTATTTTAG	2896.54	.	AB=0;ABP=0;AC=2;AF=0.5;AN=4;AO=101;CIGAR=1M1D10M;DP=422;DPB=413.5;DPRA=0.31875;EPP=5.61177;EPPR=8.004;GTI=0;LEN=1;MEANALT=1.5;MQM=60;MQMR=60;NS=4;NUMALT=1;ODDS=312.572;PAIRED=1;PAIREDR=1;PAO=0;PQA=0;PQR=0;PRO=0;QA=3577;QR=11430;RO=317;RPL=52;RPP=3.2038;RPPR=3.07195;RPR=49;RUN=1;SAF=55;SAP=4.75178;SAR=46;SRF=169;SRP=6.03118;SRR=148;TYPE=del	GT:DP:AD:RO:QR:AO:QA:GL	.	1:53:0,52:0:0:52:1850:-166.394,0	1:49:0,49:0:0:49:1727:-155.698,0	0:160:158,0:158:5679:0:0:0,-511.1	.	0:160:159,0:159:5751:0:0:0,-517.573	.	.	.	.
contig_1019_1|arrow	202836	.	ATA	ATTTA	452.083	.	AB=0;ABP=0;AC=2;AF=0.4;AN=5;AO=43;CIGAR=1M2I2M;DP=633;DPB=661.667;DPRA=0.109322;EPP=4.27278;EPPR=5.69791;GTI=0;LEN=2;MEANALT=1;MQM=60;MQMR=60;NS=5;NUMALT=1;ODDS=7.58786;PAIRED=1;PAIREDR=1;PAO=0;PQA=0;PQR=0;PRO=0;QA=1458;QR=21215;RO=589;RPL=24;RPP=4.27278;RPPR=6.11082;RPR=19;RUN=1;SAF=25;SAP=5.48477;SAR=18;SRF=312;SRP=7.52652;SRR=277;TYPE=ins	GT:DP:AD:RO:QR:AO:QA:GL	0:34:34,0:34:1213:0:0:0,-109.471	1:26:0,26:0:0:26:865:-78.1446,0	1:17:0,17:0:0:17:593:-53.6909,0	.	.	0:41:40,0:40:1421:0:0:0,-128.065	.	.	0:515:515,0:515:18581:0:0:0,-1671.75	.
contig_1019_1|arrow	203117	.	A	T	952.312	.	AB=0;ABP=0;AC=2;AF=0.333333;AN=6;AO=50;CIGAR=1X;DP=658;DPB=658;DPRA=6.39326;EPP=5.78978;EPPR=7.63896;GTI=0;LEN=1;MEANALT=1;MQM=60;MQMR=60;NS=6;NUMALT=1;ODDS=66.0121;PAIRED=1;PAIREDR=1;PAO=0;PQA=0;PQR=0;PRO=0;QA=1789;QR=21746;RO=608;RPL=36;RPP=24.0302;RPPR=5.81036;RPR=14;RUN=1;SAF=25;SAP=3.0103;SAR=25;SRF=300;SRP=3.23888;SRR=308;TYPE=snp	GT:DP:AD:RO:QR:AO:QA:GL	0:48:48,0:48:1702:0:0:0,-153.45	1:29:0,29:0:0:29:1037:-93.6362,0	1:20:0,20:0:0:20:733:-66.2988,0	.	.	0:39:39,0:39:1407:0:0:0,-126.92	.	.	0:520:519,1:519:18563:1:19:0,-1668.18	0:2:2,0:2:74:0:0:0,-7.02588
contig_1019_1|arrow	209297	.	C	T	1720.41	.	AB=0;ABP=0;AC=2;AF=0.4;AN=5;AO=106;CIGAR=1X;DP=1644;DPB=1644;DPRA=0.63965;EPP=3.74778;EPPR=8.63968;GTI=1;LEN=1;MEANALT=1.33333;MQM=60;MQMR=60;NS=5;NUMALT=1;ODDS=105.467;PAIRED=1;PAIREDR=1;PAO=0;PQA=0;PQR=0;PRO=0;QA=3896;QR=53987;RO=1531;RPL=51;RPP=3.33807;RPPR=8.28793;RPR=55;RUN=1;SAF=37;SAP=23.9875;SAR=69;SRF=652;SRP=76.0957;SRR=879;TYPE=snp	GT:DP:AD:RO:QR:AO:QA:GL	0:53:53,0:53:1861:0:0:0,-167.749	1:30:0,30:0:0:30:1084:-97.8645,0	1:75:0,75:0:0:75:2775:-249.973,0	.	.	0:786:782,0:782:27576:0:0:0,-2480.71	.	.	0:700:696,1:696:24550:1:37:0,-2205.09	.
contig_1019_1|arrow	213242	.	C	T	1057.71	.	AB=0;ABP=0;AC=2;AF=0.333333;AN=6;AO=103;CIGAR=1X;DP=1861;DPB=1861;DPRA=17.7451;EPP=35.0764;EPPR=5.51585;GTI=0;LEN=1;MEANALT=1.5;MQM=60;MQMR=60;NS=6;NUMALT=1;ODDS=36.8548;PAIRED=1;PAIREDR=1;PAO=0;PQA=0;PQR=0;PRO=0;QA=3726;QR=62689;RO=1755;RPL=51;RPP=3.03138;RPPR=24.2437;RPR=52;RUN=1;SAF=61;SAP=10.621;SAR=42;SRF=852;SRP=6.22853;SRR=903;TYPE=snp	GT:DP:AD:RO:QR:AO:QA:GL	0:27:27,0:27:987:0:0:0,-89.1444	1:54:0,54:0:0:54:1950:-175.759,0	1:41:0,41:0:0:41:1480:-133.486,0	.	.	0:1259:1253,4:1253:44755:4:148:0,-4012.45	.	.	0:456:451,4:451:16083:4:148:0,-1433.39	0:24:24,0:24:864:0:0:0,-78.0766
contig_1019_1|arrow	214299	.	A	G	803.397	.	AB=0;ABP=0;AC=2;AF=0.333333;AN=6;AO=76;CIGAR=1X;DP=1980;DPB=1980;DPRA=0.0798319;EPP=3.12459;EPPR=44.638;GTI=1;LEN=1;MEANALT=1;MQM=60;MQMR=59.845;NS=6;NUMALT=1;ODDS=178.15;PAIRED=1;PAIREDR=1;PAO=0;PQA=0;PQR=0;PRO=0;QA=2700;QR=68593;RO=1903;RPL=27;RPP=16.8392;RPPR=3.84215;RPR=49;RUN=1;SAF=36;SAP=3.46745;SAR=40;SRF=1078;SRP=76.0496;SRR=825;TYPE=snp	GT:DP:AD:RO:QR:AO:QA:GL	0:34:34,0:34:1222:0:0:0,-110.278	1:22:0,22:0:0:22:776:-70.1533,0	1:54:0,54:0:0:54:1924:-173.42,0	.	.	0:1482:1481,0:1481:53589:0:0:0,-4810.81	.	.	0:387:387,0:387:13745:0:0:0,-1230.24	0:1:1,0:1:37:0:0:0,-3.69783
contig_1019_1|arrow	216365	.	A	G	553.758	.	AB=0;ABP=0;AC=2;AF=0.4;AN=5;AO=89;CIGAR=1X;DP=1797;DPB=1797;DPRA=4.45299;EPP=3.22989;EPPR=14.9795;GTI=1;LEN=1;MEANALT=1;MQM=60;MQMR=59.7235;NS=5;NUMALT=1;ODDS=127.507;PAIRED=1;PAIREDR=1;PAO=0;PQA=0;PQR=0;PRO=0;QA=3157;QR=61269;RO=1707;RPL=1;RPP=187.683;RPPR=19.8338;RPR=88;RUN=1;SAF=44;SAP=3.0347;SAR=45;SRF=1068;SRP=237.129;SRR=639;TYPE=snp	GT:DP:AD:RO:QR:AO:QA:GL	0:9:9,0:9:321:0:0:0,-29.2307	1:33:0,33:0:0:33:1183:-106.768,0	1:55:0,55:0:0:55:1949:-175.668,0	.	.	0:1475:1474,1:1474:52902:1:25:0,-4730.45	.	.	0:225:224,0:224:8046:0:0:0,-723.973	.
contig_1019_1|arrow	236066	.	T	C	102308	.	AB=0;ABP=0;AC=2;AF=0.5;AN=4;AO=3329;CIGAR=1X;DP=3673;DPB=3673;DPRA=52.8986;EPP=6.67943;EPPR=4.63573;GTI=1;LEN=1;MEANALT=1.33333;MQM=60;MQMR=60;NS=4;NUMALT=1;ODDS=942.934;PAIRED=1;PAIREDR=1;PAO=0;PQA=0;PQR=0;PRO=0;QA=119328;QR=12458;RO=342;RPL=1471;RPP=100.703;RPPR=8.7247;RPR=1858;RUN=1;SAF=1625;SAP=7.08124;SAR=1704;SRF=161;SRP=5.55003;SRR=181;TYPE=snp	GT:DP:AD:RO:QR:AO:QA:GL	1:49:1,48:1:37:48:1764:-155.338,0	.	.	.	.	1:3328:59,3267:59:2121:3267:117058:-10338.5,0	.	.	0:273:259,14:259:9449:14:506:0,-804.411	0:23:23,0:23:851:0:0:0,-76.9148
contig_1019_1|arrow	246333	.	T	C	44063.4	.	AB=0;ABP=0;AC=2;AF=0.5;AN=4;AO=1451;CIGAR=1X;DP=1545;DPB=1545;DPRA=16.7586;EPP=77.4315;EPPR=8.62618;GTI=1;LEN=1;MEANALT=2;MQM=60;MQMR=60;NS=4;NUMALT=1;ODDS=346.422;PAIRED=1;PAIREDR=1;PAO=0;PQA=0;PQR=0;PRO=0;QA=50655;QR=3169;RO=87;RPL=697;RPP=7.87254;RPPR=6.03039;RPR=754;RUN=1;SAF=830;SAP=68.3804;SAR=621;SRF=48;SRP=5.03202;SRR=39;TYPE=snp	GT:DP:AD:RO:QR:AO:QA:GL	.	.	1:82:0,81:0:0:81:2873:-258.668,0	.	0:10:10,0:10:358:0:0:0,-32.5601	.	1:1376:0,1370:0:0:1370:47782:-4298.27,0	.	0:77:77,0:77:2811:0:0:0,-253.208	.
contig_1019_1|arrow	246421	.	ACCCCCGCT	ACCCCCCGCT	39135.9	.	AB=0;ABP=0;AC=2;AF=0.5;AN=4;AO=1315;CIGAR=1M1I8M;DP=1474;DPB=1632;DPRA=15.3778;EPP=63.2517;EPPR=3.37991;GTI=1;LEN=1;MEANALT=9.5;MQM=60;MQMR=60;NS=4;NUMALT=1;ODDS=360.807;PAIRED=1;PAIREDR=1;PAO=0;PQA=0;PQR=0;PRO=0;QA=45185;QR=3328;RO=94;RPL=644;RPP=4.2141;RPPR=6.33681;RPR=671;RUN=1;SAF=718;SAP=27.1871;SAR=597;SRF=62;SRP=23.801;SRR=32;TYPE=ins	GT:DP:AD:RO:QR:AO:QA:GL	.	.	1:88:1,85:1:37:85:2937:-261.007,0	.	0:12:12,0:12:425:0:0:0,-38.5856	.	1:1296:4,1230:4:130:1230:42248:-3788.67,0	.	0:78:77,0:77:2736:0:0:0,-246.365	.
contig_1019_1|arrow	246684	.	G	A	44197.5	.	AB=0;ABP=0;AC=2;AF=0.4;AN=5;AO=1477;CIGAR=1X;DP=1609;DPB=1609;DPRA=17.2093;EPP=8.84549;EPPR=3.61163;GTI=2;LEN=1;MEANALT=2;MQM=60;MQMR=60;NS=5;NUMALT=1;ODDS=46.1824;PAIRED=1;PAIREDR=1;PAO=0;PQA=0;PQR=0;PRO=0;QA=51201;QR=4762;RO=130;RPL=703;RPP=10.4215;RPPR=4.68066;RPR=774;RUN=1;SAF=713;SAP=6.83427;SAR=764;SRF=74;SRP=8.42228;SRR=56;TYPE=snp	GT:DP:AD:RO:QR:AO:QA:GL	0:2:2,0:2:74:0:0:0,-7.02588	.	1:89:0,89:0:0:89:3164:-284.96,0	.	0:34:34,0:34:1234:0:0:0,-111.36	.	1:1391:1,1388:1:37:1388:48037:-4317.83,0	.	0:93:93,0:93:3417:0:0:0,-307.719	.
contig_1019_1|arrow	247188	.	CACATTTACATTTA	CACATTTA	22724.6	.	AB=0;ABP=0;AC=2;AF=0.5;AN=4;AO=794;CIGAR=1M6D7M;DP=868;DPB=526.857;DPRA=11.0556;EPP=10.4053;EPPR=3.0103;GTI=1;LEN=6;MEANALT=2;MQM=60;MQMR=60;NS=4;NUMALT=1;ODDS=60.8756;PAIRED=1;PAIREDR=1;PAO=0;PQA=0;PQR=0;PRO=0;QA=26912;QR=2532;RO=70;RPL=490;RPP=97.6252;RPPR=3.13438;RPR=304;RUN=1;SAF=353;SAP=24.189;SAR=441;SRF=37;SRP=3.50664;SRR=33;TYPE=del	GT:DP:AD:RO:QR:AO:QA:GL	.	.	1:51:0,50:0:0:50:1776:-159.737,0	.	0:25:24,0:24:869:0:0:0,-78.4113	.	1:745:0,744:0:0:744:25136:-2261.07,0	.	0:47:46,0:46:1663:0:0:0,-149.838	.
contig_1019_1|arrow	247611	.	A	G	21310.8	.	AB=0;ABP=0;AC=2;AF=0.5;AN=4;AO=732;CIGAR=1X;DP=787;DPB=787;DPRA=14.1346;EPP=27.0389;EPPR=12.5903;GTI=1;LEN=1;MEANALT=1.5;MQM=60;MQMR=60;NS=4;NUMALT=1;ODDS=90.8248;PAIRED=1;PAIREDR=1;PAO=0;PQA=0;PQR=0;PRO=0;QA=25274;QR=1863;RO=51;RPL=447;RPP=80.8629;RPPR=5.09662;RPR=285;RUN=1;SAF=272;SAP=107.858;SAR=460;SRF=11;SRP=38.8183;SRR=40;TYPE=snp	GT:DP:AD:RO:QR:AO:QA:GL	.	.	1:25:0,25:0:0:25:861:-77.7911,0	.	0:20:19,0:19:703:0:0:0,-63.4797	.	1:710:0,707:0:0:707:24413:-2196.2,0	.	0:32:32,0:32:1160:0:0:0,-104.703	.
contig_1019_1|arrow	250796	.	TCCCCTTA	TCCCTTA	7708.89	.	AB=0;ABP=0;AC=2;AF=0.4;AN=5;AO=283;CIGAR=1M1D6M;DP=327;DPB=291.5;DPRA=9.90698;EPP=5.22781;EPPR=4.27278;GTI=1;LEN=1;MEANALT=1.5;MQM=60;MQMR=60;NS=5;NUMALT=1;ODDS=54.2362;PAIRED=1;PAIREDR=1;PAO=0;PQA=0;PQR=0;PRO=0;QA=9861;QR=1544;RO=43;RPL=126;RPP=10.3841;RPPR=4.27278;RPR=157;RUN=1;SAF=272;SAP=525.706;SAR=11;SRF=24;SRP=4.27278;SRR=19;TYPE=del	GT:DP:AD:RO:QR:AO:QA:GL	0:5:5,0:5:177:0:0:0,-16.2764	.	1:15:0,15:0:0:15:529:-47.9351,0	.	0:16:16,0:16:578:0:0:0,-52.353	.	1:269:0,268:0:0:268:9332:-839.662,0	.	0:22:22,0:22:789:0:0:0,-71.3327	.
contig_1019_1|arrow	285390	.	CGAA	AGAT	2312.57	.	AB=0;ABP=0;AC=2;AF=0.333333;AN=6;AO=78;CIGAR=1X2M1X;DP=163;DPB=163;DPRA=1.83529;EPP=10.1372;EPPR=13.3506;GTI=0;LEN=4;MEANALT=1;MQM=60;MQMR=60;NS=6;NUMALT=1;ODDS=2.27509;PAIRED=1;PAIREDR=1;PAO=0;PQA=0;PQR=0;PRO=0;QA=2804;QR=3018;RO=84;RPL=46;RPP=8.46682;RPPR=26.2761;RPR=32;RUN=1;SAF=67;SAP=90.3146;SAR=11;SRF=45;SRP=3.94093;SRR=39;TYPE=complex	GT:DP:AD:RO:QR:AO:QA:GL	0:6:6,0:6:222:0:0:0,-20.3381	.	1:5:0,5:0:0:5:175:-16.0926,0	.	0:5:5,0:5:173:0:0:0,-15.91	0:1:1,0:1:37:0:0:0,-3.69783	.	1:73:0,73:0:0:73:2629:-236.846,0	.	0:73:72,0:72:2586:0:0:0,-232.864
contig_1019_1|arrow	285434	.	A	T	2737.81	.	AB=0;ABP=0;AC=2;AF=0.333333;AN=6;AO=88;CIGAR=1X;DP=175;DPB=175;DPRA=2.02299;EPP=12.8806;EPPR=4.23331;GTI=1;LEN=1;MEANALT=1;MQM=60;MQMR=60;NS=6;NUMALT=1;ODDS=1.30751;PAIRED=1;PAIREDR=1;PAO=0;PQA=0;PQR=0;PRO=0;QA=3220;QR=3181;RO=87;RPL=39;RPP=5.47788;RPPR=4.23331;RPR=49;RUN=1;SAF=63;SAP=38.6422;SAR=25;SRF=49;SRP=6.03039;SRR=38;TYPE=snp	GT:DP:AD:RO:QR:AO:QA:GL	0:7:7,0:7:259:0:0:0,-23.6661	.	1:4:0,4:0:0:4:136:-12.5738,0	.	0:5:5,0:5:185:0:0:0,-17.01	0:1:1,0:1:37:0:0:0,-3.69783	.	1:84:0,84:0:0:84:3084:-277.766,0	.	0:74:74,0:74:2700:0:0:0,-243.224
contig_1019_1|arrow	285564	.	T	C	3592.73	.	AB=0;ABP=0;AC=2;AF=0.333333;AN=6;AO=118;CIGAR=1X;DP=209;DPB=209;DPRA=2.64444;EPP=3.67278;EPPR=3.0103;GTI=1;LEN=1;MEANALT=1.5;MQM=60;MQMR=60;NS=6;NUMALT=1;ODDS=12.3038;PAIRED=1;PAIREDR=1;PAO=0;PQA=0;PQR=0;PRO=0;QA=4134;QR=3180;RO=90;RPL=63;RPP=4.18805;RPPR=3.39634;RPR=55;RUN=1;SAF=57;SAP=3.30474;SAR=61;SRF=42;SRP=3.87889;SRR=48;TYPE=snp	GT:DP:AD:RO:QR:AO:QA:GL	0:7:7,0:7:259:0:0:0,-23.6661	.	1:10:0,10:0:0:10:358:-32.5601,0	.	0:13:13,0:13:469:0:0:0,-42.547	0:1:1,0:1:37:0:0:0,-3.69783	.	1:109:0,108:0:0:108:3776:-339.896,0	.	0:69:69,0:69:2415:0:0:0,-217.58
contig_1019_1|arrow	285602	.	ATTTTAC	ATTTTTAC	3177.9	.	AB=0;ABP=0;AC=2;AF=0.333333;AN=6;AO=103;CIGAR=1M1I6M;DP=191;DPB=205.857;DPRA=2.3908;EPP=3.53736;EPPR=3.63429;GTI=1;LEN=1;MEANALT=1.5;MQM=60;MQMR=60;NS=6;NUMALT=1;ODDS=7.06672;PAIRED=1;PAIREDR=1;PAO=0;PQA=0;PQR=0;PRO=0;QA=3665;QR=3169;RO=87;RPL=54;RPP=3.53736;RPPR=7.22845;RPR=49;RUN=1;SAF=52;SAP=3.03138;SAR=51;SRF=37;SRP=7.22845;SRR=50;TYPE=ins	GT:DP:AD:RO:QR:AO:QA:GL	0:4:4,0:4:148:0:0:0,-13.682	.	1:9:0,9:0:0:9:295:-26.8638,0	.	0:14:14,0:14:508:0:0:0,-46.0589	0:1:1,0:1:37:0:0:0,-3.69783	.	1:95:0,94:0:0:94:3370:-303.379,0	.	0:68:68,0:68:2476:0:0:0,-223.085
contig_1019_1|arrow	285638	.	T	C	3269.49	.	AB=0;ABP=0;AC=2;AF=0.333333;AN=6;AO=108;CIGAR=1X;DP=203;DPB=203;DPRA=2.31915;EPP=3.73412;EPPR=3.84193;GTI=1;LEN=1;MEANALT=1.5;MQM=60;MQMR=60;NS=6;NUMALT=1;ODDS=7.15434;PAIRED=1;PAIREDR=1;PAO=0;PQA=0;PQR=0;PRO=0;QA=3770;QR=3454;RO=94;RPL=54;RPP=3.0103;RPPR=3.0103;RPR=54;RUN=1;SAF=47;SAP=6.95112;SAR=61;SRF=39;SRP=8.9241;SRR=55;TYPE=snp	GT:DP:AD:RO:QR:AO:QA:GL	0:4:4,0:4:148:0:0:0,-13.682	.	1:8:0,8:0:0:8:270:-24.6236,0	.	0:13:13,0:13:481:0:0:0,-43.6344	0:1:1,0:1:37:0:0:0,-3.69783	.	1:101:0,100:0:0:100:3500:-315.065,0	.	0:76:76,0:76:2788:0:0:0,-251.142
contig_1019_1|arrow	285669	.	G	A	3192.3	.	AB=0;ABP=0;AC=2;AF=0.4;AN=5;AO=100;CIGAR=1X;DP=196;DPB=196;DPRA=1.5625;EPP=10.0459;EPPR=3.03316;GTI=0;LEN=1;MEANALT=1;MQM=60;MQMR=60;NS=5;NUMALT=1;ODDS=36.2228;PAIRED=1;PAIREDR=1;PAO=0;PQA=0;PQR=0;PRO=0;QA=3667;QR=3377;RO=95;RPL=57;RPP=7.26639;RPPR=3.03316;RPR=43;RUN=1;SAF=40;SAP=11.6962;SAR=60;SRF=47;SRP=3.03316;SRR=48;TYPE=snp	GT:DP:AD:RO:QR:AO:QA:GL	0:5:5,0:5:185:0:0:0,-17.01	.	1:5:0,5:0:0:5:185:-17.01,0	.	0:15:14,0:14:468:0:0:0,-42.3074	.	.	1:95:0,95:0:0:95:3482:-313.566,0	.	0:76:76,0:76:2724:0:0:0,-245.379
contig_1019_1|arrow	285683	.	A	T	2909.32	.	AB=0;ABP=0;AC=2;AF=0.4;AN=5;AO=95;CIGAR=1X;DP=192;DPB=192;DPRA=1.46907;EPP=15.102;EPPR=8.04722;GTI=0;LEN=1;MEANALT=1;MQM=60;MQMR=60;NS=5;NUMALT=1;ODDS=53.5293;PAIRED=1;PAIREDR=1;PAO=0;PQA=0;PQR=0;PRO=0;QA=3353;QR=3489;RO=97;RPL=56;RPP=9.61615;RPPR=4.82359;RPR=39;RUN=1;SAF=38;SAP=11.2619;SAR=57;SRF=49;SRP=3.03269;SRR=48;TYPE=snp	GT:DP:AD:RO:QR:AO:QA:GL	0:7:7,0:7:259:0:0:0,-23.6661	.	1:7:0,7:0:0:7:221:-20.1957,0	.	0:15:15,0:15:529:0:0:0,-47.9351	.	.	1:88:0,88:0:0:88:3132:-282.079,0	.	0:75:75,0:75:2701:0:0:0,-243.313
contig_1019_1|arrow	285733	.	CATA	CA	2246.66	.	AB=0;ABP=0;AC=2;AF=0.4;AN=5;AO=79;CIGAR=1M2D1M;DP=164;DPB=124.5;DPRA=1.39412;EPP=7.6556;EPPR=3.03585;GTI=0;LEN=2;MEANALT=1;MQM=60;MQMR=60;NS=5;NUMALT=1;ODDS=66.4298;PAIRED=1;PAIREDR=1;PAO=0;PQA=0;PQR=0;PRO=0;QA=2597;QR=2985;RO=85;RPL=41;RPP=3.25768;RPPR=5.07959;RPR=38;RUN=1;SAF=29;SAP=15.1321;SAR=50;SRF=46;SRP=4.26209;SRR=39;TYPE=del	GT:DP:AD:RO:QR:AO:QA:GL	0:9:9,0:9:313:0:0:0,-28.5043	.	1:7:0,7:0:0:7:259:-23.6661,0	.	0:12:12,0:12:418:0:0:0,-37.951	.	.	1:72:0,72:0:0:72:2338:-210.64,0	.	0:64:64,0:64:2254:0:0:0,-203.114
contig_1019_1|arrow	285816	.	G	A	2728.7	.	AB=0;ABP=0;AC=2;AF=0.4;AN=5;AO=87;CIGAR=1X;DP=174;DPB=174;DPRA=1.5;EPP=3.63429;EPPR=4.23331;GTI=0;LEN=1;MEANALT=1;MQM=60;MQMR=60;NS=5;NUMALT=1;ODDS=50.8176;PAIRED=1;PAIREDR=1;PAO=0;PQA=0;PQR=0;PRO=0;QA=3124;QR=3043;RO=87;RPL=41;RPP=3.63429;RPPR=10.2236;RPR=46;RUN=1;SAF=40;SAP=4.23331;SAR=47;SRF=43;SRP=3.03526;SRR=44;TYPE=snp	GT:DP:AD:RO:QR:AO:QA:GL	0:8:8,0:8:246:0:0:0,-22.4373	.	1:9:0,9:0:0:9:307:-27.9553,0	.	0:12:12,0:12:444:0:0:0,-40.3063	.	.	1:78:0,78:0:0:78:2817:-253.747,0	.	0:67:67,0:67:2353:0:0:0,-212.003
contig_1019_1|arrow	285868	.	T	A	2337.51	.	AB=0;ABP=0;AC=2;AF=0.4;AN=5;AO=77;CIGAR=1X;DP=160;DPB=160;DPRA=1.39157;EPP=11.1604;EPPR=20.9117;GTI=0;LEN=1;MEANALT=1;MQM=60;MQMR=60;NS=5;NUMALT=1;ODDS=45.5944;PAIRED=1;PAIREDR=1;PAO=0;PQA=0;PQR=0;PRO=0;QA=2701;QR=2870;RO=82;RPL=44;RPP=6.42261;RPPR=3.96363;RPR=33;RUN=1;SAF=30;SAP=11.1604;SAR=47;SRF=34;SRP=8.20065;SRR=48;TYPE=snp	GT:DP:AD:RO:QR:AO:QA:GL	0:8:8,0:8:296:0:0:0,-26.9942	.	1:8:0,8:0:0:8:284:-25.901,0	.	0:7:7,0:7:221:0:0:0,-20.1957	.	.	1:69:0,69:0:0:69:2417:-217.76,0	.	0:68:67,0:67:2353:0:0:0,-211.89
contig_1019_1|arrow	287453	.	ATTTTATATTTTC	ATTTTTATATTTTC	524.906	.	AB=0;ABP=0;AC=2;AF=0.4;AN=5;AO=20;CIGAR=1M1I12M;DP=52;DPB=53.5385;DPRA=0.9375;EPP=4.74748;EPPR=4.09604;GTI=0;LEN=1;MEANALT=1;MQM=60;MQMR=60;NS=5;NUMALT=1;ODDS=13.0236;PAIRED=1;PAIREDR=1;PAO=0;PQA=0;PQR=0;PRO=0;QA=652;QR=1162;RO=32;RPL=12;RPP=4.74748;RPPR=7.35324;RPR=8;RUN=1;SAF=6;SAP=9.95901;SAR=14;SRF=18;SRP=4.09604;SRR=14;TYPE=ins	GT:DP:AD:RO:QR:AO:QA:GL	1:2:0,2:0:0:2:74:-7.02588,0	.	0:6:6,0:6:211:0:0:0,-19.3332	.	.	.	0:1:1,0:1:36:0:0:0,-3.59827	0:25:25,0:25:915:0:0:0,-82.6708	.	1:18:0,18:0:0:18:578:-52.3152,0
contig_1019_1|arrow	287916	.	TTTCCGC	CTTCGA	188.833	.	AB=0;ABP=0;AC=2;AF=0.5;AN=4;AO=8;CIGAR=1X2M1D2M1X;DP=28;DPB=26.7143;DPRA=0.473684;EPP=7.35324;EPPR=22.325;GTI=0;LEN=7;MEANALT=1.5;MQM=60;MQMR=60;NS=4;NUMALT=1;ODDS=11.7636;PAIRED=1;PAIREDR=1;PAO=0;PQA=0;PQR=0;PRO=0;QA=273;QR=641;RO=19;RPL=2;RPP=7.35324;RPPR=3.12459;RPR=6;RUN=1;SAF=4;SAP=3.0103;SAR=4;SRF=11;SRP=4.03889;SRR=8;TYPE=complex	GT:DP:AD:RO:QR:AO:QA:GL	0:1:1,0:1:33:0:0:0,-3.29913	.	.	.	.	.	1:2:0,2:0:0:2:62:-5.88849,0	1:7:0,6:0:0:6:211:-19.1528,0	.	0:18:18,0:18:608:0:0:0,-55.037
contig_101_1|arrow	2072	.	A	G	4274.96	.	AB=0;ABP=0;AC=2;AF=0.4;AN=5;AO=139;CIGAR=1X;DP=250;DPB=250;DPRA=1.90909;EPP=26.7715;EPPR=3.72096;GTI=0;LEN=1;MEANALT=1.5;MQM=60;MQMR=60;NS=5;NUMALT=1;ODDS=16.7543;PAIRED=1;PAIREDR=1;PAO=0;PQA=0;PQR=0;PRO=0;QA=4932;QR=3938;RO=110;RPL=83;RPP=14.3988;RPPR=4.2737;RPR=56;RUN=1;SAF=72;SAP=3.40085;SAR=67;SRF=53;SRP=3.32615;SRR=57;TYPE=snp	GT:DP:AD:RO:QR:AO:QA:GL	0:18:18,0:18:654:0:0:0,-59.1898	.	1:1:0,1:0:0:1:11:-1.09999,0	.	.	0:4:4,0:4:136:0:0:0,-12.5738	.	1:139:0,138:0:0:138:4921:-442.884,0	0:88:88,0:88:3148:0:0:0,-283.522	.
contig_101_1|arrow	7045	.	T	A	3719.94	.	AB=0;ABP=0;AC=2;AF=0.4;AN=5;AO=122;CIGAR=1X;DP=175;DPB=175;DPRA=3.45283;EPP=7.56683;EPPR=3.37904;GTI=1;LEN=1;MEANALT=1;MQM=60;MQMR=60;NS=5;NUMALT=1;ODDS=19.0787;PAIRED=1;PAIREDR=1;PAO=0;PQA=0;PQR=0;PRO=0;QA=4302;QR=1901;RO=53;RPL=47;RPP=16.9647;RPPR=3.05127;RPR=75;RUN=1;SAF=48;SAP=15.0424;SAR=74;SRF=30;SRP=5.01789;SRR=23;TYPE=snp	GT:DP:AD:RO:QR:AO:QA:GL	0:26:26,0:26:926:0:0:0,-83.6507	.	1:5:0,5:0:0:5:185:-17.01,0	.	.	0:1:1,0:1:37:0:0:0,-3.69783	.	1:117:0,117:0:0:117:4117:-370.677,0	0:26:26,0:26:938:0:0:0,-84.7334	.
contig_101_1|arrow	7135	.	A	C	3415.68	.	AB=0;ABP=0;AC=2;AF=0.4;AN=5;AO=110;CIGAR=1X;DP=166;DPB=166;DPRA=2.94643;EPP=16.355;EPPR=8.59409;GTI=1;LEN=1;MEANALT=1;MQM=60;MQMR=60;NS=5;NUMALT=1;ODDS=4.8146;PAIRED=1;PAIREDR=1;PAO=0;PQA=0;PQR=0;PRO=0;QA=3984;QR=1998;RO=56;RPL=63;RPP=8.06391;RPPR=3.16541;RPR=47;RUN=1;SAF=47;SAP=8.06391;SAR=63;SRF=29;SRP=3.16541;SRR=27;TYPE=snp	GT:DP:AD:RO:QR:AO:QA:GL	0:24:24,0:24:850:0:0:0,-76.8109	.	1:3:0,3:0:0:3:111:-10.3539,0	.	.	0:2:2,0:2:74:0:0:0,-7.02588	.	1:107:0,107:0:0:107:3873:-348.734,0	0:30:30,0:30:1074:0:0:0,-96.9647	.
contig_101_1|arrow	13251	.	G	A	486.372	.	AB=0;ABP=0;AC=2;AF=0.333333;AN=6;AO=18;CIGAR=1X;DP=29;DPB=29;DPRA=3.27273;EPP=10.7311;EPPR=3.20771;GTI=0;LEN=1;MEANALT=1;MQM=60;MQMR=60;NS=6;NUMALT=1;ODDS=5.10149;PAIRED=1;PAIREDR=1;PAO=0;PQA=0;PQR=0;PRO=0;QA=642;QR=357;RO=11;RPL=7;RPP=4.9405;RPPR=7.94546;RPR=11;RUN=1;SAF=12;SAP=7.35324;SAR=6;SRF=8;SRP=7.94546;SRR=3;TYPE=snp	GT:DP:AD:RO:QR:AO:QA:GL	0:1:1,0:1:37:0:0:0,-3.69783	1:2:0,2:0:0:2:74:-7.02588,0	.	.	0:4:4,0:4:124:0:0:0,-11.4657	0:3:3,0:3:85:0:0:0,-7.92928	.	1:16:0,16:0:0:16:568:-51.4472,0	0:3:3,0:3:111:0:0:0,-10.3539	.
contig_101_1|arrow	22019	.	T	A	1165.55	.	AB=0;ABP=0;AC=2;AF=0.666667;AN=3;AO=41;CIGAR=1X;DP=44;DPB=44;DPRA=6.83333;EPP=5.60547;EPPR=9.52472;GTI=0;LEN=1;MEANALT=1;MQM=60;MQMR=60;NS=3;NUMALT=1;ODDS=7.3686;PAIRED=1;PAIREDR=1;PAO=0;PQA=0;PQR=0;PRO=0;QA=1403;QR=111;RO=3;RPL=25;RPP=7.30028;RPPR=3.73412;RPR=16;RUN=1;SAF=12;SAP=18.3165;SAR=29;SRF=2;SRP=3.73412;SRR=1;TYPE=snp	GT:DP:AD:RO:QR:AO:QA:GL	0:3:3,0:3:111:0:0:0,-10.3539	1:5:0,5:0:0:5:173:-15.9079,0	.	.	.	.	.	1:36:0,36:0:0:36:1230:-110.981,0	.	.
contig_101_1|arrow	23359	.	G	A	280.972	.	AB=0;ABP=0;AC=2;AF=0.5;AN=4;AO=10;CIGAR=1X;DP=14;DPB=14;DPRA=2.5;EPP=10.8276;EPPR=3.73412;GTI=0;LEN=1;MEANALT=1;MQM=60;MQMR=60;NS=4;NUMALT=1;ODDS=7.24616;PAIRED=1;PAIREDR=1;PAO=0;PQA=0;PQR=0;PRO=0;QA=370;QR=111;RO=3;RPL=5;RPP=3.0103;RPPR=3.73412;RPR=5;RUN=1;SAF=5;SAP=3.0103;SAR=5;SRF=1;SRP=3.73412;SRR=2;TYPE=snp	GT:DP:AD:RO:QR:AO:QA:GL	0:2:2,0:2:74:0:0:0,-7.02588	1:9:0,9:0:0:9:333:-30.3222,0	.	.	1:1:0,1:0:0:1:37:-3.69783,0	.	.	.	0:2:1,0:1:37:0:0:0,-3.45794	.
contig_101_1|arrow	26945	.	ATTTTTAG	ATTTTTTAG	340.331	.	AB=0;ABP=0;AC=2;AF=0.5;AN=4;AO=17;CIGAR=1M1I7M;DP=119;DPB=121.125;DPRA=0.166667;EPP=4.1599;EPPR=4.37279;GTI=0;LEN=1;MEANALT=1;MQM=60;MQMR=60;NS=4;NUMALT=1;ODDS=18.1959;PAIRED=1;PAIREDR=1;PAO=0;PQA=0;PQR=0;PRO=0;QA=605;QR=3684;RO=102;RPL=11;RPP=6.20364;RPPR=11.5259;RPR=6;RUN=1;SAF=13;SAP=13.3567;SAR=4;SRF=62;SRP=13.3141;SRR=40;TYPE=ins	GT:DP:AD:RO:QR:AO:QA:GL	.	1:11:0,11:0:0:11:395:-35.8892,0	1:6:0,6:0:0:6:210:-19.2399,0	0:6:6,0:6:215:0:0:0,-19.6986	.	0:96:96,0:96:3469:0:0:0,-312.41	.	.	.	.
contig_101_1|arrow	27132	.	C	T	929.643	.	AB=0;ABP=0;AC=2;AF=0.5;AN=4;AO=34;CIGAR=1X;DP=172;DPB=172;DPRA=0.246377;EPP=3.26577;EPPR=4.58383;GTI=0;LEN=1;MEANALT=1;MQM=60;MQMR=60;NS=4;NUMALT=1;ODDS=10.6593;PAIRED=1;PAIREDR=1;PAO=0;PQA=0;PQR=0;PRO=0;QA=1258;QR=4930;RO=138;RPL=16;RPP=3.26577;RPPR=4.01736;RPR=18;RUN=1;SAF=22;SAP=9.39698;SAR=12;SRF=55;SRP=15.3468;SRR=83;TYPE=snp	GT:DP:AD:RO:QR:AO:QA:GL	.	1:29:0,29:0:0:29:1073:-96.8831,0	1:5:0,5:0:0:5:185:-17.01,0	0:12:12,0:12:432:0:0:0,-39.2182	.	0:126:126,0:126:4498:0:0:0,-404.948	.	.	.	.
contig_101_1|arrow	27489	.	T	C	182.083	.	AB=0;ABP=0;AC=2;AF=0.4;AN=5;AO=10;CIGAR=1X;DP=109;DPB=109;DPRA=0.151515;EPP=16.9077;EPPR=5.66432;GTI=1;LEN=1;MEANALT=1;MQM=60;MQMR=60;NS=5;NUMALT=1;ODDS=14.165;PAIRED=1;PAIREDR=1;PAO=0;PQA=0;PQR=0;PRO=0;QA=370;QR=3639;RO=99;RPL=10;RPP=24.725;RPPR=14.6134;RPR=0;RUN=1;SAF=1;SAP=16.9077;SAR=9;SRF=46;SRP=4.08507;SRR=53;TYPE=snp	GT:DP:AD:RO:QR:AO:QA:GL	0:2:2,0:2:74:0:0:0,-7.02588	1:9:0,9:0:0:9:333:-30.3222,0	.	0:11:11,0:11:407:0:0:0,-36.9783	1:1:0,1:0:0:1:37:-3.69783,0	0:86:86,0:86:3158:0:0:0,-284.423	.	.	.	.
contig_101_1|arrow	27913	.	AAA	GAT	263.922	.	AB=0;ABP=0;AC=2;AF=0.333333;AN=6;AO=11;CIGAR=1X1M1X;DP=74;DPB=74;DPRA=0.349206;EPP=4.78696;EPPR=3.04477;GTI=0;LEN=3;MEANALT=1;MQM=60;MQMR=60;NS=6;NUMALT=1;ODDS=16.9248;PAIRED=1;PAIREDR=1;PAO=0;PQA=0;PQR=0;PRO=0;QA=390;QR=2236;RO=63;RPL=4;RPP=4.78696;RPPR=5.80219;RPR=7;RUN=1;SAF=7;SAP=4.78696;SAR=4;SRF=33;SRP=3.32051;SRR=30;TYPE=complex	GT:DP:AD:RO:QR:AO:QA:GL	0:1:1,0:1:37:0:0:0,-3.69783	1:8:0,8:0:0:8:283:-25.8108,0	1:3:0,3:0:0:3:107:-9.98181,0	0:3:3,0:3:102:0:0:0,-9.51569	.	0:58:58,0:58:2078:0:0:0,-187.28	.	.	0:1:1,0:1:19:0:0:0,-1.89997	.
contig_101_1|arrow	30065	.	T	C	734.482	.	AB=0;ABP=0;AC=2;AF=0.5;AN=4;AO=26;CIGAR=1X;DP=31;DPB=31;DPRA=5.2;EPP=4.34659;EPPR=3.44459;GTI=0;LEN=1;MEANALT=1;MQM=60;MQMR=60;NS=4;NUMALT=1;ODDS=3.48946;PAIRED=1;PAIREDR=1;PAO=0;PQA=0;PQR=0;PRO=0;QA=926;QR=185;RO=5;RPL=8;RPP=11.3621;RPPR=3.44459;RPR=18;RUN=1;SAF=19;SAP=15.0369;SAR=7;SRF=2;SRP=3.44459;SRR=3;TYPE=snp	GT:DP:AD:RO:QR:AO:QA:GL	0:4:4,0:4:148:0:0:0,-13.682	1:14:0,14:0:0:14:482:-43.7023,0	1:12:0,12:0:0:12:444:-40.3063,0	0:1:1,0:1:37:0:0:0,-3.69783	.	.	.	.	.	.
contig_101_1|arrow	30087	.	C	A	889.427	.	AB=0;ABP=0;AC=2;AF=0.666667;AN=3;AO=29;CIGAR=1X;DP=33;DPB=33;DPRA=3.625;EPP=4.88226;EPPR=5.18177;GTI=0;LEN=1;MEANALT=1;MQM=60;MQMR=60;NS=3;NUMALT=1;ODDS=14.6813;PAIRED=1;PAIREDR=1;PAO=0;PQA=0;PQR=0;PRO=0;QA=1061;QR=122;RO=4;RPL=14;RPP=3.08518;RPPR=5.18177;RPR=15;RUN=1;SAF=21;SAP=15.6647;SAR=8;SRF=2;SRP=3.0103;SRR=2;TYPE=snp	GT:DP:AD:RO:QR:AO:QA:GL	0:4:4,0:4:122:0:0:0,-11.279	1:17:0,17:0:0:17:617:-55.8614,0	1:12:0,12:0:0:12:444:-40.3063,0	.	.	.	.	.	.	.
contig_101_1|arrow	30151	.	G	T	914.178	.	AB=0;ABP=0;AC=2;AF=0.666667;AN=3;AO=30;CIGAR=1X;DP=34;DPB=34;DPRA=3.75;EPP=10.2485;EPPR=3.0103;GTI=0;LEN=1;MEANALT=1;MQM=60;MQMR=60;NS=3;NUMALT=1;ODDS=17.3826;PAIRED=1;PAIREDR=1;PAO=0;PQA=0;PQR=0;PRO=0;QA=1098;QR=136;RO=4;RPL=16;RPP=3.29983;RPPR=5.18177;RPR=14;RUN=1;SAF=22;SAP=17.1973;SAR=8;SRF=1;SRP=5.18177;SRR=3;TYPE=snp	GT:DP:AD:RO:QR:AO:QA:GL	0:4:4,0:4:136:0:0:0,-12.5738	1:22:0,22:0:0:22:802:-72.5032,0	1:8:0,8:0:0:8:296:-26.9942,0	.	.	.	.	.	.	.
contig_101_1|arrow	30570	.	A	T	1073.69	.	AB=0;ABP=0;AC=2;AF=0.5;AN=4;AO=35;CIGAR=1X;DP=37;DPB=37;DPRA=17.5;EPP=8.03571;EPPR=3.0103;GTI=1;LEN=1;MEANALT=1;MQM=60;MQMR=60;NS=4;NUMALT=1;ODDS=7.14031;PAIRED=1;PAIREDR=1;PAO=0;PQA=0;PQR=0;PRO=0;QA=1295;QR=74;RO=2;RPL=16;RPP=3.56868;RPPR=7.35324;RPR=19;RUN=1;SAF=22;SAP=8.03571;SAR=13;SRF=1;SRP=3.0103;SRR=1;TYPE=snp	GT:DP:AD:RO:QR:AO:QA:GL	0:1:1,0:1:37:0:0:0,-3.69783	1:34:0,34:0:0:34:1258:-113.523,0	1:1:0,1:0:0:1:37:-3.69783,0	0:1:1,0:1:37:0:0:0,-3.69783	.	.	.	.	.	.
contig_101_1|arrow	30625	.	CAAAAACG	CAAAACG	780.227	.	AB=0;ABP=0;AC=2;AF=0.5;AN=4;AO=26;CIGAR=1M1D6M;DP=32;DPB=28.625;DPRA=5.4;EPP=4.34659;EPPR=6.91895;GTI=0;LEN=1;MEANALT=1.5;MQM=60;MQMR=60;NS=4;NUMALT=1;ODDS=10.2468;PAIRED=1;PAIREDR=1;PAO=0;PQA=0;PQR=0;PRO=0;QA=962;QR=183;RO=5;RPL=15;RPP=4.34659;RPPR=3.44459;RPR=11;RUN=1;SAF=16;SAP=6.01695;SAR=10;SRF=4;SRP=6.91895;SRR=1;TYPE=del	GT:DP:AD:RO:QR:AO:QA:GL	0:3:3,0:3:111:0:0:0,-10.3539	1:25:0,24:0:0:24:888:-79.9689,0	1:2:0,2:0:0:2:74:-7.02588,0	0:2:2,0:2:72:0:0:0,-6.83664	.	.	.	.	.	.
contig_101_1|arrow	30714	.	T	C	786.761	.	AB=0;ABP=0;AC=2;AF=0.5;AN=4;AO=27;CIGAR=1X;DP=31;DPB=31;DPRA=6.75;EPP=6.95112;EPPR=11.6962;GTI=0;LEN=1;MEANALT=1;MQM=60;MQMR=60;NS=4;NUMALT=1;ODDS=8.15684;PAIRED=1;PAIREDR=1;PAO=0;PQA=0;PQR=0;PRO=0;QA=975;QR=148;RO=4;RPL=13;RPP=3.09072;RPPR=5.18177;RPR=14;RUN=1;SAF=12;SAP=3.73412;SAR=15;SRF=3;SRP=5.18177;SRR=1;TYPE=snp	GT:DP:AD:RO:QR:AO:QA:GL	0:2:2,0:2:74:0:0:0,-7.02588	1:26:0,26:0:0:26:950:-85.8162,0	1:1:0,1:0:0:1:25:-2.49986,0	0:2:2,0:2:74:0:0:0,-7.02588	.	.	.	.	.	.
contig_101_1|arrow	31006	.	A	G	1410.38	.	AB=0;ABP=0;AC=2;AF=0.5;AN=4;AO=50;CIGAR=1X;DP=54;DPB=54;DPRA=12.5;EPP=3.70517;EPPR=11.6962;GTI=1;LEN=1;MEANALT=1;MQM=60;MQMR=60;NS=4;NUMALT=1;ODDS=3.65176;PAIRED=1;PAIREDR=1;PAO=0;PQA=0;PQR=0;PRO=0;QA=1786;QR=148;RO=4;RPL=6;RPP=65.7224;RPPR=11.6962;RPR=44;RUN=1;SAF=27;SAP=3.70517;SAR=23;SRF=0;SRP=11.6962;SRR=4;TYPE=snp	GT:DP:AD:RO:QR:AO:QA:GL	0:2:2,0:2:74:0:0:0,-7.02588	1:43:0,43:0:0:43:1553:-140.051,0	1:7:0,7:0:0:7:233:-21.2909,0	0:2:2,0:2:74:0:0:0,-7.02588	.	.	.	.	.	.
contig_101_1|arrow	31028	.	A	G	1616.24	.	AB=0;ABP=0;AC=2;AF=0.5;AN=4;AO=54;CIGAR=1X;DP=58;DPB=58;DPRA=13.5;EPP=7.03155;EPPR=11.6962;GTI=1;LEN=1;MEANALT=1;MQM=60;MQMR=60;NS=4;NUMALT=1;ODDS=4.65287;PAIRED=1;PAIREDR=1;PAO=0;PQA=0;PQR=0;PRO=0;QA=1960;QR=148;RO=4;RPL=17;RPP=19.0953;RPPR=11.6962;RPR=37;RUN=1;SAF=29;SAP=3.6537;SAR=25;SRF=0;SRP=11.6962;SRR=4;TYPE=snp	GT:DP:AD:RO:QR:AO:QA:GL	0:2:2,0:2:74:0:0:0,-7.02588	1:47:0,47:0:0:47:1701:-153.364,0	1:7:0,7:0:0:7:259:-23.6661,0	0:2:2,0:2:74:0:0:0,-7.02588	.	.	.	.	.	.
contig_101_1|arrow	31051	.	GTC	GGCTC	1713.64	.	AB=0;ABP=0;AC=2;AF=0.5;AN=4;AO=60;CIGAR=1M2I2M;DP=66;DPB=106;DPRA=10;EPP=6.62942;EPPR=3.0103;GTI=0;LEN=2;MEANALT=1;MQM=60;MQMR=60;NS=4;NUMALT=1;ODDS=6.55873;PAIRED=1;PAIREDR=1;PAO=0;PQA=0;PQR=0;PRO=0;QA=2098;QR=222;RO=6;RPL=37;RPP=10.1038;RPPR=8.80089;RPR=23;RUN=1;SAF=34;SAP=5.32654;SAR=26;SRF=2;SRP=4.45795;SRR=4;TYPE=ins	GT:DP:AD:RO:QR:AO:QA:GL	0:3:3,0:3:111:0:0:0,-10.3539	1:53:0,53:0:0:53:1851:-166.85,0	1:7:0,7:0:0:7:247:-22.5708,0	0:3:3,0:3:111:0:0:0,-10.3539	.	.	.	.	.	.
contig_101_1|arrow	31344	.	ATTGG	ATGG	1358.07	.	AB=0;ABP=0;AC=2;AF=0.5;AN=4;AO=48;CIGAR=1M1D3M;DP=58;DPB=47.6;DPRA=8.66667;EPP=3.73412;EPPR=8.80089;GTI=0;LEN=1;MEANALT=1.5;MQM=60;MQMR=60;NS=4;NUMALT=1;ODDS=3.26391;PAIRED=1;PAIREDR=1;PAO=0;PQA=0;PQR=0;PRO=0;QA=1664;QR=213;RO=6;RPL=19;RPP=7.5342;RPPR=4.45795;RPR=29;RUN=1;SAF=27;SAP=4.6389;SAR=21;SRF=3;SRP=3.0103;SRR=3;TYPE=del	GT:DP:AD:RO:QR:AO:QA:GL	0:2:2,0:2:68:0:0:0,-6.45742	1:47:0,43:0:0:43:1479:-133.015,0	1:5:0,5:0:0:5:185:-17.01,0	0:4:4,0:4:145:0:0:0,-13.4055	.	.	.	.	.	.
contig_101_1|arrow	31359	.	G	T	1712.89	.	AB=0;ABP=0;AC=2;AF=0.5;AN=4;AO=60;CIGAR=1X;DP=65;DPB=65;DPRA=12;EPP=6.62942;EPPR=6.91895;GTI=0;LEN=1;MEANALT=1;MQM=60;MQMR=60;NS=4;NUMALT=1;ODDS=0.592067;PAIRED=1;PAIREDR=1;PAO=0;PQA=0;PQR=0;PRO=0;QA=2122;QR=185;RO=5;RPL=19;RPP=20.5268;RPPR=6.91895;RPR=41;RUN=1;SAF=38;SAP=12.2752;SAR=22;SRF=3;SRP=3.44459;SRR=2;TYPE=snp	GT:DP:AD:RO:QR:AO:QA:GL	0:2:2,0:2:74:0:0:0,-7.02588	1:55:0,55:0:0:55:1937:-174.587,0	1:5:0,5:0:0:5:185:-17.01,0	0:3:3,0:3:111:0:0:0,-10.3539	.	.	.	.	.	.
contig_101_1|arrow	31749	.	C	T	1617.64	.	AB=0;ABP=0;AC=2;AF=0.5;AN=4;AO=54;CIGAR=1X;DP=63;DPB=63;DPRA=6;EPP=3.17115;EPPR=9.04217;GTI=0;LEN=1;MEANALT=1;MQM=60;MQMR=60;NS=4;NUMALT=1;ODDS=2.38959;PAIRED=1;PAIREDR=1;PAO=0;PQA=0;PQR=0;PRO=0;QA=1948;QR=321;RO=9;RPL=31;RPP=5.5839;RPPR=3.25157;RPR=23;RUN=1;SAF=21;SAP=8.80089;SAR=33;SRF=2;SRP=9.04217;SRR=7;TYPE=snp	GT:DP:AD:RO:QR:AO:QA:GL	0:2:2,0:2:74:0:0:0,-7.02588	1:49:0,49:0:0:49:1763:-158.939,0	1:5:0,5:0:0:5:185:-17.01,0	0:7:7,0:7:247:0:0:0,-22.5708	.	.	.	.	.	.
contig_101_1|arrow	31799	.	T	C	1498.25	.	AB=0;ABP=0;AC=2;AF=0.5;AN=4;AO=49;CIGAR=1X;DP=58;DPB=58;DPRA=5.44444;EPP=4.11819;EPPR=14.8328;GTI=1;LEN=1;MEANALT=1;MQM=60;MQMR=60;NS=4;NUMALT=1;ODDS=4.25735;PAIRED=1;PAIREDR=1;PAO=0;PQA=0;PQR=0;PRO=0;QA=1801;QR=333;RO=9;RPL=27;RPP=4.11819;RPPR=3.25157;RPR=22;RUN=1;SAF=13;SAP=26.4533;SAR=36;SRF=3;SRP=5.18177;SRR=6;TYPE=snp	GT:DP:AD:RO:QR:AO:QA:GL	0:1:1,0:1:37:0:0:0,-3.69783	1:45:0,45:0:0:45:1653:-149.051,0	1:4:0,4:0:0:4:148:-13.682,0	0:8:8,0:8:296:0:0:0,-26.9942	.	.	.	.	.	.
contig_101_1|arrow	31843	.	A	G	1322.04	.	AB=0;ABP=0;AC=2;AF=0.5;AN=4;AO=49;CIGAR=1X;DP=59;DPB=59;DPRA=4.9;EPP=4.11819;EPPR=3.0103;GTI=1;LEN=1;MEANALT=1;MQM=60;MQMR=60;NS=4;NUMALT=1;ODDS=3.23576;PAIRED=1;PAIREDR=1;PAO=0;PQA=0;PQR=0;PRO=0;QA=1629;QR=320;RO=10;RPL=22;RPP=4.11819;RPPR=10.8276;RPR=27;RUN=1;SAF=9;SAP=45.5977;SAR=40;SRF=3;SRP=6.48466;SRR=7;TYPE=snp	GT:DP:AD:RO:QR:AO:QA:GL	0:2:2,0:2:36:0:0:0,-3.41987	1:47:0,47:0:0:47:1567:-141.294,0	1:2:0,2:0:0:2:62:-5.88781,0	0:8:8,0:8:284:0:0:0,-25.901	.	.	.	.	.	.
contig_101_1|arrow	31931	.	A	G	1063.08	.	AB=0;ABP=0;AC=2;AF=0.5;AN=4;AO=38;CIGAR=1X;DP=41;DPB=41;DPRA=12.6667;EPP=17.6392;EPPR=9.52472;GTI=1;LEN=1;MEANALT=1;MQM=60;MQMR=60;NS=4;NUMALT=1;ODDS=0.656092;PAIRED=1;PAIREDR=1;PAO=0;PQA=0;PQR=0;PRO=0;QA=1340;QR=111;RO=3;RPL=28;RPP=21.525;RPPR=3.73412;RPR=10;RUN=1;SAF=15;SAP=6.66752;SAR=23;SRF=1;SRP=3.73412;SRR=2;TYPE=snp	GT:DP:AD:RO:QR:AO:QA:GL	0:2:2,0:2:74:0:0:0,-7.02588	1:35:0,35:0:0:35:1255:-113.245,0	1:3:0,3:0:0:3:85:-7.92928,0	0:1:1,0:1:37:0:0:0,-3.69783	.	.	.	.	.	.
contig_101_1|arrow	33878	.	A	G	2097.69	.	AB=0;ABP=0;AC=2;AF=0.5;AN=4;AO=72;CIGAR=1X;DP=76;DPB=76;DPRA=24.3333;EPP=3.49285;EPPR=3.73412;GTI=1;LEN=1;MEANALT=1.5;MQM=60;MQMR=60;NS=4;NUMALT=1;ODDS=7.88302;PAIRED=1;PAIREDR=1;PAO=0;PQA=0;PQR=0;PRO=0;QA=2524;QR=111;RO=3;RPL=43;RPP=8.92153;RPPR=3.73412;RPR=29;RUN=1;SAF=55;SAP=46.5604;SAR=17;SRF=2;SRP=3.73412;SRR=1;TYPE=snp	GT:DP:AD:RO:QR:AO:QA:GL	0:2:2,0:2:74:0:0:0,-7.02588	1:69:0,68:0:0:68:2428:-218.571,0	1:4:0,4:0:0:4:96:-8.87597,0	0:1:1,0:1:37:0:0:0,-3.69783	.	.	.	.	.	.
contig_101_1|arrow	33961	.	T	C	2047.94	.	AB=0;ABP=0;AC=2;AF=0.5;AN=4;AO=69;CIGAR=1X;DP=72;DPB=72;DPRA=23;EPP=3.79707;EPPR=3.73412;GTI=1;LEN=1;MEANALT=1;MQM=60;MQMR=60;NS=4;NUMALT=1;ODDS=7.10332;PAIRED=1;PAIREDR=1;PAO=0;PQA=0;PQR=0;PRO=0;QA=2465;QR=111;RO=3;RPL=32;RPP=3.79707;RPPR=3.73412;RPR=37;RUN=1;SAF=54;SAP=50.8771;SAR=15;SRF=1;SRP=3.73412;SRR=2;TYPE=snp	GT:DP:AD:RO:QR:AO:QA:GL	0:2:2,0:2:74:0:0:0,-7.02588	1:65:0,65:0:0:65:2317:-208.769,0	1:4:0,4:0:0:4:148:-13.682,0	0:1:1,0:1:37:0:0:0,-3.69783	.	.	.	.	.	.
contig_101_1|arrow	34611	.	TGT	CGG	2359.49	.	AB=0;ABP=0;AC=2;AF=0.666667;AN=3;AO=74;CIGAR=1X1M1X;DP=75;DPB=75;DPRA=37;EPP=8.76177;EPPR=5.18177;GTI=0;LEN=3;MEANALT=1;MQM=60;MQMR=60;NS=3;NUMALT=1;ODDS=23.2709;PAIRED=1;PAIREDR=1;PAO=0;PQA=0;PQR=0;PRO=0;QA=2692;QR=33;RO=1;RPL=31;RPP=7.23587;RPPR=5.18177;RPR=43;RUN=1;SAF=43;SAP=7.23587;SAR=31;SRF=0;SRP=5.18177;SRR=1;TYPE=complex	GT:DP:AD:RO:QR:AO:QA:GL	0:1:1,0:1:33:0:0:0,-3.29913	1:69:0,69:0:0:69:2520:-227.039,0	1:5:0,5:0:0:5:172:-15.817,0	.	.	.	.	.	.	.
contig_101_1|arrow	34901	.	ATTTTTTTTTCGA	ATTTTTTTTCGA	1832.91	.	AB=0;ABP=0;AC=2;AF=0.666667;AN=3;AO=65;CIGAR=1M1D11M;DP=69;DPB=64.3077;DPRA=16.75;EPP=4.64726;EPPR=3.73412;GTI=0;LEN=1;MEANALT=1.5;MQM=60;MQMR=60;NS=3;NUMALT=1;ODDS=11.0527;PAIRED=1;PAIREDR=1;PAO=0;PQA=0;PQR=0;PRO=0;QA=2169;QR=109;RO=3;RPL=39;RPP=8.65613;RPPR=3.73412;RPR=26;RUN=1;SAF=32;SAP=3.04371;SAR=33;SRF=3;SRP=9.52472;SRR=0;TYPE=del	GT:DP:AD:RO:QR:AO:QA:GL	.	1:65:1,63:1:36:63:2121:-187.652,0	1:2:0,2:0:0:2:48:-4.55793,0	.	0:2:2,0:2:73:0:0:0,-6.9313	.	.	.	.	.
contig_101_1|arrow	37226	.	G	A	232.351	.	AB=0;ABP=0;AC=2;AF=0.4;AN=5;AO=30;CIGAR=1X;DP=949;DPB=949;DPRA=0.0489663;EPP=4.16842;EPPR=16.3304;GTI=1;LEN=1;MEANALT=1;MQM=60;MQMR=60;NS=5;NUMALT=1;ODDS=53.5007;PAIRED=1;PAIREDR=1;PAO=0;PQA=0;PQR=0;PRO=0;QA=1092;QR=32747;RO=917;RPL=19;RPP=7.64277;RPPR=50.0889;RPR=11;RUN=1;SAF=18;SAP=5.61607;SAR=12;SRF=630;SRP=281.605;SRR=287;TYPE=snp	GT:DP:AD:RO:QR:AO:QA:GL	1:4:0,4:0:0:4:148:-13.682,0	0:64:64,0:64:2272:0:0:0,-204.724	0:1:1,0:1:37:0:0:0,-3.69783	.	.	1:26:0,26:0:0:26:944:-85.2754,0	.	0:854:852,0:852:30438:0:0:0,-2738.14	.	.
contig_101_1|arrow	37239	.	G	T	163.006	.	AB=0;ABP=0;AC=2;AF=0.4;AN=5;AO=31;CIGAR=1X;DP=926;DPB=926;DPRA=9.29032;EPP=3.08035;EPPR=33.9908;GTI=1;LEN=1;MEANALT=1;MQM=60;MQMR=60;NS=5;NUMALT=1;ODDS=37.5335;PAIRED=1;PAIREDR=1;PAO=0;PQA=0;PQR=0;PRO=0;QA=1026;QR=31933;RO=895;RPL=22;RPP=14.8483;RPPR=19.7246;RPR=9;RUN=1;SAF=17;SAP=3.64073;SAR=14;SRF=604;SRP=240.705;SRR=291;TYPE=snp	GT:DP:AD:RO:QR:AO:QA:GL	1:4:0,4:0:0:4:136:-12.5738,0	0:61:61,0:61:2207:0:0:0,-198.878	0:1:1,0:1:25:0:0:0,-2.49986	.	.	1:25:0,25:0:0:25:855:-77.2521,0	.	0:835:833,2:833:29701:2:35:0,-2668.62	.	.
contig_101_1|arrow	39955	.	T	G	4157.39	.	AB=0;ABP=0;AC=2;AF=0.5;AN=4;AO=131;CIGAR=1X;DP=288;DPB=288;DPRA=0.834395;EPP=3.82253;EPPR=3.35608;GTI=0;LEN=1;MEANALT=1;MQM=60;MQMR=60;NS=4;NUMALT=1;ODDS=86.2892;PAIRED=1;PAIREDR=1;PAO=0;PQA=0;PQR=0;PRO=0;QA=4695;QR=5773;RO=157;RPL=66;RPP=3.02688;RPPR=3.02413;RPR=65;RUN=1;SAF=64;SAP=3.15949;SAR=67;SRF=74;SRP=4.13061;SRR=83;TYPE=snp	GT:DP:AD:RO:QR:AO:QA:GL	.	1:123:0,123:0:0:123:4399:-396.042,0	1:8:0,8:0:0:8:296:-26.9942,0	.	.	0:149:149,0:149:5477:0:0:0,-493.012	.	.	0:8:8,0:8:296:0:0:0,-26.9942	.
contig_101_1|arrow	40602	.	G	T	1498.99	.	AB=0;ABP=0;AC=2;AF=0.5;AN=4;AO=54;CIGAR=1X;DP=172;DPB=172;DPRA=0.457627;EPP=10.8919;EPPR=5.66023;GTI=1;LEN=1;MEANALT=1;MQM=60;MQMR=60;NS=4;NUMALT=1;ODDS=3.95631;PAIRED=1;PAIREDR=1;PAO=0;PQA=0;PQR=0;PRO=0;QA=1810;QR=3742;RO=118;RPL=32;RPP=7.03155;RPPR=10.3712;RPR=22;RUN=1;SAF=14;SAP=30.1939;SAR=40;SRF=42;SRP=24.2834;SRR=76;TYPE=snp	GT:DP:AD:RO:QR:AO:QA:GL	.	1:53:0,53:0:0:53:1785:-160.902,0	1:1:0,1:0:0:1:25:-2.49986,0	.	.	0:116:116,0:116:3680:0:0:0,-331.36	.	.	0:2:2,0:2:62:0:0:0,-5.88781	.
contig_101_1|arrow	51390	.	C	G	2799.87	.	AB=0;ABP=0;AC=2;AF=0.5;AN=4;AO=97;CIGAR=1X;DP=729;DPB=729;DPRA=0.153481;EPP=3.21178;EPPR=3.59373;GTI=1;LEN=1;MEANALT=1;MQM=60;MQMR=60;NS=4;NUMALT=1;ODDS=171.655;PAIRED=1;PAIREDR=1;PAO=0;PQA=0;PQR=0;PRO=0;QA=3403;QR=22379;RO=629;RPL=47;RPP=3.21178;RPPR=13.4534;RPR=50;RUN=1;SAF=53;SAP=4.82359;SAR=44;SRF=317;SRP=3.09661;SRR=312;TYPE=snp	GT:DP:AD:RO:QR:AO:QA:GL	.	1:95:0,95:0:0:95:3341:-300.876,0	.	0:9:9,0:9:283:0:0:0,-25.7723	.	0:623:620,0:620:22096:0:0:0,-1987.74	.	1:2:0,2:0:0:2:62:-5.88781,0	.	.
contig_101_1|arrow	51408	.	G	A	3194.72	.	AB=0;ABP=0;AC=2;AF=0.5;AN=4;AO=105;CIGAR=1X;DP=752;DPB=752;DPRA=0.162287;EPP=4.02365;EPPR=3.77015;GTI=1;LEN=1;MEANALT=1;MQM=60;MQMR=60;NS=4;NUMALT=1;ODDS=169.155;PAIRED=1;PAIREDR=1;PAO=0;PQA=0;PQR=0;PRO=0;QA=3849;QR=22761;RO=643;RPL=47;RPP=5.51266;RPPR=8.6872;RPR=58;RUN=1;SAF=61;SAP=8.98702;SAR=44;SRF=333;SRP=4.79678;SRR=310;TYPE=snp	GT:DP:AD:RO:QR:AO:QA:GL	.	1:103:0,103:0:0:103:3775:-339.921,0	.	0:11:11,0:11:407:0:0:0,-36.9783	.	0:636:632,0:632:22354:0:0:0,-2010.94	.	1:2:0,2:0:0:2:74:-7.02588,0	.	.
contig_101_1|arrow	51583	.	G	A	3566.16	.	AB=0;ABP=0;AC=2;AF=0.4;AN=5;AO=113;CIGAR=1X;DP=716;DPB=716;DPRA=0.281095;EPP=9.94748;EPPR=4.3103;GTI=1;LEN=1;MEANALT=1;MQM=60;MQMR=60;NS=5;NUMALT=1;ODDS=78.4196;PAIRED=1;PAIREDR=1;PAO=0;PQA=0;PQR=0;PRO=0;QA=4157;QR=21379;RO=603;RPL=55;RPP=3.18325;RPPR=36.8932;RPR=58;RUN=1;SAF=46;SAP=11.4848;SAR=67;SRF=294;SRP=3.82055;SRR=309;TYPE=snp	GT:DP:AD:RO:QR:AO:QA:GL	.	1:111:0,111:0:0:111:4083:-367.624,0	.	0:7:7,0:7:259:0:0:0,-23.6661	.	0:593:593,0:593:21009:0:0:0,-1890.1	.	1:2:0,2:0:0:2:74:-7.02588,0	0:3:3,0:3:111:0:0:0,-10.3539	.
contig_101_1|arrow	51959	.	G	A	4221.3	.	AB=0;ABP=0;AC=2;AF=0.5;AN=4;AO=138;CIGAR=1X;DP=855;DPB=855;DPRA=0.192469;EPP=23.4033;EPPR=3.08623;GTI=1;LEN=1;MEANALT=1;MQM=60;MQMR=60;NS=4;NUMALT=1;ODDS=167.752;PAIRED=1;PAIREDR=1;PAO=0;PQA=0;PQR=0;PRO=0;QA=5008;QR=25417;RO=715;RPL=63;RPP=5.27618;RPPR=3.52356;RPR=75;RUN=1;SAF=68;SAP=3.07324;SAR=70;SRF=377;SRP=7.62961;SRR=338;TYPE=snp	GT:DP:AD:RO:QR:AO:QA:GL	.	1:135:0,135:0:0:135:4897:-440.842,0	.	0:8:8,0:8:284:0:0:0,-25.901	1:3:0,3:0:0:3:111:-10.3539,0	0:709:707,0:707:25133:0:0:0,-2260.88	.	.	.	.
contig_101_1|arrow	52018	.	A	G	3690.44	.	AB=0;ABP=0;AC=2;AF=0.5;AN=4;AO=123;CIGAR=1X;DP=846;DPB=846;DPRA=0.170124;EPP=3.02795;EPPR=4.09453;GTI=1;LEN=1;MEANALT=1;MQM=60;MQMR=60;NS=4;NUMALT=1;ODDS=181.1;PAIRED=1;PAIREDR=1;PAO=0;PQA=0;PQR=0;PRO=0;QA=4474;QR=26271;RO=723;RPL=83;RPP=35.653;RPPR=3.37371;RPR=40;RUN=1;SAF=54;SAP=6.98251;SAR=69;SRF=366;SRP=3.25358;SRR=357;TYPE=snp	GT:DP:AD:RO:QR:AO:QA:GL	.	1:120:0,120:0:0:120:4363:-392.807,0	.	0:10:10,0:10:370:0:0:0,-33.6502	1:3:0,3:0:0:3:111:-10.3539,0	0:713:713,0:713:25901:0:0:0,-2330.12	.	.	.	.
contig_101_1|arrow	52080	.	A	G	3189.19	.	AB=0;ABP=0;AC=2;AF=0.5;AN=4;AO=109;CIGAR=1X;DP=895;DPB=895;DPRA=0.140127;EPP=13.5489;EPPR=3.0352;GTI=1;LEN=1;MEANALT=1.5;MQM=60;MQMR=60;NS=4;NUMALT=1;ODDS=224.107;PAIRED=1;PAIREDR=1;PAO=0;PQA=0;PQR=0;PRO=0;QA=3949;QR=28571;RO=785;RPL=42;RPP=15.4614;RPPR=11.3781;RPR=67;RUN=1;SAF=54;SAP=3.03022;SAR=55;SRF=430;SRP=18.5702;SRR=355;TYPE=snp	GT:DP:AD:RO:QR:AO:QA:GL	.	1:108:0,107:0:0:107:3875:-348.675,0	.	0:6:6,0:6:210:0:0:0,-19.2399	1:2:0,2:0:0:2:74:-7.02588,0	0:779:779,0:779:28361:0:0:0,-2551.38	.	.	.	.
contig_101_1|arrow	52088	.	G	C	3171.99	.	AB=0;ABP=0;AC=2;AF=0.5;AN=4;AO=110;CIGAR=1X;DP=902;DPB=902;DPRA=0.138889;EPP=16.355;EPPR=6.9694;GTI=1;LEN=1;MEANALT=1;MQM=60;MQMR=60;NS=4;NUMALT=1;ODDS=226.268;PAIRED=1;PAIREDR=1;PAO=0;PQA=0;PQR=0;PRO=0;QA=3939;QR=27410;RO=792;RPL=40;RPP=20.7769;RPPR=20.5576;RPR=70;RUN=1;SAF=58;SAP=3.72096;SAR=52;SRF=427;SRP=13.5496;SRR=365;TYPE=snp	GT:DP:AD:RO:QR:AO:QA:GL	.	1:108:0,108:0:0:108:3865:-348.013,0	.	0:5:5,0:5:173:0:0:0,-15.9079	1:2:0,2:0:0:2:74:-7.02588,0	0:787:787,0:787:27237:0:0:0,-2450.35	.	.	.	.
contig_101_1|arrow	76970	.	G	A	807.168	.	AB=0;ABP=0;AC=2;AF=0.4;AN=5;AO=53;CIGAR=1X;DP=1132;DPB=1132;DPRA=0.0751391;EPP=28.6173;EPPR=31.6152;GTI=1;LEN=1;MEANALT=1.5;MQM=60;MQMR=60;NS=5;NUMALT=1;ODDS=185.857;PAIRED=1;PAIREDR=1;PAO=0;PQA=0;PQR=0;PRO=0;QA=1885;QR=38125;RO=1075;RPL=20;RPP=9.93443;RPPR=5.21005;RPR=33;RUN=1;SAF=24;SAP=4.03458;SAR=29;SRF=616;SRP=52.8006;SRR=459;TYPE=snp	GT:DP:AD:RO:QR:AO:QA:GL	1:46:0,45:0:0:45:1589:-143.167,0	0:601:601,0:601:21495:0:0:0,-1933.82	0:472:469,0:469:16471:0:0:0,-1481.81	1:8:0,8:0:0:8:296:-26.9942,0	0:5:5,0:5:159:0:0:0,-14.62	.	.	.	.	.
contig_101_1|arrow	76994	.	C	G	809.74	.	AB=0;ABP=0;AC=2;AF=0.4;AN=5;AO=52;CIGAR=1X;DP=1141;DPB=1141;DPRA=0.0716253;EPP=7.18621;EPPR=56.6904;GTI=1;LEN=1;MEANALT=1;MQM=60;MQMR=60;NS=5;NUMALT=1;ODDS=186.45;PAIRED=1;PAIREDR=1;PAO=0;PQA=0;PQR=0;PRO=0;QA=1838;QR=39038;RO=1088;RPL=29;RPP=4.51363;RPPR=3.08215;RPR=23;RUN=1;SAF=20;SAP=9.02361;SAR=32;SRF=609;SRP=36.74;SRR=479;TYPE=snp	GT:DP:AD:RO:QR:AO:QA:GL	1:45:0,45:0:0:45:1591:-143.465,0	0:587:586,0:586:21060:0:0:0,-1894.58	0:496:496,0:496:17756:0:0:0,-1597.5	1:7:0,7:0:0:7:247:-22.5708,0	0:6:6,0:6:222:0:0:0,-20.3381	.	.	.	.	.
contig_101_1|arrow	81366	.	G	T	35880.3	.	AB=0;ABP=0;AC=2;AF=0.4;AN=5;AO=1158;CIGAR=1X;DP=1217;DPB=1217;DPRA=29.9741;EPP=32.7808;EPPR=6.75422;GTI=2;LEN=1;MEANALT=1.5;MQM=60;MQMR=60;NS=5;NUMALT=1;ODDS=85.3998;PAIRED=1;PAIREDR=1;PAO=0;PQA=0;PQR=0;PRO=0;QA=41726;QR=2018;RO=58;RPL=628;RPP=21.0196;RPPR=10.3484;RPR=530;RUN=1;SAF=720;SAP=152.133;SAR=438;SRF=24;SRP=6.75422;SRR=34;TYPE=snp	GT:DP:AD:RO:QR:AO:QA:GL	0:35:35,0:35:1245:0:0:0,-112.343	1:638:0,637:0:0:637:22987:-2067.91,0	1:521:0,521:0:0:521:18739:-1685.92,0	0:22:22,0:22:736:0:0:0,-66.5372	0:1:1,0:1:37:0:0:0,-3.69783	.	.	.	.	.
contig_101_1|arrow	82283	.	ATTTTTATTGA	ATTTTATTGA	21716.9	.	AB=0;ABP=0;AC=2;AF=0.5;AN=4;AO=760;CIGAR=1M1D9M;DP=811;DPB=740.818;DPRA=20.9189;EPP=3.0103;EPPR=5.88603;GTI=1;LEN=1;MEANALT=5.5;MQM=60;MQMR=60;NS=4;NUMALT=1;ODDS=10.6962;PAIRED=1;PAIREDR=1;PAO=0.5;PQA=5.5;PQR=5.5;PRO=0.5;QA=25616;QR=1313;RO=37;RPL=331;RPP=30.4509;RPPR=3.06899;RPR=429;RUN=1;SAF=475;SAP=106.155;SAR=285;SRF=13;SRP=10.1116;SRR=24;TYPE=del	GT:DP:AD:RO:QR:AO:QA:GL	0:21:21,0:21:739:0:0:0,-66.8316	1:468:0,455:0:0:455:15724:-1414.6,0	1:306:0,305:0:0:305:9892:-890.052,0	0:16:16,0:16:574:0:0:0,-51.993	.	.	.	.	.	.
contig_101_1|arrow	82352	.	T	C	30024.7	.	AB=0;ABP=0;AC=2;AF=0.5;AN=4;AO=987;CIGAR=1X;DP=1026;DPB=1026;DPRA=26.7297;EPP=95.4684;EPPR=3.06899;GTI=1;LEN=1;MEANALT=1.5;MQM=60;MQMR=60;NS=4;NUMALT=1;ODDS=32.7881;PAIRED=1;PAIREDR=1;PAO=0;PQA=0;PQR=0;PRO=0;QA=34775;QR=1291;RO=37;RPL=458;RPP=14.1009;RPPR=3.5385;RPR=529;RUN=1;SAF=485;SAP=3.64612;SAR=502;SRF=7;SRP=34.0565;SRR=30;TYPE=snp	GT:DP:AD:RO:QR:AO:QA:GL	0:26:26,0:26:884:0:0:0,-79.8549	1:612:0,610:0:0:610:21570:-1940.47,0	1:377:0,377:0:0:377:13205:-1188.15,0	0:11:11,0:11:407:0:0:0,-36.9783	.	.	.	.	.	.
contig_101_1|arrow	82540	.	TAAAAATAC	TAAAATAC	29669.5	.	AB=0;ABP=0;AC=2;AF=0.5;AN=4;AO=1014;CIGAR=1M1D7M;DP=1046;DPB=932.667;DPRA=40.84;EPP=17.4097;EPPR=3.79203;GTI=1;LEN=1;MEANALT=3.5;MQM=60;MQMR=60;NS=4;NUMALT=1;ODDS=69.7172;PAIRED=1;PAIREDR=1;PAO=0;PQA=0;PQR=0;PRO=0;QA=34079;QR=893;RO=25;RPL=405;RPP=92.1306;RPPR=5.18177;RPR=609;RUN=1;SAF=599;SAP=75.5126;SAR=415;SRF=20;SRP=22.5536;SRR=5;TYPE=del	GT:DP:AD:RO:QR:AO:QA:GL	0:22:22,0:22:784:0:0:0,-70.883	1:653:0,651:0:0:651:22023:-1981.13,0	1:368:0,363:0:0:363:12056:-1084.67,0	.	0:3:3,0:3:109:0:0:0,-10.168	.	.	.	.	.
contig_101_1|arrow	82599	.	C	T	41255.7	.	AB=0;ABP=0;AC=2;AF=0.5;AN=4;AO=1296;CIGAR=1X;DP=1325;DPB=1325;DPRA=44.6897;EPP=4.9472;EPPR=19.8579;GTI=1;LEN=1;MEANALT=1;MQM=60;MQMR=60;NS=4;NUMALT=1;ODDS=134.362;PAIRED=1;PAIREDR=1;PAO=0;PQA=0;PQR=0;PRO=0;QA=47084;QR=1035;RO=29;RPL=655;RPP=3.3387;RPPR=4.88226;RPR=641;RUN=1;SAF=802;SAP=161.957;SAR=494;SRF=18;SRP=6.67934;SRR=11;TYPE=snp	GT:DP:AD:RO:QR:AO:QA:GL	0:23:23,0:23:825:0:0:0,-74.5655	1:835:0,835:0:0:835:30368:-2731.92,0	1:461:0,461:0:0:461:16716:-1503.94,0	.	0:6:6,0:6:210:0:0:0,-19.2399	.	.	.	.	.
contig_101_1|arrow	82843	.	GTTTTTTTTAAAC	GTTTTTTTAAAC	35045.3	.	AB=0;ABP=0;AC=2;AF=0.5;AN=4;AO=1290;CIGAR=1M1D11M;DP=1343;DPB=1242.92;DPRA=42.3226;EPP=55.1526;EPPR=6.31921;GTI=1;LEN=1;MEANALT=4.5;MQM=60;MQMR=60;NS=4;NUMALT=1;ODDS=103.737;PAIRED=1;PAIREDR=1;PAO=0;PQA=0;PQR=0;PRO=0;QA=40585;QR=1487;RO=42;RPL=735;RPP=57.5496;RPPR=6.31921;RPR=555;RUN=1;SAF=652;SAP=3.34023;SAR=638;SRF=24;SRP=4.87156;SRR=18;TYPE=del	GT:DP:AD:RO:QR:AO:QA:GL	0:27:26,0:26:927:0:0:0,-83.6277	1:771:6,760:6:214:760:23792:-2121.02,0	1:541:6,530:6:205:530:16793:-1492.29,0	.	0:4:4,0:4:141:0:0:0,-13.0364	.	.	.	.	.
contig_101_1|arrow	82886	.	GTTTTTTTTTTTCAAC	GTTTTTTTTTTCAAC	25966.5	.	AB=0;ABP=0;AC=2;AF=0.5;AN=4;AO=1046;CIGAR=1M1D14M;DP=1208;DPB=1142.5;DPRA=29.9744;EPP=6.00801;EPPR=15.518;GTI=1;LEN=1;MEANALT=13;MQM=60;MQMR=60;NS=4;NUMALT=1;ODDS=28.3671;PAIRED=1;PAIREDR=1;PAO=2.08333;PQA=49.1667;PQR=64.6667;PRO=2.58333;QA=32434;QR=3462;RO=100;RPL=604;RPP=57.4923;RPPR=3.09716;RPR=442;RUN=1;SAF=586;SAP=35.9685;SAR=460;SRF=45;SRP=5.18177;SRR=55;TYPE=del	GT:DP:AD:RO:QR:AO:QA:GL	0:36:28,0:28:950:0:0:0,-85.6107	1:671:45,598:45:1571:598:18758:-1546.1,0	1:498:24,448:24:834:448:13676:-1155.26,0	.	0:3:3,0:3:107:0:0:0,-9.98217	.	.	.	.	.
contig_101_1|arrow	82999	.	C	A	43662.1	.	AB=0;ABP=0;AC=2;AF=0.5;AN=4;AO=1387;CIGAR=1X;DP=1425;DPB=1425;DPRA=37.5135;EPP=5.39156;EPPR=3.06899;GTI=1;LEN=1;MEANALT=1.5;MQM=60;MQMR=60;NS=4;NUMALT=1;ODDS=81.8987;PAIRED=1;PAIREDR=1;PAO=0;PQA=0;PQR=0;PRO=0;QA=49831;QR=1259;RO=37;RPL=708;RPP=4.32696;RPPR=3.06899;RPR=679;RUN=1;SAF=709;SAP=4.51483;SAR=678;SRF=16;SRP=4.47751;SRR=21;TYPE=snp	GT:DP:AD:RO:QR:AO:QA:GL	0:32:32,0:32:1074:0:0:0,-96.9477	1:804:0,804:0:0:804:29018:-2610.5,0	1:584:0,583:0:0:583:20813:-1872.38,0	.	0:5:5,0:5:185:0:0:0,-17.01	.	.	.	.	.
contig_101_1|arrow	87080	.	G	T	65083.6	.	AB=0;ABP=0;AC=2;AF=0.4;AN=5;AO=2099;CIGAR=1X;DP=2225;DPB=2225;DPRA=52.3095;EPP=20.7638;EPPR=8.59409;GTI=2;LEN=1;MEANALT=1;MQM=60;MQMR=60;NS=5;NUMALT=1;ODDS=343.562;PAIRED=1;PAIREDR=1;PAO=0;PQA=0;PQR=0;PRO=0;QA=74782;QR=4430;RO=126;RPL=1019;RPP=6.85978;RPPR=3.0103;RPR=1080;RUN=1;SAF=1061;SAP=3.55756;SAR=1038;SRF=57;SRP=5.49198;SRR=69;TYPE=snp	GT:DP:AD:RO:QR:AO:QA:GL	0:20:20,0:20:716:0:0:0,-64.7624	1:1064:0,1064:0:0:1064:38130:-3430.15,0	1:1028:0,1028:0:0:1028:36431:-3277.35,0	.	0:105:98,7:98:3430:7:221:0,-288.689	.	.	.	0:8:8,0:8:284:0:0:0,-25.901	.
contig_101_1|arrow	89860	.	T	C	63665.1	.	AB=0;ABP=0;AC=2;AF=0.5;AN=4;AO=2009;CIGAR=1X;DP=2095;DPB=2095;DPRA=24.241;EPP=3.2535;EPPR=14.5479;GTI=1;LEN=1;MEANALT=2.5;MQM=60;MQMR=60;NS=4;NUMALT=1;ODDS=242.661;PAIRED=1;PAIREDR=1;PAO=0;PQA=0;PQR=0;PRO=0;QA=72637;QR=3009;RO=83;RPL=1045;RPP=10.1019;RPPR=3.66436;RPR=964;RUN=1;SAF=995;SAP=3.40049;SAR=1014;SRF=40;SRP=3.24576;SRR=43;TYPE=snp	GT:DP:AD:RO:QR:AO:QA:GL	0:2:2,0:2:74:0:0:0,-7.02588	1:951:0,949:0:0:949:34490:-3102.58,0	1:1061:0,1060:0:0:1060:38147:-3431.54,0	.	0:81:81,0:81:2935:0:0:0,-264.361	.	.	.	.	.
contig_101_1|arrow	93765	.	G	T	112058	.	AB=0;ABP=0;AC=2;AF=0.333333;AN=6;AO=3507;CIGAR=1X;DP=3674;DPB=3674;DPRA=228.625;EPP=30.5769;EPPR=3.2196;GTI=3;LEN=1;MEANALT=1.33333;MQM=60;MQMR=60;NS=6;NUMALT=1;ODDS=583.42;PAIRED=1;PAIREDR=1;PAO=0;PQA=0;PQR=0;PRO=0;QA=126780;QR=5918;RO=166;RPL=1668;RPP=21.1158;RPPR=3.0103;RPR=1839;RUN=1;SAF=1592;SAP=67.609;SAR=1915;SRF=70;SRP=11.8532;SRR=96;TYPE=snp	GT:DP:AD:RO:QR:AO:QA:GL	0:11:11,0:11:357:0:0:0,-32.4385	1:1393:0,1393:0:0:1393:50485:-4541.43,0	1:2113:1,2111:1:11:2111:76249:-6857.77,0	0:4:4,0:4:148:0:0:0,-13.682	0:152:149,3:149:5365:3:46:0,-478.644	.	.	.	0:1:1,0:1:37:0:0:0,-3.69783	.
contig_101_1|arrow	120169	.	C	T	10271.1	.	AB=0;ABP=0;AC=2;AF=1;AN=2;AO=330;CIGAR=1X;DP=330;DPB=330;DPRA=0;EPP=12.5121;EPPR=0;GTI=0;LEN=1;MEANALT=1;MQM=60;MQMR=0;NS=2;NUMALT=1;ODDS=388.804;PAIRED=1;PAIREDR=0;PAO=0;PQA=0;PQR=0;PRO=0;QA=11971;QR=0;RO=0;RPL=165;RPP=3.0103;RPPR=0;RPR=165;RUN=1;SAF=41;SAP=407.72;SAR=289;SRF=0;SRP=0;SRR=0;TYPE=snp	GT:DP:AD:RO:QR:AO:QA:GL	.	1:22:0,22:0:0:22:814:-73.5868,0	1:308:0,308:0:0:308:11157:-1003.92,0	.	.	.	.	.	.	.
contig_101_1|arrow	123732	.	CGGAT	CGGGAT	26470	.	AB=0;ABP=0;AC=2;AF=1;AN=2;AO=854;CIGAR=1M1I4M;DP=856;DPB=1027.2;DPRA=0;EPP=15.4696;EPPR=0;GTI=0;LEN=1;MEANALT=2;MQM=60;MQMR=0;NS=2;NUMALT=1;ODDS=1140.05;PAIRED=1;PAIREDR=0;PAO=0;PQA=0;PQR=0;PRO=0;QA=29509;QR=0;RO=0;RPL=471;RPP=22.701;RPPR=0;RPR=383;RUN=1;SAF=419;SAP=3.66123;SAR=435;SRF=0;SRP=0;SRR=0;TYPE=ins	GT:DP:AD:RO:QR:AO:QA:GL	.	1:85:0,85:0:0:85:2907:-261.837,0	1:771:0,769:0:0:769:26602:-2393.13,0	.	.	.	.	.	.	.
contig_101_1|arrow	123839	.	TAAAAAAATTG	TAAAAAAAATTG	22510.5	.	AB=0;ABP=0;AC=2;AF=1;AN=2;AO=726;CIGAR=1M1I10M;DP=748;DPB=817.455;DPRA=0;EPP=5.70221;EPPR=11.6962;GTI=0;LEN=1;MEANALT=4.5;MQM=60;MQMR=60;NS=2;NUMALT=1;ODDS=1110.33;PAIRED=1;PAIREDR=1;PAO=0.5;PQA=16.5;PQR=16.5;PRO=0.5;QA=25192;QR=148;RO=4;RPL=362;RPP=3.02226;RPPR=11.6962;RPR=364;RUN=1;SAF=342;SAP=8.28644;SAR=384;SRF=4;SRP=11.6962;SRR=0;TYPE=ins	GT:DP:AD:RO:QR:AO:QA:GL	.	1:89:0,87:0:0:87:3195:-287.381,0	1:659:4,639:4:148:639:21997:-1965.44,0	.	.	.	.	.	.	.
contig_101_1|arrow	127603	.	T	C	43059	.	AB=0;ABP=0;AC=2;AF=0.666667;AN=3;AO=1336;CIGAR=1X;DP=1338;DPB=1338;DPRA=334;EPP=3.66044;EPPR=7.35324;GTI=0;LEN=1;MEANALT=1;MQM=60;MQMR=60;NS=3;NUMALT=1;ODDS=520.178;PAIRED=1;PAIREDR=1;PAO=0;PQA=0;PQR=0;PRO=0;QA=47989;QR=74;RO=2;RPL=661;RPP=3.32887;RPPR=7.35324;RPR=675;RUN=1;SAF=709;SAP=13.9392;SAR=627;SRF=2;SRP=7.35324;SRR=0;TYPE=snp	GT:DP:AD:RO:QR:AO:QA:GL	.	1:164:0,164:0:0:164:5896:-530.701,0	1:1172:0,1172:0:0:1172:42093:-3786.6,0	.	0:2:2,0:2:74:0:0:0,-7.02588	.	.	.	.	.
contig_101_1|arrow	149304	.	T	C	20723.4	.	AB=0;ABP=0;AC=2;AF=0.666667;AN=3;AO=693;CIGAR=1X;DP=707;DPB=707;DPRA=43.6875;EPP=7.77626;EPPR=3.0103;GTI=0;LEN=1;MEANALT=1.5;MQM=60;MQMR=60;NS=3;NUMALT=1;ODDS=194.7;PAIRED=1;PAIREDR=1;PAO=0;PQA=0;PQR=0;PRO=0;QA=23418;QR=284;RO=8;RPL=387;RPP=23.5688;RPPR=4.09604;RPR=306;RUN=1;SAF=293;SAP=38.885;SAR=400;SRF=5;SRP=4.09604;SRR=3;TYPE=snp	GT:DP:AD:RO:QR:AO:QA:GL	.	1:36:0,36:0:0:36:1140:-102.863,0	1:663:0,657:0:0:657:22278:-2004.18,0	.	.	.	.	.	0:8:8,0:8:284:0:0:0,-25.901	.
contig_101_1|arrow	189952	.	T	C	38716.5	.	AB=0;ABP=0;AC=2;AF=0.5;AN=4;AO=1279;CIGAR=1X;DP=1792;DPB=1792;DPRA=14.9829;EPP=92.0441;EPPR=116.532;GTI=0;LEN=1;MEANALT=1.66667;MQM=60;MQMR=60;NS=4;NUMALT=1;ODDS=111.787;PAIRED=1;PAIREDR=1;PAO=0;PQA=0;PQR=0;PRO=0;QA=44401;QR=18260;RO=502;RPL=612;RPP=8.14611;RPPR=80.6815;RPR=667;RUN=1;SAF=818;SAP=219.392;SAR=461;SRF=368;SRP=239.865;SRR=134;TYPE=snp	GT:DP:AD:RO:QR:AO:QA:GL	.	1:1198:1,1187:1:37:1187:41095:-3693.43,0	1:92:0,91:0:0:91:3269:-294.291,0	.	.	0:463:462,1:462:16830:1:37:0,-1510.49	.	.	0:39:39,0:39:1393:0:0:0,-125.656	.
contig_101_1|arrow	192337	.	G	A	43086.8	.	AB=0;ABP=0;AC=2;AF=0.5;AN=4;AO=1321;CIGAR=1X;DP=2292;DPB=2292;DPRA=1.36045;EPP=10.3894;EPPR=15.6417;GTI=0;LEN=1;MEANALT=1;MQM=60;MQMR=60;NS=4;NUMALT=1;ODDS=383.882;PAIRED=1;PAIREDR=1;PAO=0;PQA=0;PQR=0;PRO=0;QA=48132;QR=34549;RO=967;RPL=674;RPP=4.20864;RPPR=3.19219;RPR=647;RUN=1;SAF=662;SAP=3.02509;SAR=659;SRF=497;SRP=4.64733;SRR=470;TYPE=snp	GT:DP:AD:RO:QR:AO:QA:GL	.	1:1223:0,1223:0:0:1223:44573:-4009.63,0	1:98:0,98:0:0:98:3559:-320.491,0	.	.	0:936:932,0:932:33266:0:0:0,-2992.5	.	.	0:35:35,0:35:1283:0:0:0,-115.77	.
contig_101_1|arrow	192696	.	A	G	39376.6	.	AB=0;ABP=0;AC=2;AF=0.5;AN=4;AO=1248;CIGAR=1X;DP=2239;DPB=2239;DPRA=1.2639;EPP=20.4099;EPPR=7.45644;GTI=0;LEN=1;MEANALT=1.5;MQM=59.9054;MQMR=60;NS=4;NUMALT=1;ODDS=436.764;PAIRED=1;PAIREDR=1;PAO=0;PQA=0;PQR=0;PRO=0;QA=44041;QR=35505;RO=989;RPL=627;RPP=3.07294;RPPR=16.0282;RPR=621;RUN=1;SAF=585;SAP=13.5962;SAR=663;SRF=476;SRP=6.01611;SRR=513;TYPE=snp	GT:DP:AD:RO:QR:AO:QA:GL	.	1:1112:0,1110:0:0:1110:39232:-3522.67,0	1:138:0,138:0:0:138:4809:-432.923,0	.	.	0:952:952,0:952:34172:0:0:0,-3074.11	.	.	0:37:37,0:37:1333:0:0:0,-120.263	.
contig_1021_1|arrow	19403	.	T	C	3693.83	.	AB=0;ABP=0;AC=2;AF=0.285714;AN=7;AO=186;CIGAR=1X;DP=4221;DPB=4221;DPRA=0.115242;EPP=23.6043;EPPR=6.54467;GTI=1;LEN=1;MEANALT=1;MQM=60;MQMR=60;NS=7;NUMALT=1;ODDS=301.683;PAIRED=1;PAIREDR=1;PAO=0;PQA=0;PQR=0;PRO=0;QA=6758;QR=146351;RO=4031;RPL=85;RPP=5.99899;RPPR=3.59694;RPR=101;RUN=1;SAF=91;SAP=3.19709;SAR=95;SRF=1943;SRP=14.3363;SRR=2088;TYPE=snp	GT:DP:AD:RO:QR:AO:QA:GL	0:2198:2196,0:2196:79718:0:0:0,-7170.76	1:151:0,151:0:0:151:5501:-495.17,0	1:35:0,35:0:0:35:1257:-113.424,0	0:1:1,0:1:37:0:0:0,-3.69783	.	0:70:70,0:70:2504:0:0:0,-225.592	.	.	0:214:214,0:214:7794:0:0:0,-701.421	0:1552:1550,0:1550:56298:0:0:0,-5064.03
contig_1023_1|arrow	136087	.	G	A	20194.2	.	AB=0;ABP=0;AC=2;AF=0.333333;AN=6;AO=639;CIGAR=1X;DP=1066;DPB=1066;DPRA=2.99297;EPP=3.09526;EPPR=10.7452;GTI=1;LEN=1;MEANALT=1;MQM=60;MQMR=60;NS=6;NUMALT=1;ODDS=31.698;PAIRED=1;PAIREDR=1;PAO=0;PQA=0;PQR=0;PRO=0;QA=22867;QR=15371;RO=427;RPL=320;RPP=3.0137;RPPR=7.28713;RPR=319;RUN=1;SAF=335;SAP=6.276;SAR=304;SRF=213;SRP=3.01539;SRR=214;TYPE=snp	GT:DP:AD:RO:QR:AO:QA:GL	0:6:6,0:6:222:0:0:0,-20.3381	.	1:621:0,621:0:0:621:22239:-2000.73,0	.	1:18:0,18:0:0:18:628:-56.8373,0	0:34:34,0:34:1246:0:0:0,-112.442	.	.	0:381:381,0:381:13705:0:0:0,-1233.1	0:6:6,0:6:198:0:0:0,-18.1418
contig_1023_1|arrow	200716	.	T	A	2240.22	.	AB=0;ABP=0;AC=2;AF=0.333333;AN=6;AO=77;CIGAR=1X;DP=697;DPB=697;DPRA=0.248387;EPP=3.0385;EPPR=3.13639;GTI=1;LEN=1;MEANALT=1;MQM=60;MQMR=60;NS=6;NUMALT=1;ODDS=65.2434;PAIRED=1;PAIREDR=1;PAO=0;PQA=0;PQR=0;PRO=0;QA=2763;QR=22028;RO=620;RPL=42;RPP=4.39215;RPPR=3.02431;RPR=35;RUN=1;SAF=18;SAP=50.4161;SAR=59;SRF=308;SRP=3.06634;SRR=312;TYPE=snp	GT:DP:AD:RO:QR:AO:QA:GL	0:14:14,0:14:506:0:0:0,-45.8757	.	.	.	0:14:14,0:14:506:0:0:0,-45.8757	0:20:20,0:20:740:0:0:0,-66.9307	1:3:0,3:0:0:3:99:-9.23582,0	1:74:0,74:0:0:74:2664:-239.984,0	0:572:572,0:572:20276:0:0:0,-1824.18	.
contig_1023_1|arrow	200747	.	C	T	1791.05	.	AB=0;ABP=0;AC=2;AF=0.333333;AN=6;AO=66;CIGAR=1X;DP=673;DPB=673;DPRA=0.217463;EPP=11.433;EPPR=5.63551;GTI=1;LEN=1;MEANALT=1;MQM=60;MQMR=60;NS=6;NUMALT=1;ODDS=67.4677;PAIRED=1;PAIREDR=1;PAO=0;PQA=0;PQR=0;PRO=0;QA=2315;QR=20765;RO=603;RPL=42;RPP=13.6703;RPPR=3.0139;RPR=24;RUN=1;SAF=13;SAP=55.6521;SAR=53;SRF=294;SRP=3.82055;SRR=309;TYPE=snp	GT:DP:AD:RO:QR:AO:QA:GL	0:11:11,0:11:383:0:0:0,-34.8002	.	.	.	0:15:15,0:15:477:0:0:0,-43.2244	0:15:15,0:15:531:0:0:0,-48.1182	1:3:0,3:0:0:3:111:-10.3539,0	1:63:0,63:0:0:63:2204:-198.6,0	0:566:562,0:562:19374:0:0:0,-1742.93	.
contig_1023_1|arrow	202485	.	T	C	2392.84	.	AB=0;ABP=0;AC=2;AF=0.333333;AN=6;AO=82;CIGAR=1X;DP=973;DPB=973;DPRA=0.186517;EPP=11.5903;EPPR=29.4592;GTI=1;LEN=1;MEANALT=1.5;MQM=60;MQMR=60;NS=6;NUMALT=1;ODDS=136.231;PAIRED=1;PAIREDR=1;PAO=0;PQA=0;PQR=0;PRO=0;QA=2922;QR=31954;RO=888;RPL=39;RPP=3.434;RPPR=3.25484;RPR=43;RUN=1;SAF=31;SAP=13.6028;SAR=51;SRF=419;SRP=9.12368;SRR=469;TYPE=snp	GT:DP:AD:RO:QR:AO:QA:GL	0:3:3,0:3:111:0:0:0,-10.3539	.	.	.	0:20:20,0:20:702:0:0:0,-63.4955	0:22:22,0:22:788:0:0:0,-71.2369	1:1:0,1:0:0:1:25:-2.49986,0	1:82:0,81:0:0:81:2897:-260.827,0	0:845:843,0:843:30353:0:0:0,-2730.47	.
contig_1023_1|arrow	203364	.	A	G	2970	.	AB=0;ABP=0;AC=2;AF=0.333333;AN=6;AO=99;CIGAR=1X;DP=910;DPB=910;DPRA=0.246914;EPP=3.20771;EPPR=3.05319;GTI=1;LEN=1;MEANALT=1.5;MQM=60;MQMR=60;NS=6;NUMALT=1;ODDS=104.947;PAIRED=1;PAIREDR=1;PAO=0;PQA=0;PQR=0;PRO=0;QA=3499;QR=29440;RO=810;RPL=44;RPP=5.66432;RPPR=12.6613;RPR=55;RUN=1;SAF=36;SAP=19.0002;SAR=63;SRF=382;SRP=8.68294;SRR=428;TYPE=snp	GT:DP:AD:RO:QR:AO:QA:GL	0:8:8,0:8:296:0:0:0,-26.9942	.	.	.	0:1:1,0:1:37:0:0:0,-3.69783	0:15:15,0:15:555:0:0:0,-50.2905	1:1:0,1:0:0:1:37:-3.69783,0	1:99:0,98:0:0:98:3462:-311.549,0	0:786:786,0:786:28552:0:0:0,-2568.57	.
contig_1023_1|arrow	206606	.	TAAAAAAATATC	TAAAAAATATC	2362.54	.	AB=0;ABP=0;AC=2;AF=0.333333;AN=6;AO=82;CIGAR=1M1D10M;DP=678;DPB=671.417;DPRA=0.275168;EPP=9.78953;EPPR=12.567;GTI=1;LEN=1;MEANALT=1;MQM=60;MQMR=60;NS=6;NUMALT=1;ODDS=67.7538;PAIRED=1;PAIREDR=1;PAO=0;PQA=0;PQR=0;PRO=0;QA=2822;QR=21162;RO=591;RPL=42;RPP=3.11623;RPPR=3.45488;RPR=40;RUN=1;SAF=61;SAP=45.3805;SAR=21;SRF=263;SRP=18.5339;SRR=328;TYPE=del	GT:DP:AD:RO:QR:AO:QA:GL	0:3:3,0:3:111:0:0:0,-10.3539	1:1:0,1:0:0:1:37:-3.69783,0	.	.	0:153:151,0:151:5468:0:0:0,-491.984	0:41:41,0:41:1469:0:0:0,-132.503	.	1:81:0,81:0:0:81:2785:-250.86,0	0:399:396,0:396:14114:0:0:0,-1269.8	.
contig_1023_1|arrow	206645	.	A	G	2659.58	.	AB=0;ABP=0;AC=2;AF=0.285714;AN=7;AO=97;CIGAR=1X;DP=763;DPB=763;DPRA=2.94118;EPP=40.6417;EPPR=23.3895;GTI=1;LEN=1;MEANALT=1.33333;MQM=60;MQMR=60;NS=7;NUMALT=1;ODDS=33.8643;PAIRED=1;PAIREDR=1;PAO=0;PQA=0;PQR=0;PRO=0;QA=3220;QR=23789;RO=665;RPL=52;RPP=4.10723;RPPR=13.6195;RPR=45;RUN=1;SAF=64;SAP=24.5235;SAR=33;SRF=335;SRP=3.09193;SRR=330;TYPE=snp	GT:DP:AD:RO:QR:AO:QA:GL	0:4:4,0:4:148:0:0:0,-13.682	1:3:0,3:0:0:3:99:-9.23582,0	.	.	0:180:180,0:180:6462:0:0:0,-581.611	0:53:53,0:53:1897:0:0:0,-170.99	.	1:93:0,93:0:0:93:3110:-280.09,0	0:429:427,1:427:15245:1:11:0,-1370.54	0:1:1,0:1:37:0:0:0,-3.69783
contig_1023_1|arrow	206666	.	G	A	2919.55	.	AB=0;ABP=0;AC=2;AF=0.285714;AN=7;AO=96;CIGAR=1X;DP=741;DPB=741;DPRA=0.372093;EPP=26.1727;EPPR=13.5844;GTI=1;LEN=1;MEANALT=1;MQM=60;MQMR=60;NS=7;NUMALT=1;ODDS=28.6606;PAIRED=1;PAIREDR=1;PAO=0;PQA=0;PQR=0;PRO=0;QA=3470;QR=22966;RO=644;RPL=48;RPP=3.0103;RPPR=7.87925;RPR=48;RUN=1;SAF=56;SAP=8.80089;SAR=40;SRF=343;SRP=8.95825;SRR=301;TYPE=snp	GT:DP:AD:RO:QR:AO:QA:GL	0:3:3,0:3:111:0:0:0,-10.3539	1:3:0,3:0:0:3:111:-10.3539,0	.	.	0:182:182,0:182:6508:0:0:0,-585.746	0:51:51,0:51:1849:0:0:0,-166.676	.	1:93:0,93:0:0:93:3359:-302.5,0	0:408:407,0:407:14461:0:0:0,-1301.01	0:1:1,0:1:37:0:0:0,-3.69783
contig_1023_1|arrow	206957	.	A	G	2021.88	.	AB=0;ABP=0;AC=2;AF=0.285714;AN=7;AO=72;CIGAR=1X;DP=771;DPB=771;DPRA=2.35125;EPP=10.7311;EPPR=18.298;GTI=1;LEN=1;MEANALT=1.66667;MQM=60;MQMR=60;NS=7;NUMALT=1;ODDS=73.4935;PAIRED=1;PAIREDR=1;PAO=0;PQA=0;PQR=0;PRO=0;QA=2443;QR=24996;RO=696;RPL=38;RPP=3.49285;RPPR=5.45633;RPR=34;RUN=1;SAF=36;SAP=3.0103;SAR=36;SRF=381;SRP=16.6007;SRR=315;TYPE=snp	GT:DP:AD:RO:QR:AO:QA:GL	0:2:2,0:2:62:0:0:0,-5.88781	1:1:0,1:0:0:1:25:-2.49986,0	.	.	0:204:204,0:204:7364:0:0:0,-662.746	0:71:71,0:71:2465:0:0:0,-222.077	.	1:70:0,69:0:0:69:2382:-214.501,0	0:421:417,2:417:15031:2:36:0,-1348.98	0:2:2,0:2:74:0:0:0,-7.02588
contig_1023_1|arrow	206962	.	TAAAAGC	TAAAGC	1909.24	.	AB=0;ABP=0;AC=2;AF=0.285714;AN=7;AO=68;CIGAR=1M1D5M;DP=752;DPB=742.429;DPRA=0.248538;EPP=11.1853;EPPR=9.01187;GTI=1;LEN=1;MEANALT=1;MQM=60;MQMR=60;NS=7;NUMALT=1;ODDS=69.7928;PAIRED=1;PAIREDR=1;PAO=0.5;PQA=12.5;PQR=12.5;PRO=0.5;QA=2283;QR=23360;RO=669;RPL=40;RPP=7.60871;RPPR=3.74062;RPR=28;RUN=1;SAF=34;SAP=3.0103;SAR=34;SRF=364;SRP=14.3091;SRR=305;TYPE=del	GT:DP:AD:RO:QR:AO:QA:GL	0:2:2,0:2:72:0:0:0,-6.83664	1:1:0,1:0:0:1:25:-2.49986,0	.	.	0:206:198,0:198:6904:0:0:0,-621.108	0:66:63,0:63:2174:0:0:0,-195.8	.	1:67:0,67:0:0:67:2258:-203.456,0	0:408:404,0:404:14138:0:0:0,-1272.06	0:2:2,0:2:72:0:0:0,-6.83664
contig_1023_1|arrow	207301	.	GAAAATC	GAAATC	1927.81	.	AB=0;ABP=0;AC=2;AF=0.333333;AN=6;AO=83;CIGAR=1M1D5M;DP=816;DPB=803.857;DPRA=0.232558;EPP=12.4549;EPPR=7.55337;GTI=0;LEN=1;MEANALT=2;MQM=60;MQMR=60;NS=6;NUMALT=1;ODDS=22.0663;PAIRED=1;PAIREDR=1;PAO=0;PQA=0;PQR=0;PRO=0;QA=2809;QR=26231;RO=727;RPL=42;RPP=3.03646;RPPR=14.8653;RPR=41;RUN=1;SAF=46;SAP=5.12945;SAR=37;SRF=358;SRP=3.37171;SRR=369;TYPE=del	GT:DP:AD:RO:QR:AO:QA:GL	0:4:4,0:4:144:0:0:0,-13.3132	1:18:0,17:0:0:17:565:-51.0323,0	.	.	0:239:236,0:236:8500:0:0:0,-764.85	0:81:81,0:81:2947:0:0:0,-265.451	.	1:67:0,66:0:0:66:2244:-202.082,0	0:407:406,0:406:14640:0:0:0,-1317.17	.
contig_1023_1|arrow	207325	.	A	C	2239.36	.	AB=0;ABP=0;AC=2;AF=0.333333;AN=6;AO=90;CIGAR=1X;DP=841;DPB=841;DPRA=0.23968;EPP=3.39634;EPPR=13.1023;GTI=0;LEN=1;MEANALT=1;MQM=60;MQMR=60;NS=6;NUMALT=1;ODDS=44.363;PAIRED=1;PAIREDR=1;PAO=0;PQA=0;PQR=0;PRO=0;QA=3166;QR=27391;RO=749;RPL=61;RPP=27.7168;RPPR=23.9567;RPR=29;RUN=1;SAF=52;SAP=7.73928;SAR=38;SRF=385;SRP=4.28883;SRR=364;TYPE=snp	GT:DP:AD:RO:QR:AO:QA:GL	0:5:5,0:5:185:0:0:0,-17.01	1:19:0,19:0:0:19:677:-61.2509,0	.	.	0:245:244,0:244:8990:0:0:0,-808.626	0:87:86,0:86:3108:0:0:0,-279.81	.	1:71:0,71:0:0:71:2489:-224.237,0	0:414:414,0:414:15108:0:0:0,-1359.3	.
contig_1023_1|arrow	207515	.	TGTCACG	TG	1943.21	.	AB=0;ABP=0;AC=2;AF=0.333333;AN=6;AO=84;CIGAR=1M5D1M;DP=806;DPB=746;DPRA=0.232687;EPP=3.42391;EPPR=3.20386;GTI=0;LEN=5;MEANALT=1;MQM=60;MQMR=60;NS=6;NUMALT=1;ODDS=10.8084;PAIRED=1;PAIREDR=1;PAO=0;PQA=0;PQR=0;PRO=0;QA=2800;QR=25554;RO=718;RPL=34;RPP=9.62812;RPPR=3.05869;RPR=50;RUN=1;SAF=42;SAP=3.0103;SAR=42;SRF=332;SRP=11.8293;SRR=386;TYPE=del	GT:DP:AD:RO:QR:AO:QA:GL	0:6:6,0:6:220:0:0:0,-20.1555	1:15:0,15:0:0:15:505:-45.7628,0	.	.	0:212:211,0:211:7598:0:0:0,-683.713	0:110:108,0:108:3811:0:0:0,-343.063	.	1:69:0,69:0:0:69:2295:-206.781,0	0:394:393,0:393:13925:0:0:0,-1252.89	.
contig_1023_1|arrow	207706	.	TACAACT	TG	1433.24	.	AB=0;ABP=0;AC=2;AF=0.4;AN=5;AO=66;CIGAR=1M5D1X;DP=803;DPB=755.857;DPRA=0.134328;EPP=3.53672;EPPR=4.44608;GTI=1;LEN=2;MEANALT=1;MQM=60;MQMR=60;NS=5;NUMALT=1;ODDS=63.2201;PAIRED=1;PAIREDR=1;PAO=0;PQA=0;PQR=0;PRO=0;QA=2370;QR=26150;RO=732;RPL=37;RPP=5.11597;RPPR=4.44608;RPR=29;RUN=1;SAF=24;SAP=13.6703;SAR=42;SRF=400;SRP=16.7274;SRR=332;TYPE=complex	GT:DP:AD:RO:QR:AO:QA:GL	.	1:12:0,12:0:0:12:432:-39.2182,0	.	.	0:217:216,0:216:7753:0:0:0,-697.666	0:92:91,0:91:3252:0:0:0,-292.778	.	1:54:0,54:0:0:54:1938:-174.682,0	0:428:425,0:425:15145:0:0:0,-1362.6	.
contig_1023_1|arrow	207882	.	A	G	878.093	.	AB=0;ABP=0;AC=2;AF=0.333333;AN=6;AO=43;CIGAR=1X;DP=804;DPB=804;DPRA=0.561165;EPP=3.0608;EPPR=7.58182;GTI=1;LEN=1;MEANALT=1;MQM=60;MQMR=60;NS=6;NUMALT=1;ODDS=107.446;PAIRED=1;PAIREDR=1;PAO=0;PQA=0;PQR=0;PRO=0;QA=1571;QR=27754;RO=760;RPL=25;RPP=5.48477;RPPR=4.94177;RPR=18;RUN=1;SAF=3;SAP=72.1439;SAR=40;SRF=387;SRP=3.57031;SRR=373;TYPE=snp	GT:DP:AD:RO:QR:AO:QA:GL	0:6:6,0:6:222:0:0:0,-20.3381	1:4:0,4:0:0:4:148:-13.682,0	.	.	0:247:246,1:246:8980:1:37:0,-804.403	0:74:74,0:74:2690:0:0:0,-242.326	.	1:38:0,38:0:0:38:1386:-125.034,0	0:435:434,0:434:15862:0:0:0,-1427.01	.
contig_1023_1|arrow	208804	.	ATTTTTTTTTCGG	ACTTTTTTTTCGG	594.403	.	AB=0;ABP=0;AC=2;AF=0.4;AN=5;AO=36;CIGAR=1M1X11M;DP=422;DPB=422.231;DPRA=0.144156;EPP=57.2971;EPPR=8.69636;GTI=1;LEN=1;MEANALT=1.5;MQM=60;MQMR=60;NS=5;NUMALT=1;ODDS=42.6318;PAIRED=1;PAIREDR=1;PAO=0;PQA=0;PQR=0;PRO=0;QA=1248;QR=13127;RO=367;RPL=3;RPP=57.2971;RPPR=4.72026;RPR=33;RUN=1;SAF=36;SAP=81.1833;SAR=0;SRF=62;SRP=352.393;SRR=305;TYPE=snp	GT:DP:AD:RO:QR:AO:QA:GL	.	1:6:0,5:0:0:5:161:-14.444,0	.	.	0:139:133,0:133:4765:0:0:0,-428.648	0:27:23,0:23:844:0:0:0,-75.9149	.	1:31:0,31:0:0:31:1087:-98.129,0	0:219:211,0:211:7518:0:0:0,-676.411	.
contig_1023_1|arrow	208828	.	TCGTA	CCGTG	921.194	.	AB=0;ABP=0;AC=2;AF=0.4;AN=5;AO=45;CIGAR=1X3M1X;DP=422;DPB=422;DPRA=0.179045;EPP=11.1654;EPPR=73.2638;GTI=1;LEN=5;MEANALT=1;MQM=60;MQMR=60;NS=5;NUMALT=1;ODDS=10.6333;PAIRED=1;PAIREDR=1;PAO=0;PQA=0;PQR=0;PRO=0;QA=1628;QR=13279;RO=374;RPL=16;RPP=11.1654;RPPR=45.952;RPR=29;RUN=1;SAF=45;SAP=100.727;SAR=0;SRF=50;SRP=438.907;SRR=324;TYPE=complex	GT:DP:AD:RO:QR:AO:QA:GL	.	1:9:0,9:0:0:9:319:-29.0503,0	.	.	0:132:131,0:131:4712:0:0:0,-424.107	0:24:24,0:24:874:0:0:0,-78.9807	.	1:36:0,36:0:0:36:1309:-118.11,0	0:221:219,0:219:7693:0:0:0,-692.279	.
contig_1023_1|arrow	208837	.	T	C	905.122	.	AB=0;ABP=0;AC=2;AF=0.4;AN=5;AO=45;CIGAR=1X;DP=422;DPB=422;DPRA=0.179045;EPP=6.91895;EPPR=103.637;GTI=1;LEN=1;MEANALT=1;MQM=60;MQMR=60;NS=5;NUMALT=1;ODDS=10.5569;PAIRED=1;PAIREDR=1;PAO=0;PQA=0;PQR=0;PRO=0;QA=1605;QR=13754;RO=376;RPL=18;RPP=6.91895;RPPR=72.8901;RPR=27;RUN=1;SAF=45;SAP=100.727;SAR=0;SRF=53;SRP=424.022;SRR=323;TYPE=snp	GT:DP:AD:RO:QR:AO:QA:GL	.	1:9:0,9:0:0:9:321:-29.2307,0	.	.	0:129:129,0:129:4711:0:0:0,-424.11	0:25:25,0:25:925:0:0:0,-83.5709	.	1:36:0,36:0:0:36:1284:-115.853,0	0:223:222,0:222:8118:0:0:0,-730.455	.
contig_1023_1|arrow	210990	.	GTTTTTTTTTTAACG	GTTTTTTTTTTTACCG	444.683	.	AB=0;ABP=0;AC=2;AF=0.333333;AN=6;AO=26;CIGAR=1M1I11M1X2M;DP=343;DPB=344.933;DPRA=0.234528;EPP=4.34659;EPPR=16.0005;GTI=1;LEN=16;MEANALT=4;MQM=60;MQMR=60;NS=6;NUMALT=1;ODDS=23.1464;PAIRED=1;PAIREDR=1;PAO=0;PQA=0;PQR=0;PRO=0;QA=724;QR=10043;RO=281;RPL=17;RPP=8.35546;RPPR=3.63624;RPR=9;RUN=1;SAF=12;SAP=3.34437;SAR=14;SRF=244;SRP=334.133;SRR=37;TYPE=complex	GT:DP:AD:RO:QR:AO:QA:GL	0:3:2,0:2:71:0:0:0,-6.55044	1:6:0,4:0:0:4:98:-8.81776,0	.	.	0:73:71,0:71:2547:0:0:0,-229.106	0:53:47,0:47:1667:0:0:0,-150.023	.	1:30:0,22:0:0:22:626:-56.3118,0	0:178:161,0:161:5758:0:0:0,-518.055	.
contig_1023_1|arrow	217229	.	A	T	447.661	.	AB=0;ABP=0;AC=2;AF=0.5;AN=4;AO=24;CIGAR=1X;DP=189;DPB=189;DPRA=0.316151;EPP=3.0103;EPPR=6.81367;GTI=1;LEN=1;MEANALT=1;MQM=60;MQMR=60;NS=4;NUMALT=1;ODDS=7.7448;PAIRED=1;PAIREDR=1;PAO=0;PQA=0;PQR=0;PRO=0;QA=888;QR=5883;RO=165;RPL=12;RPP=3.0103;RPPR=7.76122;RPR=12;RUN=1;SAF=8;SAP=8.80089;SAR=16;SRF=59;SRP=32.0817;SRR=106;TYPE=snp	GT:DP:AD:RO:QR:AO:QA:GL	.	1:17:0,17:0:0:17:629:-56.9466,0	1:5:0,5:0:0:5:185:-17.01,0	.	.	0:70:68,2:68:2468:2:74:0,-215.331	.	.	0:97:97,0:97:3415:0:0:0,-307.533	.
contig_1028_1|arrow	28477	.	TGA	TGAAGAGA	261.142	.	AB=0;ABP=0;AC=2;AF=0.4;AN=5;AO=11;CIGAR=1M5I2M;DP=22;DPB=40.3333;DPRA=1.5;EPP=19.0002;EPPR=7.94546;GTI=0;LEN=5;MEANALT=1;MQM=60;MQMR=60;NS=5;NUMALT=1;ODDS=9.129;PAIRED=1;PAIREDR=1;PAO=0;PQA=0;PQR=0;PRO=0;QA=369;QR=394;RO=11;RPL=4;RPP=4.78696;RPPR=4.78696;RPR=7;RUN=1;SAF=8;SAP=7.94546;SAR=3;SRF=5;SRP=3.20771;SRR=6;TYPE=ins	GT:DP:AD:RO:QR:AO:QA:GL	0:3:3,0:3:102:0:0:0,-9.51569	.	1:5:0,5:0:0:5:159:-14.62,0	0:1:1,0:1:37:0:0:0,-3.69783	.	0:7:7,0:7:255:0:0:0,-23.3016	1:6:0,6:0:0:6:210:-19.2399,0	.	.	.
contig_1028_1|arrow	45691	.	T	C	820.339	.	AB=0;ABP=0;AC=2;AF=0.5;AN=4;AO=28;CIGAR=1X;DP=123;DPB=123;DPRA=0.308511;EPP=18.2106;EPPR=3.0103;GTI=1;LEN=1;MEANALT=1.5;MQM=60;MQMR=60;NS=4;NUMALT=1;ODDS=8.12275;PAIRED=1;PAIREDR=1;PAO=0;PQA=0;PQR=0;PRO=0;QA=1036;QR=3442;RO=94;RPL=15;RPP=3.32051;RPPR=3.37991;RPR=13;RUN=1;SAF=12;SAP=4.25114;SAR=16;SRF=44;SRP=3.84193;SRR=50;TYPE=snp	GT:DP:AD:RO:QR:AO:QA:GL	0:4:4,0:4:148:0:0:0,-13.682	1:28:0,27:0:0:27:999:-90.1078,0	1:1:0,1:0:0:1:37:-3.69783,0	0:90:90,0:90:3294:0:0:0,-296.655	.	.	.	.	.	.
contig_1028_1|arrow	98247	.	T	C	1268.36	.	AB=0;ABP=0;AC=2;AF=0.666667;AN=3;AO=40;CIGAR=1X;DP=48;DPB=48;DPRA=2.5;EPP=3.0103;EPPR=20.3821;GTI=0;LEN=1;MEANALT=1;MQM=60;MQMR=60;NS=3;NUMALT=1;ODDS=38.2595;PAIRED=1;PAIREDR=1;PAO=0;PQA=0;PQR=0;PRO=0;QA=1468;QR=296;RO=8;RPL=20;RPP=3.0103;RPPR=20.3821;RPR=20;RUN=1;SAF=18;SAP=3.87889;SAR=22;SRF=8;SRP=20.3821;SRR=0;TYPE=snp	GT:DP:AD:RO:QR:AO:QA:GL	.	.	1:4:0,4:0:0:4:148:-13.682,0	.	0:8:8,0:8:296:0:0:0,-26.9942	.	1:36:0,36:0:0:36:1320:-119.098,0	.	.	.
contig_1028_1|arrow	107303	.	G	A	4607.82	.	AB=0;ABP=0;AC=2;AF=0.5;AN=4;AO=149;CIGAR=1X;DP=184;DPB=184;DPRA=4.25714;EPP=3.02487;EPPR=6.05036;GTI=0;LEN=1;MEANALT=1;MQM=60;MQMR=60;NS=4;NUMALT=1;ODDS=67.3855;PAIRED=1;PAIREDR=1;PAO=0;PQA=0;PQR=0;PRO=0;QA=5374;QR=1259;RO=35;RPL=69;RPP=4.77371;RPPR=3.07234;RPR=80;RUN=1;SAF=71;SAP=3.72441;SAR=78;SRF=16;SRP=3.56868;SRR=19;TYPE=snp	GT:DP:AD:RO:QR:AO:QA:GL	0:13:13,0:13:457:0:0:0,-41.4596	1:5:0,5:0:0:5:185:-17.01,0	.	.	.	.	1:144:0,144:0:0:144:5189:-467.104,0	.	.	0:22:22,0:22:802:0:0:0,-72.5032
contig_1028_1|arrow	114866	.	CT	TC	2220.3	.	AB=0;ABP=0;AC=2;AF=0.5;AN=4;AO=74;CIGAR=2X;DP=91;DPB=91;DPRA=4.35294;EPP=5.94472;EPPR=13.3567;GTI=0;LEN=2;MEANALT=1;MQM=60;MQMR=60;NS=4;NUMALT=1;ODDS=8.96983;PAIRED=1;PAIREDR=1;PAO=0;PQA=0;PQR=0;PRO=0;QA=2636;QR=605;RO=17;RPL=44;RPP=8.76177;RPPR=3.13803;RPR=30;RUN=1;SAF=44;SAP=8.76177;SAR=30;SRF=13;SRP=13.3567;SRR=4;TYPE=complex	GT:DP:AD:RO:QR:AO:QA:GL	.	1:5:0,5:0:0:5:159:-14.6218,0	.	.	0:3:3,0:3:105:0:0:0,-9.79544	.	1:69:0,69:0:0:69:2477:-223.167,0	.	.	0:14:14,0:14:500:0:0:0,-45.334
contig_1028_1|arrow	116869	.	A	G	2760.83	.	AB=0;ABP=0;AC=2;AF=0.4;AN=5;AO=94;CIGAR=1X;DP=102;DPB=102;DPRA=17.625;EPP=5.32038;EPPR=7.35324;GTI=2;LEN=1;MEANALT=1;MQM=60;MQMR=60;NS=5;NUMALT=1;ODDS=6.53377;PAIRED=1;PAIREDR=1;PAO=0;PQA=0;PQR=0;PRO=0;QA=3290;QR=296;RO=8;RPL=48;RPP=3.1027;RPPR=4.09604;RPR=46;RUN=1;SAF=48;SAP=3.1027;SAR=46;SRF=7;SRP=12.7819;SRR=1;TYPE=snp	GT:DP:AD:RO:QR:AO:QA:GL	0:5:5,0:5:185:0:0:0,-17.01	1:11:0,11:0:0:11:407:-36.9783,0	.	.	0:2:2,0:2:74:0:0:0,-7.02588	.	1:83:0,83:0:0:83:2883:-259.676,0	.	.	0:1:1,0:1:37:0:0:0,-3.69783
contig_1028_1|arrow	118073	.	C	T	212.978	.	AB=0;ABP=0;AC=2;AF=0.333333;AN=6;AO=10;CIGAR=1X;DP=105;DPB=105;DPRA=0.210526;EPP=3.87889;EPPR=8.15326;GTI=1;LEN=1;MEANALT=1;MQM=60;MQMR=60;NS=6;NUMALT=1;ODDS=5.62216;PAIRED=1;PAIREDR=1;PAO=0;PQA=0;PQR=0;PRO=0;QA=358;QR=3331;RO=95;RPL=2;RPP=10.8276;RPPR=13.0905;RPR=8;RUN=1;SAF=4;SAP=3.87889;SAR=6;SRF=43;SRP=4.86177;SRR=52;TYPE=snp	GT:DP:AD:RO:QR:AO:QA:GL	1:9:0,9:0:0:9:321:-29.2307,0	0:16:16,0:16:580:0:0:0,-52.5329	0:3:3,0:3:111:0:0:0,-10.3539	.	.	.	0:74:74,0:74:2578:0:0:0,-232.244	0:2:2,0:2:62:0:0:0,-5.88781	.	1:1:0,1:0:0:1:37:-3.69783,0
contig_1028_1|arrow	130672	.	T	C	126.694	.	AB=0;ABP=0;AC=2;AF=0.4;AN=5;AO=8;CIGAR=1X;DP=116;DPB=116;DPRA=0.111111;EPP=4.09604;EPPR=5.9056;GTI=1;LEN=1;MEANALT=1;MQM=60;MQMR=60;NS=5;NUMALT=1;ODDS=16.1041;PAIRED=1;PAIREDR=1;PAO=0;PQA=0;PQR=0;PRO=0;QA=296;QR=3922;RO=108;RPL=3;RPP=4.09604;RPPR=9.52472;RPR=5;RUN=1;SAF=8;SAP=20.3821;SAR=0;SRF=101;SRP=180.669;SRR=7;TYPE=snp	GT:DP:AD:RO:QR:AO:QA:GL	0:13:13,0:13:481:0:0:0,-43.6344	.	1:7:0,7:0:0:7:259:-23.6661,0	.	.	.	1:1:0,1:0:0:1:37:-3.69783,0	.	0:92:92,0:92:3330:0:0:0,-299.891	0:3:3,0:3:111:0:0:0,-10.3539
contig_1031_1|arrow	23961	.	CTTTTTTTTTAGA	CTTTTTTTTAGA	11469.8	.	AB=0;ABP=0;AC=2;AF=0.333333;AN=6;AO=662;CIGAR=1M1D11M;DP=9769;DPB=9732.62;DPRA=406.542;EPP=5.96245;EPPR=12.6668;GTI=1;LEN=1;MEANALT=20.25;MQM=60;MQMR=59.9932;NS=6;NUMALT=1;ODDS=1520.82;PAIRED=1;PAIREDR=1;PAO=3.5;PQA=96;PQR=194;PRO=6.5;QA=19812;QR=307414;RO=8727;RPL=364;RPP=17.2987;RPPR=3.60772;RPR=298;RUN=1;SAF=316;SAP=5.96245;SAR=346;SRF=4325;SRP=4.48557;SRR=4402;TYPE=del	GT:DP:AD:RO:QR:AO:QA:GL	0:11:11,0:11:394:0:0:0,-35.8012	1:10:0,9:0:0:9:245:-22.0707,0	1:542:5,520:5:171:520:15554:-1383.93,0	0:8755:8287,129:8287:291891:129:3877:0,-25906.7	.	0:1:1,0:1:35:0:0:0,-3.49863	.	.	0:450:423,4:423:14923:4:136:0,-1330.37	.
contig_1031_1|arrow	24093	.	T	C	17581.5	.	AB=0;ABP=0;AC=2;AF=0.285714;AN=7;AO=636;CIGAR=1X;DP=11245;DPB=11245;DPRA=23.3674;EPP=11.546;EPPR=17.9443;GTI=1;LEN=1;MEANALT=2;MQM=60;MQMR=59.9889;NS=7;NUMALT=1;ODDS=1372.03;PAIRED=1;PAIREDR=1;PAO=0;PQA=0;PQR=0;PRO=0;QA=22334;QR=385100;RO=10600;RPL=342;RPP=10.8768;RPPR=48.6489;RPR=294;RUN=1;SAF=311;SAP=3.6795;SAR=325;SRF=5573;SRP=64.0811;SRR=5027;TYPE=snp	GT:DP:AD:RO:QR:AO:QA:GL	0:15:15,0:15:543:0:0:0,-49.2043	1:15:0,15:0:0:15:517:-46.849,0	1:621:0,620:0:0:620:21800:-1961.16,0	0:10002:9993,1:9993:363089:1:17:0,-32651.5	0:7:7,0:7:207:0:0:0,-18.9158	0:2:2,0:2:74:0:0:0,-7.02588	.	.	0:583:583,0:583:21187:0:0:0,-1906.1	.
contig_1031_1|arrow	32298	.	A	G	15138.1	.	AB=0;ABP=0;AC=2;AF=0.4;AN=5;AO=519;CIGAR=1X;DP=4236;DPB=4236;DPRA=0.209443;EPP=3.04796;EPPR=3.0688;GTI=1;LEN=1;MEANALT=1;MQM=60;MQMR=60;NS=5;NUMALT=1;ODDS=437.909;PAIRED=1;PAIREDR=1;PAO=0;PQA=0;PQR=0;PRO=0;QA=18680;QR=133358;RO=3712;RPL=228;RPP=19.6164;RPPR=19.1302;RPR=291;RUN=1;SAF=237;SAP=11.4828;SAR=282;SRF=1552;SRP=219.259;SRR=2160;TYPE=snp	GT:DP:AD:RO:QR:AO:QA:GL	0:7:7,0:7:247:0:0:0,-22.5708	1:34:0,34:0:0:34:1217:-109.828,0	1:485:0,485:0:0:485:17463:-1571.14,0	0:3296:3291,0:3291:118127:0:0:0,-10625.6	.	.	.	.	0:414:414,0:414:14984:0:0:0,-1348.15	.
contig_1031_1|arrow	32498	.	G	A	13744.3	.	AB=0;ABP=0;AC=2;AF=0.333333;AN=6;AO=446;CIGAR=1X;DP=3515;DPB=3515;DPRA=0.291395;EPP=3.3219;EPPR=58.9886;GTI=1;LEN=1;MEANALT=1.5;MQM=60;MQMR=60;NS=6;NUMALT=1;ODDS=229.213;PAIRED=1;PAIREDR=1;PAO=0;PQA=0;PQR=0;PRO=0;QA=16180;QR=110681;RO=3063;RPL=222;RPP=3.02978;RPPR=11.4332;RPR=224;RUN=1;SAF=221;SAP=3.0882;SAR=225;SRF=1516;SRP=3.69159;SRR=1547;TYPE=snp	GT:DP:AD:RO:QR:AO:QA:GL	0:9:9,0:9:333:0:0:0,-30.3222	1:19:0,19:0:0:19:677:-61.2509,0	1:428:0,427:0:0:427:15503:-1394.72,0	0:2650:2645,0:2645:95591:0:0:0,-8598.4	.	0:2:2,0:2:74:0:0:0,-7.02588	.	.	0:407:407,0:407:14683:0:0:0,-1321.08	.
contig_1034_1|arrow	100665	.	T	C	6331.39	.	AB=0;ABP=0;AC=2;AF=0.666667;AN=3;AO=272;CIGAR=1X;DP=2039;DPB=2039;DPRA=0.0776204;EPP=13.3567;EPPR=21.0027;GTI=1;LEN=1;MEANALT=1;MQM=60;MQMR=59.9666;NS=3;NUMALT=1;ODDS=771.178;PAIRED=1;PAIREDR=1;PAO=0;PQA=0;PQR=0;PRO=0;QA=9527;QR=62019;RO=1767;RPL=107;RPP=29.8663;RPPR=17.08;RPR=165;RUN=1;SAF=133;SAP=3.2977;SAR=139;SRF=922;SRP=10.2965;SRR=845;TYPE=snp	GT:DP:AD:RO:QR:AO:QA:GL	.	.	1:32:0,32:0:0:32:1120:-101.093,0	.	.	.	.	1:242:2,240:2:74:240:8407:-749.548,0	0:1765:1765,0:1765:61945:0:0:0,-5569.11	.
contig_1034_1|arrow	103212	.	C	T	6964.77	.	AB=0;ABP=0;AC=2;AF=0.5;AN=4;AO=292;CIGAR=1X;DP=2414;DPB=2414;DPRA=0.138142;EPP=5.41974;EPPR=7.8938;GTI=1;LEN=1;MEANALT=1.5;MQM=60;MQMR=60;NS=4;NUMALT=1;ODDS=221.215;PAIRED=1;PAIREDR=1;PAO=0;PQA=0;PQR=0;PRO=0;QA=10528;QR=76077;RO=2117;RPL=159;RPP=8.03741;RPPR=43.6303;RPR=133;RUN=1;SAF=142;SAP=3.48624;SAR=150;SRF=1012;SRP=11.8818;SRR=1105;TYPE=snp	GT:DP:AD:RO:QR:AO:QA:GL	.	.	1:52:0,52:0:0:52:1886:-170.005,0	0:1:1,0:1:37:0:0:0,-3.69783	.	.	.	1:241:0,240:0:0:240:8642:-777.457,0	0:2120:2116,0:2116:76040:0:0:0,-6839.98	.
contig_1034_1|arrow	106478	.	T	C	2409.87	.	AB=0;ABP=0;AC=2;AF=0.666667;AN=3;AO=163;CIGAR=1X;DP=2000;DPB=2000;DPRA=0.0446623;EPP=3.1302;EPPR=3.12883;GTI=1;LEN=1;MEANALT=1.5;MQM=60;MQMR=59.9678;NS=3;NUMALT=1;ODDS=554.892;PAIRED=1;PAIREDR=1;PAO=0;PQA=0;PQR=0;PRO=0;QA=5679;QR=65972;RO=1832;RPL=72;RPP=7.81951;RPPR=6.72741;RPR=91;RUN=1;SAF=65;SAP=17.5179;SAR=98;SRF=989;SRP=28.2762;SRR=843;TYPE=snp	GT:DP:AD:RO:QR:AO:QA:GL	.	.	1:28:0,28:0:0:28:986:-89.0429,0	.	.	.	.	1:136:0,135:0:0:135:4693:-422.374,0	0:1836:1832,0:1832:65972:0:0:0,-5931.01	.
contig_1034_1|arrow	106673	.	T	C	1100	.	AB=0;ABP=0;AC=2;AF=0.666667;AN=3;AO=129;CIGAR=1X;DP=2098;DPB=2098;DPRA=0;EPP=4.37378;EPPR=7.26037;GTI=1;LEN=1;MEANALT=1.66667;MQM=60;MQMR=60;NS=3;NUMALT=1;ODDS=253.284;PAIRED=1;PAIREDR=1;PAO=0;PQA=0;PQR=0;PRO=0;QA=4442;QR=69352;RO=1964;RPL=75;RPP=10.4337;RPPR=8.74193;RPR=54;RUN=1;SAF=56;SAP=7.87507;SAR=73;SRF=1015;SRP=7.82646;SRR=949;TYPE=snp	GT:DP:AD:RO:QR:AO:QA:GL	.	.	1:21:0,21:0:0:21:726:-65.6501,0	.	.	.	.	1:107:0,107:0:0:107:3679:-331.279,0	0:1970:1964,1:1964:69352:1:37:0,-6235.05	.
contig_1035_1|arrow	11060	.	C	T	340.532	.	AB=0;ABP=0;AC=2;AF=0.4;AN=5;AO=12;CIGAR=1X;DP=34;DPB=34;DPRA=0.818182;EPP=14.5915;EPPR=4.58955;GTI=0;LEN=1;MEANALT=1;MQM=60;MQMR=60;NS=5;NUMALT=1;ODDS=9.38341;PAIRED=1;PAIREDR=1;PAO=0;PQA=0;PQR=0;PRO=0;QA=444;QR=802;RO=22;RPL=6;RPP=3.0103;RPPR=4.58955;RPR=6;RUN=1;SAF=6;SAP=3.0103;SAR=6;SRF=10;SRP=3.40511;SRR=12;TYPE=snp	GT:DP:AD:RO:QR:AO:QA:GL	1:1:0,1:0:0:1:37:-3.69783,0	0:17:17,0:17:629:0:0:0,-56.9466	0:4:4,0:4:136:0:0:0,-12.5738	.	1:11:0,11:0:0:11:407:-36.9783,0	.	0:1:1,0:1:37:0:0:0,-3.69783	.	.	.
contig_1035_1|arrow	11443	.	C	T	573.077	.	AB=0;ABP=0;AC=2;AF=0.666667;AN=3;AO=19;CIGAR=1X;DP=20;DPB=20;DPRA=9.5;EPP=4.03889;EPPR=5.18177;GTI=0;LEN=1;MEANALT=1;MQM=60;MQMR=60;NS=3;NUMALT=1;ODDS=1.37407;PAIRED=1;PAIREDR=1;PAO=0;PQA=0;PQR=0;PRO=0;QA=691;QR=37;RO=1;RPL=10;RPP=3.12459;RPPR=5.18177;RPR=9;RUN=1;SAF=6;SAP=8.61041;SAR=13;SRF=1;SRP=5.18177;SRR=0;TYPE=snp	GT:DP:AD:RO:QR:AO:QA:GL	.	1:14:0,14:0:0:14:506:-45.8757,0	1:5:0,5:0:0:5:185:-17.01,0	.	0:1:1,0:1:37:0:0:0,-3.69783	.	.	.	.	.
contig_1035_1|arrow	15487	.	G	A	237.633	.	AB=0;ABP=0;AC=2;AF=0.5;AN=4;AO=9;CIGAR=1X;DP=20;DPB=20;DPRA=0.818182;EPP=3.25157;EPPR=3.20771;GTI=0;LEN=1;MEANALT=1;MQM=60;MQMR=60;NS=4;NUMALT=1;ODDS=12.3882;PAIRED=1;PAIREDR=1;PAO=0;PQA=0;PQR=0;PRO=0;QA=321;QR=407;RO=11;RPL=6;RPP=5.18177;RPPR=3.20771;RPR=3;RUN=1;SAF=1;SAP=14.8328;SAR=8;SRF=10;SRP=19.0002;SRR=1;TYPE=snp	GT:DP:AD:RO:QR:AO:QA:GL	0:1:1,0:1:37:0:0:0,-3.69783	1:8:0,8:0:0:8:284:-25.901,0	1:1:0,1:0:0:1:37:-3.69783,0	.	0:10:10,0:10:370:0:0:0,-33.6502	.	.	.	.	.
contig_1035_1|arrow	15494	.	T	C	248.564	.	AB=0;ABP=0;AC=2;AF=0.5;AN=4;AO=9;CIGAR=1X;DP=20;DPB=20;DPRA=0.818182;EPP=3.25157;EPPR=3.20771;GTI=0;LEN=1;MEANALT=1;MQM=60;MQMR=60;NS=4;NUMALT=1;ODDS=12.3882;PAIRED=1;PAIREDR=1;PAO=0;PQA=0;PQR=0;PRO=0;QA=333;QR=407;RO=11;RPL=6;RPP=5.18177;RPPR=3.20771;RPR=3;RUN=1;SAF=1;SAP=14.8328;SAR=8;SRF=10;SRP=19.0002;SRR=1;TYPE=snp	GT:DP:AD:RO:QR:AO:QA:GL	0:1:1,0:1:37:0:0:0,-3.69783	1:8:0,8:0:0:8:296:-26.9942,0	1:1:0,1:0:0:1:37:-3.69783,0	.	0:10:10,0:10:370:0:0:0,-33.6502	.	.	.	.	.
contig_1035_1|arrow	15522	.	A	G	110.451	.	AB=0;ABP=0;AC=2;AF=0.5;AN=4;AO=5;CIGAR=1X;DP=17;DPB=17;DPRA=0.416667;EPP=6.91895;EPPR=5.9056;GTI=0;LEN=1;MEANALT=1;MQM=60;MQMR=60;NS=4;NUMALT=1;ODDS=9.44067;PAIRED=1;PAIREDR=1;PAO=0;PQA=0;PQR=0;PRO=0;QA=185;QR=444;RO=12;RPL=5;RPP=13.8677;RPPR=3.73412;RPR=0;RUN=1;SAF=1;SAP=6.91895;SAR=4;SRF=11;SRP=21.1059;SRR=1;TYPE=snp	GT:DP:AD:RO:QR:AO:QA:GL	0:3:3,0:3:111:0:0:0,-10.3539	1:4:0,4:0:0:4:148:-13.682,0	1:1:0,1:0:0:1:37:-3.69783,0	.	0:9:9,0:9:333:0:0:0,-30.3222	.	.	.	.	.
contig_1035_1|arrow	15597	.	G	A	114.874	.	AB=0;ABP=0;AC=2;AF=0.5;AN=4;AO=5;CIGAR=1X;DP=18;DPB=18;DPRA=0.384615;EPP=3.44459;EPPR=23.2217;GTI=0;LEN=1;MEANALT=1;MQM=60;MQMR=60;NS=4;NUMALT=1;ODDS=16.123;PAIRED=1;PAIREDR=1;PAO=0;PQA=0;PQR=0;PRO=0;QA=185;QR=481;RO=13;RPL=0;RPP=13.8677;RPPR=3.17734;RPR=5;RUN=1;SAF=3;SAP=3.44459;SAR=2;SRF=8;SRP=4.51363;SRR=5;TYPE=snp	GT:DP:AD:RO:QR:AO:QA:GL	0:2:2,0:2:74:0:0:0,-7.02588	1:3:0,3:0:0:3:111:-10.3539,0	1:2:0,2:0:0:2:74:-7.02588,0	.	0:11:11,0:11:407:0:0:0,-36.9783	.	.	.	.	.
contig_1035_1|arrow	15613	.	G	A	119.352	.	AB=0;ABP=0;AC=2;AF=0.5;AN=4;AO=5;CIGAR=1X;DP=15;DPB=15;DPRA=0.5;EPP=3.44459;EPPR=3.0103;GTI=0;LEN=1;MEANALT=1;MQM=60;MQMR=60;NS=4;NUMALT=1;ODDS=16.9629;PAIRED=1;PAIREDR=1;PAO=0;PQA=0;PQR=0;PRO=0;QA=185;QR=344;RO=10;RPL=0;RPP=13.8677;RPPR=10.8276;RPR=5;RUN=1;SAF=3;SAP=3.44459;SAR=2;SRF=5;SRP=3.0103;SRR=5;TYPE=snp	GT:DP:AD:RO:QR:AO:QA:GL	0:2:2,0:2:74:0:0:0,-7.02588	1:3:0,3:0:0:3:111:-10.3539,0	1:2:0,2:0:0:2:74:-7.02588,0	.	0:8:8,0:8:270:0:0:0,-24.6236	.	.	.	.	.
contig_1035_1|arrow	15649	.	C	T	107.146	.	AB=0;ABP=0;AC=2;AF=0.4;AN=5;AO=5;CIGAR=1X;DP=16;DPB=16;DPRA=0.681818;EPP=6.91895;EPPR=4.78696;GTI=0;LEN=1;MEANALT=1;MQM=60;MQMR=60;NS=5;NUMALT=1;ODDS=14.4459;PAIRED=1;PAIREDR=1;PAO=0;PQA=0;PQR=0;PRO=0;QA=173;QR=407;RO=11;RPL=1;RPP=6.91895;RPPR=4.78696;RPR=4;RUN=1;SAF=3;SAP=3.44459;SAR=2;SRF=6;SRP=3.20771;SRR=5;TYPE=snp	GT:DP:AD:RO:QR:AO:QA:GL	0:2:2,0:2:74:0:0:0,-7.02588	1:3:0,3:0:0:3:111:-10.3539,0	1:2:0,2:0:0:2:62:-5.88781,0	.	0:7:7,0:7:259:0:0:0,-23.6661	0:2:2,0:2:74:0:0:0,-7.02588	.	.	.	.
contig_1035_1|arrow	24703	.	C	A	234.005	.	AB=0;ABP=0;AC=2;AF=0.285714;AN=7;AO=35;CIGAR=1X;DP=213;DPB=213;DPRA=3.56322;EPP=16.9698;EPPR=17.1127;GTI=1;LEN=1;MEANALT=1;MQM=19.5429;MQMR=36.4663;NS=7;NUMALT=1;ODDS=4.29631;PAIRED=1;PAIREDR=1;PAO=0;PQA=0;PQR=0;PRO=0;QA=1257;QR=6220;RO=178;RPL=20;RPP=4.56135;RPPR=22.5292;RPR=15;RUN=1;SAF=17;SAP=3.07234;SAR=18;SRF=117;SRP=41.2673;SRR=61;TYPE=snp	GT:DP:AD:RO:QR:AO:QA:GL	.	.	1:8:0,8:0:0:8:296:-4.01288,0	.	0:124:120,4:120:4238:4:148:0,-304.653	0:4:4,0:4:136:0:0:0,-0.369609	1:23:0,23:0:0:23:813:-31.1839,0	0:35:35,0:35:1193:0:0:0,-31.2886	0:18:18,0:18:642:0:0:0,-8.14514	0:1:1,0:1:11:0:0:0,-1.09999
contig_1035_1|arrow	24704	.	C	A	2383.41	.	AB=0;ABP=0;AC=1;AF=0.142857;AN=7;AO=86;CIGAR=1X;DP=203;DPB=203;DPRA=4.64789;EPP=43.4098;EPPR=9.71031;GTI=2;LEN=1;MEANALT=1;MQM=59.314;MQMR=13.1026;NS=7;NUMALT=1;ODDS=1.23975;PAIRED=1;PAIREDR=1;PAO=0;PQA=0;PQR=0;PRO=0;QA=3156;QR=4125;RO=117;RPL=13;RPP=93.9091;RPPR=6.14687;RPR=73;RUN=1;SAF=70;SAP=76.6384;SAR=16;SRF=55;SRP=3.91972;SRR=62;TYPE=snp	GT:DP:AD:RO:QR:AO:QA:GL	.	.	0:8:8,0:8:270:0:0:0,-1.64235	.	1:114:29,85:29:1035:85:3119:-271.809,0	0:4:4,0:4:148:0:0:0,-0.369917	0:24:24,0:24:850:0:0:0,-35.604	0:34:34,0:34:1182:0:0:0,-29.9529	0:18:17,1:17:629:1:37:0,-1.10106	0:1:1,0:1:11:0:0:0,-1.09999
contig_1035_1|arrow	32921	.	C	A	117.562	.	AB=0;ABP=0;AC=2;AF=1;AN=2;AO=5;CIGAR=1X;DP=5;DPB=5;DPRA=0;EPP=13.8677;EPPR=0;GTI=0;LEN=1;MEANALT=1;MQM=60;MQMR=0;NS=2;NUMALT=1;ODDS=14.506;PAIRED=1;PAIREDR=0;PAO=0;PQA=0;PQR=0;PRO=0;QA=173;QR=0;RO=0;RPL=0;RPP=13.8677;RPPR=0;RPR=5;RUN=1;SAF=5;SAP=13.8677;SAR=0;SRF=0;SRP=0;SRR=0;TYPE=snp	GT:DP:AD:RO:QR:AO:QA:GL	.	1:4:0,4:0:0:4:136:-12.5738,0	.	.	.	.	.	1:1:0,1:0:0:1:37:-3.69783,0	.	.
contig_1035_1|arrow	93254	.	CAAAAAATTATAC	CAAAAAAATTATAC	92939.2	.	AB=0;ABP=0;AC=2;AF=1;AN=2;AO=3269;CIGAR=1M1I12M;DP=3405;DPB=3670.15;DPRA=0;EPP=10.9024;EPPR=3.0103;GTI=0;LEN=1;MEANALT=18;MQM=60;MQMR=60;NS=2;NUMALT=1;ODDS=2301.13;PAIRED=1;PAIREDR=1;PAO=2.5;PQA=59.5;PQR=59.5;PRO=2.5;QA=103640;QR=253;RO=8;RPL=1627;RPP=3.15976;RPPR=4.09604;RPR=1642;RUN=1;SAF=1742;SAP=33.7158;SAR=1527;SRF=7;SRP=12.7819;SRR=1;TYPE=ins	GT:DP:AD:RO:QR:AO:QA:GL	1:6:0,5:0:0:5:159:-14.4754,0	.	.	.	.	1:3399:8,3264:8:253:3264:103481:-9286.16,0	.	.	.	.
contig_1035_1|arrow	116041	.	TT	GA	96284.2	.	AB=0;ABP=0;AC=2;AF=0.5;AN=4;AO=3113;CIGAR=2X;DP=3169;DPB=3169;DPRA=98.0312;EPP=11.6048;EPPR=12.7819;GTI=1;LEN=2;MEANALT=3;MQM=59.981;MQMR=60;NS=4;NUMALT=1;ODDS=637.192;PAIRED=1;PAIREDR=1;PAO=0;PQA=0;PQR=0;PRO=0;QA=108468;QR=1122;RO=32;RPL=1637;RPP=21.0915;RPPR=3.28173;RPR=1476;RUN=1;SAF=1283;SAP=211.723;SAR=1830;SRF=9;SRP=16.3106;SRR=23;TYPE=mnp	GT:DP:AD:RO:QR:AO:QA:GL	1:1:0,1:0:0:1:31:-3.09945,0	.	0:23:23,0:23:820:0:0:0,-74.1176	.	0:9:9,0:9:302:0:0:0,-27.503	1:3136:0,3112:0:0:3112:108437:-9751.22,0	.	.	.	.
contig_1035_1|arrow	117392	.	GAAAACCAAT	GAAACCAAT	63254.2	.	AB=0;ABP=0;AC=2;AF=0.666667;AN=3;AO=2076;CIGAR=1M1D8M;DP=2092;DPB=1883.3;DPRA=208.7;EPP=15.6668;EPPR=3.44459;GTI=0;LEN=1;MEANALT=5;MQM=60;MQMR=60;NS=3;NUMALT=1;ODDS=782.959;PAIRED=1;PAIREDR=1;PAO=0;PQA=0;PQR=0;PRO=0;QA=70569;QR=175;RO=5;RPL=1080;RPP=10.3908;RPPR=3.44459;RPR=996;RUN=1;SAF=979;SAP=17.5746;SAR=1097;SRF=1;SRP=6.91895;SRR=4;TYPE=del	GT:DP:AD:RO:QR:AO:QA:GL	1:5:0,5:0:0:5:185:-17.01,0	.	0:5:5,0:5:175:0:0:0,-16.0924	.	.	1:2082:0,2071:0:0:2071:70384:-6331.42,0	.	.	.	.
contig_1035_1|arrow	246011	.	A	T	525.345	.	AB=0;ABP=0;AC=2;AF=0.5;AN=4;AO=18;CIGAR=1X;DP=37;DPB=37;DPRA=0.947368;EPP=15.074;EPPR=28.7251;GTI=0;LEN=1;MEANALT=1;MQM=60;MQMR=60;NS=4;NUMALT=1;ODDS=50.2557;PAIRED=1;PAIREDR=1;PAO=0;PQA=0;PQR=0;PRO=0;QA=654;QR=703;RO=19;RPL=6;RPP=7.35324;RPPR=8.61041;RPR=12;RUN=1;SAF=12;SAP=7.35324;SAR=6;SRF=8;SRP=4.03889;SRR=11;TYPE=snp	GT:DP:AD:RO:QR:AO:QA:GL	.	1:11:0,11:0:0:11:407:-36.9783,0	1:7:0,7:0:0:7:247:-22.5708,0	.	0:7:7,0:7:259:0:0:0,-23.6661	.	.	.	0:12:12,0:12:444:0:0:0,-40.3063	.
contig_1037_1|arrow	40016	.	CTTTTTTGTAA	CTTTTTTTGTAA	591.866	.	AB=0;ABP=0;AC=2;AF=1;AN=2;AO=21;CIGAR=1M1I10M;DP=22;DPB=24;DPRA=0;EPP=3.94093;EPPR=0;GTI=0;LEN=1;MEANALT=1.5;MQM=60;MQMR=0;NS=2;NUMALT=1;ODDS=61.2674;PAIRED=1;PAIREDR=0;PAO=0;PQA=0;PQR=0;PRO=0;QA=687;QR=0;RO=0;RPL=8;RPP=5.59539;RPPR=0;RPR=13;RUN=1;SAF=7;SAP=8.07707;SAR=14;SRF=0;SRP=0;SRR=0;TYPE=ins	GT:DP:AD:RO:QR:AO:QA:GL	.	.	.	1:13:0,13:0:0:13:457:-41.4596,0	.	.	.	.	.	1:9:0,8:0:0:8:230:-20.8496,0
contig_1037_1|arrow	40145	.	T	G	930.559	.	AB=0;ABP=0;AC=2;AF=1;AN=2;AO=30;CIGAR=1X;DP=30;DPB=30;DPRA=0;EPP=4.16842;EPPR=0;GTI=0;LEN=1;MEANALT=1;MQM=60;MQMR=0;NS=2;NUMALT=1;ODDS=115.523;PAIRED=1;PAIREDR=0;PAO=0;PQA=0;PQR=0;PRO=0;QA=1060;QR=0;RO=0;RPL=17;RPP=4.16842;RPPR=0;RPR=13;RUN=1;SAF=18;SAP=5.61607;SAR=12;SRF=0;SRP=0;SRR=0;TYPE=snp	GT:DP:AD:RO:QR:AO:QA:GL	.	.	.	1:17:0,17:0:0:17:591:-53.508,0	.	.	.	.	.	1:13:0,13:0:0:13:469:-42.547,0
contig_1037_1|arrow	70739	.	G	A	156.55	.	AB=0;ABP=0;AC=2;AF=0.4;AN=5;AO=7;CIGAR=1X;DP=23;DPB=23;DPRA=0.65625;EPP=18.2106;EPPR=7.89611;GTI=0;LEN=1;MEANALT=1;MQM=60;MQMR=60;NS=5;NUMALT=1;ODDS=10.7503;PAIRED=1;PAIREDR=1;PAO=0;PQA=0;PQR=0;PRO=0;QA=247;QR=530;RO=16;RPL=2;RPP=5.80219;RPPR=5.18177;RPR=5;RUN=1;SAF=2;SAP=5.80219;SAR=5;SRF=5;SRP=7.89611;SRR=11;TYPE=snp	GT:DP:AD:RO:QR:AO:QA:GL	0:1:1,0:1:37:0:0:0,-3.69783	.	.	0:9:9,0:9:295:0:0:0,-26.8638	1:5:0,5:0:0:5:185:-17.01,0	.	1:2:0,2:0:0:2:62:-5.88781,0	.	.	0:6:6,0:6:198:0:0:0,-18.1418
contig_1037_1|arrow	70829	.	G	A	173.266	.	AB=0;ABP=0;AC=2;AF=0.4;AN=5;AO=7;CIGAR=1X;DP=20;DPB=20;DPRA=0.807692;EPP=10.7656;EPPR=4.51363;GTI=0;LEN=1;MEANALT=1;MQM=60;MQMR=60;NS=5;NUMALT=1;ODDS=10.2994;PAIRED=1;PAIREDR=1;PAO=0;PQA=0;PQR=0;PRO=0;QA=259;QR=481;RO=13;RPL=6;RPP=10.7656;RPPR=3.17734;RPR=1;RUN=1;SAF=2;SAP=5.80219;SAR=5;SRF=8;SRP=4.51363;SRR=5;TYPE=snp	GT:DP:AD:RO:QR:AO:QA:GL	0:2:2,0:2:74:0:0:0,-7.02588	.	.	0:6:6,0:6:222:0:0:0,-20.3381	1:6:0,6:0:0:6:222:-20.3381,0	.	1:1:0,1:0:0:1:37:-3.69783,0	.	.	0:5:5,0:5:185:0:0:0,-17.01
contig_1038_1|arrow	2714	.	T	C	2163.4	.	AB=0;ABP=0;AC=2;AF=0.4;AN=5;AO=67;CIGAR=1X;DP=162;DPB=162;DPRA=1.05789;EPP=6.93191;EPPR=5.77607;GTI=0;LEN=1;MEANALT=1;MQM=60;MQMR=60;NS=5;NUMALT=1;ODDS=54.5027;PAIRED=1;PAIREDR=1;PAO=0;PQA=0;PQR=0;PRO=0;QA=2479;QR=3453;RO=95;RPL=36;RPP=3.82055;RPPR=15.102;RPR=31;RUN=1;SAF=35;SAP=3.30199;SAR=32;SRF=40;SRP=8.15326;SRR=55;TYPE=snp	GT:DP:AD:RO:QR:AO:QA:GL	.	1:55:0,55:0:0:55:2035:-183.412,0	1:12:0,12:0:0:12:444:-40.3063,0	.	0:80:80,0:80:2898:0:0:0,-261.033	0:6:6,0:6:222:0:0:0,-20.3381	.	.	0:9:9,0:9:333:0:0:0,-30.3222	.
contig_1038_1|arrow	21198	.	C	T	578.063	.	AB=0;ABP=0;AC=2;AF=0.333333;AN=6;AO=22;CIGAR=1X;DP=241;DPB=241;DPRA=0.200913;EPP=4.58955;EPPR=7.83137;GTI=1;LEN=1;MEANALT=1;MQM=60;MQMR=60;NS=6;NUMALT=1;ODDS=25.5563;PAIRED=1;PAIREDR=1;PAO=0;PQA=0;PQR=0;PRO=0;QA=776;QR=7612;RO=218;RPL=10;RPP=3.40511;RPPR=3.36889;RPR=12;RUN=1;SAF=11;SAP=3.0103;SAR=11;SRF=120;SRP=7.83137;SRR=98;TYPE=snp	GT:DP:AD:RO:QR:AO:QA:GL	0:1:1,0:1:11:0:0:0,-1.09999	1:21:0,21:0:0:21:739:-66.8245,0	1:1:0,1:0:0:1:37:-3.69783,0	.	0:67:67,0:67:2355:0:0:0,-212.185	0:36:36,0:36:1232:0:0:0,-111.163	.	.	0:115:114,0:114:4014:0:0:0,-361.296	.
contig_1038_1|arrow	33189	.	GTTTTTTTTTTTAAATG	GTTTTCATTTTTTAAATG	376.449	.	AB=0;ABP=0;AC=2;AF=0.333333;AN=6;AO=14;CIGAR=5M1X1I11M;DP=55;DPB=56.1765;DPRA=0.682927;EPP=8.59409;EPPR=5.61607;GTI=0;LEN=18;MEANALT=1;MQM=60;MQMR=60;NS=6;NUMALT=1;ODDS=8.47068;PAIRED=1;PAIREDR=1;PAO=0;PQA=0;PQR=0;PRO=0;QA=493;QR=1056;RO=30;RPL=6;RPP=3.63072;RPPR=7.64277;RPR=8;RUN=1;SAF=4;SAP=8.59409;SAR=10;SRF=21;SRP=13.4334;SRR=9;TYPE=complex	GT:DP:AD:RO:QR:AO:QA:GL	0:12:10,0:10:358:0:0:0,-32.2446	1:13:0,13:0:0:13:462:-41.9131,0	.	0:12:8,0:8:287:0:0:0,-25.9166	0:3:3,0:3:99:0:0:0,-9.23705	.	.	1:1:0,1:0:0:1:31:-3.09945,0	0:14:9,0:9:312:0:0:0,-28.0848	.
contig_1038_1|arrow	33224	.	A	T	395.766	.	AB=0;ABP=0;AC=2;AF=0.333333;AN=6;AO=15;CIGAR=1X;DP=60;DPB=60;DPRA=0.666667;EPP=4.31318;EPPR=5.37479;GTI=0;LEN=1;MEANALT=1;MQM=60;MQMR=60;NS=6;NUMALT=1;ODDS=8.21799;PAIRED=1;PAIREDR=1;PAO=0;PQA=0;PQR=0;PRO=0;QA=525;QR=1579;RO=45;RPL=5;RPP=6.62942;RPPR=6.91895;RPR=10;RUN=1;SAF=3;SAP=14.7363;SAR=12;SRF=23;SRP=3.05855;SRR=22;TYPE=snp	GT:DP:AD:RO:QR:AO:QA:GL	0:17:17,0:17:629:0:0:0,-56.9466	1:14:0,14:0:0:14:488:-44.2462,0	.	0:13:13,0:13:445:0:0:0,-40.3722	0:2:2,0:2:74:0:0:0,-7.02588	.	.	1:1:0,1:0:0:1:37:-3.69783,0	0:13:13,0:13:431:0:0:0,-39.1016	.
contig_1040_1|arrow	43195	.	T	C	213.544	.	AB=0;ABP=0;AC=2;AF=0.5;AN=4;AO=8;CIGAR=1X;DP=26;DPB=26;DPRA=0.444444;EPP=7.35324;EPPR=4.9405;GTI=0;LEN=1;MEANALT=1;MQM=60;MQMR=60;NS=4;NUMALT=1;ODDS=21.5756;PAIRED=1;PAIREDR=1;PAO=0;PQA=0;PQR=0;PRO=0;QA=296;QR=666;RO=18;RPL=2;RPP=7.35324;RPPR=3.49285;RPR=6;RUN=1;SAF=4;SAP=3.0103;SAR=4;SRF=11;SRP=4.9405;SRR=7;TYPE=snp	GT:DP:AD:RO:QR:AO:QA:GL	0:2:2,0:2:74:0:0:0,-7.02588	1:3:0,3:0:0:3:111:-10.3539,0	1:5:0,5:0:0:5:185:-17.01,0	.	.	0:16:16,0:16:592:0:0:0,-53.6185	.	.	.	.
contig_1040_1|arrow	68388	.	A	T	411.772	.	AB=0;ABP=0;AC=2;AF=0.5;AN=4;AO=14;CIGAR=1X;DP=26;DPB=26;DPRA=1.16667;EPP=5.49198;EPPR=9.52472;GTI=0;LEN=1;MEANALT=1;MQM=60;MQMR=60;NS=4;NUMALT=1;ODDS=29.5921;PAIRED=1;PAIREDR=1;PAO=0;PQA=0;PQR=0;PRO=0;QA=506;QR=444;RO=12;RPL=7;RPP=3.0103;RPPR=5.9056;RPR=7;RUN=1;SAF=6;SAP=3.63072;SAR=8;SRF=1;SRP=21.1059;SRR=11;TYPE=snp	GT:DP:AD:RO:QR:AO:QA:GL	.	1:8:0,8:0:0:8:284:-25.901,0	1:6:0,6:0:0:6:222:-20.3381,0	.	0:9:9,0:9:333:0:0:0,-30.3222	0:3:3,0:3:111:0:0:0,-10.3539	.	.	.	.
contig_1040_1|arrow	75530	.	T	C	298.375	.	AB=0;ABP=0;AC=2;AF=0.4;AN=5;AO=12;CIGAR=1X;DP=54;DPB=54;DPRA=0.458333;EPP=3.0103;EPPR=10.4553;GTI=0;LEN=1;MEANALT=1;MQM=60;MQMR=60;NS=5;NUMALT=1;ODDS=3.92785;PAIRED=1;PAIREDR=1;PAO=0;PQA=0;PQR=0;PRO=0;QA=444;QR=1516;RO=42;RPL=5;RPP=3.73412;RPPR=3.83753;RPR=7;RUN=1;SAF=5;SAP=3.73412;SAR=7;SRF=12;SRP=19.7617;SRR=30;TYPE=snp	GT:DP:AD:RO:QR:AO:QA:GL	.	1:1:0,1:0:0:1:37:-3.69783,0	1:10:0,10:0:0:10:370:-33.6502,0	0:21:21,0:21:751:0:0:0,-67.9083	0:11:10,1:10:370:1:37:0,-29.9524	0:11:11,0:11:395:0:0:0,-35.8892	.	.	.	.
contig_1040_1|arrow	93324	.	C	T	723.467	.	AB=0;ABP=0;AC=2;AF=0.333333;AN=6;AO=85;CIGAR=1X;DP=2566;DPB=2566;DPRA=0.0685208;EPP=5.07959;EPPR=33.1354;GTI=1;LEN=1;MEANALT=1;MQM=60;MQMR=60;NS=6;NUMALT=1;ODDS=166.584;PAIRED=1;PAIREDR=1;PAO=0;PQA=0;PQR=0;PRO=0;QA=3042;QR=85383;RO=2467;RPL=48;RPP=6.10145;RPPR=7.44743;RPR=37;RUN=1;SAF=30;SAP=18.977;SAR=55;SRF=1220;SRP=3.65197;SRR=1247;TYPE=snp	GT:DP:AD:RO:QR:AO:QA:GL	0:1:1,0:1:37:0:0:0,-3.69783	1:23:0,23:0:0:23:826:-74.6577,0	.	.	0:2470:2456,0:2456:85000:0:0:0,-7646.06	0:7:7,0:7:259:0:0:0,-23.6661	.	1:62:0,62:0:0:62:2216:-199.685,0	0:3:3,0:3:87:0:0:0,-8.11772	.
contig_1040_1|arrow	102382	.	C	T	2174.67	.	AB=0;ABP=0;AC=2;AF=0.666667;AN=3;AO=70;CIGAR=1X;DP=72;DPB=72;DPRA=17.5;EPP=4.12706;EPPR=3.0103;GTI=0;LEN=1;MEANALT=1;MQM=60;MQMR=60;NS=3;NUMALT=1;ODDS=11.331;PAIRED=1;PAIREDR=1;PAO=0;PQA=0;PQR=0;PRO=0;QA=2514;QR=74;RO=2;RPL=31;RPP=4.99565;RPPR=7.35324;RPR=39;RUN=1;SAF=31;SAP=4.99565;SAR=39;SRF=1;SRP=3.0103;SRR=1;TYPE=snp	GT:DP:AD:RO:QR:AO:QA:GL	.	1:59:0,59:0:0:59:2107:-189.879,0	.	.	1:11:0,11:0:0:11:407:-36.9783,0	0:2:2,0:2:74:0:0:0,-7.02588	.	.	.	.
contig_1040_1|arrow	125576	.	CAAAATTAC	CAAATTAC	12650.2	.	AB=0;ABP=0;AC=2;AF=0.333333;AN=6;AO=413;CIGAR=1M1D7M;DP=633;DPB=587.111;DPRA=3.80734;EPP=28.0427;EPPR=3.0204;GTI=1;LEN=1;MEANALT=2;MQM=60;MQMR=60;NS=6;NUMALT=1;ODDS=32.1004;PAIRED=1;PAIREDR=1;PAO=0;PQA=0;PQR=0;PRO=0;QA=14700;QR=7741;RO=215;RPL=195;RPP=5.79168;RPPR=14.0091;RPR=218;RUN=1;SAF=232;SAP=16.6858;SAR=181;SRF=103;SRP=3.82839;SRR=112;TYPE=del	GT:DP:AD:RO:QR:AO:QA:GL	0:9:9,0:9:319:0:0:0,-29.0508	1:405:0,403:0:0:403:14342:-1290.14,0	1:10:0,10:0:0:10:358:-32.5601,0	.	.	0:9:9,0:9:328:0:0:0,-29.8684	.	.	0:179:177,0:177:6363:0:0:0,-572.628	0:21:20,0:20:731:0:0:0,-65.9972
contig_1040_1|arrow	284323	.	A	T	3039.02	.	AB=0;ABP=0;AC=2;AF=0.333333;AN=6;AO=177;CIGAR=1X;DP=5931;DPB=5931;DPRA=0.0615224;EPP=9.50018;EPPR=8.72075;GTI=1;LEN=1;MEANALT=1;MQM=60;MQMR=59.9692;NS=6;NUMALT=1;ODDS=699.761;PAIRED=1;PAIREDR=1;PAO=0;PQA=0;PQR=0;PRO=0;QA=6475;QR=206621;RO=5753;RPL=79;RPP=7.43912;RPPR=297.304;RPR=98;RUN=1;SAF=105;SAP=16.3704;SAR=72;SRF=2797;SRP=12.5526;SRR=2956;TYPE=snp	GT:DP:AD:RO:QR:AO:QA:GL	0:35:35,0:35:1219:0:0:0,-109.997	.	1:5:0,5:0:0:5:185:-17.01,0	0:5704:5703,0:5703:204859:0:0:0,-18417.4	0:12:12,0:12:432:0:0:0,-39.2182	.	.	1:172:0,172:0:0:172:6290:-566.139,0	.	0:3:3,0:3:111:0:0:0,-10.3539
contig_1040_1|arrow	289205	.	T	C	7749.42	.	AB=0;ABP=0;AC=2;AF=0.5;AN=4;AO=247;CIGAR=1X;DP=294;DPB=294;DPRA=5.68182;EPP=3.44108;EPPR=3.0103;GTI=1;LEN=1;MEANALT=1.5;MQM=60;MQMR=60;NS=4;NUMALT=1;ODDS=51.1136;PAIRED=1;PAIREDR=1;PAO=0;PQA=0;PQR=0;PRO=0;QA=8830;QR=1628;RO=44;RPL=109;RPP=10.4039;RPPR=3.0103;RPR=138;RUN=1;SAF=135;SAP=7.66094;SAR=112;SRF=24;SRP=3.79993;SRR=20;TYPE=snp	GT:DP:AD:RO:QR:AO:QA:GL	0:42:42,0:42:1554:0:0:0,-140.148	.	1:2:0,2:0:0:2:74:-7.02588,0	.	.	.	.	1:248:0,245:0:0:245:8756:-787.839,0	.	0:2:2,0:2:74:0:0:0,-7.02588
contig_1040_1|arrow	289778	.	G	A	10324.9	.	AB=0;ABP=0;AC=2;AF=0.4;AN=5;AO=330;CIGAR=1X;DP=361;DPB=361;DPRA=16.55;EPP=14.6178;EPPR=3.29983;GTI=2;LEN=1;MEANALT=1.5;MQM=60;MQMR=60;NS=5;NUMALT=1;ODDS=50.9886;PAIRED=1;PAIREDR=1;PAO=0;PQA=0;PQR=0;PRO=0;QA=11871;QR=1046;RO=30;RPL=140;RPP=19.4608;RPPR=3.0103;RPR=190;RUN=1;SAF=132;SAP=31.6737;SAR=198;SRF=11;SRP=7.64277;SRR=19;TYPE=snp	GT:DP:AD:RO:QR:AO:QA:GL	0:26:26,0:26:910:0:0:0,-82.2029	.	1:7:0,7:0:0:7:249:-22.7536,0	.	0:1:1,0:1:37:0:0:0,-3.69783	.	.	1:324:0,323:0:0:323:11622:-1045.64,0	.	0:3:3,0:3:99:0:0:0,-9.23582
contig_1040_1|arrow	292127	.	A	G	17479.5	.	AB=0;ABP=0;AC=2;AF=0.333333;AN=6;AO=558;CIGAR=1X;DP=688;DPB=688;DPRA=8.58462;EPP=53.5846;EPPR=7.28643;GTI=2;LEN=1;MEANALT=1;MQM=60;MQMR=60;NS=6;NUMALT=1;ODDS=51.4592;PAIRED=1;PAIREDR=1;PAO=0;PQA=0;PQR=0;PRO=0;QA=20140;QR=4688;RO=130;RPL=290;RPP=4.8938;RPPR=3.07711;RPR=268;RUN=1;SAF=236;SAP=31.792;SAR=322;SRF=77;SRP=12.6316;SRR=53;TYPE=snp	GT:DP:AD:RO:QR:AO:QA:GL	0:65:65,0:65:2343:0:0:0,-211.111	.	1:7:0,7:0:0:7:250:-22.845,0	0:2:2,0:2:62:0:0:0,-5.88781	.	0:56:56,0:56:2024:0:0:0,-182.419	.	1:551:0,551:0:0:551:19890:-1789.45,0	.	0:7:7,0:7:259:0:0:0,-23.6661
contig_1040_1|arrow	292335	.	C	T	6447.99	.	AB=0;ABP=0;AC=2;AF=0.4;AN=5;AO=228;CIGAR=1X;DP=362;DPB=362;DPRA=2.55224;EPP=118.251;EPPR=13.9649;GTI=1;LEN=1;MEANALT=1;MQM=60;MQMR=60;NS=5;NUMALT=1;ODDS=11.8296;PAIRED=1;PAIREDR=1;PAO=0;PQA=0;PQR=0;PRO=0;QA=8338;QR=4694;RO=134;RPL=172;RPP=131.165;RPPR=3.0103;RPR=56;RUN=1;SAF=3;SAP=472.391;SAR=225;SRF=71;SRP=4.04742;SRR=63;TYPE=snp	GT:DP:AD:RO:QR:AO:QA:GL	0:63:63,0:63:2245:0:0:0,-202.294	.	1:1:0,1:0:0:1:37:-3.69783,0	.	.	0:67:67,0:67:2327:0:0:0,-209.661	.	1:227:0,227:0:0:227:8301:-747.025,0	.	0:4:4,0:4:122:0:0:0,-11.279
contig_1040_1|arrow	293182	.	A	G	23750.6	.	AB=0;ABP=0;AC=2;AF=0.333333;AN=6;AO=751;CIGAR=1X;DP=873;DPB=873;DPRA=12.3115;EPP=7.40818;EPPR=7.56683;GTI=2;LEN=1;MEANALT=1;MQM=60;MQMR=60;NS=6;NUMALT=1;ODDS=133.147;PAIRED=1;PAIREDR=1;PAO=0;PQA=0;PQR=0;PRO=0;QA=27132;QR=4330;RO=122;RPL=372;RPP=3.15198;RPPR=3.0815;RPR=379;RUN=1;SAF=386;SAP=4.28543;SAR=365;SRF=57;SRP=4.14943;SRR=65;TYPE=snp	GT:DP:AD:RO:QR:AO:QA:GL	0:66:66,0:66:2320:0:0:0,-209.039	.	1:3:0,3:0:0:3:111:-10.3539,0	.	0:1:1,0:1:37:0:0:0,-3.69783	0:51:51,0:51:1825:0:0:0,-164.515	.	1:748:0,748:0:0:748:27021:-2430.87,0	.	0:4:4,0:4:148:0:0:0,-13.682
contig_1040_1|arrow	330482	.	C	T	8965.17	.	AB=0;ABP=0;AC=2;AF=0.333333;AN=6;AO=290;CIGAR=1X;DP=374;DPB=374;DPRA=6.90476;EPP=10.6778;EPPR=4.66476;GTI=1;LEN=1;MEANALT=1;MQM=59.7966;MQMR=60;NS=6;NUMALT=1;ODDS=35.2492;PAIRED=1;PAIREDR=1;PAO=0;PQA=0;PQR=0;PRO=0;QA=10438;QR=2910;RO=84;RPL=146;RPP=3.04025;RPPR=11.386;RPR=144;RUN=1;SAF=145;SAP=3.0103;SAR=145;SRF=45;SRP=3.94093;SRR=39;TYPE=snp	GT:DP:AD:RO:QR:AO:QA:GL	0:12:12,0:12:384:0:0:0,-34.8656	1:288:0,288:0:0:288:10364:-929.353,0	1:2:0,2:0:0:2:74:-7.02588,0	.	0:43:43,0:43:1529:0:0:0,-137.889	0:28:28,0:28:960:0:0:0,-86.6955	.	.	0:1:1,0:1:37:0:0:0,-3.69783	.
contig_1040_1|arrow	330556	.	C	T	8806.41	.	AB=0;ABP=0;AC=2;AF=0.4;AN=5;AO=291;CIGAR=1X;DP=378;DPB=378;DPRA=5.01724;EPP=6.30109;EPPR=3.03526;GTI=0;LEN=1;MEANALT=1;MQM=58.7835;MQMR=60;NS=5;NUMALT=1;ODDS=6.27552;PAIRED=1;PAIREDR=1;PAO=0;PQA=0;PQR=0;PRO=0;QA=10610;QR=2979;RO=87;RPL=145;RPP=3.01776;RPPR=12.0207;RPR=146;RUN=1;SAF=137;SAP=5.16685;SAR=154;SRF=52;SRP=10.2236;SRR=35;TYPE=snp	GT:DP:AD:RO:QR:AO:QA:GL	0:12:12,0:12:392:0:0:0,-35.5869	1:289:0,289:0:0:289:10536:-928.622,0	1:2:0,2:0:0:2:74:-7.02588,0	.	0:36:36,0:36:1218:0:0:0,-109.899	0:39:39,0:39:1369:0:0:0,-123.494	.	.	.	.
contig_1040_1|arrow	332518	.	TAATG	TAAAATG	10384.6	.	AB=0;ABP=0;AC=2;AF=0.4;AN=5;AO=337;CIGAR=1M2I4M;DP=375;DPB=510.2;DPRA=13.7027;EPP=7.03751;EPPR=5.88603;GTI=2;LEN=2;MEANALT=1.5;MQM=60;MQMR=60;NS=5;NUMALT=1;ODDS=12.7836;PAIRED=1;PAIREDR=1;PAO=0;PQA=0;PQR=0;PRO=0;QA=12037;QR=1357;RO=37;RPL=174;RPP=3.78997;RPPR=3.06899;RPR=163;RUN=1;SAF=186;SAP=10.9036;SAR=151;SRF=18;SRP=3.06899;SRR=19;TYPE=ins	GT:DP:AD:RO:QR:AO:QA:GL	0:7:7,0:7:256:0:0:0,-23.3928	1:336:0,335:0:0:335:11963:-1076.32,0	.	.	.	0:29:29,0:29:1064:0:0:0,-96.073	1:2:0,2:0:0:2:74:-7.02588,0	.	0:1:1,0:1:37:0:0:0,-3.69783	.
contig_1040_1|arrow	366969	.	A	C	12995.6	.	AB=0;ABP=0;AC=2;AF=0.4;AN=5;AO=418;CIGAR=1X;DP=459;DPB=459;DPRA=15.2927;EPP=5.52464;EPPR=3.48696;GTI=2;LEN=1;MEANALT=1;MQM=60;MQMR=60;NS=5;NUMALT=1;ODDS=40.553;PAIRED=1;PAIREDR=1;PAO=0;PQA=0;PQR=0;PRO=0;QA=14940;QR=1479;RO=41;RPL=228;RPP=10.5118;RPPR=5.60547;RPR=190;RUN=1;SAF=218;SAP=4.69345;SAR=200;SRF=22;SRP=3.48696;SRR=19;TYPE=snp	GT:DP:AD:RO:QR:AO:QA:GL	0:1:1,0:1:37:0:0:0,-3.69783	1:412:0,412:0:0:412:14718:-1324.23,0	1:6:0,6:0:0:6:222:-20.3381,0	.	.	.	.	.	0:6:6,0:6:222:0:0:0,-20.3381	0:34:34,0:34:1220:0:0:0,-110.096
contig_1041_1|arrow	26306	.	TGA	TA	28774.1	.	AB=0;ABP=0;AC=2;AF=0.4;AN=5;AO=910;CIGAR=1M1D1M;DP=1052;DPB=748.667;DPRA=11.9872;EPP=11.6007;EPPR=6.14687;GTI=2;LEN=1;MEANALT=1.5;MQM=60;MQMR=60;NS=5;NUMALT=1;ODDS=134.635;PAIRED=1;PAIREDR=1;PAO=0;PQA=0;PQR=0;PRO=0;QA=32554;QR=4169;RO=117;RPL=453;RPP=3.04848;RPPR=3.47429;RPR=457;RUN=1;SAF=414;SAP=19.0553;SAR=496;SRF=51;SRP=7.18621;SRR=66;TYPE=del	GT:DP:AD:RO:QR:AO:QA:GL	0:6:6,0:6:209:0:0:0,-19.1493	.	1:5:0,5:0:0:5:173:-15.9079,0	.	.	.	.	1:930:0,905:0:0:905:32381:-2912.69,0	0:109:109,0:109:3886:0:0:0,-349.918	0:2:2,0:2:74:0:0:0,-7.02588
contig_1041_1|arrow	48194	.	TTGT	TT	985.008	.	AB=0;ABP=0;AC=2;AF=0.4;AN=5;AO=44;CIGAR=1M2D1M;DP=204;DPB=182;DPRA=0.4125;EPP=4.78696;EPPR=3.06527;GTI=0;LEN=2;MEANALT=1;MQM=60;MQMR=60;NS=5;NUMALT=1;ODDS=2.82352;PAIRED=1;PAIREDR=1;PAO=0;PQA=0;PQR=0;PRO=0;QA=1246;QR=5542;RO=158;RPL=19;RPP=4.78696;RPPR=10.9266;RPR=25;RUN=1;SAF=16;SAP=10.1169;SAR=28;SRF=59;SRP=24.9999;SRR=99;TYPE=del	GT:DP:AD:RO:QR:AO:QA:GL	0:1:1,0:1:37:0:0:0,-3.69783	.	1:3:0,3:0:0:3:87:-8.11772,0	.	1:41:0,41:0:0:41:1159:-104.545,0	.	.	.	0:32:32,0:32:1130:0:0:0,-102.002	0:127:125,0:125:4375:0:0:0,-393.667
contig_1041_1|arrow	70089	.	GTTATCACC	GTTATCACTTATCACC	2502.93	.	AB=0;ABP=0;AC=2;AF=0.666667;AN=3;AO=90;CIGAR=1M7I8M;DP=102;DPB=172.778;DPRA=4.13636;EPP=4.55446;EPPR=3.87889;GTI=0;LEN=7;MEANALT=1.5;MQM=60;MQMR=60;NS=3;NUMALT=1;ODDS=48.8111;PAIRED=1;PAIREDR=1;PAO=0;PQA=0;PQR=0;PRO=0;QA=2922;QR=351;RO=10;RPL=53;RPP=9.18693;RPPR=3.0103;RPR=37;RUN=1;SAF=36;SAP=10.8276;SAR=54;SRF=7;SRP=6.48466;SRR=3;TYPE=ins	GT:DP:AD:RO:QR:AO:QA:GL	0:11:10,0:10:351:0:0:0,-31.6773	.	1:2:0,2:0:0:2:50:-4.74974,0	.	.	.	.	1:89:0,88:0:0:88:2872:-258.568,0	.	.
contig_1041_1|arrow	70790	.	A	C	2831.95	.	AB=0;ABP=0;AC=2;AF=0.5;AN=4;AO=96;CIGAR=1X;DP=111;DPB=111;DPRA=6.92857;EPP=7.44372;EPPR=10.1038;GTI=1;LEN=1;MEANALT=1;MQM=60;MQMR=60;NS=4;NUMALT=1;ODDS=7.25025;PAIRED=1;PAIREDR=1;PAO=0;PQA=0;PQR=0;PRO=0;QA=3356;QR=517;RO=15;RPL=46;RPP=3.37221;RPPR=6.62942;RPR=50;RUN=1;SAF=41;SAP=7.44372;SAR=55;SRF=3;SRP=14.7363;SRR=12;TYPE=snp	GT:DP:AD:RO:QR:AO:QA:GL	0:11:11,0:11:407:0:0:0,-36.9783	.	1:6:0,6:0:0:6:212:-19.4232,0	.	.	.	.	1:91:1,90:1:11:90:3144:-282.056,0	0:3:3,0:3:99:0:0:0,-9.23582	.
contig_1041_1|arrow	189110	.	G	A	3424.15	.	AB=0;ABP=0;AC=2;AF=0.666667;AN=3;AO=113;CIGAR=1X;DP=292;DPB=292;DPRA=0.315642;EPP=3.18325;EPPR=3.02243;GTI=1;LEN=1;MEANALT=1;MQM=60;MQMR=60;NS=3;NUMALT=1;ODDS=18.4246;PAIRED=1;PAIREDR=1;PAO=0;PQA=0;PQR=0;PRO=0;QA=4013;QR=6379;RO=179;RPL=64;RPP=7.33403;RPPR=6.5162;RPR=49;RUN=1;SAF=48;SAP=8.56389;SAR=65;SRF=93;SRP=3.60473;SRR=86;TYPE=snp	GT:DP:AD:RO:QR:AO:QA:GL	.	.	1:4:0,4:0:0:4:130:-12.0189,0	.	.	.	1:109:0,109:0:0:109:3883:-349.63,0	.	0:179:179,0:179:6379:0:0:0,-574.15	.
contig_1050_1|arrow	11323	.	ACACC	ACACT	1937.54	.	AB=0;ABP=0;AC=2;AF=0.285714;AN=7;AO=51;CIGAR=4M1X;DP=171;DPB=171;DPRA=1.18534;EPP=4.07475;EPPR=141.46;GTI=2;LEN=1;MEANALT=1.5;MQM=60;MQMR=16.7672;NS=7;NUMALT=1;ODDS=3.60408;PAIRED=1;PAIREDR=1;PAO=0;PQA=0;PQR=0;PRO=0;QA=1851;QR=4228;RO=116;RPL=15;RPP=21.7871;RPPR=128.881;RPR=36;RUN=1;SAF=27;SAP=3.3935;SAR=24;SRF=100;SRP=135.096;SRR=16;TYPE=snp	GT:DP:AD:RO:QR:AO:QA:GL	0:2:2,0:2:74:0:0:0,-7.02588	.	1:6:0,6:0:0:6:222:-20.3381,0	0:9:9,0:9:333:0:0:0,-0.819816	.	0:76:76,0:76:2773:0:0:0,-6.84812	.	1:49:0,45:0:0:45:1629:-146.527,0	0:23:23,0:23:826:0:0:0,-74.6597	0:6:6,0:6:222:0:0:0,-20.3381
contig_1052_1|arrow	11976	.	A	G	6847.67	.	AB=0;ABP=0;AC=2;AF=0.285714;AN=7;AO=247;CIGAR=1X;DP=369;DPB=369;DPRA=5.52174;EPP=60.6906;EPPR=3.17181;GTI=2;LEN=1;MEANALT=1;MQM=60;MQMR=60;NS=7;NUMALT=1;ODDS=6.05102;PAIRED=1;PAIREDR=1;PAO=0;PQA=0;PQR=0;PRO=0;QA=8595;QR=4147;RO=121;RPL=124;RPP=3.01909;RPPR=5.18177;RPR=123;RUN=1;SAF=43;SAP=230.892;SAR=204;SRF=62;SRP=3.17181;SRR=59;TYPE=snp	GT:DP:AD:RO:QR:AO:QA:GL	0:3:3,0:3:99:0:0:0,-9.23582	1:14:0,14:0:0:14:506:-45.8757,0	.	0:4:4,0:4:148:0:0:0,-13.682	0:11:11,0:11:355:0:0:0,-32.255	0:6:6,0:6:222:0:0:0,-20.3381	.	1:240:7,233:7:233:233:8089:-706.676,0	0:91:90,0:90:3090:0:0:0,-278.179	.
contig_1052_1|arrow	88146	.	A	C	120.497	.	AB=0;ABP=0;AC=2;AF=0.4;AN=5;AO=26;CIGAR=1X;DP=879;DPB=879;DPRA=0.045721;EPP=11.3621;EPPR=3.92929;GTI=1;LEN=1;MEANALT=1;MQM=60;MQMR=60;NS=5;NUMALT=1;ODDS=27.7454;PAIRED=1;PAIREDR=1;PAO=0;PQA=0;PQR=0;PRO=0;QA=911;QR=31029;RO=853;RPL=12;RPP=3.34437;RPPR=6.12877;RPR=14;RUN=1;SAF=16;SAP=6.01695;SAR=10;SRF=493;SRP=48.041;SRR=360;TYPE=snp	GT:DP:AD:RO:QR:AO:QA:GL	.	1:23:0,23:0:0:23:800:-72.3083,0	1:3:0,3:0:0:3:111:-10.3539,0	0:825:825,0:825:29993:0:0:0,-2698.19	.	0:13:13,0:13:481:0:0:0,-43.6344	.	.	0:15:15,0:15:555:0:0:0,-50.2905	.
contig_1052_1|arrow	152612	.	T	C	623.719	.	AB=0;ABP=0;AC=2;AF=0.666667;AN=3;AO=21;CIGAR=1X;DP=22;DPB=22;DPRA=10.5;EPP=5.59539;EPPR=5.18177;GTI=0;LEN=1;MEANALT=1;MQM=60;MQMR=60;NS=3;NUMALT=1;ODDS=2.08969;PAIRED=1;PAIREDR=1;PAO=0;PQA=0;PQR=0;PRO=0;QA=751;QR=37;RO=1;RPL=7;RPP=8.07707;RPPR=5.18177;RPR=14;RUN=1;SAF=9;SAP=3.94093;SAR=12;SRF=1;SRP=5.18177;SRR=0;TYPE=snp	GT:DP:AD:RO:QR:AO:QA:GL	.	1:16:0,16:0:0:16:592:-53.6185,0	.	.	.	0:1:1,0:1:37:0:0:0,-3.69783	.	1:5:0,5:0:0:5:159:-14.62,0	.	.
contig_1053_1|arrow	18710	.	G	A	24291.1	.	AB=0;ABP=0;AC=2;AF=0.5;AN=4;AO=746;CIGAR=1X;DP=751;DPB=751;DPRA=186.75;EPP=4.17463;EPPR=11.6962;GTI=1;LEN=1;MEANALT=1.5;MQM=60;MQMR=60;NS=4;NUMALT=1;ODDS=198.528;PAIRED=1;PAIREDR=1;PAO=0;PQA=0;PQR=0;PRO=0;QA=27192;QR=148;RO=4;RPL=378;RPP=3.30138;RPPR=3.0103;RPR=368;RUN=1;SAF=391;SAP=6.78272;SAR=355;SRF=2;SRP=3.0103;SRR=2;TYPE=snp	GT:DP:AD:RO:QR:AO:QA:GL	0:2:2,0:2:74:0:0:0,-7.02588	1:37:0,36:0:0:36:1320:-118.728,0	1:710:0,710:0:0:710:25872:-2327.51,0	.	.	0:2:2,0:2:74:0:0:0,-7.02588	.	.	.	.
contig_1055_1|arrow	20713	.	G	A	1183.26	.	AB=0;ABP=0;AC=2;AF=0.5;AN=4;AO=38;CIGAR=1X;DP=76;DPB=76;DPRA=1;EPP=11.239;EPPR=3.0103;GTI=0;LEN=1;MEANALT=1;MQM=60;MQMR=60;NS=4;NUMALT=1;ODDS=17.2979;PAIRED=1;PAIREDR=1;PAO=0;PQA=0;PQR=0;PRO=0;QA=1382;QR=1358;RO=38;RPL=22;RPP=5.06748;RPPR=17.6392;RPR=16;RUN=1;SAF=21;SAP=3.9246;SAR=17;SRF=24;SRP=8.7247;SRR=14;TYPE=snp	GT:DP:AD:RO:QR:AO:QA:GL	0:1:1,0:1:25:0:0:0,-2.49986	.	1:25:0,25:0:0:25:913:-82.488,0	0:37:37,0:37:1333:0:0:0,-120.263	1:13:0,13:0:0:13:469:-42.547,0	.	.	.	.	.
contig_1055_1|arrow	22936	.	C	T	1519.49	.	AB=0;ABP=0;AC=2;AF=0.5;AN=4;AO=51;CIGAR=1X;DP=74;DPB=74;DPRA=2.21739;EPP=3.3935;EPPR=5.3706;GTI=0;LEN=1;MEANALT=1;MQM=60;MQMR=60;NS=4;NUMALT=1;ODDS=4.71472;PAIRED=1;PAIREDR=1;PAO=0;PQA=0;PQR=0;PRO=0;QA=1780;QR=777;RO=23;RPL=20;RPP=8.16222;RPPR=3.10471;RPR=31;RUN=1;SAF=22;SAP=5.09662;SAR=29;SRF=11;SRP=3.10471;SRR=12;TYPE=snp	GT:DP:AD:RO:QR:AO:QA:GL	0:1:1,0:1:37:0:0:0,-3.69783	.	1:26:0,26:0:0:26:931:-84.1023,0	0:22:22,0:22:740:0:0:0,-66.9025	1:25:0,25:0:0:25:849:-76.7081,0	.	.	.	.	.
contig_1055_1|arrow	23325	.	C	T	1154.33	.	AB=0;ABP=0;AC=2;AF=0.5;AN=4;AO=38;CIGAR=1X;DP=55;DPB=55;DPRA=2.23529;EPP=5.06748;EPPR=9.26925;GTI=0;LEN=1;MEANALT=1;MQM=60;MQMR=60;NS=4;NUMALT=1;ODDS=6.22488;PAIRED=1;PAIREDR=1;PAO=0;PQA=0;PQR=0;PRO=0;QA=1367;QR=629;RO=17;RPL=22;RPP=5.06748;RPPR=6.20364;RPR=16;RUN=1;SAF=14;SAP=8.7247;SAR=24;SRF=7;SRP=4.1599;SRR=10;TYPE=snp	GT:DP:AD:RO:QR:AO:QA:GL	0:1:1,0:1:37:0:0:0,-3.69783	.	1:26:0,26:0:0:26:923:-83.3778,0	0:16:16,0:16:592:0:0:0,-53.6185	1:12:0,12:0:0:12:444:-40.3063,0	.	.	.	.	.
contig_1055_1|arrow	24070	.	C	T	1106.63	.	AB=0;ABP=0;AC=2;AF=0.5;AN=4;AO=37;CIGAR=1X;DP=47;DPB=47;DPRA=3.7;EPP=10.1116;EPPR=6.48466;GTI=0;LEN=1;MEANALT=1;MQM=60;MQMR=60;NS=4;NUMALT=1;ODDS=17.6477;PAIRED=1;PAIREDR=1;PAO=0;PQA=0;PQR=0;PRO=0;QA=1333;QR=370;RO=10;RPL=16;RPP=4.47751;RPPR=3.0103;RPR=21;RUN=1;SAF=21;SAP=4.47751;SAR=16;SRF=6;SRP=3.87889;SRR=4;TYPE=snp	GT:DP:AD:RO:QR:AO:QA:GL	0:3:3,0:3:111:0:0:0,-10.3539	.	1:33:0,33:0:0:33:1185:-106.95,0	0:7:7,0:7:259:0:0:0,-23.6661	1:4:0,4:0:0:4:148:-13.682,0	.	.	.	.	.
contig_1055_1|arrow	104910	.	A	T	423.561	.	AB=0;ABP=0;AC=2;AF=0.5;AN=4;AO=15;CIGAR=1X;DP=30;DPB=30;DPRA=1;EPP=3.15506;EPPR=20.5268;GTI=0;LEN=1;MEANALT=1;MQM=60;MQMR=60;NS=4;NUMALT=1;ODDS=20.5899;PAIRED=1;PAIREDR=1;PAO=0;PQA=0;PQR=0;PRO=0;QA=531;QR=543;RO=15;RPL=12;RPP=14.7363;RPPR=6.62942;RPR=3;RUN=1;SAF=6;SAP=4.31318;SAR=9;SRF=8;SRP=3.15506;SRR=7;TYPE=snp	GT:DP:AD:RO:QR:AO:QA:GL	0:13:13,0:13:469:0:0:0,-42.547	1:5:0,5:0:0:5:173:-15.9079,0	1:10:0,10:0:0:10:358:-32.5601,0	0:2:2,0:2:74:0:0:0,-7.02588	.	.	.	.	.	.
contig_1055_1|arrow	124055	.	A	G	1789.13	.	AB=0;ABP=0;AC=2;AF=0.4;AN=5;AO=59;CIGAR=1X;DP=108;DPB=108;DPRA=1.80612;EPP=3.93042;EPPR=8.37251;GTI=0;LEN=1;MEANALT=1;MQM=60;MQMR=60;NS=5;NUMALT=1;ODDS=3.82926;PAIRED=1;PAIREDR=1;PAO=0;PQA=0;PQR=0;PRO=0;QA=2082;QR=1751;RO=49;RPL=26;RPP=4.81373;RPPR=5.18177;RPR=33;RUN=1;SAF=27;SAP=3.93042;SAR=32;SRF=29;SRP=6.59988;SRR=20;TYPE=snp	GT:DP:AD:RO:QR:AO:QA:GL	0:36:36,0:36:1320:0:0:0,-119.098	1:17:0,17:0:0:17:629:-56.9466,0	1:42:0,42:0:0:42:1453:-131.045,0	0:12:12,0:12:394:0:0:0,-35.7703	0:1:1,0:1:37:0:0:0,-3.69783	.	.	.	.	.
contig_1055_1|arrow	136094	.	C	T	3801.96	.	AB=0;ABP=0;AC=2;AF=0.333333;AN=6;AO=125;CIGAR=1X;DP=229;DPB=229;DPRA=2.40385;EPP=3.16665;EPPR=5.09825;GTI=1;LEN=1;MEANALT=1;MQM=60;MQMR=60;NS=6;NUMALT=1;ODDS=11.0469;PAIRED=1;PAIREDR=1;PAO=0;PQA=0;PQR=0;PRO=0;QA=4360;QR=3700;RO=104;RPL=64;RPP=3.16665;RPPR=3.09382;RPR=61;RUN=1;SAF=64;SAP=3.16665;SAR=61;SRF=48;SRP=4.34659;SRR=56;TYPE=snp	GT:DP:AD:RO:QR:AO:QA:GL	0:56:56,0:56:1998:0:0:0,-180.076	1:7:0,7:0:0:7:259:-23.6661,0	1:118:0,118:0:0:118:4101:-369.235,0	0:45:45,0:45:1591:0:0:0,-143.465	0:2:2,0:2:74:0:0:0,-7.02588	.	.	.	0:1:1,0:1:37:0:0:0,-3.69783	.
contig_1056_1|arrow	81661	.	G	T	662.516	.	AB=0;ABP=0;AC=2;AF=0.4;AN=5;AO=35;CIGAR=1X;DP=575;DPB=575;DPRA=28.5;EPP=3.56868;EPPR=3.41242;GTI=1;LEN=1;MEANALT=1;MQM=60;MQMR=60;NS=5;NUMALT=1;ODDS=114.444;PAIRED=1;PAIREDR=1;PAO=0;PQA=0;PQR=0;PRO=0;QA=1160;QR=18526;RO=540;RPL=13;RPP=8.03571;RPPR=10.7954;RPR=22;RUN=1;SAF=18;SAP=3.07234;SAR=17;SRF=299;SRP=16.5378;SRR=241;TYPE=snp	GT:DP:AD:RO:QR:AO:QA:GL	.	.	1:30:0,30:0:0:30:1053:-95.0694,0	.	0:5:5,0:5:173:0:0:0,-15.9079	.	1:2:0,2:0:0:2:74:-7.02588,0	.	0:189:188,1:188:6458:1:11:0,-580.154	0:349:347,2:347:11895:2:22:0,-1068.24
contig_1056_1|arrow	89595	.	CTTTTTTTCATA	CTTTTTTCATA	328.589	.	AB=0;ABP=0;AC=2;AF=0.5;AN=4;AO=16;CIGAR=1M1D10M;DP=90;DPB=88.6667;DPRA=0.216216;EPP=3.55317;EPPR=3.49285;GTI=1;LEN=1;MEANALT=1;MQM=60;MQMR=60;NS=4;NUMALT=1;ODDS=8.15664;PAIRED=1;PAIREDR=1;PAO=0;PQA=0;PQR=0;PRO=0;QA=468;QR=2577;RO=72;RPL=8;RPP=3.0103;RPPR=3.13094;RPR=8;RUN=1;SAF=9;SAP=3.55317;SAR=7;SRF=29;SRP=8.92153;SRR=43;TYPE=del	GT:DP:AD:RO:QR:AO:QA:GL	1:1:0,1:0:0:1:37:-3.69783,0	0:1:1,0:1:36:0:0:0,-3.59827	1:15:0,15:0:0:15:431:-39.0628,0	.	.	.	.	.	0:73:71,0:71:2541:0:0:0,-228.566	.
contig_1058_1|arrow	36402	.	T	C	2927.55	.	AB=0;ABP=0;AC=2;AF=1;AN=2;AO=94;CIGAR=1X;DP=95;DPB=95;DPRA=0;EPP=26.6655;EPPR=0;GTI=0;LEN=1;MEANALT=1.5;MQM=60;MQMR=0;NS=2;NUMALT=1;ODDS=138.036;PAIRED=1;PAIREDR=0;PAO=0;PQA=0;PQR=0;PRO=0;QA=3319;QR=0;RO=0;RPL=47;RPP=3.0103;RPPR=0;RPR=47;RUN=1;SAF=56;SAP=10.4949;SAR=38;SRF=0;SRP=0;SRR=0;TYPE=snp	GT:DP:AD:RO:QR:AO:QA:GL	1:10:0,10:0:0:10:358:-32.5601,0	.	.	.	.	.	.	.	1:85:0,84:0:0:84:2961:-266.584,0	.
contig_1058_1|arrow	44032	.	A	G	7083.4	.	AB=0;ABP=0;AC=2;AF=1;AN=2;AO=220;CIGAR=1X;DP=220;DPB=220;DPRA=0;EPP=8.69561;EPPR=0;GTI=0;LEN=1;MEANALT=1;MQM=60;MQMR=0;NS=2;NUMALT=1;ODDS=172.818;PAIRED=1;PAIREDR=0;PAO=0;PQA=0;PQR=0;PRO=0;QA=7920;QR=0;RO=0;RPL=119;RPP=6.20829;RPPR=0;RPR=101;RUN=1;SAF=115;SAP=3.99733;SAR=105;SRF=0;SRP=0;SRR=0;TYPE=snp	GT:DP:AD:RO:QR:AO:QA:GL	.	.	.	.	.	.	.	.	1:218:0,218:0:0:218:7846:-706.108,0	1:2:0,2:0:0:2:74:-7.02588,0
contig_1059_1|arrow	2932	.	T	G	1886.04	.	AB=0;ABP=0;AC=2;AF=0.4;AN=5;AO=71;CIGAR=1X;DP=124;DPB=124;DPRA=3.46667;EPP=3.04088;EPPR=4.51363;GTI=0;LEN=1;MEANALT=1.33333;MQM=60;MQMR=60;NS=5;NUMALT=1;ODDS=25.3972;PAIRED=1;PAIREDR=1;PAO=0;PQA=0;PQR=0;PRO=0;QA=2323;QR=1760;RO=52;RPL=54;RPP=44.88;RPPR=9.02361;RPR=17;RUN=1;SAF=22;SAP=25.3061;SAR=49;SRF=25;SRP=3.17734;SRR=27;TYPE=snp	GT:DP:AD:RO:QR:AO:QA:GL	1:52:0,51:0:0:51:1673:-150.701,0	.	0:15:15,0:15:531:0:0:0,-48.1182	.	.	.	0:31:30,1:30:1048:1:25:0,-92.1181	0:5:5,0:5:159:0:0:0,-14.62	1:21:2,19:2:22:19:625:-54.461,0	.
contig_1059_1|arrow	2956	.	G	A	2719.36	.	AB=0;ABP=0;AC=2;AF=0.4;AN=5;AO=91;CIGAR=1X;DP=138;DPB=138;DPRA=2.90426;EPP=3.60686;EPPR=3.42611;GTI=0;LEN=1;MEANALT=1;MQM=60;MQMR=60;NS=5;NUMALT=1;ODDS=22.0423;PAIRED=1;PAIREDR=1;PAO=0;PQA=0;PQR=0;PRO=0;QA=3303;QR=1677;RO=47;RPL=56;RPP=13.5336;RPPR=3.0565;RPR=35;RUN=1;SAF=15;SAP=91.802;SAR=76;SRF=23;SRP=3.0565;SRR=24;TYPE=snp	GT:DP:AD:RO:QR:AO:QA:GL	1:65:0,65:0:0:65:2393:-215.613,0	.	0:13:13,0:13:469:0:0:0,-42.547	.	.	.	0:29:29,0:29:1023:0:0:0,-92.3715	0:5:5,0:5:185:0:0:0,-17.01	1:26:0,26:0:0:26:910:-82.2077,0	.
contig_1059_1|arrow	4323	.	G	A	4985.77	.	AB=0;ABP=0;AC=2;AF=0.4;AN=5;AO=181;CIGAR=1X;DP=246;DPB=246;DPRA=4.17692;EPP=3.59816;EPPR=3.84548;GTI=0;LEN=1;MEANALT=1;MQM=60;MQMR=60;NS=5;NUMALT=1;ODDS=59.5446;PAIRED=1;PAIREDR=1;PAO=0;PQA=0;PQR=0;PRO=0;QA=6462;QR=2281;RO=65;RPL=180;RPP=387.409;RPPR=3.04371;RPR=1;RUN=1;SAF=88;SAP=3.31023;SAR=93;SRF=35;SRP=3.84548;SRR=30;TYPE=snp	GT:DP:AD:RO:QR:AO:QA:GL	1:141:0,141:0:0:141:5058:-455.325,0	.	0:21:21,0:21:691:0:0:0,-62.489	.	.	.	0:30:30,0:30:1110:0:0:0,-100.211	0:14:14,0:14:480:0:0:0,-43.5191	1:40:0,40:0:0:40:1404:-126.64,0	.
contig_1059_1|arrow	4487	.	A	G	8887.76	.	AB=0;ABP=0;AC=2;AF=0.4;AN=5;AO=354;CIGAR=1X;DP=434;DPB=434;DPRA=4.69136;EPP=327.504;EPPR=3.98746;GTI=1;LEN=1;MEANALT=1;MQM=60;MQMR=60;NS=5;NUMALT=1;ODDS=25.8695;PAIRED=1;PAIREDR=1;PAO=0;PQA=0;PQR=0;PRO=0;QA=12626;QR=2910;RO=80;RPL=1;RPP=763.05;RPPR=21.3592;RPR=353;RUN=1;SAF=291;SAP=321.886;SAR=63;SRF=36;SRP=4.74748;SRR=44;TYPE=snp	GT:DP:AD:RO:QR:AO:QA:GL	1:277:1,276:1:37:276:9823:-880.232,0	.	0:27:25,2:25:899:2:74:0,-74.1966	.	.	.	0:44:44,0:44:1604:0:0:0,-144.642	0:10:10,0:10:370:0:0:0,-33.6502	1:76:0,76:0:0:76:2729:-245.83,0	.
contig_1059_1|arrow	5867	.	C	T	1422.92	.	AB=0;ABP=0;AC=2;AF=0.4;AN=5;AO=47;CIGAR=1X;DP=157;DPB=157;DPRA=0.640909;EPP=5.27418;EPPR=3.09072;GTI=0;LEN=1;MEANALT=1;MQM=60;MQMR=60;NS=5;NUMALT=1;ODDS=61.6368;PAIRED=1;PAIREDR=1;PAO=0;PQA=0;PQR=0;PRO=0;QA=1701;QR=3836;RO=108;RPL=17;RPP=10.8184;RPPR=5.9056;RPR=30;RUN=1;SAF=35;SAP=27.4509;SAR=12;SRF=41;SRP=16.6021;SRR=67;TYPE=snp	GT:DP:AD:RO:QR:AO:QA:GL	1:31:0,31:0:0:31:1109:-100.111,0	.	0:31:30,0:30:1036:0:0:0,-93.3215	.	.	.	0:74:73,0:73:2615:0:0:0,-235.463	0:5:5,0:5:185:0:0:0,-17.01	1:16:0,16:0:0:16:592:-53.6185,0	.
contig_1061_1|arrow	462	.	C	T	67545.9	.	AB=0;ABP=0;AC=2;AF=0.4;AN=5;AO=2270;CIGAR=1X;DP=2295;DPB=2295;DPRA=162.429;EPP=154.539;EPPR=3.94093;GTI=2;LEN=1;MEANALT=2;MQM=57.2189;MQMR=60;NS=5;NUMALT=1;ODDS=400.681;PAIRED=1;PAIREDR=1;PAO=0;PQA=0;PQR=0;PRO=0;QA=81505;QR=725;RO=21;RPL=995;RPP=78.0074;RPPR=5.59539;RPR=1275;RUN=1;SAF=1731;SAP=1362.2;SAR=539;SRF=15;SRP=11.386;SRR=6;TYPE=snp	GT:DP:AD:RO:QR:AO:QA:GL	0:10:10,0:10:344:0:0:0,-31.2862	.	1:2246:0,2242:0:0:2242:80494:-6897.08,0	.	.	0:10:10,0:10:344:0:0:0,-31.2862	1:28:0,28:0:0:28:1011:-91.2999,0	.	.	0:1:1,0:1:37:0:0:0,-3.69783
contig_1061_1|arrow	2589	.	T	C	88530.9	.	AB=0;ABP=0;AC=2;AF=0.4;AN=5;AO=2806;CIGAR=1X;DP=2861;DPB=2861;DPRA=96.0341;EPP=3.70678;EPPR=3.79993;GTI=2;LEN=1;MEANALT=1.5;MQM=60;MQMR=60;NS=5;NUMALT=1;ODDS=443.845;PAIRED=1;PAIREDR=1;PAO=0;PQA=0;PQR=0;PRO=0;QA=100083;QR=1628;RO=44;RPL=1387;RPP=3.80274;RPPR=10.1169;RPR=1419;RUN=1;SAF=1437;SAP=6.58866;SAR=1369;SRF=24;SRP=3.79993;SRR=20;TYPE=snp	GT:DP:AD:RO:QR:AO:QA:GL	0:14:14,0:14:518:0:0:0,-46.9624	.	1:2790:0,2779:0:0:2779:99167:-8920.25,0	.	.	0:14:14,0:14:518:0:0:0,-46.9624	1:27:0,27:0:0:27:916:-82.7355,0	.	.	0:16:16,0:16:592:0:0:0,-53.6185
contig_1061_1|arrow	2644	.	C	T	85065.9	.	AB=0;ABP=0;AC=2;AF=0.4;AN=5;AO=2745;CIGAR=1X;DP=2794;DPB=2794;DPRA=95.9651;EPP=8.99787;EPPR=10.1169;GTI=2;LEN=1;MEANALT=2.5;MQM=60;MQMR=60;NS=5;NUMALT=1;ODDS=424.16;PAIRED=1;PAIREDR=1;PAO=0;PQA=0;PQR=0;PRO=0;QA=96260;QR=1592;RO=44;RPL=1506;RPP=59.4045;RPPR=3.20771;RPR=1239;RUN=1;SAF=1377;SAP=3.07438;SAR=1368;SRF=23;SRP=3.20771;SRR=21;TYPE=snp	GT:DP:AD:RO:QR:AO:QA:GL	0:9:9,0:9:333:0:0:0,-30.3222	.	1:2727:1,2722:1:37:2722:95469:-8584.36,0	.	.	0:17:17,0:17:605:0:0:0,-54.7761	1:24:0,23:0:0:23:791:-71.3782,0	.	.	0:17:17,0:17:617:0:0:0,-55.8614
contig_1065_1|arrow	83421	.	T	C	981.961	.	AB=0;ABP=0;AC=2;AF=0.333333;AN=6;AO=37;CIGAR=1X;DP=338;DPB=338;DPRA=0.245847;EPP=4.47751;EPPR=3.88322;GTI=1;LEN=1;MEANALT=1;MQM=60;MQMR=60;NS=6;NUMALT=1;ODDS=27.1122;PAIRED=1;PAIREDR=1;PAO=0;PQA=0;PQR=0;PRO=0;QA=1343;QR=10931;RO=301;RPL=2;RPP=66.922;RPPR=15.1374;RPR=35;RUN=1;SAF=14;SAP=7.76406;SAR=23;SRF=77;SRP=158.902;SRR=224;TYPE=snp	GT:DP:AD:RO:QR:AO:QA:GL	0:258:258,0:258:9364:0:0:0,-842.644	.	0:4:4,0:4:136:0:0:0,-12.5738	.	0:24:24,0:24:876:0:0:0,-79.1597	0:15:15,0:15:555:0:0:0,-50.2905	1:2:0,2:0:0:2:74:-7.02588,0	.	1:35:0,35:0:0:35:1269:-114.506,0	.
contig_1065_1|arrow	96803	.	GTTTTTTTTTTATCCA	GTTTTTTTTTTTATCCA	2356.77	.	AB=0;ABP=0;AC=2;AF=0.666667;AN=3;AO=92;CIGAR=1M1I15M;DP=131;DPB=139;DPRA=0;EPP=4.52089;EPPR=3.64073;GTI=0;LEN=1;MEANALT=2;MQM=60;MQMR=60;NS=3;NUMALT=1;ODDS=116.744;PAIRED=1;PAIREDR=1;PAO=0.333333;PQA=8.33333;PQR=41.3333;PRO=1.33333;QA=3031;QR=1113;RO=31;RPL=57;RPP=14.4341;RPPR=3.08035;RPR=35;RUN=1;SAF=47;SAP=3.10471;SAR=45;SRF=21;SRP=11.486;SRR=10;TYPE=ins	GT:DP:AD:RO:QR:AO:QA:GL	1:18:0,13:0:0:13:433:-38.9974,0	.	0:26:24,2:24:865:2:74:0,-71.1577	.	.	.	.	.	1:87:7,77:7:248:77:2524:-204.75,0	.
contig_1066_1|arrow	19933	.	C	T	612.979	.	AB=0;ABP=0;AC=2;AF=0.666667;AN=3;AO=20;CIGAR=1X;DP=22;DPB=22;DPRA=5;EPP=3.44459;EPPR=7.35324;GTI=0;LEN=1;MEANALT=1;MQM=60;MQMR=60;NS=3;NUMALT=1;ODDS=5.1522;PAIRED=1;PAIREDR=1;PAO=0;PQA=0;PQR=0;PRO=0;QA=740;QR=74;RO=2;RPL=6;RPP=9.95901;RPPR=7.35324;RPR=14;RUN=1;SAF=9;SAP=3.44459;SAR=11;SRF=2;SRP=7.35324;SRR=0;TYPE=snp	GT:DP:AD:RO:QR:AO:QA:GL	.	.	1:1:0,1:0:0:1:37:-3.69783,0	.	0:2:2,0:2:74:0:0:0,-7.02588	.	1:19:0,19:0:0:19:703:-63.6027,0	.	.	.
contig_1066_1|arrow	20149	.	C	T	735.639	.	AB=0;ABP=0;AC=2;AF=0.5;AN=4;AO=26;CIGAR=1X;DP=30;DPB=30;DPRA=6.5;EPP=6.01695;EPPR=3.0103;GTI=1;LEN=1;MEANALT=1;MQM=60;MQMR=30.5;NS=4;NUMALT=1;ODDS=1.99758;PAIRED=1;PAIREDR=1;PAO=0;PQA=0;PQR=0;PRO=0;QA=900;QR=148;RO=4;RPL=16;RPP=6.01695;RPPR=11.6962;RPR=10;RUN=1;SAF=18;SAP=11.3621;SAR=8;SRF=2;SRP=3.0103;SRR=2;TYPE=snp	GT:DP:AD:RO:QR:AO:QA:GL	.	.	1:3:0,3:0:0:3:99:-9.23582,0	.	0:2:2,0:2:74:0:0:0,-7.02588	.	1:23:0,23:0:0:23:801:-72.3987,0	0:2:2,0:2:74:0:0:0,-0.189957	.	.
contig_1066_1|arrow	20158	.	C	T	672.427	.	AB=0;ABP=0;AC=2;AF=0.666667;AN=3;AO=23;CIGAR=1X;DP=25;DPB=25;DPRA=5.75;EPP=10.6577;EPPR=7.35324;GTI=0;LEN=1;MEANALT=1;MQM=60;MQMR=60;NS=3;NUMALT=1;ODDS=4.19717;PAIRED=1;PAIREDR=1;PAO=0;PQA=0;PQR=0;PRO=0;QA=825;QR=74;RO=2;RPL=15;RPP=7.63648;RPPR=7.35324;RPR=8;RUN=1;SAF=16;SAP=10.6577;SAR=7;SRF=0;SRP=7.35324;SRR=2;TYPE=snp	GT:DP:AD:RO:QR:AO:QA:GL	.	.	1:1:0,1:0:0:1:37:-3.69783,0	.	0:2:2,0:2:74:0:0:0,-7.02588	.	1:22:0,22:0:0:22:788:-71.2369,0	.	.	.
contig_1066_1|arrow	22634	.	G	T	512.539	.	AB=0;ABP=0;AC=2;AF=0.4;AN=5;AO=18;CIGAR=1X;DP=30;DPB=30;DPRA=2.25;EPP=15.074;EPPR=9.52472;GTI=0;LEN=1;MEANALT=1;MQM=60;MQMR=60;NS=5;NUMALT=1;ODDS=20.7582;PAIRED=1;PAIREDR=1;PAO=0;PQA=0;PQR=0;PRO=0;QA=654;QR=392;RO=12;RPL=11;RPP=4.9405;RPPR=3.73412;RPR=7;RUN=1;SAF=11;SAP=4.9405;SAR=7;SRF=4;SRP=5.9056;SRR=8;TYPE=snp	GT:DP:AD:RO:QR:AO:QA:GL	.	.	1:3:0,3:0:0:3:99:-9.23582,0	0:3:3,0:3:111:0:0:0,-10.3539	.	0:3:3,0:3:111:0:0:0,-10.3539	1:15:0,15:0:0:15:555:-50.2905,0	.	0:6:6,0:6:170:0:0:0,-15.5754	.
contig_1066_1|arrow	154329	.	AACGG	TACAC	3186.98	.	AB=0;ABP=0;AC=2;AF=1;AN=2;AO=99;CIGAR=1X2M2X;DP=99;DPB=99;DPRA=0;EPP=3.55865;EPPR=0;GTI=0;LEN=5;MEANALT=1;MQM=60;MQMR=0;NS=2;NUMALT=1;ODDS=199.075;PAIRED=1;PAIREDR=0;PAO=0;PQA=0;PQR=0;PRO=0;QA=3585;QR=0;RO=0;RPL=49;RPP=3.03223;RPPR=0;RPR=50;RUN=1;SAF=38;SAP=14.6134;SAR=61;SRF=0;SRP=0;SRR=0;TYPE=complex	GT:DP:AD:RO:QR:AO:QA:GL	.	.	.	.	1:81:0,81:0:0:81:2927:-263.653,0	.	1:18:0,18:0:0:18:658:-59.5518,0	.	.	.
contig_1066_1|arrow	244657	.	G	A	12418.7	.	AB=0;ABP=0;AC=2;AF=1;AN=2;AO=382;CIGAR=1X;DP=382;DPB=382;DPRA=0;EPP=41.2328;EPPR=0;GTI=0;LEN=1;MEANALT=1;MQM=60;MQMR=0;NS=2;NUMALT=1;ODDS=1107.62;PAIRED=1;PAIREDR=0;PAO=0;PQA=0;PQR=0;PRO=0;QA=13891;QR=0;RO=0;RPL=201;RPP=5.28409;RPPR=0;RPR=181;RUN=1;SAF=185;SAP=3.82887;SAR=197;SRF=0;SRP=0;SRR=0;TYPE=snp	GT:DP:AD:RO:QR:AO:QA:GL	.	.	1:123:0,123:0:0:123:4475:-402.881,0	.	.	.	1:259:0,259:0:0:259:9416:-847.313,0	.	.	.
contig_1066_1|arrow	246857	.	A	G	24877.2	.	AB=0;ABP=0;AC=2;AF=0.5;AN=4;AO=776;CIGAR=1X;DP=786;DPB=786;DPRA=130;EPP=7.05103;EPPR=7.35324;GTI=1;LEN=1;MEANALT=2;MQM=60;MQMR=60;NS=4;NUMALT=1;ODDS=173.083;PAIRED=1;PAIREDR=1;PAO=0;PQA=0;PQR=0;PRO=0;QA=27983;QR=296;RO=8;RPL=396;RPP=3.72666;RPPR=7.35324;RPR=380;RUN=1;SAF=395;SAP=3.55876;SAR=381;SRF=6;SRP=7.35324;SRR=2;TYPE=snp	GT:DP:AD:RO:QR:AO:QA:GL	.	.	1:323:0,322:0:0:322:11651:-1048.24,0	0:1:1,0:1:37:0:0:0,-3.69783	0:5:5,0:5:185:0:0:0,-17.01	.	1:457:2,454:2:74:454:16332:-1462.46,0	.	.	.
contig_1066_1|arrow	247538	.	C	A	16489	.	AB=0;ABP=0;AC=2;AF=0.5;AN=4;AO=518;CIGAR=1X;DP=529;DPB=529;DPRA=47.0909;EPP=4.08346;EPPR=4.78696;GTI=1;LEN=1;MEANALT=1;MQM=60;MQMR=60;NS=4;NUMALT=1;ODDS=80.155;PAIRED=1;PAIREDR=1;PAO=0;PQA=0;PQR=0;PRO=0;QA=18782;QR=407;RO=11;RPL=230;RPP=17.1123;RPPR=3.20771;RPR=288;RUN=1;SAF=241;SAP=8.44317;SAR=277;SRF=3;SRP=7.94546;SRR=8;TYPE=snp	GT:DP:AD:RO:QR:AO:QA:GL	.	.	1:208:0,208:0:0:208:7555:-679.925,0	0:4:4,0:4:148:0:0:0,-13.682	0:7:7,0:7:259:0:0:0,-23.6661	.	1:310:0,310:0:0:310:11227:-1010.22,0	.	.	.
contig_1066_1|arrow	247884	.	T	A	28333.1	.	AB=0;ABP=0;AC=2;AF=0.5;AN=4;AO=889;CIGAR=1X;DP=899;DPB=899;DPRA=98.8889;EPP=19.8374;EPPR=6.48466;GTI=1;LEN=1;MEANALT=1;MQM=60;MQMR=60;NS=4;NUMALT=1;ODDS=171.883;PAIRED=1;PAIREDR=1;PAO=0;PQA=0;PQR=0;PRO=0;QA=32220;QR=344;RO=10;RPL=410;RPP=14.6395;RPPR=3.87889;RPR=479;RUN=1;SAF=614;SAP=283.716;SAR=275;SRF=7;SRP=6.48466;SRR=3;TYPE=snp	GT:DP:AD:RO:QR:AO:QA:GL	.	.	1:359:0,359:0:0:359:13047:-1173.92,0	0:1:1,0:1:37:0:0:0,-3.69783	0:8:8,0:8:296:0:0:0,-26.9942	.	1:531:1,530:1:11:530:19173:-1723.85,0	.	.	.
contig_1066_1|arrow	342803	.	A	C	2963.71	.	AB=0;ABP=0;AC=2;AF=0.4;AN=5;AO=99;CIGAR=1X;DP=338;DPB=338;DPRA=21.8667;EPP=3.20771;EPPR=11.7416;GTI=0;LEN=1;MEANALT=1;MQM=60;MQMR=60;NS=5;NUMALT=1;ODDS=23.9;PAIRED=1;PAIREDR=1;PAO=0;PQA=0;PQR=0;PRO=0;QA=3423;QR=8735;RO=239;RPL=53;RPP=4.08507;RPPR=3.09207;RPR=46;RUN=1;SAF=51;SAP=3.20771;SAR=48;SRF=108;SRP=7.81661;SRR=131;TYPE=snp	GT:DP:AD:RO:QR:AO:QA:GL	0:5:5,0:5:185:0:0:0,-17.01	.	1:94:0,94:0:0:94:3290:-296.287,0	.	0:5:5,0:5:185:0:0:0,-17.01	.	1:4:0,4:0:0:4:122:-11.279,0	.	0:230:229,1:229:8365:1:11:0,-751.684	.
contig_1069_1|arrow	11294	.	TAAATTT	TAATTT	34185.1	.	AB=0;ABP=0;AC=2;AF=0.666667;AN=3;AO=1138;CIGAR=1M1D5M;DP=1157;DPB=993.714;DPRA=47.7083;EPP=17.123;EPPR=5.9056;GTI=0;LEN=1;MEANALT=4;MQM=60;MQMR=60;NS=3;NUMALT=1;ODDS=329.921;PAIRED=1;PAIREDR=1;PAO=0;PQA=0;PQR=0;PRO=0;QA=38475;QR=430;RO=12;RPL=590;RPP=6.37627;RPPR=14.5915;RPR=548;RUN=1;SAF=590;SAP=6.37627;SAR=548;SRF=6;SRP=3.0103;SRR=6;TYPE=del	GT:DP:AD:RO:QR:AO:QA:GL	.	.	1:853:0,848:0:0:848:28821:-2592.64,0	.	1:292:0,290:0:0:290:9654:-868.505,0	.	.	.	0:12:12,0:12:430:0:0:0,-39.0385	.
contig_1072_1|arrow	10313	.	T	C	67944.1	.	AB=0;ABP=0;AC=2;AF=0.4;AN=5;AO=2197;CIGAR=1X;DP=2288;DPB=2288;DPRA=37.9483;EPP=6.00015;EPPR=12.0207;GTI=2;LEN=1;MEANALT=2;MQM=60;MQMR=60;NS=5;NUMALT=1;ODDS=187.109;PAIRED=1;PAIREDR=1;PAO=0;PQA=0;PQR=0;PRO=0;QA=77851;QR=3159;RO=87;RPL=1126;RPP=6.00015;RPPR=4.23331;RPR=1071;RUN=1;SAF=1008;SAP=35.3906;SAR=1189;SRF=47;SRP=4.23331;SRR=40;TYPE=snp	GT:DP:AD:RO:QR:AO:QA:GL	0:19:19,0:19:703:0:0:0,-63.6027	1:1835:0,1833:0:0:1833:64952:-5842.68,0	1:366:0,364:0:0:364:12899:-1160.51,0	.	0:67:67,0:67:2419:0:0:0,-217.949	0:1:1,0:1:37:0:0:0,-3.69783	.	.	.	.
contig_1072_1|arrow	15617	.	T	C	56802	.	AB=0;ABP=0;AC=2;AF=0.666667;AN=3;AO=1785;CIGAR=1X;DP=1793;DPB=1793;DPRA=127.571;EPP=8.47122;EPPR=5.80219;GTI=0;LEN=1;MEANALT=1.5;MQM=59.6695;MQMR=60;NS=3;NUMALT=1;ODDS=641.064;PAIRED=1;PAIREDR=1;PAO=0;PQA=0;PQR=0;PRO=0;QA=63936;QR=259;RO=7;RPL=780;RPP=64.5962;RPPR=3.32051;RPR=1005;RUN=1;SAF=1003;SAP=62.4259;SAR=782;SRF=6;SRP=10.7656;SRR=1;TYPE=snp	GT:DP:AD:RO:QR:AO:QA:GL	0:7:7,0:7:259:0:0:0,-23.6661	1:1361:0,1360:0:0:1360:48783:-4355.74,0	1:425:0,425:0:0:425:15153:-1363.36,0	.	.	.	.	.	.	.
contig_1072_1|arrow	22351	.	T	C	47228.4	.	AB=0;ABP=0;AC=2;AF=0.5;AN=4;AO=1576;CIGAR=1X;DP=1590;DPB=1590;DPRA=131.5;EPP=7.02808;EPPR=3.0103;GTI=1;LEN=1;MEANALT=2;MQM=56.9676;MQMR=60;NS=4;NUMALT=1;ODDS=377.682;PAIRED=1;PAIREDR=1;PAO=0;PQA=0;PQR=0;PRO=0;QA=55932;QR=432;RO=12;RPL=713;RPP=34.0117;RPPR=3.73412;RPR=863;RUN=1;SAF=806;SAP=4.79598;SAR=770;SRF=5;SRP=3.73412;SRR=7;TYPE=snp	GT:DP:AD:RO:QR:AO:QA:GL	.	1:1022:0,1021:0:0:1021:36550:-3103.32,0	1:556:0,555:0:0:555:19382:-1665.8,0	.	0:7:7,0:7:247:0:0:0,-22.5708	.	.	.	.	0:5:5,0:5:185:0:0:0,-17.01
contig_1072_1|arrow	25291	.	A	G	34961.9	.	AB=0;ABP=0;AC=2;AF=0.4;AN=5;AO=1127;CIGAR=1X;DP=1144;DPB=1144;DPRA=99.4412;EPP=3.02764;EPPR=13.3567;GTI=2;LEN=1;MEANALT=1;MQM=60;MQMR=60;NS=5;NUMALT=1;ODDS=160.034;PAIRED=1;PAIREDR=1;PAO=0;PQA=0;PQR=0;PRO=0;QA=39542;QR=579;RO=17;RPL=557;RPP=3.33592;RPPR=6.20364;RPR=570;RUN=1;SAF=467;SAP=74.7806;SAR=660;SRF=11;SRP=6.20364;SRR=6;TYPE=snp	GT:DP:AD:RO:QR:AO:QA:GL	.	1:795:0,795:0:0:795:27895:-2509.53,0	1:332:0,332:0:0:332:11647:-1048.01,0	0:6:6,0:6:210:0:0:0,-19.2399	0:9:9,0:9:321:0:0:0,-29.2307	.	.	.	.	0:2:2,0:2:48:0:0:0,-4.55793
contig_1072_1|arrow	54242	.	A	T	2935.08	.	AB=0;ABP=0;AC=2;AF=0.5;AN=4;AO=119;CIGAR=1X;DP=130;DPB=130;DPRA=10.8182;EPP=196.6;EPPR=19.0002;GTI=1;LEN=1;MEANALT=1;MQM=60;MQMR=60;NS=4;NUMALT=1;ODDS=31.1438;PAIRED=1;PAIREDR=1;PAO=0;PQA=0;PQR=0;PRO=0;QA=4319;QR=407;RO=11;RPL=0;RPP=261.416;RPPR=12.6832;RPR=119;RUN=1;SAF=111;SAP=196.6;SAR=8;SRF=8;SRP=7.94546;SRR=3;TYPE=snp	GT:DP:AD:RO:QR:AO:QA:GL	0:10:10,0:10:370:0:0:0,-33.6502	.	1:118:0,118:0:0:118:4282:-385.525,0	0:1:1,0:1:37:0:0:0,-3.69783	.	.	1:1:0,1:0:0:1:37:-3.69783,0	.	.	.
contig_1072_1|arrow	54247	.	TCTT	ACTA	2951.3	.	AB=0;ABP=0;AC=2;AF=0.5;AN=4;AO=119;CIGAR=1X2M1X;DP=130;DPB=130;DPRA=10.8182;EPP=196.6;EPPR=19.0002;GTI=1;LEN=4;MEANALT=1;MQM=60;MQMR=60;NS=4;NUMALT=1;ODDS=31.1438;PAIRED=1;PAIREDR=1;PAO=0;PQA=0;PQR=0;PRO=0;QA=4337;QR=404;RO=11;RPL=0;RPP=261.416;RPPR=12.6832;RPR=119;RUN=1;SAF=111;SAP=196.6;SAR=8;SRF=8;SRP=7.94546;SRR=3;TYPE=complex	GT:DP:AD:RO:QR:AO:QA:GL	0:10:10,0:10:367:0:0:0,-33.3782	.	1:118:0,118:0:0:118:4300:-387.147,0	0:1:1,0:1:37:0:0:0,-3.69783	.	.	1:1:0,1:0:0:1:37:-3.69783,0	.	.	.
contig_1072_1|arrow	78694	.	CATTCTA	CA	35539.8	.	AB=0;ABP=0;AC=2;AF=0.5;AN=4;AO=1263;CIGAR=1M5D1M;DP=1279;DPB=376.857;DPRA=84.2667;EPP=30.7408;EPPR=4.31318;GTI=1;LEN=5;MEANALT=1;MQM=60;MQMR=60;NS=4;NUMALT=1;ODDS=226.149;PAIRED=1;PAIREDR=1;PAO=0;PQA=0;PQR=0;PRO=0;QA=40442;QR=537;RO=15;RPL=829;RPP=271.264;RPPR=6.62942;RPR=434;RUN=1;SAF=564;SAP=34.3445;SAR=699;SRF=7;SRP=3.15506;SRR=8;TYPE=del	GT:DP:AD:RO:QR:AO:QA:GL	0:1:1,0:1:37:0:0:0,-3.69783	1:35:0,35:0:0:35:1157:-104.407,0	1:1229:1,1228:1:37:1228:39285:-3530.57,0	0:14:13,0:13:463:0:0:0,-41.7478	.	.	.	.	.	.
contig_1072_1|arrow	80349	.	G	A	42305	.	AB=0;ABP=0;AC=2;AF=0.4;AN=5;AO=1363;CIGAR=1X;DP=1370;DPB=1370;DPRA=409.5;EPP=32.0456;EPPR=6.91895;GTI=2;LEN=1;MEANALT=2;MQM=59.9134;MQMR=60;NS=5;NUMALT=1;ODDS=275.3;PAIRED=1;PAIREDR=1;PAO=0;PQA=0;PQR=0;PRO=0;QA=48018;QR=185;RO=5;RPL=750;RPP=32.9123;RPPR=6.91895;RPR=613;RUN=1;SAF=389;SAP=548.228;SAR=974;SRF=3;SRP=3.44459;SRR=2;TYPE=snp	GT:DP:AD:RO:QR:AO:QA:GL	0:3:3,0:3:111:0:0:0,-10.3539	1:34:0,34:0:0:34:1234:-111.36,0	1:1331:0,1329:0:0:1329:46784:-4201.96,0	0:1:1,0:1:37:0:0:0,-3.69783	.	.	.	.	0:1:1,0:1:37:0:0:0,-3.69783	.
contig_1072_1|arrow	125473	.	G	T	7436.21	.	AB=0;ABP=0;AC=2;AF=0.5;AN=4;AO=238;CIGAR=1X;DP=242;DPB=242;DPRA=59.5;EPP=3.59423;EPPR=11.6962;GTI=1;LEN=1;MEANALT=1;MQM=60;MQMR=60;NS=4;NUMALT=1;ODDS=57.2825;PAIRED=1;PAIREDR=1;PAO=0;PQA=0;PQR=0;PRO=0;QA=8405;QR=110;RO=4;RPL=134;RPP=11.2218;RPPR=3.0103;RPR=104;RUN=1;SAF=119;SAP=3.0103;SAR=119;SRF=2;SRP=3.0103;SRR=2;TYPE=snp	GT:DP:AD:RO:QR:AO:QA:GL	0:2:2,0:2:48:0:0:0,-4.55793	.	1:237:0,237:0:0:237:8368:-753.051,0	.	.	0:2:2,0:2:62:0:0:0,-5.88781	1:1:0,1:0:0:1:37:-3.69783,0	.	.	.
contig_1072_1|arrow	155030	.	G	A	1685.64	.	AB=0;ABP=0;AC=2;AF=0.666667;AN=3;AO=55;CIGAR=1X;DP=57;DPB=57;DPRA=13.75;EPP=3.36563;EPPR=7.35324;GTI=0;LEN=1;MEANALT=1;MQM=60;MQMR=60;NS=3;NUMALT=1;ODDS=5.71994;PAIRED=1;PAIREDR=1;PAO=0;PQA=0;PQR=0;PRO=0;QA=1965;QR=74;RO=2;RPL=29;RPP=3.36563;RPPR=3.0103;RPR=26;RUN=1;SAF=25;SAP=3.99733;SAR=30;SRF=1;SRP=3.0103;SRR=1;TYPE=snp	GT:DP:AD:RO:QR:AO:QA:GL	.	1:43:0,43:0:0:43:1546:-139.423,0	.	.	.	0:2:2,0:2:74:0:0:0,-7.02588	.	1:12:0,12:0:0:12:419:-38.0392,0	.	.
contig_1072_1|arrow	155043	.	GTTTGA	GTTTTGA	1304.95	.	AB=0;ABP=0;AC=2;AF=0.666667;AN=3;AO=48;CIGAR=1M1I5M;DP=52;DPB=60.1667;DPRA=12.5;EPP=3.73412;EPPR=7.35324;GTI=0;LEN=1;MEANALT=2;MQM=60;MQMR=60;NS=3;NUMALT=1;ODDS=4.67247;PAIRED=1;PAIREDR=1;PAO=0;PQA=0;PQR=0;PRO=0;QA=1542;QR=67;RO=2;RPL=25;RPP=3.19126;RPPR=3.0103;RPR=23;RUN=1;SAF=19;SAP=7.5342;SAR=29;SRF=1;SRP=3.0103;SRR=1;TYPE=ins	GT:DP:AD:RO:QR:AO:QA:GL	.	1:38:0,37:0:0:37:1171:-105.545,0	.	.	.	0:2:2,0:2:67:0:0:0,-6.36304	.	1:12:0,11:0:0:11:371:-33.463,0	.	.
contig_1072_1|arrow	300875	.	G	A	1538.36	.	AB=0;ABP=0;AC=2;AF=0.285714;AN=7;AO=73;CIGAR=1X;DP=871;DPB=871;DPRA=0.228697;EPP=3.75395;EPPR=15.9819;GTI=1;LEN=1;MEANALT=1;MQM=55.1507;MQMR=58.9636;NS=7;NUMALT=1;ODDS=9.95281;PAIRED=1;PAIREDR=1;PAO=0;PQA=0;PQR=0;PRO=0;QA=2627;QR=28511;RO=797;RPL=6;RPP=113.696;RPPR=3.03482;RPR=67;RUN=1;SAF=38;SAP=3.27802;SAR=35;SRF=409;SRP=4.21183;SRR=388;TYPE=snp	GT:DP:AD:RO:QR:AO:QA:GL	.	0:34:34,0:34:1258:0:0:0,-100.529	1:14:0,14:0:0:14:506:-36.0844,0	.	.	0:14:14,0:14:518:0:0:0,-24.1161	0:260:260,0:260:9298:0:0:0,-836.708	1:59:0,59:0:0:59:2121:-181.409,0	0:10:9,0:9:333:0:0:0,-20.2921	0:480:480,0:480:17104:0:0:0,-1538.86
contig_1072_1|arrow	302923	.	T	A	11845.8	.	AB=0;ABP=0;AC=2;AF=0.666667;AN=3;AO=384;CIGAR=1X;DP=556;DPB=556;DPRA=0;EPP=5.74726;EPPR=5.18177;GTI=0;LEN=1;MEANALT=1.33333;MQM=60;MQMR=60;NS=3;NUMALT=1;ODDS=367.95;PAIRED=1;PAIREDR=1;PAO=0;PQA=0;PQR=0;PRO=0;QA=13453;QR=5759;RO=169;RPL=150;RPP=42.9111;RPPR=15.3581;RPR=234;RUN=1;SAF=267;SAP=130.245;SAR=117;SRF=122;SRP=75.2856;SRR=47;TYPE=snp	GT:DP:AD:RO:QR:AO:QA:GL	.	1:33:0,33:0:0:33:1171:-105.686,0	.	.	.	.	1:351:1,350:1:11:350:12271:-1103.03,0	.	.	0:172:168,1:168:5748:1:11:0,-516.277
contig_1077_1|arrow	884	.	G	A	147.808	.	AB=0;ABP=0;AC=2;AF=0.4;AN=5;AO=13;CIGAR=1X;DP=177;DPB=177;DPRA=0.118902;EPP=3.17734;EPPR=4.91696;GTI=0;LEN=1;MEANALT=1;MQM=60;MQMR=60;NS=5;NUMALT=1;ODDS=5.51083;PAIRED=1;PAIREDR=1;PAO=0;PQA=0;PQR=0;PRO=0;QA=481;QR=5802;RO=164;RPL=5;RPP=4.51363;RPPR=4.91696;RPR=8;RUN=1;SAF=12;SAP=23.2217;SAR=1;SRF=60;SRP=28.6443;SRR=104;TYPE=snp	GT:DP:AD:RO:QR:AO:QA:GL	.	.	1:8:0,8:0:0:8:296:-26.9942,0	.	1:5:0,5:0:0:5:185:-17.01,0	0:18:18,0:18:654:0:0:0,-59.1898	.	.	0:36:36,0:36:1268:0:0:0,-114.407	0:110:110,0:110:3880:0:0:0,-349.357
contig_1077_1|arrow	1028	.	T	C	204.245	.	AB=0;ABP=0;AC=2;AF=0.4;AN=5;AO=13;CIGAR=1X;DP=185;DPB=185;DPRA=0.113372;EPP=11.1951;EPPR=14.3727;GTI=1;LEN=1;MEANALT=1;MQM=60;MQMR=58.9709;NS=5;NUMALT=1;ODDS=16.4911;PAIRED=1;PAIREDR=1;PAO=0;PQA=0;PQR=0;PRO=0;QA=481;QR=6302;RO=172;RPL=5;RPP=4.51363;RPPR=6.24226;RPR=8;RUN=1;SAF=2;SAP=16.5402;SAR=11;SRF=99;SRP=11.5447;SRR=73;TYPE=snp	GT:DP:AD:RO:QR:AO:QA:GL	.	.	1:10:0,10:0:0:10:370:-33.6502,0	.	1:3:0,3:0:0:3:111:-10.3539,0	0:11:11,0:11:395:0:0:0,-35.8892	.	.	0:51:51,0:51:1875:0:0:0,-159.284	0:110:110,0:110:4032:0:0:0,-363.035
contig_1078_1|arrow	17699	.	A	T	5226.27	.	AB=0;ABP=0;AC=2;AF=0.5;AN=4;AO=182;CIGAR=1X;DP=452;DPB=452;DPRA=0.674074;EPP=24.0569;EPPR=3.81455;GTI=0;LEN=1;MEANALT=1;MQM=60;MQMR=60;NS=4;NUMALT=1;ODDS=55.3232;PAIRED=1;PAIREDR=1;PAO=0;PQA=0;PQR=0;PRO=0;QA=6389;QR=9706;RO=270;RPL=122;RPP=48.8737;RPPR=7.64277;RPR=60;RUN=1;SAF=12;SAP=300.86;SAR=170;SRF=171;SRP=44.7026;SRR=99;TYPE=snp	GT:DP:AD:RO:QR:AO:QA:GL	.	1:177:0,177:0:0:177:6204:-558.4,0	1:5:0,5:0:0:5:185:-17.01,0	.	.	0:1:1,0:1:37:0:0:0,-3.69783	.	.	0:269:269,0:269:9669:0:0:0,-870.079	.
contig_1078_1|arrow	20464	.	CTA	ATG	12726.4	.	AB=0;ABP=0;AC=2;AF=0.5;AN=4;AO=400;CIGAR=1X1M1X;DP=776;DPB=776;DPRA=1.06933;EPP=53.041;EPPR=10.9376;GTI=0;LEN=3;MEANALT=1.5;MQM=60;MQMR=60;NS=4;NUMALT=1;ODDS=135.297;PAIRED=1;PAIREDR=1;PAO=0;PQA=0;PQR=0;PRO=0;QA=14355;QR=13475;RO=375;RPL=191;RPP=4.76919;RPPR=21.8239;RPR=209;RUN=1;SAF=147;SAP=64.007;SAR=253;SRF=187;SRP=3.01609;SRR=188;TYPE=complex	GT:DP:AD:RO:QR:AO:QA:GL	0:5:5,0:5:185:0:0:0,-17.01	1:398:0,397:0:0:397:14248:-1281.84,0	1:3:0,3:0:0:3:107:-9.98181,0	.	.	.	.	.	0:370:370,0:370:13290:0:0:0,-1195.83	.
contig_1078_1|arrow	20474	.	A	C	13942.4	.	AB=0;ABP=0;AC=2;AF=0.5;AN=4;AO=441;CIGAR=1X;DP=810;DPB=810;DPRA=1.20109;EPP=75.1022;EPPR=9.41879;GTI=0;LEN=1;MEANALT=1;MQM=60;MQMR=60;NS=4;NUMALT=1;ODDS=107.002;PAIRED=1;PAIREDR=1;PAO=0;PQA=0;PQR=0;PRO=0;QA=15801;QR=13491;RO=369;RPL=191;RPP=20.1507;RPPR=7.30028;RPR=250;RUN=1;SAF=155;SAP=87.5106;SAR=286;SRF=176;SRP=4.71099;SRR=193;TYPE=snp	GT:DP:AD:RO:QR:AO:QA:GL	0:4:4,0:4:148:0:0:0,-13.682	1:439:1,438:1:11:438:15690:-1410.56,0	1:3:0,3:0:0:3:111:-10.3539,0	.	.	.	.	.	0:364:364,0:364:13332:0:0:0,-1199.55	.
contig_1078_1|arrow	20522	.	A	G	8713.9	.	AB=0;ABP=0;AC=2;AF=0.5;AN=4;AO=293;CIGAR=1X;DP=641;DPB=641;DPRA=0.841954;EPP=6.27863;EPPR=20.5886;GTI=0;LEN=1;MEANALT=1;MQM=60;MQMR=60;NS=4;NUMALT=1;ODDS=72.2101;PAIRED=1;PAIREDR=1;PAO=0;PQA=0;PQR=0;PRO=0;QA=10005;QR=12113;RO=347;RPL=171;RPP=20.8045;RPPR=3.01656;RPR=122;RUN=1;SAF=69;SAP=181.064;SAR=224;SRF=137;SRP=36.3584;SRR=210;TYPE=snp	GT:DP:AD:RO:QR:AO:QA:GL	0:3:3,0:3:111:0:0:0,-10.3539	1:291:0,291:0:0:291:9957:-895.991,0	1:2:0,2:0:0:2:48:-4.55793,0	.	.	.	.	.	0:345:344,0:344:12002:0:0:0,-1079.83	.
contig_1078_1|arrow	20531	.	C	T	8298.1	.	AB=0;ABP=0;AC=2;AF=0.5;AN=4;AO=278;CIGAR=1X;DP=622;DPB=622;DPRA=0.813411;EPP=22.5379;EPPR=25.0479;GTI=0;LEN=1;MEANALT=1.5;MQM=60;MQMR=60;NS=4;NUMALT=1;ODDS=69.4308;PAIRED=1;PAIREDR=1;PAO=0;PQA=0;PQR=0;PRO=0;QA=9727;QR=12141;RO=343;RPL=209;RPP=156.107;RPPR=4.83991;RPR=69;RUN=1;SAF=63;SAP=183.477;SAR=215;SRF=133;SRP=40.5458;SRR=210;TYPE=snp	GT:DP:AD:RO:QR:AO:QA:GL	0:3:3,0:3:99:0:0:0,-9.23582	1:277:0,276:0:0:276:9653:-868.533,0	1:2:0,2:0:0:2:74:-7.02588,0	.	.	.	.	.	0:340:340,0:340:12042:0:0:0,-1083.53	.
contig_1078_1|arrow	22182	.	TAC	CAT	3136.56	.	AB=0;ABP=0;AC=2;AF=0.5;AN=4;AO=125;CIGAR=1X1M1X;DP=523;DPB=523;DPRA=0.31738;EPP=187.308;EPPR=10.153;GTI=1;LEN=3;MEANALT=1.5;MQM=60;MQMR=60;NS=4;NUMALT=1;ODDS=47.6423;PAIRED=1;PAIREDR=1;PAO=0;PQA=0;PQR=0;PRO=0;QA=4558;QR=14189;RO=394;RPL=125;RPP=274.444;RPPR=5.21484;RPR=0;RUN=1;SAF=11;SAP=187.308;SAR=114;SRF=186;SRP=5.67779;SRR=208;TYPE=complex	GT:DP:AD:RO:QR:AO:QA:GL	0:3:3,0:3:102:0:0:0,-9.51569	1:122:0,121:0:0:121:4410:-396.715,0	.	.	1:4:0,4:0:0:4:148:-13.682,0	.	.	.	0:394:391,0:391:14087:0:0:0,-1267.31	.
contig_1078_1|arrow	22200	.	T	C	2892.25	.	AB=0;ABP=0;AC=2;AF=0.5;AN=4;AO=112;CIGAR=1X;DP=512;DPB=512;DPRA=0.28;EPP=167.112;EPPR=7.89611;GTI=1;LEN=1;MEANALT=1;MQM=60;MQMR=60;NS=4;NUMALT=1;ODDS=76.4488;PAIRED=1;PAIREDR=1;PAO=0;PQA=0;PQR=0;PRO=0;QA=4108;QR=14334;RO=400;RPL=112;RPP=246.215;RPPR=3.03201;RPR=0;RUN=1;SAF=10;SAP=167.112;SAR=102;SRF=194;SRP=3.79203;SRR=206;TYPE=snp	GT:DP:AD:RO:QR:AO:QA:GL	0:1:1,0:1:37:0:0:0,-3.69783	1:111:0,111:0:0:111:4071:-366.545,0	.	.	1:1:0,1:0:0:1:37:-3.69783,0	.	.	.	0:399:399,0:399:14297:0:0:0,-1286.36	.
contig_1081_1|arrow	8139	.	A	G	2438.99	.	AB=0;ABP=0;AC=2;AF=0.5;AN=4;AO=101;CIGAR=1X;DP=130;DPB=130;DPRA=3.48276;EPP=158.346;EPPR=6.67934;GTI=0;LEN=1;MEANALT=1;MQM=60;MQMR=60;NS=4;NUMALT=1;ODDS=42.4026;PAIRED=1;PAIREDR=1;PAO=0;PQA=0;PQR=0;PRO=0;QA=3601;QR=1047;RO=29;RPL=93;RPP=158.346;RPPR=3.08518;RPR=8;RUN=1;SAF=101;SAP=222.329;SAR=0;SRF=22;SRP=19.8579;SRR=7;TYPE=snp	GT:DP:AD:RO:QR:AO:QA:GL	0:8:8,0:8:296:0:0:0,-26.9942	.	.	.	0:21:21,0:21:751:0:0:0,-67.9083	.	1:99:0,99:0:0:99:3527:-317.609,0	1:2:0,2:0:0:2:74:-7.02588,0	.	.
contig_1081_1|arrow	8145	.	A	T	2213.55	.	AB=0;ABP=0;AC=2;AF=0.5;AN=4;AO=101;CIGAR=1X;DP=131;DPB=131;DPRA=3.36667;EPP=222.329;EPPR=10.2485;GTI=0;LEN=1;MEANALT=1;MQM=60;MQMR=60;NS=4;NUMALT=1;ODDS=43.4486;PAIRED=1;PAIREDR=1;PAO=0;PQA=0;PQR=0;PRO=0;QA=3598;QR=1072;RO=30;RPL=101;RPP=222.329;RPPR=4.16842;RPR=0;RUN=1;SAF=101;SAP=222.329;SAR=0;SRF=23;SRP=21.5402;SRR=7;TYPE=snp	GT:DP:AD:RO:QR:AO:QA:GL	0:8:8,0:8:296:0:0:0,-26.9942	.	.	.	0:22:22,0:22:776:0:0:0,-70.1533	.	1:99:0,99:0:0:99:3524:-317.337,0	1:2:0,2:0:0:2:74:-7.02588,0	.	.
contig_1081_1|arrow	8217	.	A	G	1138.56	.	AB=0;ABP=0;AC=2;AF=0.5;AN=4;AO=43;CIGAR=1X;DP=83;DPB=83;DPRA=1.075;EPP=39.8243;EPPR=6.48466;GTI=0;LEN=1;MEANALT=1;MQM=60;MQMR=60;NS=4;NUMALT=1;ODDS=24.0057;PAIRED=1;PAIREDR=1;PAO=0;PQA=0;PQR=0;PRO=0;QA=1541;QR=1442;RO=40;RPL=0;RPP=96.3836;RPPR=10.8276;RPR=43;RUN=1;SAF=8;SAP=39.8243;SAR=35;SRF=28;SRP=16.9077;SRR=12;TYPE=snp	GT:DP:AD:RO:QR:AO:QA:GL	0:9:9,0:9:321:0:0:0,-29.2307	1:1:0,1:0:0:1:37:-3.69783,0	.	.	0:31:31,0:31:1121:0:0:0,-101.193	.	1:42:0,42:0:0:42:1504:-135.641,0	.	.	.
contig_1081_1|arrow	8222	.	T	C	1190.26	.	AB=0;ABP=0;AC=2;AF=0.5;AN=4;AO=45;CIGAR=1X;DP=86;DPB=86;DPRA=1.09756;EPP=43.5927;EPPR=9.41879;GTI=0;LEN=1;MEANALT=1;MQM=60;MQMR=60;NS=4;NUMALT=1;ODDS=25.0675;PAIRED=1;PAIREDR=1;PAO=0;PQA=0;PQR=0;PRO=0;QA=1615;QR=1379;RO=41;RPL=0;RPP=100.727;RPPR=7.30028;RPR=45;RUN=1;SAF=8;SAP=43.5927;SAR=37;SRF=29;SRP=18.3165;SRR=12;TYPE=snp	GT:DP:AD:RO:QR:AO:QA:GL	0:9:9,0:9:283:0:0:0,-25.7723	1:1:0,1:0:0:1:37:-3.69783,0	.	.	0:32:32,0:32:1096:0:0:0,-98.9292	.	1:44:0,44:0:0:44:1578:-142.298,0	.	.	.
contig_1081_1|arrow	8243	.	C	T	1599.12	.	AB=0;ABP=0;AC=2;AF=0.5;AN=4;AO=62;CIGAR=1X;DP=102;DPB=102;DPRA=1.55;EPP=77.1206;EPPR=3.22745;GTI=0;LEN=1;MEANALT=1;MQM=60;MQMR=60;NS=4;NUMALT=1;ODDS=37.7476;PAIRED=1;PAIREDR=1;PAO=0;PQA=0;PQR=0;PRO=0;QA=2225;QR=1430;RO=40;RPL=0;RPP=137.642;RPPR=8.43898;RPR=62;RUN=1;SAF=8;SAP=77.1206;SAR=54;SRF=28;SRP=16.9077;SRR=12;TYPE=snp	GT:DP:AD:RO:QR:AO:QA:GL	0:9:9,0:9:333:0:0:0,-30.3222	1:1:0,1:0:0:1:37:-3.69783,0	.	.	0:31:31,0:31:1097:0:0:0,-99.0287	.	1:61:0,61:0:0:61:2188:-197.17,0	.	.	.
contig_1081_1|arrow	8254	.	CTAAG	TTAAC	1694.31	.	AB=0;ABP=0;AC=2;AF=0.5;AN=4;AO=65;CIGAR=1X3M1X;DP=106;DPB=106;DPRA=1.58537;EPP=83.2212;EPPR=3.0103;GTI=0;LEN=5;MEANALT=1;MQM=60;MQMR=60;NS=4;NUMALT=1;ODDS=39.9033;PAIRED=1;PAIREDR=1;PAO=0;PQA=0;PQR=0;PRO=0;QA=2360;QR=1391;RO=40;RPL=0;RPP=144.156;RPPR=13.6505;RPR=65;RUN=1;SAF=8;SAP=83.2212;SAR=57;SRF=27;SRP=13.6505;SRR=13;TYPE=complex	GT:DP:AD:RO:QR:AO:QA:GL	0:11:11,0:11:372:0:0:0,-33.8022	1:1:0,1:0:0:1:37:-3.69783,0	.	.	0:30:29,0:29:1019:0:0:0,-91.8994	.	1:64:0,64:0:0:64:2323:-209.321,0	.	.	.
contig_1081_1|arrow	8416	.	G	A	790.346	.	AB=0;ABP=0;AC=2;AF=0.4;AN=5;AO=33;CIGAR=1X;DP=85;DPB=85;DPRA=0.951923;EPP=66.2462;EPPR=3.67845;GTI=0;LEN=1;MEANALT=1;MQM=60;MQMR=60;NS=5;NUMALT=1;ODDS=13.7067;PAIRED=1;PAIREDR=1;PAO=0;PQA=0;PQR=0;PRO=0;QA=1209;QR=1860;RO=52;RPL=33;RPP=74.6689;RPPR=11.1951;RPR=0;RUN=1;SAF=1;SAP=66.2462;SAR=32;SRF=23;SRP=4.51363;SRR=29;TYPE=snp	GT:DP:AD:RO:QR:AO:QA:GL	0:10:10,0:10:370:0:0:0,-33.6502	1:1:0,1:0:0:1:37:-3.69783,0	.	.	0:41:41,0:41:1453:0:0:0,-131.05	0:1:1,0:1:37:0:0:0,-3.69783	1:32:0,32:0:0:32:1172:-105.785,0	.	.	.
contig_1081_1|arrow	8421	.	T	C	801.301	.	AB=0;ABP=0;AC=2;AF=0.4;AN=5;AO=33;CIGAR=1X;DP=83;DPB=83;DPRA=0.99;EPP=66.2462;EPPR=3.70517;GTI=0;LEN=1;MEANALT=1;MQM=60;MQMR=60;NS=5;NUMALT=1;ODDS=14.2582;PAIRED=1;PAIREDR=1;PAO=0;PQA=0;PQR=0;PRO=0;QA=1221;QR=1850;RO=50;RPL=33;RPP=74.6689;RPPR=5.78978;RPR=0;RUN=1;SAF=1;SAP=66.2462;SAR=32;SRF=22;SRP=4.57376;SRR=28;TYPE=snp	GT:DP:AD:RO:QR:AO:QA:GL	0:7:7,0:7:259:0:0:0,-23.6661	1:1:0,1:0:0:1:37:-3.69783,0	.	.	0:42:42,0:42:1554:0:0:0,-140.148	0:1:1,0:1:37:0:0:0,-3.69783	1:32:0,32:0:0:32:1184:-106.867,0	.	.	.
contig_1081_1|arrow	8427	.	T	C	722.584	.	AB=0;ABP=0;AC=2;AF=0.4;AN=5;AO=31;CIGAR=1X;DP=77;DPB=77;DPRA=1.01087;EPP=70.3259;EPPR=3.19912;GTI=0;LEN=1;MEANALT=1;MQM=60;MQMR=60;NS=5;NUMALT=1;ODDS=13.9486;PAIRED=1;PAIREDR=1;PAO=0;PQA=0;PQR=0;PRO=0;QA=1147;QR=1678;RO=46;RPL=31;RPP=70.3259;RPPR=4.70971;RPR=0;RUN=1;SAF=0;SAP=70.3259;SAR=31;SRF=20;SRP=4.70971;SRR=26;TYPE=snp	GT:DP:AD:RO:QR:AO:QA:GL	0:7:7,0:7:259:0:0:0,-23.6661	1:1:0,1:0:0:1:37:-3.69783,0	.	.	0:38:38,0:38:1382:0:0:0,-124.673	0:1:1,0:1:37:0:0:0,-3.69783	1:30:0,30:0:0:30:1110:-100.211,0	.	.	.
contig_1081_1|arrow	16754	.	G	T	667.654	.	AB=0;ABP=0;AC=2;AF=0.4;AN=5;AO=28;CIGAR=1X;DP=83;DPB=83;DPRA=0.763636;EPP=55.4358;EPPR=9.68264;GTI=0;LEN=1;MEANALT=1;MQM=60;MQMR=60;NS=5;NUMALT=1;ODDS=16.1212;PAIRED=1;PAIREDR=1;PAO=0;PQA=0;PQR=0;PRO=0;QA=1027;QR=1963;RO=55;RPL=27;RPP=55.4358;RPPR=4.94488;RPR=1;RUN=1;SAF=28;SAP=63.8115;SAR=0;SRF=26;SRP=3.36563;SRR=29;TYPE=snp	GT:DP:AD:RO:QR:AO:QA:GL	0:14:14,0:14:506:0:0:0,-45.8757	1:1:0,1:0:0:1:37:-3.69783,0	.	.	0:33:33,0:33:1185:0:0:0,-106.95	0:8:8,0:8:272:0:0:0,-24.8079	1:27:0,27:0:0:27:990:-89.4154,0	.	.	.
contig_1081_1|arrow	16933	.	TAAAAACAT	TAAAAAAAAT	2867.24	.	AB=0;ABP=0;AC=2;AF=0.4;AN=5;AO=111;CIGAR=6M1X1I2M;DP=148;DPB=160.556;DPRA=4.66667;EPP=101.626;EPPR=3.9754;GTI=1;LEN=10;MEANALT=1.5;MQM=60;MQMR=60;NS=5;NUMALT=1;ODDS=14.3202;PAIRED=1;PAIREDR=1;PAO=0;PQA=0;PQR=0;PRO=0;QA=3906;QR=1299;RO=36;RPL=3;RPP=218.69;RPPR=3.9754;RPR=108;RUN=1;SAF=90;SAP=96.1489;SAR=21;SRF=16;SRP=3.9754;SRR=20;TYPE=complex	GT:DP:AD:RO:QR:AO:QA:GL	0:17:17,0:17:616:0:0:0,-55.7725	1:7:0,7:0:0:7:234:-21.3841,0	.	.	0:17:17,0:17:613:0:0:0,-55.5021	0:2:2,0:2:70:0:0:0,-6.6474	1:105:0,104:0:0:104:3672:-330.28,0	.	.	.
contig_1081_1|arrow	24657	.	TAAAAAAGT	TAAAAAGT	938.263	.	AB=0;ABP=0;AC=2;AF=0.333333;AN=6;AO=35;CIGAR=1M1D7M;DP=55;DPB=51.1111;DPRA=3.5;EPP=6.05036;EPPR=9.95901;GTI=0;LEN=1;MEANALT=1;MQM=60;MQMR=60;NS=6;NUMALT=1;ODDS=2.66891;PAIRED=1;PAIREDR=1;PAO=0;PQA=0;PQR=0;PRO=0;QA=1181;QR=720;RO=20;RPL=17;RPP=3.07234;RPPR=38.1882;RPR=18;RUN=1;SAF=25;SAP=16.9698;SAR=10;SRF=7;SRP=6.91895;SRR=13;TYPE=del	GT:DP:AD:RO:QR:AO:QA:GL	0:4:4,0:4:146:0:0:0,-13.4977	.	.	0:7:7,0:7:255:0:0:0,-23.3019	.	0:1:1,0:1:32:0:0:0,-3.19931	1:33:0,33:0:0:33:1107:-99.9121,0	1:2:0,2:0:0:2:74:-7.02588,0	0:8:8,0:8:287:0:0:0,-26.1754	.
contig_1081_1|arrow	25544	.	A	G	326.855	.	AB=0;ABP=0;AC=2;AF=0.4;AN=5;AO=15;CIGAR=1X;DP=27;DPB=27;DPRA=2.18182;EPP=20.5268;EPPR=3.73412;GTI=0;LEN=1;MEANALT=1;MQM=60;MQMR=60;NS=5;NUMALT=1;ODDS=12.8036;PAIRED=1;PAIREDR=1;PAO=0;PQA=0;PQR=0;PRO=0;QA=543;QR=444;RO=12;RPL=2;RPP=20.5268;RPPR=21.1059;RPR=13;RUN=1;SAF=15;SAP=35.5824;SAR=0;SRF=4;SRP=5.9056;SRR=8;TYPE=snp	GT:DP:AD:RO:QR:AO:QA:GL	0:4:4,0:4:148:0:0:0,-13.682	.	.	0:2:2,0:2:74:0:0:0,-7.02588	.	.	1:15:1,14:1:37:14:506:-42.1779,0	1:1:0,1:0:0:1:37:-3.69783,0	0:5:5,0:5:185:0:0:0,-17.01	.
contig_1081_1|arrow	25563	.	C	T	415.54	.	AB=0;ABP=0;AC=2;AF=0.4;AN=5;AO=17;CIGAR=1X;DP=27;DPB=27;DPRA=2.55;EPP=24.5973;EPPR=3.87889;GTI=0;LEN=1;MEANALT=1;MQM=60;MQMR=60;NS=5;NUMALT=1;ODDS=7.30741;PAIRED=1;PAIREDR=1;PAO=0;PQA=0;PQR=0;PRO=0;QA=629;QR=306;RO=10;RPL=2;RPP=24.5973;RPPR=10.8276;RPR=15;RUN=1;SAF=17;SAP=39.9253;SAR=0;SRF=4;SRP=3.87889;SRR=6;TYPE=snp	GT:DP:AD:RO:QR:AO:QA:GL	0:5:5,0:5:147:0:0:0,-13.5179	.	.	0:2:2,0:2:48:0:0:0,-4.55793	.	.	1:16:0,16:0:0:16:592:-53.6185,0	1:1:0,1:0:0:1:37:-3.69783,0	0:3:3,0:3:111:0:0:0,-10.3539	.
contig_1081_1|arrow	171841	.	G	A	9954.22	.	AB=0;ABP=0;AC=2;AF=0.4;AN=5;AO=330;CIGAR=1X;DP=370;DPB=370;DPRA=12.375;EPP=25.1462;EPPR=6.48466;GTI=1;LEN=1;MEANALT=1;MQM=60;MQMR=60;NS=5;NUMALT=1;ODDS=10.2076;PAIRED=1;PAIREDR=1;PAO=0;PQA=0;PQR=0;PRO=0;QA=11712;QR=1406;RO=40;RPL=190;RPP=19.4608;RPPR=6.48466;RPR=140;RUN=1;SAF=122;SAP=51.6776;SAR=208;SRF=14;SRP=10.8276;SRR=26;TYPE=snp	GT:DP:AD:RO:QR:AO:QA:GL	0:29:29,0:29:999:0:0:0,-90.2069	.	1:306:0,306:0:0:306:10836:-975.047,0	0:9:9,0:9:333:0:0:0,-30.3222	.	0:2:2,0:2:74:0:0:0,-7.02588	.	1:24:0,24:0:0:24:876:-79.1597,0	.	.
contig_1086_1|arrow	16611	.	G	A	154.495	.	AB=0;ABP=0;AC=2;AF=0.5;AN=4;AO=8;CIGAR=1X;DP=35;DPB=35;DPRA=0.296296;EPP=3.0103;EPPR=5.02092;GTI=0;LEN=1;MEANALT=1;MQM=60;MQMR=60;NS=4;NUMALT=1;ODDS=18.2748;PAIRED=1;PAIREDR=1;PAO=0;PQA=0;PQR=0;PRO=0;QA=260;QR=923;RO=27;RPL=4;RPP=3.0103;RPPR=6.95112;RPR=4;RUN=1;SAF=8;SAP=20.3821;SAR=0;SRF=13;SRP=3.09072;SRR=14;TYPE=snp	GT:DP:AD:RO:QR:AO:QA:GL	.	1:4:0,4:0:0:4:148:-13.682,0	.	.	.	.	1:4:0,4:0:0:4:112:-10.3576,0	.	0:24:24,0:24:824:0:0:0,-74.462	0:3:3,0:3:99:0:0:0,-9.23582
contig_1086_1|arrow	27584	.	G	A	2186.67	.	AB=0;ABP=0;AC=2;AF=0.333333;AN=6;AO=72;CIGAR=1X;DP=119;DPB=119;DPRA=3.06383;EPP=8.92153;EPPR=3.42611;GTI=1;LEN=1;MEANALT=1;MQM=60;MQMR=60;NS=6;NUMALT=1;ODDS=5.15511;PAIRED=1;PAIREDR=1;PAO=0;PQA=0;PQR=0;PRO=0;QA=2604;QR=1623;RO=47;RPL=51;RPP=30.1537;RPPR=3.0565;RPR=21;RUN=1;SAF=38;SAP=3.49285;SAR=34;SRF=24;SRP=3.0565;SRR=23;TYPE=snp	GT:DP:AD:RO:QR:AO:QA:GL	0:1:1,0:1:37:0:0:0,-3.69783	.	1:11:0,11:0:0:11:395:-35.8892,0	.	.	0:9:9,0:9:281:0:0:0,-25.5884	1:61:0,61:0:0:61:2209:-199.06,0	.	0:36:36,0:36:1268:0:0:0,-114.407	0:1:1,0:1:37:0:0:0,-3.69783
contig_1086_1|arrow	27882	.	G	A	1599.24	.	AB=0;ABP=0;AC=2;AF=0.333333;AN=6;AO=56;CIGAR=1X;DP=100;DPB=100;DPRA=2.54545;EPP=5.49198;EPPR=3.79993;GTI=1;LEN=1;MEANALT=1;MQM=60;MQMR=60;NS=6;NUMALT=1;ODDS=0.44636;PAIRED=1;PAIREDR=1;PAO=0;PQA=0;PQR=0;PRO=0;QA=2060;QR=1576;RO=44;RPL=25;RPP=4.40625;RPPR=6.16881;RPR=31;RUN=1;SAF=1;SAP=116.082;SAR=55;SRF=10;SRP=31.4368;SRR=34;TYPE=snp	GT:DP:AD:RO:QR:AO:QA:GL	0:3:3,0:3:111:0:0:0,-10.3539	.	1:10:0,10:0:0:10:370:-33.6502,0	.	.	0:6:6,0:6:196:0:0:0,-17.9567	1:46:0,46:0:0:46:1690:-152.379,0	.	0:34:34,0:34:1232:0:0:0,-111.178	0:1:1,0:1:37:0:0:0,-3.69783
contig_1086_1|arrow	28437	.	T	A	495.792	.	AB=0;ABP=0;AC=2;AF=0.333333;AN=6;AO=18;CIGAR=1X;DP=96;DPB=96;DPRA=0.461538;EPP=3.49285;EPPR=4.01252;GTI=0;LEN=1;MEANALT=1;MQM=60;MQMR=60;NS=6;NUMALT=1;ODDS=38.6951;PAIRED=1;PAIREDR=1;PAO=0;PQA=0;PQR=0;PRO=0;QA=654;QR=2836;RO=78;RPL=8;RPP=3.49285;RPPR=3.45573;RPR=10;RUN=1;SAF=14;SAP=15.074;SAR=4;SRF=47;SRP=10.1372;SRR=31;TYPE=snp	GT:DP:AD:RO:QR:AO:QA:GL	0:7:7,0:7:259:0:0:0,-23.6661	.	1:7:0,7:0:0:7:259:-23.6661,0	.	.	0:10:10,0:10:370:0:0:0,-33.6502	1:11:0,11:0:0:11:395:-35.8892,0	.	0:58:58,0:58:2096:0:0:0,-188.893	0:3:3,0:3:111:0:0:0,-10.3539
contig_1086_1|arrow	28712	.	A	G	889.41	.	AB=0;ABP=0;AC=2;AF=0.285714;AN=7;AO=34;CIGAR=1X;DP=152;DPB=152;DPRA=0.720339;EPP=19.3602;EPPR=6.61715;GTI=0;LEN=1;MEANALT=1;MQM=60;MQMR=60;NS=7;NUMALT=1;ODDS=21.4867;PAIRED=1;PAIREDR=1;PAO=0;PQA=0;PQR=0;PRO=0;QA=1209;QR=4268;RO=118;RPL=0;RPP=76.8404;RPPR=10.3712;RPR=34;RUN=1;SAF=25;SAP=19.3602;SAR=9;SRF=61;SRP=3.30474;SRR=57;TYPE=snp	GT:DP:AD:RO:QR:AO:QA:GL	0:2:2,0:2:74:0:0:0,-7.02588	.	1:4:0,4:0:0:4:136:-12.5738,0	.	0:1:1,0:1:37:0:0:0,-3.69783	0:9:9,0:9:333:0:0:0,-30.3222	1:30:0,30:0:0:30:1073:-96.8744,0	.	0:102:102,0:102:3676:0:0:0,-331.014	0:4:4,0:4:148:0:0:0,-13.682
contig_1086_1|arrow	29658	.	C	T	1920.28	.	AB=0;ABP=0;AC=2;AF=0.4;AN=5;AO=65;CIGAR=1X;DP=129;DPB=129;DPRA=1.52344;EPP=12.665;EPPR=4.69922;GTI=0;LEN=1;MEANALT=1;MQM=60;MQMR=60;NS=5;NUMALT=1;ODDS=28.4135;PAIRED=1;PAIREDR=1;PAO=0;PQA=0;PQR=0;PRO=0;QA=2251;QR=2233;RO=63;RPL=28;RPP=5.71629;RPPR=4.69922;RPR=37;RUN=1;SAF=44;SAP=20.6827;SAR=21;SRF=54;SRP=72.8076;SRR=9;TYPE=snp	GT:DP:AD:RO:QR:AO:QA:GL	0:4:4,0:4:136:0:0:0,-12.5738	.	1:5:0,5:0:0:5:159:-14.62,0	.	.	0:8:8,0:8:258:0:0:0,-23.5305	1:60:0,60:0:0:60:2092:-188.523,0	.	0:52:51,0:51:1839:0:0:0,-165.663	.
contig_1086_1|arrow	30508	.	T	G	2379.64	.	AB=0;ABP=0;AC=2;AF=0.4;AN=5;AO=80;CIGAR=1X;DP=250;DPB=250;DPRA=23.1429;EPP=13.8677;EPPR=64.1841;GTI=0;LEN=1;MEANALT=1.33333;MQM=60;MQMR=60;NS=5;NUMALT=1;ODDS=45.5216;PAIRED=1;PAIREDR=1;PAO=0;PQA=0;PQR=0;PRO=0;QA=2812;QR=6055;RO=169;RPL=36;RPP=4.74748;RPPR=6.72365;RPR=44;RUN=1;SAF=48;SAP=9.95901;SAR=32;SRF=91;SRP=5.18177;SRR=78;TYPE=snp	GT:DP:AD:RO:QR:AO:QA:GL	0:6:6,0:6:222:0:0:0,-20.3381	.	1:21:0,21:0:0:21:755:-68.2719,0	.	.	0:1:1,0:1:37:0:0:0,-3.69783	1:55:0,55:0:0:55:1999:-180.171,0	.	0:167:162,4:162:5796:4:58:0,-516.346	.
contig_1086_1|arrow	46268	.	T	C	1317.73	.	AB=0;ABP=0;AC=2;AF=0.5;AN=4;AO=47;CIGAR=1X;DP=137;DPB=137;DPRA=0.539326;EPP=19.6891;EPPR=3.22989;GTI=0;LEN=1;MEANALT=1.5;MQM=60;MQMR=60;NS=4;NUMALT=1;ODDS=10.6067;PAIRED=1;PAIREDR=1;PAO=0;PQA=0;PQR=0;PRO=0;QA=1701;QR=3243;RO=89;RPL=10;RPP=36.6912;RPPR=18.2594;RPR=37;RUN=1;SAF=43;SAP=73.2828;SAR=4;SRF=58;SRP=20.7969;SRR=31;TYPE=snp	GT:DP:AD:RO:QR:AO:QA:GL	.	.	1:2:0,2:0:0:2:74:-7.02588,0	.	.	.	.	1:46:0,45:0:0:45:1627:-146.592,0	0:78:78,0:78:2836:0:0:0,-255.457	0:11:11,0:11:407:0:0:0,-36.9783
contig_1086_1|arrow	46283	.	A	G	1711.46	.	AB=0;ABP=0;AC=2;AF=0.5;AN=4;AO=59;CIGAR=1X;DP=155;DPB=155;DPRA=0.631579;EPP=11.2913;EPPR=5.77607;GTI=0;LEN=1;MEANALT=1.5;MQM=60;MQMR=60;NS=4;NUMALT=1;ODDS=24.6677;PAIRED=1;PAIREDR=1;PAO=0;PQA=0;PQR=0;PRO=0;QA=2111;QR=3379;RO=95;RPL=11;RPP=53.3958;RPPR=5.77607;RPR=48;RUN=1;SAF=48;SAP=53.3958;SAR=11;SRF=60;SRP=17.2963;SRR=35;TYPE=snp	GT:DP:AD:RO:QR:AO:QA:GL	.	.	1:3:0,3:0:0:3:111:-10.3539,0	.	.	.	.	1:57:0,56:0:0:56:2000:-180.144,0	0:84:84,0:84:3008:0:0:0,-270.925	0:11:11,0:11:371:0:0:0,-33.7111
contig_1086_1|arrow	46342	.	G	T	2043.88	.	AB=0;ABP=0;AC=2;AF=0.4;AN=5;AO=66;CIGAR=1X;DP=160;DPB=160;DPRA=1.05319;EPP=28.8048;EPPR=18.6264;GTI=0;LEN=1;MEANALT=1;MQM=60;MQMR=60;NS=5;NUMALT=1;ODDS=19.9985;PAIRED=1;PAIREDR=1;PAO=0;PQA=0;PQR=0;PRO=0;QA=2400;QR=3306;RO=94;RPL=30;RPP=4.19474;RPPR=10.4949;RPR=36;RUN=1;SAF=47;SAP=28.8048;SAR=19;SRF=48;SRP=3.1027;SRR=46;TYPE=snp	GT:DP:AD:RO:QR:AO:QA:GL	0:1:1,0:1:37:0:0:0,-3.69783	.	1:3:0,3:0:0:3:111:-10.3539,0	.	.	.	.	1:63:0,63:0:0:63:2289:-206.257,0	0:87:87,0:87:3047:0:0:0,-274.432	0:6:6,0:6:222:0:0:0,-20.3381
contig_1086_1|arrow	46463	.	A	T	1530.29	.	AB=0;ABP=0;AC=2;AF=0.4;AN=5;AO=54;CIGAR=1X;DP=141;DPB=141;DPRA=0.931034;EPP=22.4731;EPPR=3.23494;GTI=0;LEN=1;MEANALT=1;MQM=60;MQMR=60;NS=5;NUMALT=1;ODDS=15.7224;PAIRED=1;PAIREDR=1;PAO=0;PQA=0;PQR=0;PRO=0;QA=1855;QR=2853;RO=87;RPL=23;RPP=5.5839;RPPR=3.63429;RPR=31;RUN=1;SAF=9;SAP=55.1256;SAR=45;SRF=35;SRP=10.2236;SRR=52;TYPE=snp	GT:DP:AD:RO:QR:AO:QA:GL	0:1:1,0:1:11:0:0:0,-1.09999	.	1:5:0,5:0:0:5:159:-14.62,0	.	.	.	.	1:49:0,49:0:0:49:1696:-152.908,0	0:74:74,0:74:2448:0:0:0,-220.536	0:12:12,0:12:394:0:0:0,-35.7703
contig_1086_1|arrow	76747	.	TTAT	TTATAT	3112.15	.	AB=0;ABP=0;AC=2;AF=0.5;AN=4;AO=106;CIGAR=1M2I3M;DP=110;DPB=163;DPRA=26.5;EPP=12.9253;EPPR=3.0103;GTI=1;LEN=2;MEANALT=1;MQM=60;MQMR=60;NS=4;NUMALT=1;ODDS=8.30273;PAIRED=1;PAIREDR=1;PAO=0;PQA=0;PQR=0;PRO=0;QA=3702;QR=148;RO=4;RPL=27;RPP=58.4033;RPPR=5.18177;RPR=79;RUN=1;SAF=55;SAP=3.33807;SAR=51;SRF=3;SRP=5.18177;SRR=1;TYPE=ins	GT:DP:AD:RO:QR:AO:QA:GL	.	.	.	.	0:1:1,0:1:37:0:0:0,-3.69783	.	1:103:0,103:0:0:103:3591:-323.367,0	1:3:0,3:0:0:3:111:-10.3539,0	0:3:3,0:3:111:0:0:0,-10.3539	.
contig_1086_1|arrow	76764	.	A	G	4054.65	.	AB=0;ABP=0;AC=2;AF=0.5;AN=4;AO=139;CIGAR=1X;DP=145;DPB=145;DPRA=28;EPP=26.7715;EPPR=3.44459;GTI=1;LEN=1;MEANALT=1.5;MQM=60;MQMR=60;NS=4;NUMALT=1;ODDS=6.85527;PAIRED=1;PAIREDR=1;PAO=0;PQA=0;PQR=0;PRO=0;QA=4824;QR=185;RO=5;RPL=36;RPP=73.1379;RPPR=3.44459;RPR=103;RUN=1;SAF=77;SAP=6.52527;SAR=62;SRF=4;SRP=6.91895;SRR=1;TYPE=snp	GT:DP:AD:RO:QR:AO:QA:GL	.	.	.	.	0:1:1,0:1:37:0:0:0,-3.69783	.	1:137:0,136:0:0:136:4713:-424.181,0	1:3:0,3:0:0:3:111:-10.3539,0	0:4:4,0:4:148:0:0:0,-13.682	.
contig_1086_1|arrow	76793	.	T	G	5296.25	.	AB=0;ABP=0;AC=2;AF=0.5;AN=4;AO=179;CIGAR=1X;DP=185;DPB=185;DPRA=29.8333;EPP=16.2211;EPPR=4.45795;GTI=1;LEN=1;MEANALT=1;MQM=60;MQMR=60;NS=4;NUMALT=1;ODDS=9.52299;PAIRED=1;PAIREDR=1;PAO=0;PQA=0;PQR=0;PRO=0;QA=6151;QR=222;RO=6;RPL=86;RPP=3.60473;RPPR=4.45795;RPR=93;RUN=1;SAF=108;SAP=19.6178;SAR=71;SRF=6;SRP=16.0391;SRR=0;TYPE=snp	GT:DP:AD:RO:QR:AO:QA:GL	.	.	.	.	0:1:1,0:1:37:0:0:0,-3.69783	.	1:174:0,174:0:0:174:5978:-538.077,0	1:5:0,5:0:0:5:173:-15.9079,0	0:5:5,0:5:185:0:0:0,-17.01	.
contig_1086_1|arrow	77117	.	A	G	9431.81	.	AB=0;ABP=0;AC=2;AF=0.666667;AN=3;AO=299;CIGAR=1X;DP=304;DPB=304;DPRA=50.1667;EPP=3.36616;EPPR=3.73412;GTI=0;LEN=1;MEANALT=1.5;MQM=60;MQMR=60;NS=3;NUMALT=1;ODDS=91.4031;PAIRED=1;PAIREDR=1;PAO=0;PQA=0;PQR=0;PRO=0;QA=10621;QR=111;RO=3;RPL=154;RPP=3.59856;RPPR=3.73412;RPR=145;RUN=1;SAF=155;SAP=3.88906;SAR=144;SRF=0;SRP=9.52472;SRR=3;TYPE=snp	GT:DP:AD:RO:QR:AO:QA:GL	.	.	.	.	.	.	1:293:0,291:0:0:291:10325:-928.976,0	1:8:0,8:0:0:8:296:-26.9942,0	0:3:3,0:3:111:0:0:0,-10.3539	.
contig_1086_1|arrow	77445	.	G	T	9855.94	.	AB=0;ABP=0;AC=2;AF=0.666667;AN=3;AO=305;CIGAR=1X;DP=307;DPB=307;DPRA=76.25;EPP=14.9783;EPPR=7.35324;GTI=0;LEN=1;MEANALT=1;MQM=60;MQMR=60;NS=3;NUMALT=1;ODDS=107.711;PAIRED=1;PAIREDR=1;PAO=0;PQA=0;PQR=0;PRO=0;QA=11061;QR=62;RO=2;RPL=137;RPP=9.85222;RPPR=7.35324;RPR=168;RUN=1;SAF=148;SAP=3.58699;SAR=157;SRF=2;SRP=7.35324;SRR=0;TYPE=snp	GT:DP:AD:RO:QR:AO:QA:GL	.	.	.	.	0:2:2,0:2:62:0:0:0,-5.88781	.	1:292:0,292:0:0:292:10604:-954.175,0	1:13:0,13:0:0:13:457:-41.4596,0	.	.
contig_1086_1|arrow	77485	.	CTTTTTTAG	CTTTTTAG	8471.54	.	AB=0;ABP=0;AC=2;AF=0.666667;AN=3;AO=302;CIGAR=1M1D7M;DP=309;DPB=275;DPRA=51;EPP=32.4618;EPPR=9.52472;GTI=0;LEN=1;MEANALT=3;MQM=60;MQMR=60;NS=3;NUMALT=1;ODDS=93.6603;PAIRED=1;PAIREDR=1;PAO=0;PQA=0;PQR=0;PRO=0;QA=9586;QR=106;RO=3;RPL=152;RPP=3.03906;RPPR=3.73412;RPR=150;RUN=1;SAF=165;SAP=8.6475;SAR=137;SRF=2;SRP=3.73412;SRR=1;TYPE=del	GT:DP:AD:RO:QR:AO:QA:GL	.	.	.	.	0:3:3,0:3:106:0:0:0,-9.88901	.	1:292:0,288:0:0:288:9106:-819.307,0	1:14:0,14:0:0:14:480:-43.5191,0	.	.
contig_1086_1|arrow	77815	.	A	G	12688.3	.	AB=0;ABP=0;AC=2;AF=0.666667;AN=3;AO=394;CIGAR=1X;DP=395;DPB=395;DPRA=197;EPP=3.80393;EPPR=5.18177;GTI=0;LEN=1;MEANALT=1;MQM=60;MQMR=60;NS=3;NUMALT=1;ODDS=150.44;PAIRED=1;PAIREDR=1;PAO=0;PQA=0;PQR=0;PRO=0;QA=14183;QR=37;RO=1;RPL=185;RPP=6.18484;RPPR=5.18177;RPR=209;RUN=1;SAF=186;SAP=5.67779;SAR=208;SRF=0;SRP=5.18177;SRR=1;TYPE=snp	GT:DP:AD:RO:QR:AO:QA:GL	.	.	.	.	.	.	1:382:0,382:0:0:382:13751:-1237.25,0	1:12:0,12:0:0:12:432:-39.2182,0	0:1:1,0:1:37:0:0:0,-3.69783	.
contig_1086_1|arrow	77847	.	T	C	12734.4	.	AB=0;ABP=0;AC=2;AF=0.666667;AN=3;AO=396;CIGAR=1X;DP=399;DPB=399;DPRA=199;EPP=5.20371;EPPR=5.18177;GTI=0;LEN=1;MEANALT=1.5;MQM=60;MQMR=60;NS=3;NUMALT=1;ODDS=151.246;PAIRED=1;PAIREDR=1;PAO=0;PQA=0;PQR=0;PRO=0;QA=14265;QR=37;RO=1;RPL=234;RPP=31.4368;RPPR=5.18177;RPR=162;RUN=1;SAF=188;SAP=5.20371;SAR=208;SRF=0;SRP=5.18177;SRR=1;TYPE=snp	GT:DP:AD:RO:QR:AO:QA:GL	.	.	.	.	.	.	1:383:0,381:0:0:381:13748:-1236.87,0	1:15:0,15:0:0:15:517:-46.849,0	0:1:1,0:1:37:0:0:0,-3.69783	.
contig_1086_1|arrow	77886	.	G	A	12643.5	.	AB=0;ABP=0;AC=2;AF=0.666667;AN=3;AO=399;CIGAR=1X;DP=401;DPB=401;DPRA=200;EPP=3.93005;EPPR=5.18177;GTI=0;LEN=1;MEANALT=1.5;MQM=60;MQMR=60;NS=3;NUMALT=1;ODDS=152.455;PAIRED=1;PAIREDR=1;PAO=0;PQA=0;PQR=0;PRO=0;QA=14133;QR=37;RO=1;RPL=209;RPP=4.97497;RPPR=5.18177;RPR=190;RUN=1;SAF=189;SAP=5.41035;SAR=210;SRF=0;SRP=5.18177;SRR=1;TYPE=snp	GT:DP:AD:RO:QR:AO:QA:GL	.	.	.	.	.	.	1:388:0,387:0:0:387:13701:-1232.65,0	1:12:0,12:0:0:12:432:-39.2182,0	0:1:1,0:1:37:0:0:0,-3.69783	.
contig_1086_1|arrow	77991	.	G	T	11779.4	.	AB=0;ABP=0;AC=2;AF=1;AN=2;AO=366;CIGAR=1X;DP=367;DPB=367;DPRA=0;EPP=4.52914;EPPR=0;GTI=0;LEN=1;MEANALT=1.5;MQM=60;MQMR=0;NS=2;NUMALT=1;ODDS=322.013;PAIRED=1;PAIREDR=0;PAO=0;PQA=0;PQR=0;PRO=0;QA=13148;QR=0;RO=0;RPL=177;RPP=3.86465;RPPR=0;RPR=189;RUN=1;SAF=164;SAP=11.5775;SAR=202;SRF=0;SRP=0;SRR=0;TYPE=snp	GT:DP:AD:RO:QR:AO:QA:GL	.	.	.	.	.	.	1:358:0,357:0:0:357:12815:-1152.85,0	1:9:0,9:0:0:9:333:-30.3222,0	.	.
contig_1086_1|arrow	78196	.	A	G	5383.99	.	AB=0;ABP=0;AC=2;AF=1;AN=2;AO=185;CIGAR=1X;DP=187;DPB=187;DPRA=0;EPP=3.11594;EPPR=0;GTI=0;LEN=1;MEANALT=2;MQM=60;MQMR=0;NS=2;NUMALT=1;ODDS=155.298;PAIRED=1;PAIREDR=0;PAO=0;PQA=0;PQR=0;PRO=0;QA=6219;QR=0;RO=0;RPL=93;RPP=3.02204;RPPR=0;RPR=92;RUN=1;SAF=33;SAP=169.228;SAR=152;SRF=0;SRP=0;SRR=0;TYPE=snp	GT:DP:AD:RO:QR:AO:QA:GL	.	.	.	.	.	.	1:184:0,182:0:0:182:6108:-549.653,0	1:3:0,3:0:0:3:111:-10.3539,0	.	.
contig_1086_1|arrow	78214	.	TTCAT	TCA	3740.42	.	AB=0;ABP=0;AC=2;AF=1;AN=2;AO=123;CIGAR=1M2D2X;DP=126;DPB=76.4;DPRA=0;EPP=6.98251;EPPR=7.35324;GTI=0;LEN=3;MEANALT=1.5;MQM=60;MQMR=60;NS=2;NUMALT=1;ODDS=105.819;PAIRED=1;PAIREDR=1;PAO=0;PQA=0;PQR=0;PRO=0;QA=4387;QR=63;RO=2;RPL=57;RPP=4.44029;RPPR=7.35324;RPR=66;RUN=1;SAF=20;SAP=124.63;SAR=103;SRF=2;SRP=7.35324;SRR=0;TYPE=complex	GT:DP:AD:RO:QR:AO:QA:GL	.	.	.	.	.	.	1:124:2,121:2:63:121:4313:-382.358,0	1:2:0,2:0:0:2:74:-7.02588,0	.	.
contig_1086_1|arrow	78508	.	C	T	3631.93	.	AB=0;ABP=0;AC=2;AF=0.5;AN=4;AO=118;CIGAR=1X;DP=129;DPB=129;DPRA=10.7273;EPP=3.67278;EPPR=4.78696;GTI=1;LEN=1;MEANALT=1;MQM=60;MQMR=60;NS=4;NUMALT=1;ODDS=33.2149;PAIRED=1;PAIREDR=1;PAO=0;PQA=0;PQR=0;PRO=0;QA=4204;QR=369;RO=11;RPL=47;RPP=13.61;RPPR=4.78696;RPR=71;RUN=1;SAF=65;SAP=5.66023;SAR=53;SRF=11;SRP=26.8965;SRR=0;TYPE=snp	GT:DP:AD:RO:QR:AO:QA:GL	.	.	.	.	0:1:1,0:1:25:0:0:0,-2.49986	.	1:110:0,110:0:0:110:3920:-352.958,0	1:8:0,8:0:0:8:284:-25.901,0	0:10:10,0:10:344:0:0:0,-31.2862	.
contig_1086_1|arrow	78509	.	ATTTGA	ATTGA	161.981	.	AB=0;ABP=0;AC=2;AF=0.5;AN=4;AO=11;CIGAR=1M1D4M;DP=137;DPB=135.167;DPRA=0.0873016;EPP=4.78696;EPPR=3.63072;GTI=1;LEN=1;MEANALT=1;MQM=60;MQMR=60;NS=4;NUMALT=1;ODDS=36.3985;PAIRED=1;PAIREDR=1;PAO=0;PQA=0;PQR=0;PRO=0;QA=357;QR=4464;RO=126;RPL=7;RPP=4.78696;RPPR=20.6578;RPR=4;RUN=1;SAF=11;SAP=26.8965;SAR=0;SRF=69;SRP=5.49198;SRR=57;TYPE=del	GT:DP:AD:RO:QR:AO:QA:GL	.	.	.	.	1:1:0,1:0:0:1:25:-2.49986,0	.	0:118:118,0:118:4192:0:0:0,-377.457	0:8:8,0:8:272:0:0:0,-24.8088	1:10:0,10:0:0:10:332:-30.1961,0	.
contig_1086_1|arrow	78509	.	ATTTGA	ATTGA	161.981	.	AB=0;ABP=0;AC=2;AF=0.5;AN=4;AO=11;CIGAR=1M1D4M;DP=137;DPB=135.167;DPRA=0.0873016;EPP=4.78696;EPPR=3.63072;GTI=1;LEN=1;MEANALT=1;MQM=60;MQMR=60;NS=4;NUMALT=1;ODDS=36.3985;PAIRED=1;PAIREDR=1;PAO=0;PQA=0;PQR=0;PRO=0;QA=357;QR=4464;RO=126;RPL=7;RPP=4.78696;RPPR=20.6578;RPR=4;RUN=1;SAF=11;SAP=26.8965;SAR=0;SRF=69;SRP=5.49198;SRR=57;TYPE=del	GT:DP:AD:RO:QR:AO:QA:GL	.	.	.	.	1:1:0,1:0:0:1:25:-2.49986,0	.	0:118:118,0:118:4192:0:0:0,-377.457	0:8:8,0:8:272:0:0:0,-24.8088	1:10:0,10:0:0:10:332:-30.1961,0	.
contig_1086_1|arrow	78530	.	A	G	4373.73	.	AB=0;ABP=0;AC=2;AF=0.5;AN=4;AO=141;CIGAR=1X;DP=154;DPB=154;DPRA=11.8333;EPP=3.1489;EPPR=3.73412;GTI=1;LEN=1;MEANALT=1.5;MQM=60;MQMR=60;NS=4;NUMALT=1;ODDS=38.1585;PAIRED=1;PAIREDR=1;PAO=0;PQA=0;PQR=0;PRO=0;QA=5093;QR=392;RO=12;RPL=47;RPP=37.03;RPPR=3.73412;RPR=94;RUN=1;SAF=78;SAP=6.47542;SAR=63;SRF=12;SRP=29.068;SRR=0;TYPE=snp	GT:DP:AD:RO:QR:AO:QA:GL	.	.	.	.	0:1:1,0:1:37:0:0:0,-3.69783	.	1:134:0,133:0:0:133:4797:-431.734,0	1:8:0,8:0:0:8:296:-26.9942,0	0:11:11,0:11:355:0:0:0,-32.255	.
contig_1086_1|arrow	78544	.	TCATAATT	CCATAAATT	3086.3	.	AB=0;ABP=0;AC=2;AF=0.5;AN=4;AO=107;CIGAR=1X3M1I4M;DP=122;DPB=135.875;DPRA=7.71429;EPP=8.8753;EPPR=8.59409;GTI=1;LEN=9;MEANALT=1.5;MQM=60;MQMR=60;NS=4;NUMALT=1;ODDS=13.2159;PAIRED=1;PAIREDR=1;PAO=4;PQA=110;PQR=0;PRO=0;QA=3840;QR=501;RO=14;RPL=9;RPP=163.76;RPPR=5.49198;RPR=98;RUN=1;SAF=57;SAP=4.00471;SAR=50;SRF=13;SRP=25.3454;SRR=1;TYPE=complex	GT:DP:AD:RO:QR:AO:QA:GL	.	.	.	.	0:2:2,0:2:70:0:0:0,-6.64712	.	1:100:0,99:0:0:99:3553:-319.717,0	1:8:0,8:0:0:8:287:-26.1759,0	0:12:12,0:12:431:0:0:0,-39.1295	.
contig_1086_1|arrow	78579	.	T	A	5588.6	.	AB=0;ABP=0;AC=2;AF=0.5;AN=4;AO=177;CIGAR=1X;DP=190;DPB=190;DPRA=13.6154;EPP=4.00402;EPPR=7.18621;GTI=1;LEN=1;MEANALT=1;MQM=60;MQMR=60;NS=4;NUMALT=1;ODDS=42.2951;PAIRED=1;PAIREDR=1;PAO=0;PQA=0;PQR=0;PRO=0;QA=6501;QR=469;RO=13;RPL=71;RPP=18.0389;RPPR=3.17734;RPR=106;RUN=1;SAF=96;SAP=5.77065;SAR=81;SRF=10;SRP=11.1951;SRR=3;TYPE=snp	GT:DP:AD:RO:QR:AO:QA:GL	.	.	.	.	0:2:2,0:2:74:0:0:0,-7.02588	.	1:167:0,167:0:0:167:6143:-552.917,0	1:10:0,10:0:0:10:358:-32.5601,0	0:11:11,0:11:395:0:0:0,-35.8892	.
contig_1086_1|arrow	78671	.	CTTATATTTTAT	CTTTATATTTTAT	6150.13	.	AB=0;ABP=0;AC=2;AF=0.5;AN=4;AO=216;CIGAR=1M1I11M;DP=225;DPB=243;DPRA=27.125;EPP=14.6317;EPPR=3.0103;GTI=1;LEN=1;MEANALT=1;MQM=60;MQMR=60;NS=4;NUMALT=1;ODDS=10.6072;PAIRED=1;PAIREDR=1;PAO=0;PQA=0;PQR=0;PRO=0;QA=7356;QR=285;RO=8;RPL=117;RPP=6.26751;RPPR=4.09604;RPR=99;RUN=1;SAF=172;SAP=167.721;SAR=44;SRF=3;SRP=4.09604;SRR=5;TYPE=ins	GT:DP:AD:RO:QR:AO:QA:GL	.	.	.	.	0:1:1,0:1:36:0:0:0,-3.59827	.	1:207:1,206:1:37:206:6998:-626.13,0	1:10:0,10:0:0:10:358:-32.5601,0	0:7:6,0:6:212:0:0:0,-19.1686	.
contig_1086_1|arrow	78693	.	A	T	7452	.	AB=0;ABP=0;AC=2;AF=0.666667;AN=3;AO=245;CIGAR=1X;DP=255;DPB=255;DPRA=13.6667;EPP=3.23188;EPPR=10.8276;GTI=0;LEN=1;MEANALT=1;MQM=60;MQMR=60;NS=3;NUMALT=1;ODDS=18.4721;PAIRED=1;PAIREDR=1;PAO=0;PQA=0;PQR=0;PRO=0;QA=8856;QR=344;RO=10;RPL=129;RPP=4.50817;RPPR=3.87889;RPR=116;RUN=1;SAF=195;SAP=189.358;SAR=50;SRF=2;SRP=10.8276;SRR=8;TYPE=snp	GT:DP:AD:RO:QR:AO:QA:GL	.	.	.	.	.	.	1:238:1,237:1:37:237:8560:-766.628,0	1:8:0,8:0:0:8:296:-26.9942,0	0:9:9,0:9:307:0:0:0,-27.9553	.
contig_1086_1|arrow	78862	.	ACAGAACT	ACAGCAGAGCT	9752.27	.	AB=0;ABP=0;AC=2;AF=0.5;AN=4;AO=337;CIGAR=4M1X1M3I2M;DP=362;DPB=489.5;DPRA=15.4545;EPP=5.8519;EPPR=3.40511;GTI=1;LEN=11;MEANALT=1.5;MQM=60;MQMR=60;NS=4;NUMALT=1;ODDS=85.7522;PAIRED=1;PAIREDR=1;PAO=0;PQA=0;PQR=0;PRO=0;QA=11251;QR=793;RO=22;RPL=192;RPP=17.2441;RPPR=9.32731;RPR=145;RUN=1;SAF=156;SAP=7.03751;SAR=181;SRF=15;SRP=9.32731;SRR=7;TYPE=complex	GT:DP:AD:RO:QR:AO:QA:GL	.	.	.	.	0:2:2,0:2:72:0:0:0,-6.83664	.	1:320:0,317:0:0:317:10561:-950.23,0	1:20:0,20:0:0:20:690:-62.4114,0	0:20:20,0:20:721:0:0:0,-65.2174	.
contig_1086_1|arrow	78862	.	ACAGAACT	ACAGCAGAGCT	9752.27	.	AB=0;ABP=0;AC=2;AF=0.5;AN=4;AO=337;CIGAR=4M1X1M3I2M;DP=362;DPB=489.5;DPRA=15.4545;EPP=5.8519;EPPR=3.40511;GTI=1;LEN=11;MEANALT=1.5;MQM=60;MQMR=60;NS=4;NUMALT=1;ODDS=85.7522;PAIRED=1;PAIREDR=1;PAO=0;PQA=0;PQR=0;PRO=0;QA=11251;QR=793;RO=22;RPL=192;RPP=17.2441;RPPR=9.32731;RPR=145;RUN=1;SAF=156;SAP=7.03751;SAR=181;SRF=15;SRP=9.32731;SRR=7;TYPE=complex	GT:DP:AD:RO:QR:AO:QA:GL	.	.	.	.	0:2:2,0:2:72:0:0:0,-6.83664	.	1:320:0,317:0:0:317:10561:-950.23,0	1:20:0,20:0:0:20:690:-62.4114,0	0:20:20,0:20:721:0:0:0,-65.2174	.
contig_1086_1|arrow	79021	.	C	A	6979.56	.	AB=0;ABP=0;AC=2;AF=0.5;AN=4;AO=242;CIGAR=1X;DP=256;DPB=256;DPRA=17.2857;EPP=3.04619;EPPR=3.63072;GTI=1;LEN=1;MEANALT=1;MQM=60;MQMR=60;NS=4;NUMALT=1;ODDS=49.5315;PAIRED=1;PAIREDR=1;PAO=0;PQA=0;PQR=0;PRO=0;QA=8444;QR=518;RO=14;RPL=119;RPP=3.15387;RPPR=5.49198;RPR=123;RUN=1;SAF=27;SAP=320.153;SAR=215;SRF=3;SRP=12.937;SRR=11;TYPE=snp	GT:DP:AD:RO:QR:AO:QA:GL	.	.	.	.	0:1:1,0:1:37:0:0:0,-3.69783	.	1:225:0,225:0:0:225:7839:-705.474,0	1:17:0,17:0:0:17:605:-54.7761,0	0:13:13,0:13:481:0:0:0,-43.6344	.
contig_1086_1|arrow	79378	.	G	T	5747.83	.	AB=0;ABP=0;AC=2;AF=0.666667;AN=3;AO=189;CIGAR=1X;DP=217;DPB=217;DPRA=0;EPP=4.95199;EPPR=5.80219;GTI=0;LEN=1;MEANALT=1;MQM=60;MQMR=60;NS=3;NUMALT=1;ODDS=151.782;PAIRED=1;PAIREDR=1;PAO=0;PQA=0;PQR=0;PRO=0;QA=6832;QR=948;RO=28;RPL=89;RPP=4.4005;RPPR=5.80219;RPR=100;RUN=1;SAF=158;SAP=188.321;SAR=31;SRF=16;SRP=4.25114;SRR=12;TYPE=snp	GT:DP:AD:RO:QR:AO:QA:GL	.	.	.	.	.	.	1:174:0,174:0:0:174:6301:-567.13,0	1:13:0,13:0:0:13:481:-43.6344,0	0:30:28,2:28:948:2:50:0,-80.8633	.
contig_1086_1|arrow	80477	.	A	G	3881.53	.	AB=0;ABP=0;AC=2;AF=0.666667;AN=3;AO=136;CIGAR=1X;DP=194;DPB=194;DPRA=1.17241;EPP=85.7817;EPPR=4.35811;GTI=0;LEN=1;MEANALT=1;MQM=60;MQMR=60;NS=3;NUMALT=1;ODDS=122.364;PAIRED=1;PAIREDR=1;PAO=0;PQA=0;PQR=0;PRO=0;QA=4906;QR=2108;RO=58;RPL=128;RPP=232.931;RPPR=12.5947;RPR=8;RUN=1;SAF=26;SAP=115.671;SAR=110;SRF=43;SRP=32.3626;SRR=15;TYPE=snp	GT:DP:AD:RO:QR:AO:QA:GL	.	.	.	.	.	.	1:124:0,124:0:0:124:4462:-401.711,0	1:12:0,12:0:0:12:444:-40.3063,0	0:58:58,0:58:2108:0:0:0,-189.974	.
contig_1086_1|arrow	81096	.	G	A	9079.01	.	AB=0;ABP=0;AC=2;AF=0.666667;AN=3;AO=289;CIGAR=1X;DP=413;DPB=413;DPRA=1.16532;EPP=4.28012;EPPR=4.76149;GTI=0;LEN=1;MEANALT=1;MQM=60;MQMR=60;NS=3;NUMALT=1;ODDS=203.14;PAIRED=1;PAIREDR=1;PAO=0;PQA=0;PQR=0;PRO=0;QA=10397;QR=4436;RO=124;RPL=138;RPP=4.28012;RPPR=3.08035;RPR=151;RUN=1;SAF=226;SAP=202.643;SAR=63;SRF=60;SRP=3.29049;SRR=64;TYPE=snp	GT:DP:AD:RO:QR:AO:QA:GL	.	.	.	.	.	.	1:276:0,276:0:0:276:9916:-892.297,0	1:13:0,13:0:0:13:481:-43.6344,0	0:124:124,0:124:4436:0:0:0,-399.37	.
contig_1086_1|arrow	81469	.	T	A	9457.53	.	AB=0;ABP=0;AC=2;AF=0.666667;AN=3;AO=304;CIGAR=1X;DP=445;DPB=445;DPRA=1.07801;EPP=22.325;EPPR=10.5174;GTI=0;LEN=1;MEANALT=1;MQM=60;MQMR=60;NS=3;NUMALT=1;ODDS=180.83;PAIRED=1;PAIREDR=1;PAO=0;PQA=0;PQR=0;PRO=0;QA=10752;QR=5056;RO=140;RPL=179;RPP=23.8393;RPPR=3.25847;RPR=125;RUN=1;SAF=89;SAP=116.413;SAR=215;SRF=85;SRP=16.9698;SRR=55;TYPE=snp	GT:DP:AD:RO:QR:AO:QA:GL	.	.	.	.	.	.	1:294:0,294:0:0:294:10406:-936.375,0	1:10:0,10:0:0:10:346:-31.4699,0	0:141:140,0:140:5056:0:0:0,-454.773	.
contig_1086_1|arrow	81519	.	A	G	7387.44	.	AB=0;ABP=0;AC=2;AF=0.666667;AN=3;AO=233;CIGAR=1X;DP=378;DPB=378;DPRA=0.803448;EPP=5.70367;EPPR=3.74411;GTI=0;LEN=1;MEANALT=1;MQM=60;MQMR=60;NS=3;NUMALT=1;ODDS=130.735;PAIRED=1;PAIREDR=1;PAO=0;PQA=0;PQR=0;PRO=0;QA=8433;QR=5167;RO=145;RPL=127;RPP=7.12025;RPPR=3.38469;RPR=106;RUN=1;SAF=59;SAP=126.262;SAR=174;SRF=86;SRP=13.9276;SRR=59;TYPE=snp	GT:DP:AD:RO:QR:AO:QA:GL	.	.	.	.	.	.	1:222:0,222:0:0:222:8052:-724.63,0	1:11:0,11:0:0:11:381:-34.6166,0	0:145:145,0:145:5167:0:0:0,-465.127	.
contig_1086_1|arrow	82333	.	CAAAAAAAACTC	CAAAAAAAAACTC	8931.16	.	AB=0;ABP=0;AC=2;AF=0.666667;AN=3;AO=306;CIGAR=1M1I11M;DP=431;DPB=457.667;DPRA=0;EPP=16.7488;EPPR=3.95191;GTI=0;LEN=1;MEANALT=3;MQM=60;MQMR=60;NS=3;NUMALT=1;ODDS=162.124;PAIRED=1;PAIREDR=1;PAO=0;PQA=0;PQR=0;PRO=0;QA=10298;QR=4049;RO=113;RPL=142;RPP=6.44492;RPPR=15.0207;RPR=164;RUN=1;SAF=235;SAP=193.873;SAR=71;SRF=56;SRP=3.02952;SRR=57;TYPE=ins	GT:DP:AD:RO:QR:AO:QA:GL	.	.	.	.	.	.	1:309:0,300:0:0:300:10100:-908.588,0	1:6:0,5:0:0:5:161:-14.6604,0	0:116:113,1:113:4049:1:37:0,-361.059	.
contig_1086_1|arrow	82351	.	C	T	11532.1	.	AB=0;ABP=0;AC=2;AF=0.666667;AN=3;AO=371;CIGAR=1X;DP=498;DPB=498;DPRA=1.46063;EPP=13.8325;EPPR=7.95168;GTI=0;LEN=1;MEANALT=1;MQM=60;MQMR=60;NS=3;NUMALT=1;ODDS=217.264;PAIRED=1;PAIREDR=1;PAO=0;PQA=0;PQR=0;PRO=0;QA=13177;QR=4407;RO=127;RPL=174;RPP=6.10655;RPPR=3.84811;RPR=197;RUN=1;SAF=280;SAP=212.086;SAR=91;SRF=64;SRP=3.0274;SRR=63;TYPE=snp	GT:DP:AD:RO:QR:AO:QA:GL	.	.	.	.	.	.	1:364:0,364:0:0:364:12918:-1162.32,0	1:7:0,7:0:0:7:259:-23.6661,0	0:127:127,0:127:4407:0:0:0,-396.757	.
contig_1086_1|arrow	82405	.	A	C	12408.2	.	AB=0;ABP=0;AC=2;AF=0.666667;AN=3;AO=395;CIGAR=1X;DP=520;DPB=520;DPRA=1.61382;EPP=14.1425;EPPR=3.02767;GTI=0;LEN=1;MEANALT=1;MQM=60;MQMR=60;NS=3;NUMALT=1;ODDS=227.753;PAIRED=1;PAIREDR=1;PAO=0;PQA=0;PQR=0;PRO=0;QA=14013;QR=4435;RO=125;RPL=176;RPP=13.175;RPPR=24.2907;RPR=219;RUN=1;SAF=245;SAP=52.6243;SAR=150;SRF=65;SRP=3.44459;SRR=60;TYPE=snp	GT:DP:AD:RO:QR:AO:QA:GL	.	.	.	.	.	.	1:391:2,389:2:22:389:13803:-1239.85,0	1:6:0,6:0:0:6:210:-19.2399,0	0:123:123,0:123:4413:0:0:0,-397.303	.
contig_1086_1|arrow	82590	.	A	G	16101.1	.	AB=0;ABP=0;AC=2;AF=0.666667;AN=3;AO=500;CIGAR=1X;DP=644;DPB=644;DPRA=1.73611;EPP=8.63876;EPPR=4.51827;GTI=0;LEN=1;MEANALT=1;MQM=60;MQMR=60;NS=3;NUMALT=1;ODDS=267.844;PAIRED=1;PAIREDR=1;PAO=0;PQA=0;PQR=0;PRO=0;QA=18083;QR=5216;RO=144;RPL=265;RPP=6.91895;RPPR=10.3089;RPR=235;RUN=1;SAF=221;SAP=17.62;SAR=279;SRF=72;SRP=3.0103;SRR=72;TYPE=snp	GT:DP:AD:RO:QR:AO:QA:GL	.	.	.	.	.	.	1:497:0,497:0:0:497:17972:-1616.92,0	1:3:0,3:0:0:3:111:-10.3539,0	0:144:144,0:144:5216:0:0:0,-469.534	.
contig_1091_1|arrow	34382	.	A	G	101.181	.	AB=0;ABP=0;AC=2;AF=0.4;AN=5;AO=29;CIGAR=1X;DP=1047;DPB=1047;DPRA=0.0427308;EPP=19.8579;EPPR=6.77305;GTI=1;LEN=1;MEANALT=1;MQM=55.931;MQMR=58.667;NS=5;NUMALT=1;ODDS=23.2979;PAIRED=1;PAIREDR=1;PAO=0;PQA=0;PQR=0;PRO=0;QA=1047;QR=36192;RO=1018;RPL=10;RPP=9.07545;RPPR=14.0682;RPR=19;RUN=1;SAF=14;SAP=3.08518;SAR=15;SRF=447;SRP=35.8085;SRR=571;TYPE=snp	GT:DP:AD:RO:QR:AO:QA:GL	0:18:18,0:18:588:0:0:0,-53.2172	.	1:2:0,2:0:0:2:74:-7.02588,0	0:961:961,0:961:34211:0:0:0,-3011.93	.	.	1:27:0,27:0:0:27:973:-81.3766,0	.	0:39:39,0:39:1393:0:0:0,-122.409	.
contig_1091_1|arrow	38879	.	C	T	1614.6	.	AB=0;ABP=0;AC=2;AF=0.285714;AN=7;AO=61;CIGAR=1X;DP=465;DPB=465;DPRA=0.377475;EPP=13.2981;EPPR=4.06379;GTI=0;LEN=1;MEANALT=1;MQM=56.1311;MQMR=51.5297;NS=7;NUMALT=1;ODDS=14.2596;PAIRED=1;PAIREDR=1;PAO=0;PQA=0;PQR=0;PRO=0;QA=2183;QR=14300;RO=404;RPL=32;RPP=3.33068;RPPR=6.64375;RPR=29;RUN=1;SAF=28;SAP=3.90025;SAR=33;SRF=204;SRP=3.0963;SRR=200;TYPE=snp	GT:DP:AD:RO:QR:AO:QA:GL	.	0:24:24,0:24:876:0:0:0,-18.4345	1:7:0,7:0:0:7:259:-20.3766,0	0:347:347,0:347:12267:0:0:0,-1008.76	0:7:7,0:7:207:0:0:0,-0.62373	0:1:1,0:1:37:0:0:0,-0.0999776	1:54:0,54:0:0:54:1924:-163.686,0	.	0:25:25,0:25:913:0:0:0,-79.2355	.
contig_1091_1|arrow	42767	.	T	C	1998.15	.	AB=0;ABP=0;AC=2;AF=0.666667;AN=3;AO=64;CIGAR=1X;DP=68;DPB=68;DPRA=8;EPP=4.23175;EPPR=5.18177;GTI=0;LEN=1;MEANALT=1;MQM=60;MQMR=60;NS=3;NUMALT=1;ODDS=4.67067;PAIRED=1;PAIREDR=1;PAO=0;PQA=0;PQR=0;PRO=0;QA=2344;QR=136;RO=4;RPL=31;RPP=3.14602;RPPR=5.18177;RPR=33;RUN=1;SAF=26;SAP=7.89611;SAR=38;SRF=0;SRP=11.6962;SRR=4;TYPE=snp	GT:DP:AD:RO:QR:AO:QA:GL	.	.	1:5:0,5:0:0:5:185:-17.01,0	.	.	.	1:59:0,59:0:0:59:2159:-194.564,0	.	0:4:4,0:4:136:0:0:0,-12.5738	.
contig_1091_1|arrow	86536	.	C	T	212.338	.	AB=0;ABP=0;AC=2;AF=0.4;AN=5;AO=10;CIGAR=1X;DP=46;DPB=46;DPRA=0.416667;EPP=6.48466;EPPR=3.25157;GTI=0;LEN=1;MEANALT=1;MQM=60;MQMR=60;NS=5;NUMALT=1;ODDS=9.3713;PAIRED=1;PAIREDR=1;PAO=0;PQA=0;PQR=0;PRO=0;QA=325;QR=1320;RO=36;RPL=1;RPP=16.9077;RPPR=5.18177;RPR=9;RUN=1;SAF=4;SAP=3.87889;SAR=6;SRF=18;SRP=3.0103;SRR=18;TYPE=snp	GT:DP:AD:RO:QR:AO:QA:GL	0:1:1,0:1:37:0:0:0,-3.69783	.	1:7:0,7:0:0:7:252:-23.0277,0	0:20:20,0:20:728:0:0:0,-65.8465	.	.	1:3:0,3:0:0:3:73:-6.81117,0	.	0:15:15,0:15:555:0:0:0,-50.2905	.
contig_1091_1|arrow	107834	.	C	T	2566.86	.	AB=0;ABP=0;AC=2;AF=0.666667;AN=3;AO=82;CIGAR=1X;DP=90;DPB=90;DPRA=5.92857;EPP=3.0103;EPPR=3.32051;GTI=0;LEN=1;MEANALT=1.5;MQM=60;MQMR=60;NS=3;NUMALT=1;ODDS=24.3358;PAIRED=1;PAIREDR=1;PAO=0;PQA=0;PQR=0;PRO=0;QA=2982;QR=233;RO=7;RPL=42;RPP=3.11623;RPPR=5.80219;RPR=40;RUN=1;SAF=37;SAP=4.70511;SAR=45;SRF=3;SRP=3.32051;SRR=4;TYPE=snp	GT:DP:AD:RO:QR:AO:QA:GL	1:3:0,3:0:0:3:111:-10.3539,0	.	0:7:7,0:7:233:0:0:0,-21.2909	.	.	.	.	.	1:80:0,79:0:0:79:2871:-258.49,0	.
contig_1091_1|arrow	108533	.	C	T	145.97	.	AB=0;ABP=0;AC=2;AF=0.666667;AN=3;AO=8;CIGAR=1X;DP=69;DPB=69;DPRA=0.0655738;EPP=3.0103;EPPR=8.22183;GTI=1;LEN=1;MEANALT=1;MQM=60;MQMR=60;NS=3;NUMALT=1;ODDS=25.3245;PAIRED=1;PAIREDR=1;PAO=0;PQA=0;PQR=0;PRO=0;QA=296;QR=2054;RO=60;RPL=5;RPP=4.09604;RPPR=17.4868;RPR=3;RUN=1;SAF=1;SAP=12.7819;SAR=7;SRF=36;SRP=8.22183;SRR=24;TYPE=snp	GT:DP:AD:RO:QR:AO:QA:GL	.	1:1:0,1:0:0:1:37:-3.69783,0	1:7:0,7:0:0:7:259:-23.6661,0	.	.	.	.	.	0:61:60,0:60:2054:0:0:0,-184.986	.
contig_1091_1|arrow	110506	.	G	A	1328.97	.	AB=0;ABP=0;AC=2;AF=0.666667;AN=3;AO=45;CIGAR=1X;DP=48;DPB=48;DPRA=7.5;EPP=13.8677;EPPR=3.73412;GTI=0;LEN=1;MEANALT=1;MQM=60;MQMR=60;NS=3;NUMALT=1;ODDS=0.430717;PAIRED=1;PAIREDR=1;PAO=0;PQA=0;PQR=0;PRO=0;QA=1605;QR=85;RO=3;RPL=29;RPP=11.1654;RPPR=3.73412;RPR=16;RUN=1;SAF=13;SAP=20.4303;SAR=32;SRF=3;SRP=9.52472;SRR=0;TYPE=snp	GT:DP:AD:RO:QR:AO:QA:GL	.	.	1:10:0,10:0:0:10:370:-33.6502,0	.	1:35:0,35:0:0:35:1235:-111.443,0	.	.	.	0:3:3,0:3:85:0:0:0,-7.92928	.
contig_1091_1|arrow	110636	.	T	C	285.279	.	AB=0;ABP=0;AC=2;AF=0.5;AN=4;AO=11;CIGAR=1X;DP=26;DPB=26;DPRA=0.733333;EPP=4.78696;EPPR=3.15506;GTI=0;LEN=1;MEANALT=1;MQM=60;MQMR=60;NS=4;NUMALT=1;ODDS=21.6638;PAIRED=1;PAIREDR=1;PAO=0;PQA=0;PQR=0;PRO=0;QA=395;QR=555;RO=15;RPL=11;RPP=26.8965;RPPR=4.31318;RPR=0;RUN=1;SAF=7;SAP=4.78696;SAR=4;SRF=8;SRP=3.15506;SRR=7;TYPE=snp	GT:DP:AD:RO:QR:AO:QA:GL	.	.	1:3:0,3:0:0:3:111:-10.3539,0	0:2:2,0:2:74:0:0:0,-7.02588	1:8:0,8:0:0:8:284:-25.901,0	.	.	.	0:13:13,0:13:481:0:0:0,-43.6344	.
contig_1091_1|arrow	110769	.	C	T	651.267	.	AB=0;ABP=0;AC=2;AF=0.5;AN=4;AO=24;CIGAR=1X;DP=49;DPB=49;DPRA=0.96;EPP=3.37221;EPPR=10.0459;GTI=0;LEN=1;MEANALT=1;MQM=60;MQMR=60;NS=4;NUMALT=1;ODDS=37.1545;PAIRED=1;PAIREDR=1;PAO=0;PQA=0;PQR=0;PRO=0;QA=802;QR=901;RO=25;RPL=4;RPP=26.1727;RPPR=3.09716;RPR=20;RUN=1;SAF=11;SAP=3.37221;SAR=13;SRF=17;SRP=10.0459;SRR=8;TYPE=snp	GT:DP:AD:RO:QR:AO:QA:GL	.	.	1:5:0,5:0:0:5:173:-15.9079,0	0:4:4,0:4:136:0:0:0,-12.5738	1:19:0,19:0:0:19:629:-56.913,0	.	.	.	0:21:21,0:21:765:0:0:0,-69.1749	.
contig_1092_1|arrow	2623	.	TCA	TCCA	599.888	.	AB=0;ABP=0;AC=2;AF=0.666667;AN=3;AO=24;CIGAR=1M1I2M;DP=36;DPB=44.3333;DPRA=1.13636;EPP=6.26751;EPPR=26.8965;GTI=0;LEN=1;MEANALT=1.5;MQM=60;MQMR=60;NS=3;NUMALT=1;ODDS=43.9289;PAIRED=1;PAIREDR=1;PAO=0;PQA=0;PQR=0;PRO=0;QA=712;QR=326;RO=11;RPL=10;RPP=4.45795;RPPR=7.94546;RPR=14;RUN=1;SAF=11;SAP=3.37221;SAR=13;SRF=8;SRP=7.94546;SRR=3;TYPE=ins	GT:DP:AD:RO:QR:AO:QA:GL	1:5:0,5:0:0:5:185:-17.01,0	.	.	.	.	1:20:0,19:0:0:19:527:-47.5706,0	0:11:11,0:11:326:0:0:0,-29.6278	.	.	.
contig_1092_1|arrow	21115	.	G	A	302.847	.	AB=0;ABP=0;AC=2;AF=0.666667;AN=3;AO=16;CIGAR=1X;DP=57;DPB=57;DPRA=0.195122;EPP=29.6108;EPPR=4.33437;GTI=0;LEN=1;MEANALT=1;MQM=60;MQMR=60;NS=3;NUMALT=1;ODDS=7.41844;PAIRED=1;PAIREDR=1;PAO=0;PQA=0;PQR=0;PRO=0;QA=568;QR=1505;RO=41;RPL=0;RPP=37.7539;RPPR=7.30028;RPR=16;RUN=1;SAF=15;SAP=29.6108;SAR=1;SRF=21;SRP=3.06326;SRR=20;TYPE=snp	GT:DP:AD:RO:QR:AO:QA:GL	.	.	.	.	.	1:12:0,12:0:0:12:420:-38.13,0	.	.	1:4:0,4:0:0:4:148:-13.682,0	0:41:41,0:41:1505:0:0:0,-135.739
contig_1092_1|arrow	21139	.	T	C	517.465	.	AB=0;ABP=0;AC=2;AF=0.5;AN=4;AO=18;CIGAR=1X;DP=58;DPB=58;DPRA=0.45;EPP=3.49285;EPPR=10.8276;GTI=0;LEN=1;MEANALT=1;MQM=60;MQMR=60;NS=4;NUMALT=1;ODDS=26.4324;PAIRED=1;PAIREDR=1;PAO=0;PQA=0;PQR=0;PRO=0;QA=666;QR=1468;RO=40;RPL=7;RPP=4.9405;RPPR=3.0103;RPR=11;RUN=1;SAF=15;SAP=20.3821;SAR=3;SRF=22;SRP=3.87889;SRR=18;TYPE=snp	GT:DP:AD:RO:QR:AO:QA:GL	0:1:1,0:1:37:0:0:0,-3.69783	.	.	.	.	1:14:0,14:0:0:14:518:-46.9624,0	.	.	1:4:0,4:0:0:4:148:-13.682,0	0:39:39,0:39:1431:0:0:0,-129.082
contig_1092_1|arrow	21186	.	T	C	575.988	.	AB=0;ABP=0;AC=2;AF=0.5;AN=4;AO=21;CIGAR=1X;DP=53;DPB=53;DPRA=0.65625;EPP=40.3389;EPPR=4.09604;GTI=0;LEN=1;MEANALT=1;MQM=60;MQMR=60;NS=4;NUMALT=1;ODDS=23.5474;PAIRED=1;PAIREDR=1;PAO=0;PQA=0;PQR=0;PRO=0;QA=765;QR=1172;RO=32;RPL=16;RPP=15.5221;RPPR=24.9965;RPR=5;RUN=1;SAF=15;SAP=11.386;SAR=6;SRF=17;SRP=3.28173;SRR=15;TYPE=snp	GT:DP:AD:RO:QR:AO:QA:GL	0:1:1,0:1:37:0:0:0,-3.69783	.	.	.	.	1:14:0,14:0:0:14:506:-45.8757,0	.	.	1:7:0,7:0:0:7:259:-23.6661,0	0:31:31,0:31:1135:0:0:0,-102.457
contig_1092_1|arrow	21232	.	C	T	319.584	.	AB=0;ABP=0;AC=2;AF=0.5;AN=4;AO=12;CIGAR=1X;DP=48;DPB=48;DPRA=0.333333;EPP=3.73412;EPPR=14.8328;GTI=0;LEN=1;MEANALT=1;MQM=60;MQMR=60;NS=4;NUMALT=1;ODDS=25.3109;PAIRED=1;PAIREDR=1;PAO=0;PQA=0;PQR=0;PRO=0;QA=444;QR=1320;RO=36;RPL=7;RPP=3.73412;RPPR=3.9754;RPR=5;RUN=1;SAF=2;SAP=14.5915;SAR=10;SRF=19;SRP=3.25157;SRR=17;TYPE=snp	GT:DP:AD:RO:QR:AO:QA:GL	0:2:2,0:2:74:0:0:0,-7.02588	.	.	.	.	1:8:0,8:0:0:8:296:-26.9942,0	.	.	1:4:0,4:0:0:4:148:-13.682,0	0:34:34,0:34:1246:0:0:0,-112.442
contig_1092_1|arrow	45829	.	TAAAATTTC	TAAATTTC	4271.73	.	AB=0;ABP=0;AC=2;AF=0.4;AN=5;AO=146;CIGAR=1M1D7M;DP=190;DPB=173.333;DPRA=5.625;EPP=3.54573;EPPR=8.43898;GTI=1;LEN=1;MEANALT=3;MQM=60;MQMR=60;NS=5;NUMALT=1;ODDS=34.3263;PAIRED=1;PAIREDR=1;PAO=0;PQA=0;PQR=0;PRO=0;QA=4939;QR=1403;RO=40;RPL=76;RPP=3.54573;RPPR=10.8276;RPR=70;RUN=1;SAF=76;SAP=3.54573;SAR=70;SRF=21;SRP=3.22745;SRR=19;TYPE=del	GT:DP:AD:RO:QR:AO:QA:GL	.	.	1:77:0,75:0:0:75:2512:-226.182,0	0:26:26,0:26:911:0:0:0,-82.3032	0:13:13,0:13:457:0:0:0,-41.4633	0:1:1,0:1:35:0:0:0,-3.49863	1:73:0,71:0:0:71:2427:-218.476,0	.	.	.
contig_1092_1|arrow	65422	.	ATTTTTGTA	ATTTTGTA	6622.85	.	AB=0;ABP=0;AC=2;AF=0.4;AN=5;AO=216;CIGAR=1M1D7M;DP=514;DPB=490;DPRA=1.09596;EPP=3.6537;EPPR=3.19432;GTI=0;LEN=1;MEANALT=1.5;MQM=60;MQMR=60;NS=5;NUMALT=1;ODDS=40.1983;PAIRED=1;PAIREDR=1;PAO=0;PQA=0;PQR=0;PRO=0;QA=7456;QR=10617;RO=295;RPL=117;RPP=6.26751;RPPR=15.384;RPR=99;RUN=1;SAF=97;SAP=7.87601;SAR=119;SRF=124;SRP=19.2706;SRR=171;TYPE=del	GT:DP:AD:RO:QR:AO:QA:GL	0:8:8,0:8:293:0:0:0,-26.7214	.	1:83:0,82:0:0:82:2859:-257.406,0	.	0:1:1,0:1:37:0:0:0,-3.69783	.	1:134:0,134:0:0:134:4597:-413.854,0	.	0:288:286,0:286:10287:0:0:0,-925.478	.
contig_1092_1|arrow	77747	.	TAT	TAAT	2502.61	.	AB=0;ABP=0;AC=2;AF=0.333333;AN=6;AO=84;CIGAR=1M1I2M;DP=705;DPB=733;DPRA=0.270531;EPP=3.1137;EPPR=24.3187;GTI=1;LEN=1;MEANALT=1;MQM=60;MQMR=60;NS=6;NUMALT=1;ODDS=72.799;PAIRED=1;PAIREDR=1;PAO=0;PQA=0;PQR=0;PRO=0;QA=2952;QR=22344;RO=620;RPL=56;RPP=23.2774;RPPR=3.23445;RPR=28;RUN=1;SAF=47;SAP=5.59539;SAR=37;SRF=277;SRP=18.2666;SRR=343;TYPE=ins	GT:DP:AD:RO:QR:AO:QA:GL	0:5:5,0:5:181:0:0:0,-16.6432	.	1:1:0,1:0:0:1:37:-3.69783,0	.	0:1:1,0:1:37:0:0:0,-3.69783	0:602:601,0:601:21645:0:0:0,-1947.12	1:83:0,83:0:0:83:2915:-262.559,0	.	0:13:13,0:13:481:0:0:0,-43.6344	.
contig_1092_1|arrow	81550	.	T	C	8087.57	.	AB=0;ABP=0;AC=2;AF=0.285714;AN=7;AO=275;CIGAR=1X;DP=2089;DPB=2089;DPRA=0.380585;EPP=3.6499;EPPR=18.304;GTI=0;LEN=1;MEANALT=1.5;MQM=60;MQMR=60;NS=7;NUMALT=1;ODDS=325.687;PAIRED=1;PAIREDR=1;PAO=0;PQA=0;PQR=0;PRO=0;QA=9782;QR=65507;RO=1813;RPL=142;RPP=3.6499;RPPR=64.7278;RPR=133;RUN=1;SAF=118;SAP=15.0205;SAR=157;SRF=866;SRP=10.8686;SRR=947;TYPE=snp	GT:DP:AD:RO:QR:AO:QA:GL	0:15:15,0:15:555:0:0:0,-50.2905	.	1:62:0,62:0:0:62:2206:-198.784,0	0:6:6,0:6:222:0:0:0,-20.3381	0:14:14,0:14:518:0:0:0,-46.9624	0:1651:1651,0:1651:59611:0:0:0,-5362.31	1:214:0,213:0:0:213:7576:-681.564,0	.	0:127:127,0:127:4601:0:0:0,-414.217	.
contig_1092_1|arrow	84369	.	T	A	5652.39	.	AB=0;ABP=0;AC=2;AF=0.285714;AN=7;AO=192;CIGAR=1X;DP=1372;DPB=1372;DPRA=0.40678;EPP=3.41745;EPPR=15.384;GTI=0;LEN=1;MEANALT=1;MQM=60;MQMR=60;NS=7;NUMALT=1;ODDS=197.37;PAIRED=1;PAIREDR=1;PAO=0;PQA=0;PQR=0;PRO=0;QA=6771;QR=41330;RO=1180;RPL=96;RPP=3.0103;RPPR=22.9142;RPR=96;RUN=1;SAF=91;SAP=4.14128;SAR=101;SRF=577;SRP=4.2543;SRR=603;TYPE=snp	GT:DP:AD:RO:QR:AO:QA:GL	0:6:6,0:6:184:0:0:0,-16.8586	.	1:38:0,38:0:0:38:1330:-119.983,0	0:10:10,0:10:332:0:0:0,-30.1961	0:10:10,0:10:346:0:0:0,-31.4699	0:1066:1066,0:1066:37322:0:0:0,-3357.49	1:154:0,154:0:0:154:5441:-489.772,0	.	0:88:88,0:88:3146:0:0:0,-283.34	.
contig_1092_1|arrow	98145	.	A	G	1182.16	.	AB=0;ABP=0;AC=2;AF=0.5;AN=4;AO=40;CIGAR=1X;DP=46;DPB=46;DPRA=6.66667;EPP=3.87889;EPPR=4.45795;GTI=1;LEN=1;MEANALT=1;MQM=60;MQMR=60;NS=4;NUMALT=1;ODDS=1.65089;PAIRED=1;PAIREDR=1;PAO=0;PQA=0;PQR=0;PRO=0;QA=1432;QR=222;RO=6;RPL=25;RPP=8.43898;RPPR=3.0103;RPR=15;RUN=1;SAF=21;SAP=3.22745;SAR=19;SRF=1;SRP=8.80089;SRR=5;TYPE=snp	GT:DP:AD:RO:QR:AO:QA:GL	0:1:1,0:1:37:0:0:0,-3.69783	.	1:39:0,39:0:0:39:1395:-125.839,0	.	0:5:5,0:5:185:0:0:0,-17.01	.	1:1:0,1:0:0:1:37:-3.69783,0	.	.	.
contig_1092_1|arrow	99874	.	A	G	1019.66	.	AB=0;ABP=0;AC=2;AF=0.5;AN=4;AO=33;CIGAR=1X;DP=52;DPB=52;DPRA=1.73684;EPP=3.0761;EPPR=3.12459;GTI=0;LEN=1;MEANALT=1;MQM=60;MQMR=60;NS=4;NUMALT=1;ODDS=16.8434;PAIRED=1;PAIREDR=1;PAO=0;PQA=0;PQR=0;PRO=0;QA=1209;QR=703;RO=19;RPL=10;RPP=14.1309;RPPR=3.12459;RPR=23;RUN=1;SAF=14;SAP=4.65535;SAR=19;SRF=4;SRP=16.8392;SRR=15;TYPE=snp	GT:DP:AD:RO:QR:AO:QA:GL	.	.	1:32:0,32:0:0:32:1172:-105.785,0	.	0:17:17,0:17:629:0:0:0,-56.9466	.	1:1:0,1:0:0:1:37:-3.69783,0	.	0:2:2,0:2:74:0:0:0,-7.02588	.
contig_1092_1|arrow	101216	.	A	G	798.382	.	AB=0;ABP=0;AC=2;AF=0.5;AN=4;AO=28;CIGAR=1X;DP=47;DPB=47;DPRA=1.61111;EPP=3.0103;EPPR=4.9405;GTI=0;LEN=1;MEANALT=1.5;MQM=60;MQMR=60;NS=4;NUMALT=1;ODDS=22.3463;PAIRED=1;PAIREDR=1;PAO=0;PQA=0;PQR=0;PRO=0;QA=950;QR=576;RO=18;RPL=16;RPP=4.25114;RPPR=4.9405;RPR=12;RUN=1;SAF=12;SAP=4.25114;SAR=16;SRF=12;SRP=7.35324;SRR=6;TYPE=snp	GT:DP:AD:RO:QR:AO:QA:GL	.	.	1:27:0,26:0:0:26:902:-81.2857,0	.	0:12:12,0:12:380:0:0:0,-34.4988	.	1:2:0,2:0:0:2:48:-4.55793,0	.	0:6:6,0:6:196:0:0:0,-17.9567	.
contig_1092_1|arrow	115866	.	GTTTATTC	GTTTTATTC	103980	.	AB=0;ABP=0;AC=2;AF=0.666667;AN=3;AO=3589;CIGAR=1M1I7M;DP=3632;DPB=4087;DPRA=1815.5;EPP=23.2723;EPPR=3.73412;GTI=0;LEN=1;MEANALT=10;MQM=60;MQMR=60;NS=3;NUMALT=1;ODDS=1444.15;PAIRED=1;PAIREDR=1;PAO=1;PQA=29;PQR=29;PRO=1;QA=115754;QR=94;RO=3;RPL=1793;RPP=3.01575;RPPR=3.73412;RPR=1796;RUN=1;SAF=1745;SAP=8.94025;SAR=1844;SRF=0;SRP=9.52472;SRR=3;TYPE=ins	GT:DP:AD:RO:QR:AO:QA:GL	.	.	.	.	.	1:3584:2,3542:2:59:3542:114295:-10276.4,0	0:1:1,0:1:35:0:0:0,-3.49863	.	1:47:0,47:0:0:47:1459:-131.56,0	.
contig_1095_1|arrow	23945	.	G	A	882.694	.	AB=0;ABP=0;AC=2;AF=0.5;AN=4;AO=73;CIGAR=1X;DP=724;DPB=724;DPRA=0.113846;EPP=5.41974;EPPR=3.57402;GTI=1;LEN=1;MEANALT=1;MQM=56.7671;MQMR=60;NS=4;NUMALT=1;ODDS=10.884;PAIRED=1;PAIREDR=1;PAO=0;PQA=0;PQR=0;PRO=0;QA=2575;QR=23629;RO=651;RPL=14;RPP=63.2463;RPPR=5.44195;RPR=59;RUN=1;SAF=55;SAP=43.7328;SAR=18;SRF=288;SRP=21.773;SRR=363;TYPE=snp	GT:DP:AD:RO:QR:AO:QA:GL	.	.	1:48:1,47:1:37:47:1663:-136.504,0	.	0:4:4,0:4:148:0:0:0,-13.682	.	0:646:646,0:646:23444:0:0:0,-2109.12	1:26:0,26:0:0:26:912:-79.1335,0	.	.
contig_1095_1|arrow	24050	.	T	C	2669.42	.	AB=0;ABP=0;AC=2;AF=0.5;AN=4;AO=112;CIGAR=1X;DP=694;DPB=694;DPRA=0.194492;EPP=3.32051;EPPR=3.54757;GTI=0;LEN=1;MEANALT=1;MQM=58.4196;MQMR=60;NS=4;NUMALT=1;ODDS=212.086;PAIRED=1;PAIREDR=1;PAO=0;PQA=0;PQR=0;PRO=0;QA=4046;QR=20632;RO=582;RPL=60;RPP=4.25114;RPPR=5.53249;RPR=52;RUN=1;SAF=72;SAP=22.8638;SAR=40;SRF=285;SRP=3.54757;SRR=297;TYPE=snp	GT:DP:AD:RO:QR:AO:QA:GL	.	.	1:67:1,66:1:37:66:2368:-203.172,0	.	0:3:3,0:3:85:0:0:0,-7.92928	.	0:578:578,0:578:20510:0:0:0,-1845.22	1:46:0,46:0:0:46:1678:-148.052,0	.	.
contig_1095_1|arrow	24182	.	C	T	4515.61	.	AB=0;ABP=0;AC=2;AF=0.5;AN=4;AO=156;CIGAR=1X;DP=717;DPB=717;DPRA=0.280357;EPP=8.57818;EPPR=6.26557;GTI=0;LEN=1;MEANALT=1;MQM=60;MQMR=60;NS=4;NUMALT=1;ODDS=230.19;PAIRED=1;PAIREDR=1;PAO=0;PQA=0;PQR=0;PRO=0;QA=5724;QR=20337;RO=561;RPL=86;RPP=6.57374;RPPR=3.10707;RPR=70;RUN=1;SAF=80;SAP=3.23302;SAR=76;SRF=268;SRP=5.4295;SRR=293;TYPE=snp	GT:DP:AD:RO:QR:AO:QA:GL	.	.	1:113:1,112:1:37:112:4096:-365.096,0	.	0:3:3,0:3:111:0:0:0,-10.3539	.	0:557:557,0:557:20189:0:0:0,-1816.34	1:44:0,44:0:0:44:1628:-146.804,0	.	.
contig_1095_1|arrow	32131	.	A	T	4466.78	.	AB=0;ABP=0;AC=2;AF=0.666667;AN=3;AO=203;CIGAR=1X;DP=899;DPB=899;DPRA=0;EPP=80.2955;EPPR=9.05049;GTI=0;LEN=1;MEANALT=1;MQM=60;MQMR=60;NS=3;NUMALT=1;ODDS=394.347;PAIRED=1;PAIREDR=1;PAO=0;PQA=0;PQR=0;PRO=0;QA=7233;QR=25298;RO=696;RPL=59;RPP=80.2955;RPPR=3.32229;RPR=144;RUN=1;SAF=36;SAP=186.58;SAR=167;SRF=331;SRP=6.61694;SRR=365;TYPE=snp	GT:DP:AD:RO:QR:AO:QA:GL	1:104:0,104:0:0:104:3791:-341.358,0	.	.	.	.	.	0:699:696,3:696:25298:3:33:0,-2272.8	.	.	1:96:0,96:0:0:96:3409:-306.992,0
contig_1095_1|arrow	32137	.	GCCT	ACCC	4428.6	.	AB=0;ABP=0;AC=2;AF=0.666667;AN=3;AO=198;CIGAR=1X2M1X;DP=906;DPB=906;DPRA=0.140736;EPP=28.2783;EPPR=20.877;GTI=0;LEN=4;MEANALT=1.5;MQM=60;MQMR=60;NS=3;NUMALT=1;ODDS=403.314;PAIRED=1;PAIREDR=1;PAO=0;PQA=0;PQR=0;PRO=0;QA=7074;QR=24747;RO=702;RPL=78;RPP=22.3561;RPPR=4.01252;RPR=120;RUN=1;SAF=35;SAP=182.694;SAR=163;SRF=335;SRP=6.1778;SRR=367;TYPE=complex	GT:DP:AD:RO:QR:AO:QA:GL	1:103:0,102:0:0:102:3643:-327.683,0	.	.	.	.	.	0:707:702,0:702:24747:0:0:0,-2226.4	.	.	1:96:0,96:0:0:96:3431:-308.991,0
contig_1095_1|arrow	44476	.	A	G	2164.08	.	AB=0;ABP=0;AC=2;AF=0.5;AN=4;AO=83;CIGAR=1X;DP=97;DPB=97;DPRA=5.92857;EPP=65.826;EPPR=3.63072;GTI=1;LEN=1;MEANALT=1;MQM=60;MQMR=60;NS=4;NUMALT=1;ODDS=5.39266;PAIRED=1;PAIREDR=1;PAO=0;PQA=0;PQR=0;PRO=0;QA=2983;QR=518;RO=14;RPL=83;RPP=183.243;RPPR=8.59409;RPR=0;RUN=1;SAF=17;SAP=65.826;SAR=66;SRF=6;SRP=3.63072;SRR=8;TYPE=snp	GT:DP:AD:RO:QR:AO:QA:GL	.	0:12:12,0:12:444:0:0:0,-40.3063	1:2:0,2:0:0:2:74:-7.02588,0	.	.	.	1:81:0,81:0:0:81:2909:-262.021,0	0:2:2,0:2:74:0:0:0,-7.02588	.	.
contig_1095_1|arrow	44482	.	C	T	2005.16	.	AB=0;ABP=0;AC=2;AF=0.5;AN=4;AO=80;CIGAR=1X;DP=94;DPB=94;DPRA=5.71429;EPP=65.5487;EPPR=8.59409;GTI=1;LEN=1;MEANALT=1;MQM=60;MQMR=60;NS=4;NUMALT=1;ODDS=4.89621;PAIRED=1;PAIREDR=1;PAO=0;PQA=0;PQR=0;PRO=0;QA=2776;QR=482;RO=14;RPL=79;RPP=168.151;RPPR=3.63072;RPR=1;RUN=1;SAF=15;SAP=70.8688;SAR=65;SRF=6;SRP=3.63072;SRR=8;TYPE=snp	GT:DP:AD:RO:QR:AO:QA:GL	.	0:12:12,0:12:408:0:0:0,-37.0419	1:2:0,2:0:0:2:74:-7.02588,0	.	.	.	1:78:0,78:0:0:78:2702:-243.399,0	0:2:2,0:2:74:0:0:0,-7.02588	.	.
contig_1095_1|arrow	44753	.	C	T	743.765	.	AB=0;ABP=0;AC=2;AF=0.666667;AN=3;AO=26;CIGAR=1X;DP=49;DPB=49;DPRA=0.565217;EPP=36.4176;EPPR=18.9659;GTI=0;LEN=1;MEANALT=1;MQM=60;MQMR=60;NS=3;NUMALT=1;ODDS=59.461;PAIRED=1;PAIREDR=1;PAO=0;PQA=0;PQR=0;PRO=0;QA=938;QR=839;RO=23;RPL=18;RPP=11.3621;RPPR=52.9542;RPR=8;RUN=1;SAF=19;SAP=15.0369;SAR=7;SRF=18;SRP=18.9659;SRR=5;TYPE=snp	GT:DP:AD:RO:QR:AO:QA:GL	.	1:17:0,17:0:0:17:629:-56.9466,0	.	.	.	.	0:23:23,0:23:839:0:0:0,-75.8315	1:9:0,9:0:0:9:309:-28.1392,0	.	.
contig_1097_1|arrow	100877	.	C	T	307.788	.	AB=0;ABP=0;AC=2;AF=0.5;AN=4;AO=13;CIGAR=1X;DP=105;DPB=105;DPRA=0.141304;EPP=4.51363;EPPR=12.4515;GTI=1;LEN=1;MEANALT=1;MQM=60;MQMR=60;NS=4;NUMALT=1;ODDS=18.114;PAIRED=1;PAIREDR=1;PAO=0;PQA=0;PQR=0;PRO=0;QA=472;QR=3242;RO=92;RPL=4;RPP=7.18621;RPPR=18.9659;RPR=9;RUN=1;SAF=4;SAP=7.18621;SAR=9;SRF=45;SRP=3.10471;SRR=47;TYPE=snp	GT:DP:AD:RO:QR:AO:QA:GL	0:57:57,0:57:2009:0:0:0,-181.062	.	1:12:0,12:0:0:12:435:-39.4906,0	.	.	0:35:35,0:35:1233:0:0:0,-111.261	.	1:1:0,1:0:0:1:37:-3.69783,0	.	.
contig_1097_1|arrow	250451	.	T	A	47833	.	AB=0;ABP=0;AC=2;AF=0.285714;AN=7;AO=1495;CIGAR=1X;DP=3541;DPB=3541;DPRA=18.8433;EPP=4.06917;EPPR=18.5568;GTI=1;LEN=1;MEANALT=1.33333;MQM=60;MQMR=60;NS=7;NUMALT=1;ODDS=132.474;PAIRED=1;PAIREDR=1;PAO=0;PQA=0;PQR=0;PRO=0;QA=53492;QR=72699;RO=2045;RPL=695;RPP=19.024;RPPR=33.3376;RPR=800;RUN=1;SAF=776;SAP=7.72944;SAR=719;SRF=1069;SRP=12.1942;SRR=976;TYPE=snp	GT:DP:AD:RO:QR:AO:QA:GL	0:1811:1809,2:1809:64227:2:22:0,-5775.49	1:39:0,39:0:0:39:1407:-126.92,0	.	0:8:8,0:8:296:0:0:0,-26.9942	0:56:56,0:56:2010:0:0:0,-181.157	0:2:2,0:2:74:0:0:0,-7.02588	.	1:1457:2,1454:2:74:1454:52063:-4676.46,0	0:168:168,0:168:6018:0:0:0,-541.674	.
contig_1098_1|arrow	108864	.	GAAAATTAATTTT	GAAAAATTAATTTT	2692.77	.	AB=0;ABP=0;AC=2;AF=0.5;AN=4;AO=95;CIGAR=1M1I12M;DP=102;DPB=109.538;DPRA=24.5;EPP=3.03316;EPPR=11.6962;GTI=1;LEN=1;MEANALT=2.5;MQM=60;MQMR=60;NS=4;NUMALT=1;ODDS=8.08583;PAIRED=1;PAIREDR=1;PAO=0;PQA=0;PQR=0;PRO=0;QA=3181;QR=146;RO=4;RPL=62;RPP=22.2335;RPPR=11.6962;RPR=33;RUN=1;SAF=33;SAP=22.2335;SAR=62;SRF=4;SRP=11.6962;SRR=0;TYPE=ins	GT:DP:AD:RO:QR:AO:QA:GL	0:1:1,0:1:37:0:0:0,-3.69783	.	1:16:0,16:0:0:16:466:-42.213,0	.	.	.	1:82:0,79:0:0:79:2715:-244.448,0	.	.	0:3:3,0:3:109:0:0:0,-10.168
contig_1098_1|arrow	128458	.	A	G	173.578	.	AB=0;ABP=0;AC=2;AF=0.5;AN=4;AO=12;CIGAR=1X;DP=116;DPB=116;DPRA=0.115385;EPP=5.9056;EPPR=3.34437;GTI=0;LEN=1;MEANALT=1;MQM=60;MQMR=60;NS=4;NUMALT=1;ODDS=10.9538;PAIRED=1;PAIREDR=1;PAO=0;PQA=0;PQR=0;PRO=0;QA=444;QR=3712;RO=104;RPL=7;RPP=3.73412;RPPR=15.0369;RPR=5;RUN=1;SAF=5;SAP=3.73412;SAR=7;SRF=48;SRP=4.34659;SRR=56;TYPE=snp	GT:DP:AD:RO:QR:AO:QA:GL	1:5:0,5:0:0:5:185:-17.01,0	0:90:90,0:90:3244:0:0:0,-292.156	0:14:14,0:14:468:0:0:0,-42.4324	.	.	.	.	.	1:7:0,7:0:0:7:259:-23.6661,0	.
contig_1098_1|arrow	128468	.	C	T	155.711	.	AB=0;ABP=0;AC=2;AF=0.5;AN=4;AO=12;CIGAR=1X;DP=123;DPB=123;DPRA=0.108108;EPP=5.9056;EPPR=3.49937;GTI=0;LEN=1;MEANALT=1;MQM=60;MQMR=60;NS=4;NUMALT=1;ODDS=8.41352;PAIRED=1;PAIREDR=1;PAO=0;PQA=0;PQR=0;PRO=0;QA=444;QR=3955;RO=111;RPL=7;RPP=3.73412;RPPR=17.2716;RPR=5;RUN=1;SAF=5;SAP=3.73412;SAR=7;SRF=51;SRP=4.59489;SRR=60;TYPE=snp	GT:DP:AD:RO:QR:AO:QA:GL	1:5:0,5:0:0:5:185:-17.01,0	0:95:95,0:95:3401:0:0:0,-306.274	0:16:16,0:16:554:0:0:0,-50.1786	.	.	.	.	.	1:7:0,7:0:0:7:259:-23.6661,0	.
contig_1098_1|arrow	128503	.	G	A	192.778	.	AB=0;ABP=0;AC=2;AF=0.5;AN=4;AO=12;CIGAR=1X;DP=109;DPB=109;DPRA=0.123711;EPP=14.5915;EPPR=3.0103;GTI=1;LEN=1;MEANALT=1;MQM=60;MQMR=60;NS=4;NUMALT=1;ODDS=4.2931;PAIRED=1;PAIREDR=1;PAO=0;PQA=0;PQR=0;PRO=0;QA=432;QR=3462;RO=96;RPL=7;RPP=3.73412;RPPR=3.37221;RPR=5;RUN=1;SAF=7;SAP=3.73412;SAR=5;SRF=42;SRP=6.26751;SRR=54;TYPE=snp	GT:DP:AD:RO:QR:AO:QA:GL	1:3:0,3:0:0:3:111:-10.3539,0	0:83:82,0:82:2944:0:0:0,-265.014	0:14:14,0:14:518:0:0:0,-46.9624	.	.	.	.	.	1:9:0,9:0:0:9:321:-29.2307,0	.
contig_1098_1|arrow	133197	.	A	G	573.036	.	AB=0;ABP=0;AC=2;AF=0.666667;AN=3;AO=20;CIGAR=1X;DP=23;DPB=23;DPRA=3.33333;EPP=3.44459;EPPR=3.73412;GTI=0;LEN=1;MEANALT=1;MQM=60;MQMR=60;NS=3;NUMALT=1;ODDS=11.2968;PAIRED=1;PAIREDR=1;PAO=0;PQA=0;PQR=0;PRO=0;QA=690;QR=99;RO=3;RPL=13;RPP=6.91895;RPPR=3.73412;RPR=7;RUN=1;SAF=8;SAP=4.74748;SAR=12;SRF=0;SRP=9.52472;SRR=3;TYPE=snp	GT:DP:AD:RO:QR:AO:QA:GL	.	1:2:0,2:0:0:2:62:-5.88781,0	1:18:0,18:0:0:18:628:-56.8373,0	.	.	.	.	.	0:3:3,0:3:99:0:0:0,-9.23582	.
contig_1098_1|arrow	133238	.	T	C	365.627	.	AB=0;ABP=0;AC=2;AF=0.666667;AN=3;AO=12;CIGAR=1X;DP=16;DPB=16;DPRA=1.5;EPP=3.0103;EPPR=3.0103;GTI=0;LEN=1;MEANALT=1;MQM=60;MQMR=60;NS=3;NUMALT=1;ODDS=13.3666;PAIRED=1;PAIREDR=1;PAO=0;PQA=0;PQR=0;PRO=0;QA=444;QR=148;RO=4;RPL=8;RPP=5.9056;RPPR=3.0103;RPR=4;RUN=1;SAF=4;SAP=5.9056;SAR=8;SRF=0;SRP=11.6962;SRR=4;TYPE=snp	GT:DP:AD:RO:QR:AO:QA:GL	.	1:1:0,1:0:0:1:37:-3.69783,0	1:11:0,11:0:0:11:407:-36.9783,0	.	.	.	.	.	0:4:4,0:4:148:0:0:0,-13.682	.
contig_1098_1|arrow	159525	.	TTTCTTA	TTTA	10462.3	.	AB=0;ABP=0;AC=2;AF=0.666667;AN=3;AO=342;CIGAR=1M3D3M;DP=343;DPB=196.429;DPRA=171;EPP=12.1787;EPPR=5.18177;GTI=0;LEN=3;MEANALT=1;MQM=60;MQMR=60;NS=3;NUMALT=1;ODDS=130.415;PAIRED=1;PAIREDR=1;PAO=0;PQA=0;PQR=0;PRO=0;QA=11706;QR=33;RO=1;RPL=166;RPP=3.64523;RPPR=5.18177;RPR=176;RUN=1;SAF=170;SAP=3.0357;SAR=172;SRF=0;SRP=5.18177;SRR=1;TYPE=del	GT:DP:AD:RO:QR:AO:QA:GL	.	1:341:0,341:0:0:341:11669:-1050,0	.	.	.	.	.	1:1:0,1:0:0:1:37:-3.69783,0	0:1:1,0:1:33:0:0:0,-3.29913	.
contig_1098_1|arrow	160218	.	CAAAAAAAAAAAGCCAG	CAAAAAAAAAAGCCAG	7979.46	.	AB=0;ABP=0;AC=2;AF=0.666667;AN=3;AO=282;CIGAR=1M1D15M;DP=309;DPB=291.471;DPRA=38.125;EPP=14.1295;EPPR=5.49198;GTI=0;LEN=1;MEANALT=2.5;MQM=60;MQMR=60;NS=3;NUMALT=1;ODDS=77.0914;PAIRED=1;PAIREDR=1;PAO=0.5;PQA=18.5;PQR=18.5;PRO=0.5;QA=9390;QR=486;RO=14;RPL=152;RPP=6.73722;RPPR=3.63072;RPR=130;RUN=1;SAF=148;SAP=4.51955;SAR=134;SRF=9;SRP=5.49198;SRR=5;TYPE=del	GT:DP:AD:RO:QR:AO:QA:GL	.	1:301:10,278:10:350:278:9242:-799.881,0	.	.	.	.	.	1:4:0,4:0:0:4:148:-13.682,0	0:4:4,0:4:136:0:0:0,-12.5755	.
contig_1098_1|arrow	172888	.	C	T	511.303	.	AB=0;ABP=0;AC=2;AF=0.5;AN=4;AO=18;CIGAR=1X;DP=26;DPB=26;DPRA=2.25;EPP=10.7311;EPPR=4.09604;GTI=0;LEN=1;MEANALT=1;MQM=60;MQMR=60;NS=4;NUMALT=1;ODDS=14.1514;PAIRED=1;PAIREDR=1;PAO=0;PQA=0;PQR=0;PRO=0;QA=654;QR=296;RO=8;RPL=14;RPP=15.074;RPPR=3.0103;RPR=4;RUN=1;SAF=13;SAP=10.7311;SAR=5;SRF=1;SRP=12.7819;SRR=7;TYPE=snp	GT:DP:AD:RO:QR:AO:QA:GL	.	1:16:0,16:0:0:16:580:-52.5329,0	1:2:0,2:0:0:2:74:-7.02588,0	0:6:6,0:6:222:0:0:0,-20.3381	.	.	.	.	0:2:2,0:2:74:0:0:0,-7.02588	.
contig_1098_1|arrow	174318	.	T	C	616.517	.	AB=0;ABP=0;AC=2;AF=0.5;AN=4;AO=21;CIGAR=1X;DP=25;DPB=25;DPRA=5.25;EPP=11.386;EPPR=11.6962;GTI=0;LEN=1;MEANALT=1;MQM=60;MQMR=60;NS=4;NUMALT=1;ODDS=2.48827;PAIRED=1;PAIREDR=1;PAO=0;PQA=0;PQR=0;PRO=0;QA=777;QR=148;RO=4;RPL=14;RPP=8.07707;RPPR=11.6962;RPR=7;RUN=1;SAF=12;SAP=3.94093;SAR=9;SRF=0;SRP=11.6962;SRR=4;TYPE=snp	GT:DP:AD:RO:QR:AO:QA:GL	.	1:20:0,20:0:0:20:740:-66.9307,0	1:1:0,1:0:0:1:37:-3.69783,0	0:3:3,0:3:111:0:0:0,-10.3539	.	.	.	.	0:1:1,0:1:37:0:0:0,-3.69783	.
contig_1098_1|arrow	174420	.	A	G	422.374	.	AB=0;ABP=0;AC=2;AF=0.666667;AN=3;AO=14;CIGAR=1X;DP=15;DPB=15;DPRA=7;EPP=3.63072;EPPR=5.18177;GTI=0;LEN=1;MEANALT=1;MQM=60;MQMR=60;NS=3;NUMALT=1;ODDS=0.365571;PAIRED=1;PAIREDR=1;PAO=0;PQA=0;PQR=0;PRO=0;QA=518;QR=37;RO=1;RPL=6;RPP=3.63072;RPPR=5.18177;RPR=8;RUN=1;SAF=4;SAP=8.59409;SAR=10;SRF=0;SRP=5.18177;SRR=1;TYPE=snp	GT:DP:AD:RO:QR:AO:QA:GL	.	1:13:0,13:0:0:13:481:-43.6344,0	1:1:0,1:0:0:1:37:-3.69783,0	0:1:1,0:1:37:0:0:0,-3.69783	.	.	.	.	.	.
contig_1098_1|arrow	175937	.	T	C	536.751	.	AB=0;ABP=0;AC=2;AF=0.5;AN=4;AO=19;CIGAR=1X;DP=22;DPB=22;DPRA=6.33333;EPP=3.12459;EPPR=3.73412;GTI=0;LEN=1;MEANALT=1;MQM=60;MQMR=60;NS=4;NUMALT=1;ODDS=4.96312;PAIRED=1;PAIREDR=1;PAO=0;PQA=0;PQR=0;PRO=0;QA=677;QR=111;RO=3;RPL=7;RPP=5.8675;RPPR=9.52472;RPR=12;RUN=1;SAF=11;SAP=4.03889;SAR=8;SRF=2;SRP=3.73412;SRR=1;TYPE=snp	GT:DP:AD:RO:QR:AO:QA:GL	.	1:8:0,8:0:0:8:296:-26.9942,0	1:11:0,11:0:0:11:381:-34.6166,0	.	.	.	.	.	0:1:1,0:1:37:0:0:0,-3.69783	0:2:2,0:2:74:0:0:0,-7.02588
contig_1104_1|arrow	25164	.	G	A	63975.8	.	AB=0;ABP=0;AC=2;AF=0.285714;AN=7;AO=2022;CIGAR=1X;DP=2917;DPB=2917;DPRA=5.65716;EPP=6.14186;EPPR=16.371;GTI=2;LEN=1;MEANALT=1.5;MQM=60;MQMR=60;NS=7;NUMALT=1;ODDS=138.859;PAIRED=1;PAIREDR=1;PAO=0;PQA=0;PQR=0;PRO=0;QA=73191;QR=31752;RO=890;RPL=1037;RPP=5.91419;RPPR=6.17235;RPR=985;RUN=1;SAF=1005;SAP=3.16494;SAR=1017;SRF=449;SRP=3.16645;SRR=441;TYPE=snp	GT:DP:AD:RO:QR:AO:QA:GL	0:576:573,0:573:20435:0:0:0,-1838.36	.	1:1962:0,1961:0:0:1961:70970:-6383.92,0	.	0:15:15,0:15:543:0:0:0,-49.2043	0:26:26,0:26:874:0:0:0,-78.9546	1:61:0,61:0:0:61:2221:-200.14,0	.	0:221:220,0:220:7890:0:0:0,-709.946	0:56:56,0:56:2010:0:0:0,-181.157
contig_1104_1|arrow	25193	.	T	C	60533.1	.	AB=0;ABP=0;AC=2;AF=0.285714;AN=7;AO=1939;CIGAR=1X;DP=2824;DPB=2824;DPRA=5.52273;EPP=20.5086;EPPR=6.20829;GTI=2;LEN=1;MEANALT=1.5;MQM=60;MQMR=60;NS=7;NUMALT=1;ODDS=138.851;PAIRED=1;PAIREDR=1;PAO=0;PQA=0;PQR=0;PRO=0;QA=69139;QR=30254;RO=880;RPL=930;RPP=9.99955;RPPR=14.4204;RPR=1009;RUN=1;SAF=1026;SAP=17.3102;SAR=913;SRF=438;SRP=3.04978;SRR=442;TYPE=snp	GT:DP:AD:RO:QR:AO:QA:GL	0:563:562,0:562:19414:0:0:0,-1746.55	.	1:1883:1,1878:1:11:1878:67034:-6028.95,0	.	0:12:12,0:12:444:0:0:0,-40.3063	0:23:23,0:23:777:0:0:0,-70.232	1:61:0,61:0:0:61:2105:-189.691,0	.	0:228:228,0:228:7722:0:0:0,-694.952	0:54:54,0:54:1886:0:0:0,-169.997
contig_1104_1|arrow	27031	.	C	T	61374.5	.	AB=0;ABP=0;AC=2;AF=0.333333;AN=6;AO=2060;CIGAR=1X;DP=3219;DPB=3219;DPRA=3.56439;EPP=55.9015;EPPR=21.4049;GTI=0;LEN=1;MEANALT=2;MQM=60;MQMR=60;NS=6;NUMALT=1;ODDS=173.026;PAIRED=1;PAIREDR=1;PAO=0;PQA=0;PQR=0;PRO=0;QA=71465;QR=41795;RO=1157;RPL=1068;RPP=9.09886;RPPR=18.5522;RPR=992;RUN=1;SAF=976;SAP=15.3055;SAR=1084;SRF=573;SRP=3.23739;SRR=584;TYPE=snp	GT:DP:AD:RO:QR:AO:QA:GL	0:531:531,0:531:19219:0:0:0,-1729.09	.	1:1974:0,1972:0:0:1972:68428:-6155.43,0	.	.	0:85:85,0:85:3109:0:0:0,-280.015	1:88:0,88:0:0:88:3037:-273.531,0	.	0:191:191,0:191:6867:0:0:0,-618.039	0:350:350,0:350:12600:0:0:0,-1133.72
contig_1104_1|arrow	27054	.	T	C	63169.7	.	AB=0;ABP=0;AC=2;AF=0.333333;AN=6;AO=2051;CIGAR=1X;DP=3197;DPB=3197;DPRA=3.58916;EPP=15.5892;EPPR=5.4746;GTI=0;LEN=1;MEANALT=1.5;MQM=60;MQMR=60;NS=6;NUMALT=1;ODDS=118.648;PAIRED=1;PAIREDR=1;PAO=0;PQA=0;PQR=0;PRO=0;QA=73451;QR=41102;RO=1142;RPL=1079;RPP=15.1318;RPPR=19.1043;RPR=972;RUN=1;SAF=954;SAP=24.6604;SAR=1097;SRF=562;SRP=3.62637;SRR=580;TYPE=snp	GT:DP:AD:RO:QR:AO:QA:GL	0:514:513,0:513:18419:0:0:0,-1657.02	.	1:1970:0,1968:0:0:1968:70437:-6336,0	.	.	0:79:79,0:79:2861:0:0:0,-257.705	1:83:0,83:0:0:83:3014:-271.468,0	.	0:199:198,0:198:7124:0:0:0,-641.042	0:352:352,0:352:12698:0:0:0,-1142.53
contig_1104_1|arrow	30857	.	G	A	7817.12	.	AB=0;ABP=0;AC=2;AF=0.285714;AN=7;AO=334;CIGAR=1X;DP=3182;DPB=3182;DPRA=0.293188;EPP=677.103;EPPR=5.85639;GTI=1;LEN=1;MEANALT=1;MQM=60;MQMR=60;NS=7;NUMALT=1;ODDS=227.478;PAIRED=1;PAIREDR=1;PAO=0;PQA=0;PQR=0;PRO=0;QA=12199;QR=101277;RO=2839;RPL=334;RPP=728.282;RPPR=20.4502;RPR=0;RUN=1;SAF=6;SAP=677.103;SAR=328;SRF=1459;SRP=7.78387;SRR=1380;TYPE=snp	GT:DP:AD:RO:QR:AO:QA:GL	0:283:283,0:283:10035:0:0:0,-903.002	.	1:324:0,324:0:0:324:11829:-1064.36,0	.	0:41:41,0:41:1505:0:0:0,-135.739	0:107:106,0:106:3834:0:0:0,-345.111	1:10:0,10:0:0:10:370:-33.6502,0	.	0:156:156,0:156:5506:0:0:0,-495.614	0:2261:2253,0:2253:80397:0:0:0,-7231.88
contig_1104_1|arrow	31133	.	A	G	32195.7	.	AB=0;ABP=0;AC=2;AF=0.285714;AN=7;AO=1026;CIGAR=1X;DP=4027;DPB=4027;DPRA=0.860314;EPP=74.6647;EPPR=17.8365;GTI=0;LEN=1;MEANALT=1.5;MQM=60;MQMR=60;NS=7;NUMALT=1;ODDS=271.217;PAIRED=1;PAIREDR=1;PAO=0;PQA=0;PQR=0;PRO=0;QA=36346;QR=109115;RO=2995;RPL=456;RPP=30.5156;RPPR=13.2775;RPR=570;RUN=1;SAF=687;SAP=259.32;SAR=339;SRF=1558;SRP=13.6255;SRR=1437;TYPE=snp	GT:DP:AD:RO:QR:AO:QA:GL	0:251:251,0:251:9101:0:0:0,-818.984	.	1:1015:0,1010:0:0:1010:35780:-3218.59,0	.	0:68:68,0:68:2504:0:0:0,-225.597	0:89:89,0:89:3257:0:0:0,-293.327	1:16:0,16:0:0:16:566:-51.2642,0	.	0:147:147,0:147:5353:0:0:0,-481.858	0:2441:2440,0:2440:88900:0:0:0,-7996.51
contig_1104_1|arrow	31390	.	A	G	44602.5	.	AB=0;ABP=0;AC=2;AF=0.285714;AN=7;AO=1388;CIGAR=1X;DP=4567;DPB=4567;DPRA=1.09946;EPP=3.23558;EPPR=3.05414;GTI=0;LEN=1;MEANALT=1.5;MQM=60;MQMR=60;NS=7;NUMALT=1;ODDS=573.858;PAIRED=1;PAIREDR=1;PAO=0;PQA=0;PQR=0;PRO=0;QA=49795;QR=113002;RO=3170;RPL=709;RPP=4.41832;RPPR=24.7141;RPR=679;RUN=1;SAF=673;SAP=5.77001;SAR=715;SRF=1543;SRP=7.84371;SRR=1627;TYPE=snp	GT:DP:AD:RO:QR:AO:QA:GL	0:304:304,0:304:10820:0:0:0,-973.607	.	1:1366:2,1359:2:74:1359:48772:-4380.49,0	.	0:79:79,0:79:2799:0:0:0,-252.125	0:78:78,0:78:2786:0:0:0,-250.956	1:29:0,29:0:0:29:1023:-92.3715,0	.	0:145:145,0:145:5203:0:0:0,-468.364	0:2566:2562,0:2562:91320:0:0:0,-8214.41
contig_1104_1|arrow	39458	.	A	G	37943.4	.	AB=0;ABP=0;AC=2;AF=0.333333;AN=6;AO=1210;CIGAR=1X;DP=4777;DPB=4777;DPRA=26.6127;EPP=11.3086;EPPR=3.55865;GTI=0;LEN=1;MEANALT=1.66667;MQM=60;MQMR=60;NS=6;NUMALT=1;ODDS=389.341;PAIRED=1;PAIREDR=1;PAO=0;PQA=0;PQR=0;PRO=0;QA=42688;QR=128658;RO=3564;RPL=625;RPP=5.88167;RPPR=10.1169;RPR=585;RUN=1;SAF=592;SAP=4.22345;SAR=618;SRF=1749;SRP=5.66432;SRR=1815;TYPE=snp	GT:DP:AD:RO:QR:AO:QA:GL	0:84:84,0:84:3020:0:0:0,-272.005	1:50:0,50:0:0:50:1774:-159.924,0	1:1161:0,1159:0:0:1159:40877:-3677.07,0	.	.	0:4:4,0:4:148:0:0:0,-13.682	.	.	0:85:85,0:85:3033:0:0:0,-273.174	0:3393:3391,1:3391:122457:1:37:0,-11011.7
contig_1104_1|arrow	39697	.	G	A	41737.5	.	AB=0;ABP=0;AC=2;AF=0.333333;AN=6;AO=1290;CIGAR=1X;DP=5085;DPB=5085;DPRA=0.681255;EPP=18.5237;EPPR=51.8879;GTI=0;LEN=1;MEANALT=2;MQM=60;MQMR=60;NS=6;NUMALT=1;ODDS=345.47;PAIRED=1;PAIREDR=1;PAO=0;PQA=0;PQR=0;PRO=0;QA=46897;QR=137018;RO=3788;RPL=676;RPP=9.48095;RPPR=3.06762;RPR=614;RUN=1;SAF=647;SAP=3.03723;SAR=643;SRF=1857;SRP=6.14942;SRR=1931;TYPE=snp	GT:DP:AD:RO:QR:AO:QA:GL	0:104:104,0:104:3710:0:0:0,-334.068	1:42:0,42:0:0:42:1516:-136.722,0	1:1250:0,1248:0:0:1248:45381:-4082.07,0	.	.	0:4:4,0:4:148:0:0:0,-13.682	.	.	0:89:89,0:89:3179:0:0:0,-286.304	0:3596:3591,0:3591:129981:0:0:0,-11691.9
contig_1104_1|arrow	41008	.	T	C	39849.5	.	AB=0;ABP=0;AC=2;AF=0.333333;AN=6;AO=1263;CIGAR=1X;DP=5684;DPB=5684;DPRA=0.57311;EPP=4.66254;EPPR=44.6598;GTI=0;LEN=1;MEANALT=1.5;MQM=60;MQMR=60;NS=6;NUMALT=1;ODDS=192.009;PAIRED=1;PAIREDR=1;PAO=0;PQA=0;PQR=0;PRO=0;QA=45228;QR=159271;RO=4415;RPL=636;RPP=3.14956;RPPR=30.6364;RPR=627;RUN=1;SAF=653;SAP=6.18928;SAR=610;SRF=2262;SRP=8.85385;SRR=2153;TYPE=snp	GT:DP:AD:RO:QR:AO:QA:GL	0:124:124,0:124:4514:0:0:0,-406.391	1:42:0,42:0:0:42:1516:-136.722,0	1:1224:0,1221:0:0:1221:43712:-3932.03,0	.	.	0:1:1,0:1:25:0:0:0,-2.49986	.	.	0:72:72,0:72:2554:0:0:0,-230.089	0:4221:4218,0:4218:152178:0:0:0,-13688.5
contig_1104_1|arrow	41079	.	T	C	42074	.	AB=0;ABP=0;AC=2;AF=0.285714;AN=7;AO=1325;CIGAR=1X;DP=5869;DPB=5869;DPRA=0.415735;EPP=3.60192;EPPR=3.2017;GTI=0;LEN=1;MEANALT=1.33333;MQM=60;MQMR=60;NS=7;NUMALT=1;ODDS=430.414;PAIRED=1;PAIREDR=1;PAO=0;PQA=0;PQR=0;PRO=0;QA=47238;QR=164052;RO=4538;RPL=628;RPP=10.8129;RPPR=15.2601;RPR=697;RUN=1;SAF=693;SAP=9.10845;SAR=632;SRF=2422;SRP=47.8159;SRR=2116;TYPE=snp	GT:DP:AD:RO:QR:AO:QA:GL	0:130:130,0:130:4738:0:0:0,-426.541	1:48:0,48:0:0:48:1752:-157.955,0	1:1276:0,1275:0:0:1275:45412:-4084.77,0	0:1:1,0:1:37:0:0:0,-3.69783	.	0:3:3,0:3:111:0:0:0,-10.3539	.	.	0:71:69,2:69:2477:2:74:0,-216.136	0:4340:4335,0:4335:156689:0:0:0,-14094.3
contig_1104_1|arrow	46780	.	A	G	35808.1	.	AB=0;ABP=0;AC=2;AF=0.333333;AN=6;AO=1129;CIGAR=1X;DP=6173;DPB=6173;DPRA=0.448631;EPP=31.1702;EPPR=116.464;GTI=1;LEN=1;MEANALT=1.5;MQM=60;MQMR=58.2664;NS=6;NUMALT=1;ODDS=241.71;PAIRED=1;PAIREDR=1;PAO=0;PQA=0;PQR=0;PRO=0;QA=40479;QR=182993;RO=5037;RPL=612;RPP=20.3686;RPPR=28.8873;RPR=517;RUN=1;SAF=587;SAP=6.9051;SAR=542;SRF=2634;SRP=26.0145;SRR=2403;TYPE=snp	GT:DP:AD:RO:QR:AO:QA:GL	0:117:117,0:117:4317:0:0:0,-388.672	1:14:0,14:0:0:14:492:-44.6058,0	1:1117:0,1115:0:0:1115:39987:-3597.04,0	.	.	0:13:13,0:13:481:0:0:0,-43.6344	.	.	0:4:4,0:4:148:0:0:0,-13.682	0:4908:4903,0:4903:178047:0:0:0,-15544.7
contig_1104_1|arrow	48418	.	G	A	20500.3	.	AB=0;ABP=0;AC=2;AF=0.333333;AN=6;AO=651;CIGAR=1X;DP=2943;DPB=2943;DPRA=0.568063;EPP=13.8476;EPPR=3.08728;GTI=1;LEN=1;MEANALT=1;MQM=60;MQMR=60;NS=6;NUMALT=1;ODDS=7.41403;PAIRED=1;PAIREDR=1;PAO=0;PQA=0;PQR=0;PRO=0;QA=23292;QR=81013;RO=2285;RPL=322;RPP=3.17374;RPPR=7.27627;RPR=329;RUN=1;SAF=328;SAP=3.09369;SAR=323;SRF=1112;SRP=6.54643;SRR=1173;TYPE=snp	GT:DP:AD:RO:QR:AO:QA:GL	0:73:73,0:73:2637:0:0:0,-237.554	1:7:0,7:0:0:7:259:-23.6661,0	1:644:0,644:0:0:644:23033:-2072.16,0	.	.	0:19:19,0:19:679:0:0:0,-61.4337	.	.	0:5:5,0:5:185:0:0:0,-17.01	0:2195:2188,0:2188:77512:0:0:0,-6972.44
contig_1104_1|arrow	89629	.	A	G	1338.24	.	AB=0;ABP=0;AC=2;AF=0.25;AN=8;AO=45;CIGAR=1X;DP=185;DPB=185;DPRA=0.964286;EPP=8.84915;EPPR=10.5174;GTI=0;LEN=1;MEANALT=1;MQM=60;MQMR=60;NS=8;NUMALT=1;ODDS=16.5943;PAIRED=1;PAIREDR=1;PAO=0;PQA=0;PQR=0;PRO=0;QA=1641;QR=4944;RO=140;RPL=7;RPP=49.3833;RPPR=3.0103;RPR=38;RUN=1;SAF=31;SAP=16.956;SAR=14;SRF=77;SRP=6.05036;SRR=63;TYPE=snp	GT:DP:AD:RO:QR:AO:QA:GL	0:47:47,0:47:1627:0:0:0,-146.697	.	1:1:0,1:0:0:1:37:-3.69783,0	0:3:3,0:3:111:0:0:0,-10.3539	0:45:45,0:45:1615:0:0:0,-145.626	0:1:1,0:1:37:0:0:0,-3.69783	1:44:0,44:0:0:44:1604:-144.642,0	.	0:24:24,0:24:826:0:0:0,-74.6445	0:20:20,0:20:728:0:0:0,-65.8465
contig_1104_1|arrow	89835	.	T	C	2863.35	.	AB=0;ABP=0;AC=2;AF=0.25;AN=8;AO=96;CIGAR=1X;DP=195;DPB=195;DPRA=2.9108;EPP=8.80089;EPPR=16.7191;GTI=1;LEN=1;MEANALT=1;MQM=60;MQMR=60;NS=8;NUMALT=1;ODDS=10.0424;PAIRED=1;PAIREDR=1;PAO=0;PQA=0;PQR=0;PRO=0;QA=3394;QR=3503;RO=99;RPL=37;RPP=13.9581;RPPR=4.78696;RPR=59;RUN=1;SAF=45;SAP=3.8246;SAR=51;SRF=18;SRP=90.0666;SRR=81;TYPE=snp	GT:DP:AD:RO:QR:AO:QA:GL	0:35:35,0:35:1221:0:0:0,-110.18	.	1:3:0,3:0:0:3:105:-9.79544,0	0:2:2,0:2:74:0:0:0,-7.02588	0:29:28,1:28:1000:1:37:0,-86.6099	0:1:1,0:1:37:0:0:0,-3.69783	1:92:0,92:0:0:92:3252:-292.873,0	.	0:17:17,0:17:617:0:0:0,-55.8614	0:16:16,0:16:554:0:0:0,-50.1786
contig_1104_1|arrow	90726	.	T	C	2562.1	.	AB=0;ABP=0;AC=2;AF=0.285714;AN=7;AO=83;CIGAR=1X;DP=260;DPB=260;DPRA=1.17232;EPP=5.12945;EPPR=3.61144;GTI=0;LEN=1;MEANALT=1;MQM=60;MQMR=60;NS=7;NUMALT=1;ODDS=22.4424;PAIRED=1;PAIREDR=1;PAO=0;PQA=0;PQR=0;PRO=0;QA=2961;QR=6537;RO=177;RPL=29;RPP=19.3617;RPPR=3.61144;RPR=54;RUN=1;SAF=50;SAP=10.5712;SAR=33;SRF=89;SRP=3.02257;SRR=88;TYPE=snp	GT:DP:AD:RO:QR:AO:QA:GL	0:83:83,0:83:3059:0:0:0,-275.518	.	1:14:0,14:0:0:14:482:-43.7023,0	0:2:2,0:2:74:0:0:0,-7.02588	0:37:37,0:37:1369:0:0:0,-123.507	.	1:69:0,69:0:0:69:2479:-223.344,0	.	0:35:35,0:35:1295:0:0:0,-116.851	0:20:20,0:20:740:0:0:0,-66.9307
contig_1104_1|arrow	90738	.	T	C	2810.51	.	AB=0;ABP=0;AC=2;AF=0.285714;AN=7;AO=91;CIGAR=1X;DP=269;DPB=269;DPRA=1.27809;EPP=3.60686;EPPR=10.0371;GTI=0;LEN=1;MEANALT=1;MQM=60;MQMR=60;NS=7;NUMALT=1;ODDS=27.1127;PAIRED=1;PAIREDR=1;PAO=0;PQA=0;PQR=0;PRO=0;QA=3234;QR=6500;RO=178;RPL=35;RPP=13.5336;RPPR=4.767;RPR=56;RUN=1;SAF=54;SAP=9.90651;SAR=37;SRF=86;SRP=3.44947;SRR=92;TYPE=snp	GT:DP:AD:RO:QR:AO:QA:GL	0:83:83,0:83:3021:0:0:0,-272.097	.	1:15:0,15:0:0:15:543:-49.2043,0	0:3:3,0:3:111:0:0:0,-10.3539	0:39:39,0:39:1431:0:0:0,-129.082	.	1:76:0,76:0:0:76:2691:-242.41,0	.	0:33:33,0:33:1209:0:0:0,-109.114	0:20:20,0:20:728:0:0:0,-65.8465
contig_1104_1|arrow	94505	.	G	A	1459.47	.	AB=0;ABP=0;AC=2;AF=0.285714;AN=7;AO=54;CIGAR=1X;DP=201;DPB=201;DPRA=0.918367;EPP=61.0771;EPPR=8.34296;GTI=0;LEN=1;MEANALT=1;MQM=60;MQMR=60;NS=7;NUMALT=1;ODDS=34.8989;PAIRED=1;PAIREDR=1;PAO=0;PQA=0;PQR=0;PRO=0;QA=1998;QR=5275;RO=147;RPL=47;RPP=67.3502;RPPR=5.50675;RPR=7;RUN=1;SAF=1;SAP=111.745;SAR=53;SRF=56;SRP=21.1059;SRR=91;TYPE=snp	GT:DP:AD:RO:QR:AO:QA:GL	0:95:95,0:95:3363:0:0:0,-302.853	.	1:12:0,12:0:0:12:444:-40.3063,0	.	0:33:33,0:33:1221:0:0:0,-110.195	0:4:4,0:4:148:0:0:0,-13.682	1:42:0,42:0:0:42:1554:-140.148,0	.	0:12:12,0:12:432:0:0:0,-39.2182	0:3:3,0:3:111:0:0:0,-10.3539
contig_1104_1|arrow	94951	.	T	C	616.481	.	AB=0;ABP=0;AC=2;AF=0.25;AN=8;AO=23;CIGAR=1X;DP=169;DPB=169;DPRA=0.472603;EPP=37.093;EPPR=14.6708;GTI=0;LEN=1;MEANALT=1;MQM=60;MQMR=60;NS=8;NUMALT=1;ODDS=20.177;PAIRED=1;PAIREDR=1;PAO=0;PQA=0;PQR=0;PRO=0;QA=839;QR=5200;RO=146;RPL=15;RPP=7.63648;RPPR=3.0103;RPR=8;RUN=1;SAF=15;SAP=7.63648;SAR=8;SRF=68;SRP=4.49761;SRR=78;TYPE=snp	GT:DP:AD:RO:QR:AO:QA:GL	0:110:110,0:110:3918:0:0:0,-352.776	.	1:7:0,7:0:0:7:259:-23.6661,0	0:4:4,0:4:148:0:0:0,-13.682	0:10:10,0:10:358:0:0:0,-32.5601	0:9:9,0:9:333:0:0:0,-30.3222	1:16:0,16:0:0:16:580:-52.5329,0	.	0:12:12,0:12:432:0:0:0,-39.2182	0:1:1,0:1:11:0:0:0,-1.09999
contig_1104_1|arrow	96422	.	C	T	6210.76	.	AB=0;ABP=0;AC=2;AF=0.285714;AN=7;AO=200;CIGAR=1X;DP=346;DPB=346;DPRA=3.42466;EPP=5.13834;EPPR=3.24827;GTI=1;LEN=1;MEANALT=1;MQM=60;MQMR=60;NS=7;NUMALT=1;ODDS=14.7856;PAIRED=1;PAIREDR=1;PAO=0;PQA=0;PQR=0;PRO=0;QA=7218;QR=5252;RO=146;RPL=98;RPP=3.18402;RPPR=5.15203;RPR=102;RUN=1;SAF=107;SAP=5.13834;SAR=93;SRF=82;SRP=7.82918;SRR=64;TYPE=snp	GT:DP:AD:RO:QR:AO:QA:GL	0:105:105,0:105:3787:0:0:0,-340.998	.	1:65:0,65:0:0:65:2319:-208.951,0	0:4:4,0:4:148:0:0:0,-13.682	0:18:18,0:18:666:0:0:0,-60.2746	0:14:14,0:14:518:0:0:0,-46.9624	1:135:0,135:0:0:135:4899:-441.024,0	.	0:5:5,0:5:133:0:0:0,-12.23	.
contig_1104_1|arrow	97135	.	GA	AT	5804.38	.	AB=0;ABP=0;AC=2;AF=0.285714;AN=7;AO=184;CIGAR=2X;DP=295;DPB=295;DPRA=4.14414;EPP=9.80795;EPPR=3.1896;GTI=2;LEN=2;MEANALT=1;MQM=60;MQMR=60;NS=7;NUMALT=1;ODDS=13.0009;PAIRED=1;PAIREDR=1;PAO=0;PQA=0;PQR=0;PRO=0;QA=6652;QR=3978;RO=109;RPL=91;RPP=3.05751;RPPR=3.03022;RPR=93;RUN=1;SAF=79;SAP=10.9881;SAR=105;SRF=45;SRP=10.2021;SRR=64;TYPE=mnp	GT:DP:AD:RO:QR:AO:QA:GL	0:96:95,0:95:3472:0:0:0,-312.556	.	1:47:0,47:0:0:47:1689:-152.287,0	0:1:1,0:1:37:0:0:0,-3.69783	0:10:9,0:9:321:0:0:0,-29.0972	0:3:3,0:3:111:0:0:0,-10.3539	1:137:0,137:0:0:137:4963:-446.784,0	.	0:1:1,0:1:37:0:0:0,-3.69783	.
contig_1104_1|arrow	97720	.	ATTGTTTC	ATTTGTTTC	2780.81	.	AB=0;ABP=0;AC=2;AF=0.333333;AN=6;AO=92;CIGAR=1M1I7M;DP=186;DPB=197.5;DPRA=1.95745;EPP=3.86001;EPPR=5.32038;GTI=0;LEN=1;MEANALT=1;MQM=60;MQMR=60;NS=6;NUMALT=1;ODDS=20.7685;PAIRED=1;PAIREDR=1;PAO=0;PQA=0;PQR=0;PRO=0;QA=3246;QR=3394;RO=94;RPL=61;RPP=24.253;RPPR=3.1027;RPR=31;RUN=1;SAF=42;SAP=4.52089;SAR=50;SRF=50;SRP=3.84193;SRR=44;TYPE=ins	GT:DP:AD:RO:QR:AO:QA:GL	0:69:69,0:69:2494:0:0:0,-224.705	.	1:31:0,31:0:0:31:1123:-101.375,0	0:4:4,0:4:141:0:0:0,-13.0366	0:9:9,0:9:333:0:0:0,-30.3222	0:12:12,0:12:426:0:0:0,-38.6766	1:61:0,61:0:0:61:2123:-191.317,0	.	.	.
contig_1104_1|arrow	150225	.	G	A	4573.97	.	AB=0;ABP=0;AC=2;AF=0.4;AN=5;AO=149;CIGAR=1X;DP=189;DPB=189;DPRA=5.5875;EPP=18.881;EPPR=3.22745;GTI=1;LEN=1;MEANALT=1;MQM=60;MQMR=60;NS=5;NUMALT=1;ODDS=9.88648;PAIRED=1;PAIREDR=1;PAO=0;PQA=0;PQR=0;PRO=0;QA=5427;QR=1406;RO=40;RPL=66;RPP=7.22208;RPPR=4.96463;RPR=83;RUN=1;SAF=64;SAP=9.43728;SAR=85;SRF=22;SRP=3.87889;SRR=18;TYPE=snp	GT:DP:AD:RO:QR:AO:QA:GL	1:105:0,105:0:0:105:3799:-342.078,0	.	0:26:26,0:26:926:0:0:0,-83.6507	.	0:10:10,0:10:332:0:0:0,-30.1961	.	.	0:4:4,0:4:148:0:0:0,-13.682	1:44:0,44:0:0:44:1628:-146.804,0	.
contig_1104_1|arrow	150419	.	G	A	4787.1	.	AB=0;ABP=0;AC=2;AF=0.333333;AN=6;AO=156;CIGAR=1X;DP=192;DPB=192;DPRA=8.97143;EPP=4.40227;EPPR=4.56135;GTI=1;LEN=1;MEANALT=1.5;MQM=60;MQMR=60;NS=6;NUMALT=1;ODDS=10.4195;PAIRED=1;PAIREDR=1;PAO=0;PQA=0;PQR=0;PRO=0;QA=5662;QR=1271;RO=35;RPL=80;RPP=3.23302;RPPR=3.07234;RPR=76;RUN=1;SAF=85;SAP=5.73856;SAR=71;SRF=15;SRP=4.56135;SRR=20;TYPE=snp	GT:DP:AD:RO:QR:AO:QA:GL	1:108:0,107:0:0:107:3875:-348.803,0	0:1:1,0:1:37:0:0:0,-3.69783	0:20:20,0:20:716:0:0:0,-64.7624	.	0:9:9,0:9:333:0:0:0,-30.3222	.	.	0:5:5,0:5:185:0:0:0,-17.01	1:49:0,49:0:0:49:1787:-161.101,0	.
contig_1104_1|arrow	161563	.	CAAAAATAAAGAT	CAAAAAATAAAGAT	932.63	.	AB=0;ABP=0;AC=2;AF=0.4;AN=5;AO=43;CIGAR=1M1I12M;DP=321;DPB=324.462;DPRA=0.244565;EPP=7.10075;EPPR=3.30641;GTI=0;LEN=1;MEANALT=2;MQM=60;MQMR=60;NS=5;NUMALT=1;ODDS=14.7251;PAIRED=1;PAIREDR=1;PAO=0;PQA=0;PQR=0;PRO=0;QA=1367;QR=9178;RO=264;RPL=15;RPP=11.5447;RPPR=11.433;RPR=28;RUN=1;SAF=27;SAP=9.12072;SAR=16;SRF=129;SRP=3.30641;SRR=135;TYPE=ins	GT:DP:AD:RO:QR:AO:QA:GL	0:226:218,0:218:7604:0:0:0,-684.301	.	1:34:0,33:0:0:33:1083:-97.6321,0	.	.	0:3:3,0:3:88:0:0:0,-8.211	.	1:11:0,10:0:0:10:284:-25.7097,0	0:47:43,0:43:1486:0:0:0,-133.871	.
contig_1104_1|arrow	170972	.	A	T	422.241	.	AB=0;ABP=0;AC=2;AF=0.333333;AN=6;AO=23;CIGAR=1X;DP=310;DPB=310;DPRA=0.160279;EPP=3.10471;EPPR=62.9414;GTI=0;LEN=1;MEANALT=1;MQM=60;MQMR=60;NS=6;NUMALT=1;ODDS=47.3308;PAIRED=1;PAIREDR=1;PAO=0;PQA=0;PQR=0;PRO=0;QA=827;QR=10207;RO=287;RPL=14;RPP=5.3706;RPPR=3.07839;RPR=9;RUN=1;SAF=11;SAP=3.10471;SAR=12;SRF=120;SRP=19.7238;SRR=167;TYPE=snp	GT:DP:AD:RO:QR:AO:QA:GL	0:199:199,0:199:7063:0:0:0,-635.67	.	1:12:0,12:0:0:12:420:-38.13,0	0:73:73,0:73:2627:0:0:0,-236.656	0:1:1,0:1:37:0:0:0,-3.69783	.	.	1:11:0,11:0:0:11:407:-36.9783,0	0:14:14,0:14:480:0:0:0,-43.5191	.
contig_1104_1|arrow	174657	.	TAAATTC	TAATTC	524.035	.	AB=0;ABP=0;AC=2;AF=0.4;AN=5;AO=29;CIGAR=1M1D5M;DP=445;DPB=440.857;DPRA=0.104567;EPP=3.08518;EPPR=3.01556;GTI=1;LEN=1;MEANALT=1;MQM=60;MQMR=60;NS=5;NUMALT=1;ODDS=52.996;PAIRED=1;PAIREDR=1;PAO=0;PQA=0;PQR=0;PRO=0;QA=1023;QR=14846;RO=413;RPL=18;RPP=6.67934;RPPR=3.14175;RPR=11;RUN=1;SAF=13;SAP=3.68421;SAR=16;SRF=201;SRP=3.64649;SRR=212;TYPE=del	GT:DP:AD:RO:QR:AO:QA:GL	0:282:279,0:279:10054:0:0:0,-904.598	.	1:24:0,24:0:0:24:838:-75.7277,0	0:115:115,0:115:4113:0:0:0,-370.345	.	.	.	1:5:0,5:0:0:5:185:-17.01,0	0:19:19,0:19:679:0:0:0,-61.4362	.
contig_1104_1|arrow	178806	.	G	A	176.902	.	AB=0;ABP=0;AC=2;AF=0.333333;AN=6;AO=17;CIGAR=1X;DP=315;DPB=315;DPRA=0.114094;EPP=4.1599;EPPR=9.61275;GTI=0;LEN=1;MEANALT=1;MQM=60;MQMR=60;NS=6;NUMALT=1;ODDS=7.74916;PAIRED=1;PAIREDR=1;PAO=0;PQA=0;PQR=0;PRO=0;QA=617;QR=10444;RO=296;RPL=7;RPP=4.1599;RPPR=13.6036;RPR=10;RUN=1;SAF=6;SAP=6.20364;SAR=11;SRF=98;SRP=76.3709;SRR=198;TYPE=snp	GT:DP:AD:RO:QR:AO:QA:GL	0:231:230,0:230:8102:0:0:0,-729.022	.	1:10:0,10:0:0:10:358:-32.5601,0	0:55:54,0:54:1922:0:0:0,-173.123	0:5:5,0:5:173:0:0:0,-15.9079	.	.	1:7:0,7:0:0:7:259:-23.6661,0	0:7:7,0:7:247:0:0:0,-22.5708	.
contig_1104_1|arrow	180225	.	C	T	515.81	.	AB=0;ABP=0;AC=2;AF=0.333333;AN=6;AO=23;CIGAR=1X;DP=423;DPB=423;DPRA=0.115;EPP=5.3706;EPPR=8.24034;GTI=1;LEN=1;MEANALT=1;MQM=60;MQMR=60;NS=6;NUMALT=1;ODDS=71.6119;PAIRED=1;PAIREDR=1;PAO=0;PQA=0;PQR=0;PRO=0;QA=787;QR=14479;RO=399;RPL=6;RPP=14.4341;RPPR=3.01574;RPR=17;RUN=1;SAF=9;SAP=5.3706;SAR=14;SRF=195;SRP=3.45113;SRR=204;TYPE=snp	GT:DP:AD:RO:QR:AO:QA:GL	0:391:390,0:390:14146:0:0:0,-1272.67	.	1:22:0,22:0:0:22:776:-70.1533,0	.	0:5:5,0:5:185:0:0:0,-17.01	0:1:1,0:1:37:0:0:0,-3.69783	.	1:1:0,1:0:0:1:11:-1.09999,0	0:3:3,0:3:111:0:0:0,-10.3539	.
contig_1104_1|arrow	183081	.	C	T	199.42	.	AB=0;ABP=0;AC=2;AF=0.285714;AN=7;AO=21;CIGAR=1X;DP=448;DPB=448;DPRA=0.122951;EPP=11.386;EPPR=3.01541;GTI=0;LEN=1;MEANALT=1;MQM=60;MQMR=60;NS=7;NUMALT=1;ODDS=13.9669;PAIRED=1;PAIREDR=1;PAO=0;PQA=0;PQR=0;PRO=0;QA=727;QR=14999;RO=425;RPL=14;RPP=8.07707;RPPR=3.01541;RPR=7;RUN=1;SAF=16;SAP=15.5221;SAR=5;SRF=231;SRP=10.005;SRR=194;TYPE=snp	GT:DP:AD:RO:QR:AO:QA:GL	0:394:392,0:392:13826:0:0:0,-1243.84	.	1:11:0,11:0:0:11:395:-35.8892,0	0:2:2,0:2:62:0:0:0,-5.88781	0:1:1,0:1:37:0:0:0,-3.69783	.	1:10:0,10:0:0:10:332:-30.1961,0	.	0:9:9,0:9:309:0:0:0,-28.1392	0:21:21,0:21:765:0:0:0,-69.1749
contig_1104_1|arrow	183135	.	C	T	306.728	.	AB=0;ABP=0;AC=2;AF=0.285714;AN=7;AO=23;CIGAR=1X;DP=449;DPB=449;DPRA=0.134977;EPP=7.63648;EPPR=4.16534;GTI=0;LEN=1;MEANALT=1;MQM=60;MQMR=60;NS=7;NUMALT=1;ODDS=33.3463;PAIRED=1;PAIREDR=1;PAO=0;PQA=0;PQR=0;PRO=0;QA=813;QR=14801;RO=423;RPL=7;RPP=10.6577;RPPR=4.8635;RPR=16;RUN=1;SAF=13;SAP=3.86001;SAR=10;SRF=237;SRP=16.3625;SRR=186;TYPE=snp	GT:DP:AD:RO:QR:AO:QA:GL	0:381:378,0:378:13174:0:0:0,-1185.25	.	1:11:0,11:0:0:11:407:-36.9783,0	0:9:9,0:9:295:0:0:0,-26.8638	0:1:1,0:1:37:0:0:0,-3.69783	.	1:12:0,12:0:0:12:406:-36.8585,0	.	0:8:8,0:8:296:0:0:0,-26.9942	0:27:27,0:27:999:0:0:0,-90.227
contig_1104_1|arrow	183143	.	AAAATTAAAATC	AGAAATTAAAATC	204.496	.	AB=0;ABP=0;AC=2;AF=0.285714;AN=7;AO=20;CIGAR=1M1I11M;DP=426;DPB=427.667;DPRA=0.123153;EPP=3.0103;EPPR=4.76919;GTI=0;LEN=1;MEANALT=1;MQM=60;MQMR=60;NS=7;NUMALT=1;ODDS=8.2023;PAIRED=1;PAIREDR=1;PAO=0;PQA=0;PQR=0;PRO=0;QA=690;QR=14299;RO=400;RPL=5;RPP=13.8677;RPPR=4.07432;RPR=15;RUN=1;SAF=9;SAP=3.44459;SAR=11;SRF=226;SRP=17.6895;SRR=174;TYPE=ins	GT:DP:AD:RO:QR:AO:QA:GL	0:365:360,0:360:12872:0:0:0,-1158.1	.	1:12:0,12:0:0:12:406:-36.8585,0	0:9:9,0:9:329:0:0:0,-29.9591	0:1:1,0:1:35:0:0:0,-3.49863	.	1:8:0,8:0:0:8:284:-25.901,0	.	0:8:8,0:8:282:0:0:0,-25.7201	0:23:22,0:22:781:0:0:0,-70.4906
contig_1104_1|arrow	183172	.	A	G	419.92	.	AB=0;ABP=0;AC=2;AF=0.285714;AN=7;AO=27;CIGAR=1X;DP=475;DPB=475;DPRA=0.15067;EPP=9.52472;EPPR=3.18479;GTI=0;LEN=1;MEANALT=1;MQM=60;MQMR=60;NS=7;NUMALT=1;ODDS=45.0276;PAIRED=1;PAIREDR=1;PAO=0;PQA=0;PQR=0;PRO=0;QA=936;QR=16154;RO=448;RPL=12;RPP=3.73412;RPPR=35.6018;RPR=15;RUN=1;SAF=13;SAP=3.09072;SAR=14;SRF=240;SRP=7.97367;SRR=208;TYPE=snp	GT:DP:AD:RO:QR:AO:QA:GL	0:407:407,0:407:14663:0:0:0,-1319.28	.	1:14:0,14:0:0:14:486:-44.0634,0	0:8:8,0:8:296:0:0:0,-26.9942	0:1:1,0:1:37:0:0:0,-3.69783	.	1:13:0,13:0:0:13:450:-40.8243,0	.	0:6:6,0:6:222:0:0:0,-20.3381	0:26:26,0:26:936:0:0:0,-84.5509
contig_1104_1|arrow	184712	.	T	C	1168.94	.	AB=0;ABP=0;AC=2;AF=0.285714;AN=7;AO=46;CIGAR=1X;DP=461;DPB=461;DPRA=0.277108;EPP=4.70971;EPPR=14.5688;GTI=0;LEN=1;MEANALT=1;MQM=60;MQMR=60;NS=7;NUMALT=1;ODDS=92.1309;PAIRED=1;PAIREDR=1;PAO=0;PQA=0;PQR=0;PRO=0;QA=1610;QR=15011;RO=415;RPL=27;RPP=6.03148;RPPR=18.8385;RPR=19;RUN=1;SAF=23;SAP=3.0103;SAR=23;SRF=194;SRP=6.82477;SRR=221;TYPE=snp	GT:DP:AD:RO:QR:AO:QA:GL	0:338:338,0:338:12222:0:0:0,-1099.72	.	1:18:0,18:0:0:18:616:-55.7525,0	0:40:40,0:40:1444:0:0:0,-130.248	0:3:3,0:3:111:0:0:0,-10.3539	.	1:28:0,28:0:0:28:994:-89.7671,0	.	0:4:4,0:4:124:0:0:0,-11.4657	0:30:30,0:30:1110:0:0:0,-100.211
contig_1104_1|arrow	185085	.	T	C	766.706	.	AB=0;ABP=0;AC=2;AF=0.285714;AN=7;AO=39;CIGAR=1X;DP=619;DPB=619;DPRA=0.168103;EPP=5.73856;EPPR=20.3222;GTI=0;LEN=1;MEANALT=1;MQM=60;MQMR=60;NS=7;NUMALT=1;ODDS=68.8757;PAIRED=1;PAIREDR=1;PAO=0;PQA=0;PQR=0;PRO=0;QA=1405;QR=21166;RO=580;RPL=18;RPP=3.51141;RPPR=3.24991;RPR=21;RUN=1;SAF=19;SAP=3.06598;SAR=20;SRF=288;SRP=3.0702;SRR=292;TYPE=snp	GT:DP:AD:RO:QR:AO:QA:GL	0:484:484,0:484:17698:0:0:0,-1592.27	.	1:18:0,18:0:0:18:628:-56.8373,0	0:59:59,0:59:2135:0:0:0,-192.404	.	0:1:1,0:1:37:0:0:0,-3.69783	1:21:0,21:0:0:21:777:-70.2588,0	.	0:9:9,0:9:321:0:0:0,-29.2307	0:27:27,0:27:975:0:0:0,-88.0618
contig_1104_1|arrow	185298	.	T	C	721.479	.	AB=0;ABP=0;AC=2;AF=0.25;AN=8;AO=34;CIGAR=1X;DP=516;DPB=516;DPRA=0.211618;EPP=3.26577;EPPR=28.4043;GTI=0;LEN=1;MEANALT=1;MQM=60;MQMR=60;NS=8;NUMALT=1;ODDS=72.1549;PAIRED=1;PAIREDR=1;PAO=0;PQA=0;PQR=0;PRO=0;QA=1177;QR=16903;RO=481;RPL=22;RPP=9.39698;RPPR=31.1853;RPR=12;RUN=1;SAF=14;SAP=5.30951;SAR=20;SRF=208;SRP=22.084;SRR=273;TYPE=snp	GT:DP:AD:RO:QR:AO:QA:GL	0:409:408,0:408:14264:0:0:0,-1283.3	.	1:15:0,15:0:0:15:543:-49.2043,0	0:41:41,0:41:1517:0:0:0,-136.82	0:2:2,0:2:74:0:0:0,-7.02588	0:1:1,0:1:37:0:0:0,-3.69783	1:19:0,19:0:0:19:634:-57.3639,0	.	0:5:5,0:5:147:0:0:0,-13.5179	0:24:24,0:24:864:0:0:0,-78.0766
contig_1104_1|arrow	185410	.	G	T	774.946	.	AB=0;ABP=0;AC=2;AF=0.25;AN=8;AO=54;CIGAR=1X;DP=526;DPB=526;DPRA=52;EPP=3.6537;EPPR=8.65797;GTI=0;LEN=1;MEANALT=1.2;MQM=60;MQMR=60;NS=8;NUMALT=1;ODDS=69.8002;PAIRED=1;PAIREDR=1;PAO=0;PQA=0;PQR=0;PRO=0;QA=1474;QR=14861;RO=471;RPL=29;RPP=3.6537;RPPR=53.8394;RPR=25;RUN=1;SAF=36;SAP=16.0391;SAR=18;SRF=246;SRP=5.04346;SRR=225;TYPE=snp	GT:DP:AD:RO:QR:AO:QA:GL	0:421:403,17:403:12587:17:233:0,-1111.46	.	1:20:0,20:0:0:20:702:-63.4955,0	0:35:34,1:34:1066:1:11:0,-95.1041	0:4:4,0:4:148:0:0:0,-13.682	0:1:1,0:1:37:0:0:0,-3.69783	1:15:0,15:0:0:15:517:-46.849,0	.	0:1:1,0:1:37:0:0:0,-3.69783	0:29:28,1:28:986:1:11:0,-87.9429
contig_1104_1|arrow	185411	.	A	T	1.02311e-14	.	AB=0;ABP=0;AC=0;AF=0;AN=8;AO=8;CIGAR=1X;DP=533;DPB=533;DPRA=19.2083;EPP=7.35324;EPPR=7.25379;GTI=0;LEN=1;MEANALT=1.5;MQM=60;MQMR=60;NS=8;NUMALT=1;ODDS=84.8484;PAIRED=1;PAIREDR=1;PAO=0;PQA=0;PQR=0;PRO=0;QA=128;QR=17352;RO=524;RPL=6;RPP=7.35324;RPPR=49.5726;RPR=2;RUN=1;SAF=8;SAP=20.3821;SAR=0;SRF=279;SRP=7.8008;SRR=245;TYPE=snp	GT:DP:AD:RO:QR:AO:QA:GL	0:426:419,6:419:13795:6:106:0,-1231.51	.	0:20:20,0:20:678:0:0:0,-61.3272	0:35:33,2:33:1069:2:22:0,-94.3944	0:4:4,0:4:148:0:0:0,-13.682	0:1:1,0:1:37:0:0:0,-3.69783	0:16:16,0:16:566:0:0:0,-51.2642	.	0:1:1,0:1:37:0:0:0,-3.69783	0:30:30,0:30:1022:0:0:0,-92.2713
contig_1104_1|arrow	185437	.	A	G	754.917	.	AB=0;ABP=0;AC=2;AF=0.25;AN=8;AO=36;CIGAR=1X;DP=575;DPB=575;DPRA=0.200371;EPP=11.6962;EPPR=3.49959;GTI=0;LEN=1;MEANALT=1;MQM=60;MQMR=60;NS=8;NUMALT=1;ODDS=75.553;PAIRED=1;PAIREDR=1;PAO=0;PQA=0;PQR=0;PRO=0;QA=1268;QR=18297;RO=537;RPL=13;RPP=9.04217;RPPR=25.7562;RPR=23;RUN=1;SAF=19;SAP=3.25157;SAR=17;SRF=309;SRP=29.5411;SRR=228;TYPE=snp	GT:DP:AD:RO:QR:AO:QA:GL	0:459:457,0:457:15511:0:0:0,-1395.44	.	1:20:0,20:0:0:20:688:-62.2286,0	0:40:40,0:40:1354:0:0:0,-122.133	0:4:4,0:4:148:0:0:0,-13.682	0:1:1,0:1:37:0:0:0,-3.69783	1:16:0,16:0:0:16:580:-52.5329,0	.	0:1:1,0:1:37:0:0:0,-3.69783	0:34:34,0:34:1210:0:0:0,-109.197
contig_1104_1|arrow	185904	.	C	A	1118.68	.	AB=0;ABP=0;AC=2;AF=0.285714;AN=7;AO=48;CIGAR=1X;DP=616;DPB=616;DPRA=0.211268;EPP=7.5342;EPPR=5.59466;GTI=0;LEN=1;MEANALT=1;MQM=60;MQMR=60;NS=7;NUMALT=1;ODDS=70.5811;PAIRED=1;PAIREDR=1;PAO=0;PQA=0;PQR=0;PRO=0;QA=1726;QR=20130;RO=568;RPL=27;RPP=4.6389;RPPR=3.02559;RPR=21;RUN=1;SAF=22;SAP=3.73412;SAR=26;SRF=304;SRP=9.12712;SRR=264;TYPE=snp	GT:DP:AD:RO:QR:AO:QA:GL	0:461:461,0:461:16335:0:0:0,-1469.69	.	1:17:0,17:0:0:17:617:-55.8614,0	0:46:46,0:46:1678:0:0:0,-151.298	0:2:2,0:2:74:0:0:0,-7.02588	.	1:31:0,31:0:0:31:1109:-100.111,0	.	0:2:2,0:2:74:0:0:0,-7.02588	0:57:57,0:57:1969:0:0:0,-177.457
contig_1104_1|arrow	185933	.	T	C	1006.95	.	AB=0;ABP=0;AC=2;AF=0.333333;AN=6;AO=51;CIGAR=1X;DP=645;DPB=645;DPRA=0.171717;EPP=10.206;EPPR=3.02492;GTI=0;LEN=1;MEANALT=1;MQM=60;MQMR=60;NS=6;NUMALT=1;ODDS=58.9725;PAIRED=1;PAIREDR=1;PAO=0;PQA=0;PQR=0;PRO=0;QA=1775;QR=20964;RO=594;RPL=24;RPP=3.3935;RPPR=3.06879;RPR=27;RUN=1;SAF=27;SAP=3.3935;SAR=24;SRF=345;SRP=36.701;SRR=249;TYPE=snp	GT:DP:AD:RO:QR:AO:QA:GL	0:492:492,0:492:17316:0:0:0,-1557.93	.	1:19:0,19:0:0:19:679:-61.4337,0	0:53:53,0:53:1925:0:0:0,-173.515	0:2:2,0:2:74:0:0:0,-7.02588	.	1:32:0,32:0:0:32:1096:-98.9292,0	.	.	0:47:47,0:47:1649:0:0:0,-148.677
contig_1104_1|arrow	185953	.	A	G	1020.73	.	AB=0;ABP=0;AC=2;AF=0.333333;AN=6;AO=51;CIGAR=1X;DP=639;DPB=639;DPRA=0.173469;EPP=4.07475;EPPR=3.24665;GTI=0;LEN=1;MEANALT=1;MQM=60;MQMR=60;NS=6;NUMALT=1;ODDS=64.7029;PAIRED=1;PAIREDR=1;PAO=0;PQA=0;PQR=0;PRO=0;QA=1775;QR=20964;RO=588;RPL=23;RPP=4.07475;RPPR=3.02507;RPR=28;RUN=1;SAF=24;SAP=3.3935;SAR=27;SRF=339;SRP=32.9234;SRR=249;TYPE=snp	GT:DP:AD:RO:QR:AO:QA:GL	0:475:475,0:475:16921:0:0:0,-1522.39	.	1:20:0,20:0:0:20:690:-62.4114,0	0:56:56,0:56:2034:0:0:0,-183.317	0:1:1,0:1:37:0:0:0,-3.69783	.	1:31:0,31:0:0:31:1085:-97.9467,0	.	.	0:56:56,0:56:1972:0:0:0,-177.734
contig_1104_1|arrow	185964	.	G	A	1065.08	.	AB=0;ABP=0;AC=2;AF=0.333333;AN=6;AO=50;CIGAR=1X;DP=626;DPB=626;DPRA=0.173611;EPP=7.35324;EPPR=3.86001;GTI=0;LEN=1;MEANALT=1;MQM=60;MQMR=60;NS=6;NUMALT=1;ODDS=78.1035;PAIRED=1;PAIREDR=1;PAO=0;PQA=0;PQR=0;PRO=0;QA=1814;QR=20621;RO=575;RPL=23;RPP=3.70517;RPPR=4.1017;RPR=27;RUN=1;SAF=23;SAP=3.70517;SAR=27;SRF=327;SRP=26.5793;SRR=248;TYPE=snp	GT:DP:AD:RO:QR:AO:QA:GL	0:464:463,0:463:16587:0:0:0,-1492.24	.	1:20:0,20:0:0:20:740:-66.9307,0	0:55:55,0:55:2011:0:0:0,-181.252	0:1:1,0:1:11:0:0:0,-1.09999	.	1:30:0,30:0:0:30:1074:-96.9647,0	.	.	0:56:56,0:56:2012:0:0:0,-181.339
contig_1104_1|arrow	185986	.	G	A	931.064	.	AB=0;ABP=0;AC=2;AF=0.333333;AN=6;AO=48;CIGAR=1X;DP=641;DPB=641;DPRA=0.161889;EPP=3.0103;EPPR=13.2964;GTI=0;LEN=1;MEANALT=1;MQM=60;MQMR=60;NS=6;NUMALT=1;ODDS=69.3814;PAIRED=1;PAIREDR=1;PAO=0;PQA=0;PQR=0;PRO=0;QA=1704;QR=21135;RO=593;RPL=24;RPP=3.0103;RPPR=3.10185;RPR=24;RUN=1;SAF=20;SAP=5.9056;SAR=28;SRF=308;SRP=4.94741;SRR=285;TYPE=snp	GT:DP:AD:RO:QR:AO:QA:GL	0:485:485,0:485:17275:0:0:0,-1554.24	.	1:20:0,20:0:0:20:716:-64.7624,0	0:61:61,0:61:2195:0:0:0,-197.798	0:1:1,0:1:37:0:0:0,-3.69783	.	1:28:0,28:0:0:28:988:-89.2253,0	.	.	0:46:46,0:46:1628:0:0:0,-146.793
contig_1104_1|arrow	186005	.	T	A	1091.79	.	AB=0;ABP=0;AC=2;AF=0.333333;AN=6;AO=52;CIGAR=1X;DP=636;DPB=636;DPRA=4.78182;EPP=3.0103;EPPR=26.8073;GTI=0;LEN=1;MEANALT=1;MQM=60;MQMR=60;NS=6;NUMALT=1;ODDS=111.969;PAIRED=1;PAIREDR=1;PAO=0;PQA=0;PQR=0;PRO=0;QA=1860;QR=21188;RO=584;RPL=28;RPP=3.67845;RPPR=3.02517;RPR=24;RUN=1;SAF=22;SAP=5.68288;SAR=30;SRF=293;SRP=3.02517;SRR=291;TYPE=snp	GT:DP:AD:RO:QR:AO:QA:GL	0:475:474,1:474:17192:1:11:0,-1545.66	.	1:24:0,24:0:0:24:888:-80.2429,0	0:63:63,0:63:2319:0:0:0,-208.957	0:1:1,0:1:37:0:0:0,-3.69783	.	1:27:0,27:0:0:27:961:-86.7968,0	.	.	0:46:46,0:46:1640:0:0:0,-147.874
contig_1104_1|arrow	186111	.	G	T	600.476	.	AB=0;ABP=0;AC=2;AF=0.4;AN=5;AO=46;CIGAR=1X;DP=590;DPB=590;DPRA=3.65568;EPP=12.2627;EPPR=9.39698;GTI=0;LEN=1;MEANALT=1;MQM=60;MQMR=60;NS=5;NUMALT=1;ODDS=33.429;PAIRED=1;PAIREDR=1;PAO=0;PQA=0;PQR=0;PRO=0;QA=1552;QR=19330;RO=544;RPL=20;RPP=4.70971;RPPR=13.8038;RPR=26;RUN=1;SAF=12;SAP=25.858;SAR=34;SRF=246;SRP=13.8038;SRR=298;TYPE=snp	GT:DP:AD:RO:QR:AO:QA:GL	0:454:453,1:453:16153:1:11:0,-1452.21	.	1:20:0,20:0:0:20:678:-61.3272,0	0:57:57,0:57:2007:0:0:0,-180.88	.	.	1:25:0,25:0:0:25:863:-77.9736,0	.	.	0:34:34,0:34:1170:0:0:0,-105.587
contig_1104_1|arrow	186121	.	A	G	704.895	.	AB=0;ABP=0;AC=2;AF=0.4;AN=5;AO=46;CIGAR=1X;DP=586;DPB=586;DPRA=0.127778;EPP=6.03148;EPPR=13.8837;GTI=0;LEN=1;MEANALT=1;MQM=60;MQMR=60;NS=5;NUMALT=1;ODDS=10.712;PAIRED=1;PAIREDR=1;PAO=0;PQA=0;PQR=0;PRO=0;QA=1639;QR=19590;RO=540;RPL=19;RPP=6.03148;RPPR=15.6209;RPR=27;RUN=1;SAF=12;SAP=25.858;SAR=34;SRF=240;SRP=17.4868;SRR=300;TYPE=snp	GT:DP:AD:RO:QR:AO:QA:GL	0:455:455,0:455:16481:0:0:0,-1482.81	.	1:17:0,17:0:0:17:578:-52.3322,0	0:49:49,0:49:1789:0:0:0,-161.283	.	.	1:29:0,29:0:0:29:1061:-95.8008,0	.	.	0:36:36,0:36:1320:0:0:0,-119.098
contig_1104_1|arrow	186193	.	G	A	840.201	.	AB=0;ABP=0;AC=2;AF=0.333333;AN=6;AO=43;CIGAR=1X;DP=588;DPB=588;DPRA=0.157798;EPP=21.2406;EPPR=4.03217;GTI=0;LEN=1;MEANALT=1;MQM=60;MQMR=60;NS=6;NUMALT=1;ODDS=51.1974;PAIRED=1;PAIREDR=1;PAO=0;PQA=0;PQR=0;PRO=0;QA=1591;QR=19298;RO=544;RPL=27;RPP=9.12072;RPPR=10.0516;RPR=16;RUN=1;SAF=16;SAP=9.12072;SAR=27;SRF=251;SRP=10.0516;SRR=293;TYPE=snp	GT:DP:AD:RO:QR:AO:QA:GL	0:445:444,0:444:15814:0:0:0,-1422.71	.	1:17:0,17:0:0:17:629:-56.9466,0	0:50:50,0:50:1774:0:0:0,-159.924	.	.	1:26:0,26:0:0:26:962:-86.899,0	.	0:1:1,0:1:37:0:0:0,-3.69783	0:49:49,0:49:1673:0:0:0,-150.829
contig_1104_1|arrow	186471	.	T	C	285.653	.	AB=0;ABP=0;AC=2;AF=0.333333;AN=6;AO=26;CIGAR=1X;DP=590;DPB=590;DPRA=0.0921986;EPP=8.35546;EPPR=24.0936;GTI=1;LEN=1;MEANALT=1;MQM=60;MQMR=60;NS=6;NUMALT=1;ODDS=57.1417;PAIRED=1;PAIREDR=1;PAO=0;PQA=0;PQR=0;PRO=0;QA=848;QR=20694;RO=564;RPL=16;RPP=6.01695;RPPR=10.4641;RPR=10;RUN=1;SAF=15;SAP=4.34659;SAR=11;SRF=279;SRP=3.1489;SRR=285;TYPE=snp	GT:DP:AD:RO:QR:AO:QA:GL	0:432:432,0:432:15822:0:0:0,-1423.52	.	1:20:0,20:0:0:20:638:-57.7093,0	0:72:72,0:72:2664:0:0:0,-239.989	.	.	1:6:0,6:0:0:6:210:-19.2399,0	.	0:2:2,0:2:74:0:0:0,-7.02588	0:58:58,0:58:2134:0:0:0,-192.316
contig_1104_1|arrow	186518	.	AC	AA	121.158	.	AB=0;ABP=0;AC=2;AF=0.333333;AN=6;AO=23;CIGAR=1M1X;DP=553;DPB=554;DPRA=55.1;EPP=3.86001;EPPR=3.1578;GTI=1;LEN=1;MEANALT=1;MQM=60;MQMR=60;NS=6;NUMALT=1;ODDS=27.8976;PAIRED=1;PAIREDR=1;PAO=1;PQA=37;PQR=37;PRO=1;QA=663;QR=18484;RO=530;RPL=9;RPP=5.3706;RPPR=5.77995;RPR=14;RUN=1;SAF=18;SAP=18.9659;SAR=5;SRF=250;SRP=6.69771;SRR=280;TYPE=snp	GT:DP:AD:RO:QR:AO:QA:GL	0:419:416,3:416:14563:3:33:0,-1307.26	.	1:14:0,14:0:0:14:479:-43.4301,0	0:64:63,1:63:2154:1:11:0,-193.004	.	.	1:3:0,3:0:0:3:111:-10.3138,0	.	0:2:2,0:2:68:0:0:0,-6.45742	0:51:49,2:49:1699:2:29:0,-150.425
contig_1104_1|arrow	186540	.	AGGGAT	AGGAT	118.381	.	AB=0;ABP=0;AC=2;AF=0.333333;AN=6;AO=23;CIGAR=1M1D4M;DP=523;DPB=519;DPRA=0.0961924;EPP=5.3706;EPPR=7.51149;GTI=1;LEN=1;MEANALT=1.5;MQM=60;MQMR=60;NS=6;NUMALT=1;ODDS=27.2583;PAIRED=1;PAIREDR=1;PAO=0;PQA=0;PQR=0;PRO=0;QA=699;QR=17223;RO=494;RPL=9;RPP=5.3706;RPPR=3.87186;RPR=14;RUN=1;SAF=14;SAP=5.3706;SAR=9;SRF=221;SRP=14.8963;SRR=273;TYPE=del	GT:DP:AD:RO:QR:AO:QA:GL	0:406:402,0:402:13985:0:0:0,-1258.19	.	1:17:0,16:0:0:16:440:-39.739,0	0:44:44,0:44:1571:0:0:0,-141.677	.	.	1:7:0,7:0:0:7:259:-23.6661,0	.	0:5:4,0:4:144:0:0:0,-13.1535	0:44:44,0:44:1523:0:0:0,-137.356
contig_1104_1|arrow	193066	.	C	T	254.727	.	AB=0;ABP=0;AC=2;AF=0.4;AN=5;AO=28;CIGAR=1X;DP=461;DPB=461;DPRA=0.0969977;EPP=7.97367;EPPR=3.05564;GTI=0;LEN=1;MEANALT=1;MQM=60;MQMR=60;NS=5;NUMALT=1;ODDS=5.98201;PAIRED=1;PAIREDR=1;PAO=0;PQA=0;PQR=0;PRO=0;QA=1036;QR=15419;RO=431;RPL=15;RPP=3.32051;RPPR=12.326;RPR=13;RUN=1;SAF=19;SAP=10.7656;SAR=9;SRF=229;SRP=6.68316;SRR=202;TYPE=snp	GT:DP:AD:RO:QR:AO:QA:GL	0:401:399,0:399:14259:0:0:0,-1282.84	.	1:16:0,16:0:0:16:592:-53.6185,0	0:29:29,0:29:1049:0:0:0,-94.7185	.	.	1:12:0,12:0:0:12:444:-40.3063,0	.	0:3:3,0:3:111:0:0:0,-10.3539	.
contig_1104_1|arrow	200145	.	CT	TG	199.351	.	AB=0;ABP=0;AC=2;AF=0.4;AN=5;AO=18;CIGAR=2X;DP=536;DPB=536;DPRA=0.0551257;EPP=3.49285;EPPR=6.0722;GTI=1;LEN=2;MEANALT=1.5;MQM=60;MQMR=60;NS=5;NUMALT=1;ODDS=45.9023;PAIRED=1;PAIREDR=1;PAO=0;PQA=0;PQR=0;PRO=0;QA=654;QR=18598;RO=517;RPL=9;RPP=3.0103;RPPR=3.0481;RPR=9;RUN=1;SAF=5;SAP=10.7311;SAR=13;SRF=240;SRP=8.76029;SRR=277;TYPE=complex	GT:DP:AD:RO:QR:AO:QA:GL	0:489:489,0:489:17587:0:0:0,-1582.33	.	1:18:0,17:0:0:17:617:-55.6062,0	.	0:3:3,0:3:111:0:0:0,-10.3539	.	1:1:0,1:0:0:1:37:-3.69783,0	.	0:25:25,0:25:900:0:0:0,-81.3157	.
contig_1104_1|arrow	210850	.	T	C	459.153	.	AB=0;ABP=0;AC=2;AF=0.4;AN=5;AO=69;CIGAR=1X;DP=1180;DPB=1180;DPRA=0.684994;EPP=5.55942;EPPR=3.87224;GTI=0;LEN=1;MEANALT=1;MQM=60;MQMR=60;NS=5;NUMALT=1;ODDS=6.40255;PAIRED=1;PAIREDR=1;PAO=0;PQA=0;PQR=0;PRO=0;QA=2497;QR=40425;RO=1111;RPL=36;RPP=3.29354;RPPR=5.13877;RPR=33;RUN=1;SAF=38;SAP=4.55236;SAR=31;SRF=514;SRP=16.475;SRR=597;TYPE=snp	GT:DP:AD:RO:QR:AO:QA:GL	0:574:574,0:574:20900:0:0:0,-1880.28	.	1:31:0,31:0:0:31:1123:-101.375,0	0:8:8,0:8:296:0:0:0,-26.9942	.	.	1:35:0,35:0:0:35:1263:-113.966,0	.	0:532:529,3:529:19229:3:111:0,-1719.63	.
contig_1104_1|arrow	225024	.	A	C	475.4	.	AB=0;ABP=0;AC=2;AF=0.333333;AN=6;AO=44;CIGAR=1X;DP=1280;DPB=1280;DPRA=0.702128;EPP=12.6832;EPPR=7.76084;GTI=1;LEN=1;MEANALT=1;MQM=60;MQMR=60;NS=6;NUMALT=1;ODDS=109.465;PAIRED=1;PAIREDR=1;PAO=0;PQA=0;PQR=0;PRO=0;QA=1576;QR=44964;RO=1236;RPL=30;RPP=15.6443;RPPR=12.1178;RPR=14;RUN=1;SAF=25;SAP=4.78696;SAR=19;SRF=594;SRP=7.05809;SRR=642;TYPE=snp	GT:DP:AD:RO:QR:AO:QA:GL	0:710:710,0:710:25814:0:0:0,-2322.29	1:9:0,9:0:0:9:333:-30.3222,0	1:34:0,34:0:0:34:1232:-111.178,0	.	0:40:40,0:40:1468:0:0:0,-132.41	0:2:2,0:2:74:0:0:0,-7.02588	.	.	0:485:484,1:484:17608:1:11:0,-1583.07	.
contig_1104_1|arrow	225088	.	C	T	218.478	.	AB=0;ABP=0;AC=2;AF=0.333333;AN=6;AO=37;CIGAR=1X;DP=1204;DPB=1204;DPRA=0.0634105;EPP=3.06899;EPPR=13.4769;GTI=1;LEN=1;MEANALT=1;MQM=60;MQMR=60;NS=6;NUMALT=1;ODDS=50.3065;PAIRED=1;PAIREDR=1;PAO=0;PQA=0;PQR=0;PRO=0;QA=1369;QR=42099;RO=1167;RPL=18;RPP=3.06899;RPPR=5.03664;RPR=19;RUN=1;SAF=16;SAP=4.47751;SAR=21;SRF=639;SRP=25.9364;SRR=528;TYPE=snp	GT:DP:AD:RO:QR:AO:QA:GL	0:681:681,0:681:24625:0:0:0,-2215.35	1:11:0,11:0:0:11:407:-36.9783,0	1:26:0,26:0:0:26:962:-86.899,0	.	0:37:37,0:37:1343:0:0:0,-121.162	0:2:2,0:2:62:0:0:0,-5.88781	.	.	0:447:447,0:447:16069:0:0:0,-1445.75	.
contig_1104_1|arrow	226311	.	GTTGTA	GCTTGTA	170.751	.	AB=0;ABP=0;AC=2;AF=0.333333;AN=6;AO=25;CIGAR=1M1I5M;DP=982;DPB=986.333;DPRA=0.0543933;EPP=3.09716;EPPR=3.52514;GTI=1;LEN=1;MEANALT=1.5;MQM=60;MQMR=60;NS=6;NUMALT=1;ODDS=39.3169;PAIRED=1;PAIREDR=1;PAO=0;PQA=0;PQR=0;PRO=0;QA=887;QR=34221;RO=949;RPL=15;RPP=5.18177;RPPR=9.93201;RPR=10;RUN=1;SAF=14;SAP=3.79203;SAR=11;SRF=456;SRP=6.1428;SRR=493;TYPE=ins	GT:DP:AD:RO:QR:AO:QA:GL	0:518:515,0:515:18569:0:0:0,-1670.58	1:3:0,3:0:0:3:111:-10.3539,0	1:23:0,22:0:0:22:776:-69.9084,0	.	0:32:32,0:32:1162:0:0:0,-104.887	0:1:1,0:1:37:0:0:0,-3.69783	.	.	0:405:401,0:401:14453:0:0:0,-1300.3	.
contig_1104_1|arrow	226421	.	A	G	629.803	.	AB=0;ABP=0;AC=2;AF=0.333333;AN=6;AO=40;CIGAR=1X;DP=1081;DPB=1081;DPRA=0.0768492;EPP=3.22745;EPPR=7.82095;GTI=1;LEN=1;MEANALT=1;MQM=60;MQMR=60;NS=6;NUMALT=1;ODDS=145.017;PAIRED=1;PAIREDR=1;PAO=0;PQA=0;PQR=0;PRO=0;QA=1410;QR=37210;RO=1040;RPL=15;RPP=8.43898;RPPR=6.02531;RPR=25;RUN=1;SAF=18;SAP=3.87889;SAR=22;SRF=557;SRP=14.4439;SRR=483;TYPE=snp	GT:DP:AD:RO:QR:AO:QA:GL	0:565:565,0:565:20281:0:0:0,-1824.62	1:5:0,5:0:0:5:159:-14.62,0	1:35:0,35:0:0:35:1251:-112.886,0	.	0:25:25,0:25:913:0:0:0,-82.488	0:1:1,0:1:37:0:0:0,-3.69783	.	.	0:450:449,0:449:15979:0:0:0,-1437.55	.
contig_1104_1|arrow	228219	.	G	A	513.223	.	AB=0;ABP=0;AC=2;AF=0.285714;AN=7;AO=33;CIGAR=1X;DP=927;DPB=927;DPRA=0.0922819;EPP=3.0761;EPPR=12.9815;GTI=1;LEN=1;MEANALT=1;MQM=60;MQMR=60;NS=7;NUMALT=1;ODDS=84.6468;PAIRED=1;PAIREDR=1;PAO=0;PQA=0;PQR=0;PRO=0;QA=1197;QR=31978;RO=892;RPL=19;RPP=4.65535;RPPR=3.98405;RPR=14;RUN=1;SAF=16;SAP=3.0761;SAR=17;SRF=444;SRP=3.04925;SRR=448;TYPE=snp	GT:DP:AD:RO:QR:AO:QA:GL	0:572:571,0:571:20447:0:0:0,-1839.29	1:6:0,6:0:0:6:222:-20.3381,0	1:27:0,27:0:0:27:975:-88.0618,0	0:15:15,0:15:555:0:0:0,-50.2905	0:35:35,0:35:1243:0:0:0,-112.16	0:3:3,0:3:85:0:0:0,-7.92928	.	.	0:269:268,0:268:9648:0:0:0,-868.07	.
contig_1104_1|arrow	229285	.	C	T	890.186	.	AB=0;ABP=0;AC=2;AF=0.285714;AN=7;AO=40;CIGAR=1X;DP=949;DPB=949;DPRA=0.110011;EPP=3.22745;EPPR=6.46361;GTI=1;LEN=1;MEANALT=1;MQM=60;MQMR=60;NS=7;NUMALT=1;ODDS=126.349;PAIRED=1;PAIREDR=1;PAO=0;PQA=0;PQR=0;PRO=0;QA=1376;QR=32808;RO=908;RPL=21;RPP=3.22745;RPPR=21.53;RPR=19;RUN=1;SAF=16;SAP=6.48466;SAR=24;SRF=443;SRP=4.16778;SRR=465;TYPE=snp	GT:DP:AD:RO:QR:AO:QA:GL	0:559:558,0:558:20106:0:0:0,-1808.76	.	1:38:0,38:0:0:38:1328:-119.803,0	0:25:25,0:25:887:0:0:0,-80.1395	0:45:45,0:45:1639:0:0:0,-147.788	0:1:1,0:1:37:0:0:0,-3.69783	1:2:0,2:0:0:2:48:-4.55793,0	.	0:279:279,0:279:10139:0:0:0,-912.352	.
contig_1104_1|arrow	234563	.	C	T	592.257	.	AB=0;ABP=0;AC=2;AF=0.333333;AN=6;AO=28;CIGAR=1X;DP=634;DPB=634;DPRA=0.0924092;EPP=5.80219;EPPR=52.143;GTI=1;LEN=1;MEANALT=1;MQM=60;MQMR=60;NS=6;NUMALT=1;ODDS=107.638;PAIRED=1;PAIREDR=1;PAO=0;PQA=0;PQR=0;PRO=0;QA=998;QR=21799;RO=605;RPL=19;RPP=10.7656;RPPR=3.01389;RPR=9;RUN=1;SAF=14;SAP=3.0103;SAR=14;SRF=378;SRP=84.8479;SRR=227;TYPE=snp	GT:DP:AD:RO:QR:AO:QA:GL	0:366:366,0:366:13204:0:0:0,-1188.04	.	1:27:0,27:0:0:27:961:-86.7968,0	0:59:59,0:59:2159:0:0:0,-194.564	0:81:81,0:81:2897:0:0:0,-260.94	.	1:1:0,1:0:0:1:37:-3.69783,0	.	0:100:99,0:99:3539:0:0:0,-318.576	.
contig_1104_1|arrow	234903	.	T	C	313.248	.	AB=0;ABP=0;AC=2;AF=0.333333;AN=6;AO=26;CIGAR=1X;DP=702;DPB=702;DPRA=1.46316;EPP=3.34437;EPPR=4.29519;GTI=1;LEN=1;MEANALT=1;MQM=60;MQMR=60;NS=6;NUMALT=1;ODDS=72.128;PAIRED=1;PAIREDR=1;PAO=0;PQA=0;PQR=0;PRO=0;QA=924;QR=24596;RO=676;RPL=10;RPP=6.01695;RPPR=3.02315;RPR=16;RUN=1;SAF=14;SAP=3.34437;SAR=12;SRF=337;SRP=3.02315;SRR=339;TYPE=snp	GT:DP:AD:RO:QR:AO:QA:GL	0:394:391,3:391:14247:3:111:0,-1271.51	.	1:21:0,21:0:0:21:739:-66.8245,0	0:63:63,0:63:2319:0:0:0,-208.957	0:97:97,0:97:3517:0:0:0,-316.714	.	1:2:0,2:0:0:2:74:-7.02588,0	.	0:125:125,0:125:4513:0:0:0,-406.3	.
contig_1104_1|arrow	234917	.	T	C	574.121	.	AB=0;ABP=0;AC=2;AF=0.333333;AN=6;AO=29;CIGAR=1X;DP=704;DPB=704;DPRA=0.0859259;EPP=3.68421;EPPR=3.16793;GTI=1;LEN=1;MEANALT=1;MQM=60;MQMR=60;NS=6;NUMALT=1;ODDS=112.346;PAIRED=1;PAIREDR=1;PAO=0;PQA=0;PQR=0;PRO=0;QA=1061;QR=24609;RO=675;RPL=11;RPP=6.67934;RPPR=3.94001;RPR=18;RUN=1;SAF=15;SAP=3.08518;SAR=14;SRF=349;SRP=4.71209;SRR=326;TYPE=snp	GT:DP:AD:RO:QR:AO:QA:GL	0:399:399,0:399:14555:0:0:0,-1309.56	.	1:27:0,27:0:0:27:987:-89.1444,0	0:60:60,0:60:2184:0:0:0,-196.812	0:88:88,0:88:3206:0:0:0,-288.738	.	1:2:0,2:0:0:2:74:-7.02588,0	.	0:128:128,0:128:4664:0:0:0,-419.885	.
contig_1104_1|arrow	244550	.	A	G	9363.97	.	AB=0;ABP=0;AC=2;AF=0.666667;AN=3;AO=307;CIGAR=1X;DP=328;DPB=328;DPRA=7.30952;EPP=19.9931;EPPR=8.07707;GTI=0;LEN=1;MEANALT=1;MQM=60;MQMR=60;NS=3;NUMALT=1;ODDS=81.2048;PAIRED=1;PAIREDR=1;PAO=0;PQA=0;PQR=0;PRO=0;QA=10825;QR=777;RO=21;RPL=146;RPP=4.60177;RPPR=3.94093;RPR=161;RUN=1;SAF=152;SAP=3.07396;SAR=155;SRF=11;SRP=3.1137;SRR=10;TYPE=snp	GT:DP:AD:RO:QR:AO:QA:GL	1:304:0,304:0:0:304:10726:-965.16,0	.	0:21:21,0:21:777:0:0:0,-70.2588	.	.	.	.	.	1:3:0,3:0:0:3:99:-9.23582,0	.
contig_1104_1|arrow	244617	.	G	A	9475.04	.	AB=0;ABP=0;AC=2;AF=0.666667;AN=3;AO=304;CIGAR=1X;DP=326;DPB=326;DPRA=6.90909;EPP=19.4678;EPPR=6.56362;GTI=0;LEN=1;MEANALT=1;MQM=60;MQMR=60;NS=3;NUMALT=1;ODDS=62.0898;PAIRED=1;PAIREDR=1;PAO=0;PQA=0;PQR=0;PRO=0;QA=10934;QR=684;RO=22;RPL=156;RPP=3.46745;RPPR=9.32731;RPR=148;RUN=1;SAF=150;SAP=3.12459;SAR=154;SRF=7;SRP=9.32731;SRR=15;TYPE=snp	GT:DP:AD:RO:QR:AO:QA:GL	1:301:0,301:0:0:301:10835:-974.965,0	.	0:22:22,0:22:684:0:0:0,-61.8375	.	.	.	.	.	1:3:0,3:0:0:3:99:-9.23582,0	.
contig_1104_1|arrow	245718	.	CAGC	CATAGT	7904.94	.	AB=0;ABP=0;AC=2;AF=0.666667;AN=3;AO=253;CIGAR=1M2I2M1X;DP=283;DPB=409.5;DPRA=4.37931;EPP=10.2285;EPPR=4.88226;GTI=0;LEN=6;MEANALT=1.5;MQM=60;MQMR=60;NS=3;NUMALT=1;ODDS=162.88;PAIRED=1;PAIREDR=1;PAO=0;PQA=0;PQR=0;PRO=0;QA=9055;QR=1048;RO=29;RPL=125;RPP=3.08755;RPPR=9.07545;RPR=128;RUN=1;SAF=124;SAP=3.22487;SAR=129;SRF=16;SRP=3.68421;SRR=13;TYPE=complex	GT:DP:AD:RO:QR:AO:QA:GL	1:253:0,252:0:0:252:9018:-811.24,0	.	0:29:29,0:29:1048:0:0:0,-94.6315	.	.	.	.	.	.	1:1:0,1:0:0:1:37:-3.69783,0
contig_1104_1|arrow	295283	.	G	A	132.4	.	AB=0;ABP=0;AC=2;AF=0.4;AN=5;AO=16;CIGAR=1X;DP=232;DPB=232;DPRA=0.111111;EPP=29.6108;EPPR=3.82839;GTI=0;LEN=1;MEANALT=1;MQM=60;MQMR=60;NS=5;NUMALT=1;ODDS=12.3626;PAIRED=1;PAIREDR=1;PAO=0;PQA=0;PQR=0;PRO=0;QA=580;QR=7677;RO=215;RPL=3;RPP=16.582;RPPR=6.65635;RPR=13;RUN=1;SAF=12;SAP=11.6962;SAR=4;SRF=120;SRP=9.32272;SRR=95;TYPE=snp	GT:DP:AD:RO:QR:AO:QA:GL	0:2:2,0:2:74:0:0:0,-7.02588	.	1:8:0,8:0:0:8:284:-25.901,0	.	.	0:73:73,0:73:2639:0:0:0,-237.736	1:8:0,8:0:0:8:296:-26.9942,0	.	0:141:140,0:140:4964:0:0:0,-446.75	.
contig_1104_1|arrow	295319	.	C	A	160.168	.	AB=0;ABP=0;AC=2;AF=0.4;AN=5;AO=16;CIGAR=1X;DP=232;DPB=232;DPRA=0.111111;EPP=5.18177;EPPR=12.0581;GTI=0;LEN=1;MEANALT=1;MQM=60;MQMR=60;NS=5;NUMALT=1;ODDS=16.9973;PAIRED=1;PAIREDR=1;PAO=0;PQA=0;PQR=0;PRO=0;QA=568;QR=7830;RO=216;RPL=8;RPP=3.0103;RPPR=3.05051;RPR=8;RUN=1;SAF=12;SAP=11.6962;SAR=4;SRF=106;SRP=3.17115;SRR=110;TYPE=snp	GT:DP:AD:RO:QR:AO:QA:GL	0:4:4,0:4:148:0:0:0,-13.682	.	1:8:0,8:0:0:8:284:-25.901,0	.	.	0:67:67,0:67:2429:0:0:0,-218.847	1:8:0,8:0:0:8:284:-25.901,0	.	0:145:145,0:145:5253:0:0:0,-472.862	.
contig_1104_1|arrow	295326	.	TCT	TT	144.053	.	AB=0;ABP=0;AC=2;AF=0.4;AN=5;AO=15;CIGAR=1M1D1M;DP=219;DPB=214;DPRA=0.110294;EPP=3.15506;EPPR=29.6215;GTI=0;LEN=1;MEANALT=1;MQM=60;MQMR=60;NS=5;NUMALT=1;ODDS=9.51014;PAIRED=1;PAIREDR=1;PAO=0;PQA=0;PQR=0;PRO=0;QA=534;QR=7396;RO=204;RPL=8;RPP=3.15506;RPPR=7.26809;RPR=7;RUN=1;SAF=12;SAP=14.7363;SAR=3;SRF=97;SRP=4.07475;SRR=107;TYPE=del	GT:DP:AD:RO:QR:AO:QA:GL	0:4:4,0:4:148:0:0:0,-13.682	.	1:8:0,8:0:0:8:287:-26.1746,0	.	.	0:68:68,0:68:2442:0:0:0,-220.024	1:7:0,7:0:0:7:247:-22.5708,0	.	0:132:132,0:132:4806:0:0:0,-432.666	.
contig_1104_1|arrow	301548	.	A	G	410.218	.	AB=0;ABP=0;AC=2;AF=0.4;AN=5;AO=14;CIGAR=1X;DP=25;DPB=25;DPRA=1.90909;EPP=3.63072;EPPR=3.20771;GTI=0;LEN=1;MEANALT=1;MQM=60;MQMR=60;NS=5;NUMALT=1;ODDS=6.61332;PAIRED=1;PAIREDR=1;PAO=0;PQA=0;PQR=0;PRO=0;QA=518;QR=407;RO=11;RPL=9;RPP=5.49198;RPPR=3.20771;RPR=5;RUN=1;SAF=7;SAP=3.0103;SAR=7;SRF=10;SRP=19.0002;SRR=1;TYPE=snp	GT:DP:AD:RO:QR:AO:QA:GL	.	.	1:2:0,2:0:0:2:74:-7.02588,0	0:1:1,0:1:37:0:0:0,-3.69783	0:2:2,0:2:74:0:0:0,-7.02588	.	1:12:0,12:0:0:12:444:-40.3063,0	.	0:8:8,0:8:296:0:0:0,-26.9942	.
contig_1104_1|arrow	302025	.	A	C	163.563	.	AB=0;ABP=0;AC=2;AF=0.4;AN=5;AO=7;CIGAR=1X;DP=16;DPB=16;DPRA=1.16667;EPP=3.32051;EPPR=3.25157;GTI=0;LEN=1;MEANALT=1;MQM=60;MQMR=60;NS=5;NUMALT=1;ODDS=9.40246;PAIRED=1;PAIREDR=1;PAO=0;PQA=0;PQR=0;PRO=0;QA=233;QR=321;RO=9;RPL=3;RPP=3.32051;RPPR=5.18177;RPR=4;RUN=1;SAF=2;SAP=5.80219;SAR=5;SRF=2;SRP=9.04217;SRR=7;TYPE=snp	GT:DP:AD:RO:QR:AO:QA:GL	0:1:1,0:1:37:0:0:0,-3.69783	.	1:3:0,3:0:0:3:85:-7.92928,0	0:2:2,0:2:62:0:0:0,-5.88781	0:6:6,0:6:222:0:0:0,-20.3381	.	1:4:0,4:0:0:4:148:-13.682,0	.	.	.
contig_1104_1|arrow	302167	.	A	T	144.499	.	AB=0;ABP=0;AC=2;AF=0.4;AN=5;AO=6;CIGAR=1X;DP=10;DPB=10;DPRA=2.25;EPP=4.45795;EPPR=5.18177;GTI=0;LEN=1;MEANALT=1;MQM=60;MQMR=60;NS=5;NUMALT=1;ODDS=6.19956;PAIRED=1;PAIREDR=1;PAO=0;PQA=0;PQR=0;PRO=0;QA=222;QR=148;RO=4;RPL=1;RPP=8.80089;RPPR=5.18177;RPR=5;RUN=1;SAF=5;SAP=8.80089;SAR=1;SRF=4;SRP=11.6962;SRR=0;TYPE=snp	GT:DP:AD:RO:QR:AO:QA:GL	0:1:1,0:1:37:0:0:0,-3.69783	.	1:3:0,3:0:0:3:111:-10.3539,0	0:2:2,0:2:74:0:0:0,-7.02588	0:1:1,0:1:37:0:0:0,-3.69783	.	1:3:0,3:0:0:3:111:-10.3539,0	.	.	.
contig_1104_1|arrow	302272	.	C	T	176	.	AB=0;ABP=0;AC=2;AF=0.666667;AN=3;AO=7;CIGAR=1X;DP=8;DPB=8;DPRA=3.5;EPP=10.7656;EPPR=5.18177;GTI=0;LEN=1;MEANALT=1;MQM=60;MQMR=60;NS=3;NUMALT=1;ODDS=2.57522;PAIRED=1;PAIREDR=1;PAO=0;PQA=0;PQR=0;PRO=0;QA=233;QR=37;RO=1;RPL=3;RPP=3.32051;RPPR=5.18177;RPR=4;RUN=1;SAF=4;SAP=3.32051;SAR=3;SRF=0;SRP=5.18177;SRR=1;TYPE=snp	GT:DP:AD:RO:QR:AO:QA:GL	.	.	1:3:0,3:0:0:3:111:-10.3539,0	.	0:1:1,0:1:37:0:0:0,-3.69783	.	1:4:0,4:0:0:4:122:-11.279,0	.	.	.
contig_1104_1|arrow	302307	.	C	T	243.593	.	AB=0;ABP=0;AC=2;AF=0.4;AN=5;AO=10;CIGAR=1X;DP=15;DPB=15;DPRA=3;EPP=3.87889;EPPR=6.91895;GTI=0;LEN=1;MEANALT=1;MQM=60;MQMR=60;NS=5;NUMALT=1;ODDS=5.03641;PAIRED=1;PAIREDR=1;PAO=0;PQA=0;PQR=0;PRO=0;QA=335;QR=185;RO=5;RPL=3;RPP=6.48466;RPPR=6.91895;RPR=7;RUN=1;SAF=5;SAP=3.0103;SAR=5;SRF=0;SRP=13.8677;SRR=5;TYPE=snp	GT:DP:AD:RO:QR:AO:QA:GL	0:1:1,0:1:37:0:0:0,-3.69783	.	1:6:0,6:0:0:6:187:-17.1335,0	0:3:3,0:3:111:0:0:0,-10.3539	0:1:1,0:1:37:0:0:0,-3.69783	.	1:4:0,4:0:0:4:148:-13.682,0	.	.	.
contig_1104_1|arrow	302406	.	T	G	261.379	.	AB=0;ABP=0;AC=2;AF=0.5;AN=4;AO=10;CIGAR=1X;DP=15;DPB=15;DPRA=2;EPP=3.87889;EPPR=13.8677;GTI=0;LEN=1;MEANALT=1;MQM=60;MQMR=60;NS=4;NUMALT=1;ODDS=7.35385;PAIRED=1;PAIREDR=1;PAO=0;PQA=0;PQR=0;PRO=0;QA=344;QR=185;RO=5;RPL=7;RPP=6.48466;RPPR=6.91895;RPR=3;RUN=1;SAF=3;SAP=6.48466;SAR=7;SRF=1;SRP=6.91895;SRR=4;TYPE=snp	GT:DP:AD:RO:QR:AO:QA:GL	0:1:1,0:1:37:0:0:0,-3.69783	.	1:6:0,6:0:0:6:222:-20.3381,0	0:4:4,0:4:148:0:0:0,-13.682	.	.	1:4:0,4:0:0:4:122:-11.279,0	.	.	.
contig_1104_1|arrow	304945	.	AACA	AA	1342.9	.	AB=0;ABP=0;AC=2;AF=0.5;AN=4;AO=53;CIGAR=1M2D1M;DP=62;DPB=35.5;DPRA=5.88889;EPP=5.01789;EPPR=3.25157;GTI=0;LEN=2;MEANALT=1;MQM=60;MQMR=60;NS=4;NUMALT=1;ODDS=12.2383;PAIRED=1;PAIREDR=1;PAO=0;PQA=0;PQR=0;PRO=0;QA=1635;QR=333;RO=9;RPL=24;RPP=4.03458;RPPR=9.04217;RPR=29;RUN=1;SAF=25;SAP=3.37904;SAR=28;SRF=7;SRP=9.04217;SRR=2;TYPE=del	GT:DP:AD:RO:QR:AO:QA:GL	0:6:6,0:6:222:0:0:0,-20.3381	.	1:1:0,1:0:0:1:37:-3.69783,0	.	.	.	1:52:0,52:0:0:52:1598:-144.061,0	.	0:3:3,0:3:111:0:0:0,-10.3539	.
contig_1104_1|arrow	304972	.	G	A	2086.14	.	AB=0;ABP=0;AC=2;AF=0.5;AN=4;AO=69;CIGAR=1X;DP=78;DPB=78;DPRA=7.66667;EPP=3.79707;EPPR=3.25157;GTI=0;LEN=1;MEANALT=1;MQM=60;MQMR=60;NS=4;NUMALT=1;ODDS=6.44974;PAIRED=1;PAIREDR=1;PAO=0;PQA=0;PQR=0;PRO=0;QA=2504;QR=321;RO=9;RPL=36;RPP=3.29354;RPPR=9.04217;RPR=33;RUN=1;SAF=37;SAP=3.79707;SAR=32;SRF=7;SRP=9.04217;SRR=2;TYPE=snp	GT:DP:AD:RO:QR:AO:QA:GL	0:6:6,0:6:210:0:0:0,-19.2399	.	1:6:0,6:0:0:6:222:-20.3381,0	.	.	.	1:63:0,63:0:0:63:2282:-205.626,0	.	0:3:3,0:3:111:0:0:0,-10.3539	.
contig_1104_1|arrow	305387	.	TCCAT	TCAT	1539.02	.	AB=0;ABP=0;AC=2;AF=0.666667;AN=3;AO=52;CIGAR=1M1D3M;DP=54;DPB=43.6;DPRA=13;EPP=31.2394;EPPR=3.0103;GTI=0;LEN=1;MEANALT=1;MQM=60;MQMR=60;NS=3;NUMALT=1;ODDS=4.61267;PAIRED=1;PAIREDR=1;PAO=0;PQA=0;PQR=0;PRO=0;QA=1852;QR=74;RO=2;RPL=23;RPP=4.51363;RPPR=3.0103;RPR=29;RUN=1;SAF=16;SAP=19.7139;SAR=36;SRF=2;SRP=7.35324;SRR=0;TYPE=del	GT:DP:AD:RO:QR:AO:QA:GL	0:2:2,0:2:74:0:0:0,-7.02588	.	1:2:0,2:0:0:2:74:-7.02588,0	.	.	.	1:50:0,50:0:0:50:1778:-160.289,0	.	.	.
contig_1104_1|arrow	305435	.	T	C	1740.15	.	AB=0;ABP=0;AC=2;AF=0.666667;AN=3;AO=56;CIGAR=1X;DP=58;DPB=58;DPRA=14;EPP=8.59409;EPPR=3.0103;GTI=0;LEN=1;MEANALT=1;MQM=60;MQMR=60;NS=3;NUMALT=1;ODDS=6.09032;PAIRED=1;PAIREDR=1;PAO=0;PQA=0;PQR=0;PRO=0;QA=2048;QR=74;RO=2;RPL=23;RPP=6.88793;RPPR=7.35324;RPR=33;RUN=1;SAF=19;SAP=15.5738;SAR=37;SRF=1;SRP=3.0103;SRR=1;TYPE=snp	GT:DP:AD:RO:QR:AO:QA:GL	0:2:2,0:2:74:0:0:0,-7.02588	.	1:5:0,5:0:0:5:185:-17.01,0	.	.	.	1:51:0,51:0:0:51:1863:-167.939,0	.	.	.
contig_1104_1|arrow	305792	.	TAC	TAAC	2314.49	.	AB=0;ABP=0;AC=2;AF=0.666667;AN=3;AO=80;CIGAR=1M1I2M;DP=83;DPB=109.667;DPRA=13.3333;EPP=4.74748;EPPR=9.52472;GTI=0;LEN=1;MEANALT=1;MQM=60;MQMR=60;NS=3;NUMALT=1;ODDS=6.50759;PAIRED=1;PAIREDR=1;PAO=0;PQA=0;PQR=0;PRO=0;QA=2748;QR=111;RO=3;RPL=40;RPP=3.0103;RPPR=3.73412;RPR=40;RUN=1;SAF=60;SAP=46.4397;SAR=20;SRF=1;SRP=3.73412;SRR=2;TYPE=ins	GT:DP:AD:RO:QR:AO:QA:GL	.	.	1:5:0,5:0:0:5:161:-14.8058,0	.	.	.	1:75:0,75:0:0:75:2587:-233.049,0	.	0:3:3,0:3:111:0:0:0,-10.3539	.
contig_1104_1|arrow	305965	.	TAAATG	TCCAATG	2492.97	.	AB=0;ABP=0;AC=2;AF=0.666667;AN=3;AO=79;CIGAR=1M1X1I4M;DP=82;DPB=95.3333;DPRA=40.5;EPP=4.35716;EPPR=5.18177;GTI=0;LEN=7;MEANALT=2;MQM=60;MQMR=60;NS=3;NUMALT=1;ODDS=24.3157;PAIRED=1;PAIREDR=1;PAO=0;PQA=0;PQR=0;PRO=0;QA=2842;QR=37;RO=1;RPL=46;RPP=7.6556;RPPR=5.18177;RPR=33;RUN=1;SAF=34;SAP=6.33623;SAR=45;SRF=1;SRP=5.18177;SRR=0;TYPE=complex	GT:DP:AD:RO:QR:AO:QA:GL	.	.	1:6:0,6:0:0:6:222:-20.3381,0	.	0:1:1,0:1:37:0:0:0,-3.69783	.	1:75:0,73:0:0:73:2620:-235.821,0	.	.	.
contig_1104_1|arrow	306725	.	CTTCTTTTG	CTTTG	2555.74	.	AB=0;ABP=0;AC=2;AF=1;AN=2;AO=87;CIGAR=1M4D4M;DP=87;DPB=48.3333;DPRA=0;EPP=8.62618;EPPR=0;GTI=0;LEN=4;MEANALT=1;MQM=60;MQMR=0;NS=2;NUMALT=1;ODDS=132.895;PAIRED=1;PAIREDR=0;PAO=0;PQA=0;PQR=0;PRO=0;QA=2879;QR=0;RO=0;RPL=38;RPP=6.03039;RPPR=0;RPR=49;RUN=1;SAF=45;SAP=3.23494;SAR=42;SRF=0;SRP=0;SRR=0;TYPE=del	GT:DP:AD:RO:QR:AO:QA:GL	.	.	1:10:0,10:0:0:10:358:-32.5601,0	.	.	.	1:77:0,77:0:0:77:2521:-227.101,0	.	.	.
contig_1104_1|arrow	306743	.	T	C	3032.72	.	AB=0;ABP=0;AC=2;AF=1;AN=2;AO=96;CIGAR=1X;DP=96;DPB=96;DPRA=0;EPP=4.45795;EPPR=0;GTI=0;LEN=1;MEANALT=1;MQM=60;MQMR=0;NS=2;NUMALT=1;ODDS=153.496;PAIRED=1;PAIREDR=0;PAO=0;PQA=0;PQR=0;PRO=0;QA=3402;QR=0;RO=0;RPL=48;RPP=3.0103;RPPR=0;RPR=48;RUN=1;SAF=50;SAP=3.37221;SAR=46;SRF=0;SRP=0;SRR=0;TYPE=snp	GT:DP:AD:RO:QR:AO:QA:GL	.	.	1:12:0,12:0:0:12:432:-39.2182,0	.	.	.	1:84:0,84:0:0:84:2970:-267.504,0	.	.	.
contig_1104_1|arrow	309894	.	TAAACAT	TAACAT	5219.94	.	AB=0;ABP=0;AC=2;AF=0.666667;AN=3;AO=170;CIGAR=1M1D5M;DP=173;DPB=148.429;DPRA=86;EPP=11.6451;EPPR=5.18177;GTI=0;LEN=1;MEANALT=2;MQM=60;MQMR=60;NS=3;NUMALT=1;ODDS=60.4534;PAIRED=1;PAIREDR=1;PAO=0;PQA=0;PQR=0;PRO=0;QA=5885;QR=37;RO=1;RPL=89;RPP=3.8278;RPPR=5.18177;RPR=81;RUN=1;SAF=75;SAP=8.11965;SAR=95;SRF=1;SRP=5.18177;SRR=0;TYPE=del	GT:DP:AD:RO:QR:AO:QA:GL	.	.	1:5:0,5:0:0:5:173:-15.9079,0	.	.	.	1:167:0,165:0:0:165:5712:-513.975,0	.	0:1:1,0:1:37:0:0:0,-3.69783	.
contig_1104_1|arrow	310861	.	TTGTG	TTGTACTGTA	2649.48	.	AB=0;ABP=0;AC=2;AF=0.666667;AN=3;AO=84;CIGAR=1M5I3M1X;DP=86;DPB=170;DPRA=21;EPP=3.42391;EPPR=7.35324;GTI=0;LEN=10;MEANALT=1;MQM=60;MQMR=60;NS=3;NUMALT=1;ODDS=20.4355;PAIRED=1;PAIREDR=1;PAO=0;PQA=0;PQR=0;PRO=0;QA=3022;QR=63;RO=2;RPL=44;RPP=3.42391;RPPR=7.35324;RPR=40;RUN=1;SAF=38;SAP=4.66476;SAR=46;SRF=2;SRP=7.35324;SRR=0;TYPE=complex	GT:DP:AD:RO:QR:AO:QA:GL	0:2:2,0:2:63:0:0:0,-5.98383	.	1:3:0,3:0:0:3:106:-9.88864,0	.	.	.	1:81:0,81:0:0:81:2916:-262.667,0	.	.	.
contig_1104_1|arrow	310977	.	ACA	AA	3852.03	.	AB=0;ABP=0;AC=2;AF=0.666667;AN=3;AO=127;CIGAR=1M1D1M;DP=129;DPB=86.6667;DPRA=31.75;EPP=4.39525;EPPR=7.35324;GTI=0;LEN=1;MEANALT=1;MQM=60;MQMR=60;NS=3;NUMALT=1;ODDS=35.5284;PAIRED=1;PAIREDR=1;PAO=0;PQA=0;PQR=0;PRO=0;QA=4378;QR=70;RO=2;RPL=69;RPP=5.07918;RPPR=7.35324;RPR=58;RUN=1;SAF=73;SAP=9.18275;SAR=54;SRF=0;SRP=7.35324;SRR=2;TYPE=del	GT:DP:AD:RO:QR:AO:QA:GL	0:2:2,0:2:70:0:0:0,-6.64712	.	1:9:0,9:0:0:9:269:-24.4969,0	.	.	.	1:118:0,118:0:0:118:4109:-369.957,0	.	.	.
contig_1104_1|arrow	312831	.	CTAAGT	CTAAGTAAGT	4124.8	.	AB=0;ABP=0;AC=2;AF=0.5;AN=4;AO=157;CIGAR=1M4I5M;DP=177;DPB=283.667;DPRA=87.5;EPP=6.12228;EPPR=3.13803;GTI=1;LEN=4;MEANALT=2.5;MQM=60;MQMR=60;NS=4;NUMALT=1;ODDS=40.7584;PAIRED=1;PAIREDR=1;PAO=0;PQA=0;PQR=0;PRO=0;QA=5171;QR=606;RO=17;RPL=72;RPP=5.34774;RPPR=39.9253;RPR=85;RUN=1;SAF=86;SAP=6.12228;SAR=71;SRF=8;SRP=3.13803;SRR=9;TYPE=ins	GT:DP:AD:RO:QR:AO:QA:GL	.	.	1:2:0,2:0:0:2:74:-7.02588,0	.	0:1:1,0:1:32:0:0:0,-3.19931	.	1:173:15,155:15:537:155:5097:-410.213,0	.	0:1:1,0:1:37:0:0:0,-3.69783	.
contig_1104_1|arrow	313106	.	T	C	4802.34	.	AB=0;ABP=0;AC=2;AF=0.666667;AN=3;AO=154;CIGAR=1X;DP=155;DPB=155;DPRA=77;EPP=11.1322;EPPR=5.18177;GTI=0;LEN=1;MEANALT=1;MQM=60;MQMR=60;NS=3;NUMALT=1;ODDS=54.0642;PAIRED=1;PAIREDR=1;PAO=0;PQA=0;PQR=0;PRO=0;QA=5454;QR=37;RO=1;RPL=97;RPP=25.5711;RPPR=5.18177;RPR=57;RUN=1;SAF=60;SAP=19.3104;SAR=94;SRF=0;SRP=5.18177;SRR=1;TYPE=snp	GT:DP:AD:RO:QR:AO:QA:GL	.	.	1:2:0,2:0:0:2:74:-7.02588,0	.	0:1:1,0:1:37:0:0:0,-3.69783	.	1:152:0,152:0:0:152:5380:-484.29,0	.	.	.
contig_1104_1|arrow	313192	.	C	T	4871.66	.	AB=0;ABP=0;AC=2;AF=0.666667;AN=3;AO=153;CIGAR=1X;DP=154;DPB=154;DPRA=76.5;EPP=8.13384;EPPR=5.18177;GTI=0;LEN=1;MEANALT=1;MQM=60;MQMR=60;NS=3;NUMALT=1;ODDS=53.6652;PAIRED=1;PAIREDR=1;PAO=0;PQA=0;PQR=0;PRO=0;QA=5515;QR=37;RO=1;RPL=72;RPP=4.1599;RPPR=5.18177;RPR=81;RUN=1;SAF=55;SAP=29.2525;SAR=98;SRF=0;SRP=5.18177;SRR=1;TYPE=snp	GT:DP:AD:RO:QR:AO:QA:GL	.	.	1:6:0,6:0:0:6:222:-20.3381,0	.	0:1:1,0:1:37:0:0:0,-3.69783	.	1:147:0,147:0:0:147:5293:-476.463,0	.	.	.
contig_1105_1|arrow	4805	.	T	C	2521.26	.	AB=0;ABP=0;AC=2;AF=0.333333;AN=6;AO=97;CIGAR=1X;DP=140;DPB=140;DPRA=4.51163;EPP=30.4335;EPPR=7.10075;GTI=1;LEN=1;MEANALT=1;MQM=60;MQMR=60;NS=6;NUMALT=1;ODDS=8.75114;PAIRED=1;PAIREDR=1;PAO=0;PQA=0;PQR=0;PRO=0;QA=3277;QR=1553;RO=43;RPL=60;RPP=14.8527;RPPR=4.27278;RPR=37;RUN=1;SAF=91;SAP=164.751;SAR=6;SRF=26;SRP=7.10075;SRR=17;TYPE=snp	GT:DP:AD:RO:QR:AO:QA:GL	0:8:8,0:8:296:0:0:0,-26.9942	.	1:6:0,6:0:0:6:210:-19.2399,0	.	0:24:24,0:24:876:0:0:0,-79.1597	0:2:2,0:2:74:0:0:0,-7.02588	1:91:0,91:0:0:91:3067:-276.223,0	.	0:9:9,0:9:307:0:0:0,-27.9553	.
contig_1105_1|arrow	4820	.	T	C	2540.84	.	AB=0;ABP=0;AC=2;AF=0.333333;AN=6;AO=104;CIGAR=1X;DP=150;DPB=150;DPRA=4.52174;EPP=78.1767;EPPR=3.76559;GTI=1;LEN=1;MEANALT=1;MQM=60;MQMR=60;NS=6;NUMALT=1;ODDS=10.8097;PAIRED=1;PAIREDR=1;PAO=0;PQA=0;PQR=0;PRO=0;QA=3374;QR=1542;RO=46;RPL=73;RPP=39.8418;RPPR=6.03148;RPR=31;RUN=1;SAF=95;SAP=157.435;SAR=9;SRF=26;SRP=4.70971;SRR=20;TYPE=snp	GT:DP:AD:RO:QR:AO:QA:GL	0:10:10,0:10:346:0:0:0,-31.4699	.	1:6:0,6:0:0:6:197:-18.0501,0	.	0:25:25,0:25:839:0:0:0,-75.8077	0:2:2,0:2:74:0:0:0,-7.02588	1:98:0,98:0:0:98:3177:-286.108,0	.	0:9:9,0:9:283:0:0:0,-25.7723	.
contig_1105_1|arrow	8753	.	TGGAACTGG	TG	9454.87	.	AB=0;ABP=0;AC=2;AF=0.4;AN=5;AO=366;CIGAR=1M7D1M;DP=394;DPB=109.333;DPRA=16.8444;EPP=13.4761;EPPR=3.32051;GTI=2;LEN=7;MEANALT=1;MQM=60;MQMR=60;NS=5;NUMALT=1;ODDS=18.7329;PAIRED=1;PAIREDR=1;PAO=0;PQA=0;PQR=0;PRO=0;QA=11403;QR=981;RO=28;RPL=186;RPP=3.22389;RPPR=3.0103;RPR=180;RUN=1;SAF=208;SAP=17.8428;SAR=158;SRF=11;SRP=5.80219;SRR=17;TYPE=del	GT:DP:AD:RO:QR:AO:QA:GL	0:8:8,0:8:285:0:0:0,-25.9931	.	1:11:0,11:0:0:11:371:-33.7111,0	.	0:14:13,1:13:457:1:37:0,-37.7649	.	1:354:0,354:0:0:354:10995:-989.403,0	.	0:7:7,0:7:239:0:0:0,-21.8417	.
contig_1105_1|arrow	10781	.	A	G	8442.36	.	AB=0;ABP=0;AC=2;AF=0.4;AN=5;AO=280;CIGAR=1X;DP=380;DPB=380;DPRA=4.31633;EPP=57.7314;EPPR=3.09893;GTI=1;LEN=1;MEANALT=1.5;MQM=60;MQMR=60;NS=5;NUMALT=1;ODDS=39.3691;PAIRED=1;PAIREDR=1;PAO=0;PQA=0;PQR=0;PRO=0;QA=9779;QR=3602;RO=98;RPL=134;RPP=4.12706;RPPR=11.8735;RPR=146;RUN=1;SAF=150;SAP=6.1124;SAR=130;SRF=51;SRP=3.36483;SRR=47;TYPE=snp	GT:DP:AD:RO:QR:AO:QA:GL	0:9:9,0:9:333:0:0:0,-30.3222	.	1:15:0,15:0:0:15:543:-49.2043,0	.	0:85:85,0:85:3121:0:0:0,-281.095	.	1:267:0,265:0:0:265:9236:-831.024,0	.	0:4:4,0:4:148:0:0:0,-13.682	.
contig_1105_1|arrow	12494	.	TAAACCC	TAAAACCC	6489.9	.	AB=0;ABP=0;AC=2;AF=0.4;AN=5;AO=214;CIGAR=1M1I6M;DP=366;DPB=396.714;DPRA=2.13576;EPP=10.9656;EPPR=12.1188;GTI=1;LEN=1;MEANALT=1.5;MQM=60;MQMR=60;NS=5;NUMALT=1;ODDS=12.6822;PAIRED=1;PAIREDR=1;PAO=0;PQA=0;PQR=0;PRO=0;QA=7632;QR=5319;RO=149;RPL=35;RPP=213.42;RPPR=17.0156;RPR=179;RUN=1;SAF=120;SAP=9.86972;SAR=94;SRF=73;SRP=3.14146;SRR=76;TYPE=ins	GT:DP:AD:RO:QR:AO:QA:GL	0:2:2,0:2:66:0:0:0,-6.26818	.	1:9:0,9:0:0:9:333:-30.3222,0	.	0:143:141,0:141:5039:0:0:0,-453.529	.	1:206:0,205:0:0:205:7299:-656.788,0	.	0:6:6,0:6:214:0:0:0,-19.6064	.
contig_1105_1|arrow	13438	.	G	A	2581.45	.	AB=0;ABP=0;AC=2;AF=0.333333;AN=6;AO=118;CIGAR=1X;DP=252;DPB=252;DPRA=1.76119;EPP=259.244;EPPR=3.07512;GTI=1;LEN=1;MEANALT=1;MQM=60;MQMR=60;NS=6;NUMALT=1;ODDS=0.00434966;PAIRED=1;PAIREDR=1;PAO=0;PQA=0;PQR=0;PRO=0;QA=4142;QR=4564;RO=134;RPL=0;RPP=259.244;RPPR=5.34382;RPR=118;RUN=1;SAF=118;SAP=259.244;SAR=0;SRF=81;SRP=15.715;SRR=53;TYPE=snp	GT:DP:AD:RO:QR:AO:QA:GL	0:1:1,0:1:37:0:0:0,-3.69783	.	1:8:0,8:0:0:8:270:-24.6236,0	.	0:127:127,0:127:4305:0:0:0,-387.579	.	1:110:0,110:0:0:110:3872:-348.641,0	.	0:1:1,0:1:37:0:0:0,-3.69783	0:5:5,0:5:185:0:0:0,-17.01
contig_1105_1|arrow	13455	.	A	C	4161.3	.	AB=0;ABP=0;AC=2;AF=0.333333;AN=6;AO=153;CIGAR=1X;DP=290;DPB=290;DPRA=2.23358;EPP=136.549;EPPR=3.02615;GTI=1;LEN=1;MEANALT=1;MQM=60;MQMR=60;NS=6;NUMALT=1;ODDS=13.0492;PAIRED=1;PAIREDR=1;PAO=0;PQA=0;PQR=0;PRO=0;QA=5575;QR=5007;RO=137;RPL=28;RPP=136.549;RPPR=3.78696;RPR=125;RUN=1;SAF=153;SAP=335.246;SAR=0;SRF=80;SRP=11.395;SRR=57;TYPE=snp	GT:DP:AD:RO:QR:AO:QA:GL	0:1:1,0:1:37:0:0:0,-3.69783	.	1:8:0,8:0:0:8:296:-26.9942,0	.	0:128:128,0:128:4674:0:0:0,-420.782	.	1:145:0,145:0:0:145:5279:-475.202,0	.	0:3:3,0:3:111:0:0:0,-10.3539	0:5:5,0:5:185:0:0:0,-17.01
contig_1105_1|arrow	13517	.	AATATATATAG	AATATATAG	6903.79	.	AB=0;ABP=0;AC=2;AF=0.4;AN=5;AO=262;CIGAR=1M2D8M;DP=394;DPB=346.182;DPRA=3.01145;EPP=5.69563;EPPR=3.07816;GTI=1;LEN=2;MEANALT=1.5;MQM=60;MQMR=60;NS=5;NUMALT=1;ODDS=31.2178;PAIRED=1;PAIREDR=1;PAO=0;PQA=0;PQR=0;PRO=0;QA=8650;QR=4491;RO=128;RPL=117;RPP=9.50814;RPPR=3.62103;RPR=145;RUN=1;SAF=257;SAP=529.335;SAR=5;SRF=76;SRP=12.7819;SRR=52;TYPE=del	GT:DP:AD:RO:QR:AO:QA:GL	.	.	1:9:0,9:0:0:9:309:-28.1392,0	.	0:125:122,0:122:4280:0:0:0,-385.158	.	1:254:0,253:0:0:253:8341:-750.534,0	.	0:3:3,0:3:104:0:0:0,-9.70272	0:3:3,0:3:107:0:0:0,-9.98208
contig_1105_1|arrow	13788	.	G	A	13539.5	.	AB=0;ABP=0;AC=2;AF=0.333333;AN=6;AO=430;CIGAR=1X;DP=578;DPB=578;DPRA=5.81081;EPP=66.3567;EPPR=3.94932;GTI=2;LEN=1;MEANALT=1;MQM=60;MQMR=60;NS=6;NUMALT=1;ODDS=25.5433;PAIRED=1;PAIREDR=1;PAO=0;PQA=0;PQR=0;PRO=0;QA=15589;QR=5404;RO=148;RPL=228;RPP=6.42406;RPPR=16.2152;RPR=202;RUN=1;SAF=121;SAP=181.495;SAR=309;SRF=61;SRP=12.9286;SRR=87;TYPE=snp	GT:DP:AD:RO:QR:AO:QA:GL	0:2:2,0:2:74:0:0:0,-7.02588	.	1:12:0,12:0:0:12:406:-36.8585,0	.	0:142:142,0:142:5182:0:0:0,-466.478	.	1:418:0,418:0:0:418:15183:-1366.05,0	.	0:1:1,0:1:37:0:0:0,-3.69783	0:3:3,0:3:111:0:0:0,-10.3539
contig_1105_1|arrow	37402	.	C	T	110.78	.	AB=0;ABP=0;AC=2;AF=0.4;AN=5;AO=12;CIGAR=1X;DP=168;DPB=168;DPRA=0.115385;EPP=5.9056;EPPR=3.0103;GTI=0;LEN=1;MEANALT=1;MQM=60;MQMR=60;NS=5;NUMALT=1;ODDS=4.53864;PAIRED=1;PAIREDR=1;PAO=0;PQA=0;PQR=0;PRO=0;QA=444;QR=5450;RO=156;RPL=4;RPP=5.9056;RPPR=35.0813;RPR=8;RUN=1;SAF=12;SAP=29.068;SAR=0;SRF=98;SRP=25.2818;SRR=58;TYPE=snp	GT:DP:AD:RO:QR:AO:QA:GL	.	.	1:7:0,7:0:0:7:259:-23.6661,0	.	0:7:7,0:7:259:0:0:0,-23.6661	0:113:113,0:113:3973:0:0:0,-357.728	.	1:5:0,5:0:0:5:185:-17.01,0	0:36:36,0:36:1218:0:0:0,-109.899	.
contig_1105_1|arrow	38843	.	C	T	730.869	.	AB=0;ABP=0;AC=2;AF=0.4;AN=5;AO=26;CIGAR=1X;DP=196;DPB=196;DPRA=0.229412;EPP=8.35546;EPPR=9.19261;GTI=1;LEN=1;MEANALT=1;MQM=60;MQMR=60;NS=5;NUMALT=1;ODDS=21.29;PAIRED=1;PAIREDR=1;PAO=0;PQA=0;PQR=0;PRO=0;QA=950;QR=6076;RO=170;RPL=11;RPP=4.34659;RPPR=6.28028;RPR=15;RUN=1;SAF=18;SAP=11.3621;SAR=8;SRF=63;SRP=27.7395;SRR=107;TYPE=snp	GT:DP:AD:RO:QR:AO:QA:GL	.	1:1:0,1:0:0:1:37:-3.69783,0	1:25:0,25:0:0:25:913:-82.488,0	.	0:10:10,0:10:344:0:0:0,-31.2862	0:131:131,0:131:4711:0:0:0,-424.11	.	.	0:29:29,0:29:1021:0:0:0,-92.1891	.
contig_1105_1|arrow	39044	.	A	G	498.725	.	AB=0;ABP=0;AC=2;AF=0.4;AN=5;AO=20;CIGAR=1X;DP=88;DPB=88;DPRA=0.441176;EPP=6.91895;EPPR=5.05404;GTI=0;LEN=1;MEANALT=1;MQM=60;MQMR=60;NS=5;NUMALT=1;ODDS=28.1311;PAIRED=1;PAIREDR=1;PAO=0;PQA=0;PQR=0;PRO=0;QA=690;QR=2404;RO=68;RPL=15;RPP=13.8677;RPPR=150.67;RPR=5;RUN=1;SAF=2;SAP=30.8051;SAR=18;SRF=30;SRP=5.05404;SRR=38;TYPE=snp	GT:DP:AD:RO:QR:AO:QA:GL	.	.	1:16:0,16:0:0:16:554:-50.1786,0	.	0:3:3,0:3:99:0:0:0,-9.23582	0:50:50,0:50:1750:0:0:0,-157.763	.	1:4:0,4:0:0:4:136:-12.5738,0	0:15:15,0:15:555:0:0:0,-50.2905	.
contig_1105_1|arrow	39859	.	ATTTTATTG	ATTTTTATTG	181.863	.	AB=0;ABP=0;AC=2;AF=0.666667;AN=3;AO=7;CIGAR=1M1I8M;DP=22;DPB=22.7778;DPRA=0.233333;EPP=5.80219;EPPR=33.4109;GTI=0;LEN=1;MEANALT=1;MQM=60;MQMR=60;NS=3;NUMALT=1;ODDS=19.1531;PAIRED=1;PAIREDR=1;PAO=0;PQA=0;PQR=0;PRO=0;QA=259;QR=488;RO=14;RPL=3;RPP=3.32051;RPPR=33.4109;RPR=4;RUN=1;SAF=5;SAP=5.80219;SAR=2;SRF=0;SRP=33.4109;SRR=14;TYPE=ins	GT:DP:AD:RO:QR:AO:QA:GL	.	.	1:4:0,4:0:0:4:148:-13.682,0	.	.	0:15:14,0:14:488:0:0:0,-44.1239	1:3:0,3:0:0:3:111:-10.3539,0	.	.	.
contig_1113_1|arrow	5986	.	A	G	1484.03	.	AB=0;ABP=0;AC=2;AF=0.5;AN=4;AO=50;CIGAR=1X;DP=117;DPB=117;DPRA=0.573643;EPP=4.57376;EPPR=3.30199;GTI=0;LEN=1;MEANALT=1;MQM=60;MQMR=60;NS=4;NUMALT=1;ODDS=64.0968;PAIRED=1;PAIREDR=1;PAO=0;PQA=0;PQR=0;PRO=0;QA=1774;QR=2417;RO=67;RPL=11;RPP=37.059;RPPR=3.30199;RPR=39;RUN=1;SAF=33;SAP=14.1282;SAR=17;SRF=32;SRP=3.30199;SRR=35;TYPE=snp	GT:DP:AD:RO:QR:AO:QA:GL	0:43:43,0:43:1553:0:0:0,-140.051	1:41:0,41:0:0:41:1467:-132.313,0	1:8:0,8:0:0:8:296:-26.9942,0	.	.	.	.	.	0:25:24,1:24:864:1:11:0,-76.9766	.
contig_1113_1|arrow	11084	.	T	A	817.184	.	AB=0;ABP=0;AC=2;AF=0.5;AN=4;AO=28;CIGAR=1X;DP=79;DPB=79;DPRA=0.54902;EPP=4.25114;EPPR=3.18402;GTI=0;LEN=1;MEANALT=1;MQM=60;MQMR=60;NS=4;NUMALT=1;ODDS=31.9604;PAIRED=1;PAIREDR=1;PAO=0;PQA=0;PQR=0;PRO=0;QA=986;QR=1802;RO=50;RPL=19;RPP=10.7656;RPPR=4.57376;RPR=9;RUN=1;SAF=13;SAP=3.32051;SAR=15;SRF=22;SRP=4.57376;SRR=28;TYPE=snp	GT:DP:AD:RO:QR:AO:QA:GL	0:50:49,0:49:1765:0:0:0,-159.007	1:12:0,12:0:0:12:418:-37.9466,0	1:16:0,16:0:0:16:568:-51.4472,0	.	.	.	.	.	0:1:1,0:1:37:0:0:0,-3.69783	.
contig_1114_1|arrow	11492	.	GTGA	ATGT	38080.9	.	AB=0;ABP=0;AC=2;AF=0.5;AN=4;AO=1214;CIGAR=1X2M1X;DP=1255;DPB=1255;DPRA=34.8571;EPP=3.36088;EPPR=8.03571;GTI=1;LEN=4;MEANALT=2.5;MQM=60;MQMR=60;NS=4;NUMALT=1;ODDS=83.1481;PAIRED=1;PAIREDR=1;PAO=0;PQA=0;PQR=0;PRO=0;QA=43634;QR=1250;RO=35;RPL=535;RPP=40.1006;RPPR=13.4954;RPR=679;RUN=1;SAF=631;SAP=7.13145;SAR=583;SRF=12;SRP=10.5174;SRR=23;TYPE=complex	GT:DP:AD:RO:QR:AO:QA:GL	.	.	1:20:0,20:0:0:20:727:-65.757,0	.	0:26:26,0:26:933:0:0:0,-84.2838	.	1:1200:0,1194:0:0:1194:42907:-3859.67,0	.	0:9:9,0:9:317:0:0:0,-28.8685	.
contig_1114_1|arrow	11930	.	A	G	40052.5	.	AB=0;ABP=0;AC=2;AF=0.5;AN=4;AO=1293;CIGAR=1X;DP=1320;DPB=1320;DPRA=51.8;EPP=8.0905;EPPR=6.01695;GTI=1;LEN=1;MEANALT=1.5;MQM=60;MQMR=60;NS=4;NUMALT=1;ODDS=138.017;PAIRED=1;PAIREDR=1;PAO=0;PQA=0;PQR=0;PRO=0;QA=45561;QR=950;RO=26;RPL=607;RPP=13.4915;RPPR=3.34437;RPR=686;RUN=1;SAF=719;SAP=38.3198;SAR=574;SRF=12;SRP=3.34437;SRR=14;TYPE=snp	GT:DP:AD:RO:QR:AO:QA:GL	.	.	1:29:0,29:0:0:29:1049:-94.7185,0	.	0:22:22,0:22:802:0:0:0,-72.5032	.	1:1266:1,1264:1:37:1264:44512:-4000.65,0	.	0:3:3,0:3:111:0:0:0,-10.3539	.
contig_1114_1|arrow	12173	.	T	C	47332.1	.	AB=0;ABP=0;AC=2;AF=0.5;AN=4;AO=1540;CIGAR=1X;DP=1559;DPB=1559;DPRA=81.0526;EPP=14.4317;EPPR=12.2676;GTI=1;LEN=1;MEANALT=1;MQM=60;MQMR=60;NS=4;NUMALT=1;ODDS=250.622;PAIRED=1;PAIREDR=1;PAO=0;PQA=0;PQR=0;PRO=0;QA=53329;QR=691;RO=19;RPL=755;RPP=4.27934;RPPR=16.8392;RPR=785;RUN=1;SAF=790;SAP=5.26638;SAR=750;SRF=12;SRP=5.8675;SRR=7;TYPE=snp	GT:DP:AD:RO:QR:AO:QA:GL	.	.	1:37:0,37:0:0:37:1299:-117.2,0	.	0:18:18,0:18:666:0:0:0,-60.2746	.	1:1503:0,1503:0:0:1503:52030:-4680.55,0	.	0:1:1,0:1:25:0:0:0,-2.49986	.
contig_1114_1|arrow	12213	.	T	C	47297	.	AB=0;ABP=0;AC=2;AF=0.5;AN=4;AO=1483;CIGAR=1X;DP=1511;DPB=1511;DPRA=59.44;EPP=4.804;EPPR=3.09716;GTI=1;LEN=1;MEANALT=1.5;MQM=60;MQMR=60;NS=4;NUMALT=1;ODDS=198.199;PAIRED=1;PAIREDR=1;PAO=0;PQA=0;PQR=0;PRO=0;QA=53540;QR=925;RO=25;RPL=761;RPP=5.23741;RPPR=5.18177;RPR=722;RUN=1;SAF=738;SAP=3.08205;SAR=745;SRF=13;SRP=3.09716;SRR=12;TYPE=snp	GT:DP:AD:RO:QR:AO:QA:GL	.	.	1:41:0,41:0:0:41:1454:-131.142,0	.	0:21:21,0:21:777:0:0:0,-70.2588	.	1:1445:0,1442:0:0:1442:52086:-4685.33,0	.	0:4:4,0:4:148:0:0:0,-13.682	.
contig_1114_1|arrow	12779	.	T	C	45442.6	.	AB=0;ABP=0;AC=2;AF=0.5;AN=4;AO=1442;CIGAR=1X;DP=1486;DPB=1486;DPRA=33.5581;EPP=3.87768;EPPR=34.5724;GTI=1;LEN=1;MEANALT=1.5;MQM=60;MQMR=60;NS=4;NUMALT=1;ODDS=145.383;PAIRED=1;PAIREDR=1;PAO=0;PQA=0;PQR=0;PRO=0;QA=52048;QR=1527;RO=43;RPL=732;RPP=3.73914;RPPR=4.27278;RPR=710;RUN=1;SAF=685;SAP=10.8168;SAR=757;SRF=19;SRP=4.27278;SRR=24;TYPE=snp	GT:DP:AD:RO:QR:AO:QA:GL	.	.	1:35:0,35:0:0:35:1295:-116.851,0	.	0:27:27,0:27:961:0:0:0,-86.7968	.	1:1408:0,1407:0:0:1407:50753:-4565.16,0	.	0:16:16,0:16:566:0:0:0,-51.2642	.
contig_1114_1|arrow	12788	.	T	C	45116.6	.	AB=0;ABP=0;AC=2;AF=0.5;AN=4;AO=1438;CIGAR=1X;DP=1482;DPB=1482;DPRA=33.4651;EPP=18.721;EPPR=25.2805;GTI=1;LEN=1;MEANALT=1.5;MQM=60;MQMR=60;NS=4;NUMALT=1;ODDS=141.814;PAIRED=1;PAIREDR=1;PAO=0;PQA=0;PQR=0;PRO=0;QA=51719;QR=1541;RO=43;RPL=723;RPP=3.10694;RPPR=7.10075;RPR=715;RUN=1;SAF=687;SAP=9.19552;SAR=751;SRF=19;SRP=4.27278;SRR=24;TYPE=snp	GT:DP:AD:RO:QR:AO:QA:GL	.	.	1:35:0,35:0:0:35:1219:-109.997,0	.	0:27:27,0:27:973:0:0:0,-87.8794	.	1:1404:0,1403:0:0:1403:50500:-4542.67,0	.	0:16:16,0:16:568:0:0:0,-51.4472	.
contig_1114_1|arrow	13167	.	G	A	34576.7	.	AB=0;ABP=0;AC=2;AF=0.5;AN=4;AO=1097;CIGAR=1X;DP=1140;DPB=1140;DPRA=25.5116;EPP=3.72489;EPPR=5.60547;GTI=1;LEN=1;MEANALT=1;MQM=60;MQMR=60;NS=4;NUMALT=1;ODDS=4.05372;PAIRED=1;PAIREDR=1;PAO=0;PQA=0;PQR=0;PRO=0;QA=39793;QR=1357;RO=41;RPL=566;RPP=5.43514;RPPR=7.30028;RPR=531;RUN=1;SAF=544;SAP=3.17064;SAR=553;SRF=23;SRP=4.33437;SRR=18;TYPE=snp	GT:DP:AD:RO:QR:AO:QA:GL	.	.	1:26:0,26:0:0:26:962:-86.899,0	.	0:35:34,0:34:1110:0:0:0,-100.062	.	1:1071:0,1071:0:0:1071:38831:-3493.16,0	.	0:8:7,0:7:247:0:0:0,-22.4305	.
contig_1114_1|arrow	13288	.	T	G	35442.4	.	AB=0;ABP=0;AC=2;AF=0.5;AN=4;AO=1134;CIGAR=1X;DP=1170;DPB=1170;DPRA=40.7857;EPP=4.97114;EPPR=9.79615;GTI=1;LEN=1;MEANALT=1.5;MQM=60;MQMR=60;NS=4;NUMALT=1;ODDS=92.8195;PAIRED=1;PAIREDR=1;PAO=0;PQA=0;PQR=0;PRO=0;QA=40527;QR=1094;RO=32;RPL=565;RPP=3.04094;RPPR=3.0103;RPR=569;RUN=1;SAF=538;SAP=9.45195;SAR=596;SRF=17;SRP=3.28173;SRR=15;TYPE=snp	GT:DP:AD:RO:QR:AO:QA:GL	.	.	1:36:0,36:0:0:36:1296:-116.935,0	.	0:22:22,0:22:814:0:0:0,-73.5868	.	1:1106:4,1098:4:58:1098:39231:-3523.69,0	.	0:6:6,0:6:222:0:0:0,-20.3381	.
contig_1114_1|arrow	13311	.	C	T	35072.3	.	AB=0;ABP=0;AC=2;AF=0.5;AN=4;AO=1115;CIGAR=1X;DP=1144;DPB=1144;DPRA=41.3704;EPP=3.16805;EPPR=5.02092;GTI=1;LEN=1;MEANALT=1.5;MQM=60;MQMR=60;NS=4;NUMALT=1;ODDS=90.1864;PAIRED=1;PAIREDR=1;PAO=0;PQA=0;PQR=0;PRO=0;QA=39961;QR=935;RO=27;RPL=589;RPP=10.74;RPPR=3.73412;RPR=526;RUN=1;SAF=546;SAP=4.04053;SAR=569;SRF=13;SRP=3.09072;SRR=14;TYPE=snp	GT:DP:AD:RO:QR:AO:QA:GL	.	.	1:35:0,35:0:0:35:1235:-111.443,0	.	0:23:23,0:23:787:0:0:0,-71.1328	.	1:1082:0,1080:0:0:1080:38726:-3483.63,0	.	0:4:4,0:4:148:0:0:0,-13.682	.
contig_1115_1|arrow	32062	.	T	C	590.941	.	AB=0;ABP=0;AC=2;AF=0.333333;AN=6;AO=36;CIGAR=1X;DP=526;DPB=526;DPRA=0.146939;EPP=5.18177;EPPR=9.4095;GTI=0;LEN=1;MEANALT=1;MQM=60;MQMR=60;NS=6;NUMALT=1;ODDS=31.458;PAIRED=1;PAIREDR=1;PAO=0;PQA=0;PQR=0;PRO=0;QA=1294;QR=17774;RO=490;RPL=23;RPP=9.04217;RPPR=4.14478;RPR=13;RUN=1;SAF=6;SAP=37.7539;SAR=30;SRF=203;SRP=34.2795;SRR=287;TYPE=snp	GT:DP:AD:RO:QR:AO:QA:GL	0:26:26,0:26:950:0:0:0,-85.8162	.	1:14:0,14:0:0:14:518:-46.9624,0	0:330:330,0:330:11974:0:0:0,-1077.41	1:22:0,22:0:0:22:776:-70.1533,0	0:133:133,0:133:4813:0:0:0,-433.288	.	.	.	0:1:1,0:1:37:0:0:0,-3.69783
contig_1116_1|arrow	182204	.	T	C	12678.2	.	AB=0;ABP=0;AC=2;AF=0.333333;AN=6;AO=412;CIGAR=1X;DP=486;DPB=486;DPRA=11.1351;EPP=24.5985;EPPR=3.47981;GTI=2;LEN=1;MEANALT=1;MQM=60;MQMR=60;NS=6;NUMALT=1;ODDS=12.9126;PAIRED=1;PAIREDR=1;PAO=0;PQA=0;PQR=0;PRO=0;QA=14848;QR=2650;RO=74;RPL=189;RPP=9.10307;RPPR=3.47981;RPR=223;RUN=1;SAF=179;SAP=18.3793;SAR=233;SRF=38;SRP=3.12768;SRR=36;TYPE=snp	GT:DP:AD:RO:QR:AO:QA:GL	0:17:17,0:17:629:0:0:0,-56.9466	1:411:0,411:0:0:411:14811:-1332.6,0	1:1:0,1:0:0:1:37:-3.69783,0	.	0:1:1,0:1:37:0:0:0,-3.69783	0:47:47,0:47:1651:0:0:0,-148.859	.	.	0:9:9,0:9:333:0:0:0,-30.3222	.
contig_1116_1|arrow	182420	.	TGGC	CGGC	10143.2	.	AB=0;ABP=0;AC=2;AF=0.4;AN=5;AO=334;CIGAR=1X3M;DP=463;DPB=463;DPRA=6.13187;EPP=16.7673;EPPR=16.9077;GTI=0;LEN=1;MEANALT=2;MQM=60;MQMR=60;NS=5;NUMALT=1;ODDS=88.9864;PAIRED=1;PAIREDR=1;PAO=0;PQA=0;PQR=0;PRO=0;QA=12042;QR=3204;RO=90;RPL=150;RPP=10.5259;RPPR=3.87889;RPR=184;RUN=1;SAF=190;SAP=16.7673;SAR=144;SRF=47;SRP=3.39634;SRR=43;TYPE=snp	GT:DP:AD:RO:QR:AO:QA:GL	0:25:25,0:25:890:0:0:0,-80.4157	1:370:0,332:0:0:332:11968:-1076.51,0	1:2:0,2:0:0:2:74:-7.02588,0	.	.	0:43:42,0:42:1483:0:0:0,-133.64	.	.	0:23:23,0:23:831:0:0:0,-75.1081	.
contig_1116_1|arrow	189897	.	G	A	14608.4	.	AB=0;ABP=0;AC=2;AF=0.4;AN=5;AO=470;CIGAR=1X;DP=541;DPB=541;DPRA=10.0929;EPP=3.6756;EPPR=9.09042;GTI=2;LEN=1;MEANALT=1.5;MQM=59.7489;MQMR=59.1571;NS=5;NUMALT=1;ODDS=0.0893173;PAIRED=1;PAIREDR=1;PAO=0;PQA=0;PQR=0;PRO=0;QA=16875;QR=2590;RO=70;RPL=233;RPP=3.08422;RPPR=4.12706;RPR=237;RUN=1;SAF=214;SAP=11.1603;SAR=256;SRF=24;SRP=18.0245;SRR=46;TYPE=snp	GT:DP:AD:RO:QR:AO:QA:GL	.	1:453:0,452:0:0:452:16247:-1455.17,0	.	.	0:11:11,0:11:407:0:0:0,-36.9783	.	1:18:0,18:0:0:18:628:-56.8373,0	0:1:1,0:1:37:0:0:0,-0.0999776	0:58:58,0:58:2146:0:0:0,-193.396	.
contig_1116_1|arrow	223929	.	T	C	8771.15	.	AB=0;ABP=0;AC=2;AF=0.333333;AN=6;AO=289;CIGAR=1X;DP=384;DPB=384;DPRA=6.17021;EPP=3.91946;EPPR=3.1027;GTI=1;LEN=1;MEANALT=1.5;MQM=60;MQMR=60;NS=6;NUMALT=1;ODDS=1.802;PAIRED=1;PAIREDR=1;PAO=0;PQA=0;PQR=0;PRO=0;QA=10222;QR=3416;RO=94;RPL=145;RPP=3.01781;RPPR=3.37991;RPR=144;RUN=1;SAF=147;SAP=3.19814;SAR=142;SRF=43;SRP=4.48875;SRR=51;TYPE=snp	GT:DP:AD:RO:QR:AO:QA:GL	0:44:44,0:44:1604:0:0:0,-144.642	1:23:0,23:0:0:23:827:-74.7481,0	.	0:6:6,0:6:222:0:0:0,-20.3381	0:3:3,0:3:111:0:0:0,-10.3539	.	.	1:267:0,266:0:0:266:9395:-845.321,0	0:41:41,0:41:1479:0:0:0,-133.394	.
contig_1116_1|arrow	224005	.	T	C	8890.15	.	AB=0;ABP=0;AC=2;AF=0.333333;AN=6;AO=286;CIGAR=1X;DP=369;DPB=369;DPRA=6.89157;EPP=3.76956;EPPR=5.12945;GTI=2;LEN=1;MEANALT=1;MQM=60;MQMR=60;NS=6;NUMALT=1;ODDS=9.79294;PAIRED=1;PAIREDR=1;PAO=0;PQA=0;PQR=0;PRO=0;QA=10347;QR=2945;RO=83;RPL=147;RPP=3.49622;RPPR=4.29225;RPR=139;RUN=1;SAF=155;SAP=7.38362;SAR=131;SRF=43;SRP=3.24576;SRR=40;TYPE=snp	GT:DP:AD:RO:QR:AO:QA:GL	0:39:39,0:39:1395:0:0:0,-125.839	1:30:0,30:0:0:30:1084:-97.8645,0	.	0:5:5,0:5:185:0:0:0,-17.01	0:3:3,0:3:111:0:0:0,-10.3539	.	.	1:256:0,256:0:0:256:9263:-833.559,0	0:36:36,0:36:1254:0:0:0,-113.144	.
contig_1116_1|arrow	224231	.	A	G	7816.87	.	AB=0;ABP=0;AC=2;AF=0.333333;AN=6;AO=253;CIGAR=1X;DP=336;DPB=336;DPRA=6.19512;EPP=3.70551;EPPR=3.434;GTI=1;LEN=1;MEANALT=1.5;MQM=60;MQMR=60;NS=6;NUMALT=1;ODDS=24.0013;PAIRED=1;PAIREDR=1;PAO=0;PQA=0;PQR=0;PRO=0;QA=9059;QR=2996;RO=82;RPL=112;RPP=10.2285;RPPR=3.0103;RPR=141;RUN=1;SAF=126;SAP=3.01888;SAR=127;SRF=34;SRP=8.20065;SRR=48;TYPE=snp	GT:DP:AD:RO:QR:AO:QA:GL	0:46:46,0:46:1664:0:0:0,-150.035	1:27:0,27:0:0:27:923:-83.3665,0	.	0:8:8,0:8:296:0:0:0,-26.9942	0:1:1,0:1:37:0:0:0,-3.69783	.	.	1:227:0,226:0:0:226:8136:-732.073,0	0:27:27,0:27:999:0:0:0,-90.227	.
contig_1116_1|arrow	227761	.	A	G	1098.2	.	AB=0;ABP=0;AC=2;AF=0.5;AN=4;AO=39;CIGAR=1X;DP=124;DPB=124;DPRA=0.726496;EPP=3.51141;EPPR=5.07959;GTI=0;LEN=1;MEANALT=1;MQM=56.9744;MQMR=60;NS=4;NUMALT=1;ODDS=28.9197;PAIRED=1;PAIREDR=1;PAO=0;PQA=0;PQR=0;PRO=0;QA=1431;QR=2905;RO=85;RPL=20;RPP=3.06598;RPPR=5.07959;RPR=19;RUN=1;SAF=17;SAP=4.40227;SAR=22;SRF=56;SRP=21.6339;SRR=29;TYPE=snp	GT:DP:AD:RO:QR:AO:QA:GL	0:39:39,0:39:1369:0:0:0,-123.494	1:5:0,5:0:0:5:173:-15.9079,0	.	.	.	.	.	1:33:0,33:0:0:33:1221:-103.697,0	0:47:46,1:46:1536:1:37:0,-134.801	.
contig_1116_1|arrow	228828	.	TG	CA	1111.55	.	AB=0;ABP=0;AC=2;AF=0.4;AN=5;AO=37;CIGAR=2X;DP=88;DPB=88;DPRA=1.14;EPP=3.06899;EPPR=10.206;GTI=0;LEN=2;MEANALT=1;MQM=58.4054;MQMR=58.8431;NS=5;NUMALT=1;ODDS=56.5738;PAIRED=1;PAIREDR=1;PAO=0;PQA=0;PQR=0;PRO=0;QA=1351;QR=1716;RO=51;RPL=21;RPP=4.47751;RPPR=15.3153;RPR=16;RUN=1;SAF=12;SAP=12.9286;SAR=25;SRF=31;SRP=8.16222;SRR=20;TYPE=complex	GT:DP:AD:RO:QR:AO:QA:GL	1:16:0,16:0:0:16:592:-53.6185,0	0:20:20,0:20:657:0:0:0,-59.4302	.	.	.	.	0:8:8,0:8:272:0:0:0,-24.809	0:22:22,0:22:750:0:0:0,-67.8081	1:22:1,21:1:37:21:759:-65.2794,0	.
contig_1116_1|arrow	228864	.	C	T	1023.03	.	AB=0;ABP=0;AC=2;AF=0.4;AN=5;AO=36;CIGAR=1X;DP=82;DPB=82;DPRA=1.23333;EPP=6.8707;EPPR=7.73089;GTI=0;LEN=1;MEANALT=1;MQM=58.3611;MQMR=57.4348;NS=5;NUMALT=1;ODDS=47.5277;PAIRED=1;PAIREDR=1;PAO=0;PQA=0;PQR=0;PRO=0;QA=1296;QR=1588;RO=46;RPL=29;RPP=32.2045;RPPR=15.095;RPR=7;RUN=1;SAF=9;SAP=22.5536;SAR=27;SRF=23;SRP=3.0103;SRR=23;TYPE=snp	GT:DP:AD:RO:QR:AO:QA:GL	1:17:0,17:0:0:17:629:-56.9466,0	0:20:20,0:20:702:0:0:0,-60.2395	.	.	.	.	0:6:6,0:6:222:0:0:0,-20.3381	0:19:19,0:19:627:0:0:0,-56.7303	1:20:1,19:1:37:19:667:-56.9923,0	.
contig_1116_1|arrow	252132	.	TAAAATAATGAAAAAAAAATTAAAGAAAC	TAAATAATGAAAAAAAAAATTAAAGAAAC	1192.07	.	AB=0;ABP=0;AC=2;AF=0.4;AN=5;AO=48;CIGAR=4M2X1M3X19M;DP=76;DPB=77.2414;DPRA=3.92857;EPP=55.3066;EPPR=11.386;GTI=1;LEN=29;MEANALT=3.5;MQM=60;MQMR=60;NS=5;NUMALT=1;ODDS=3.31585;PAIRED=1;PAIREDR=1;PAO=4.75;PQA=169.25;PQR=169.25;PRO=4.75;QA=1718;QR=759;RO=21;RPL=41;RPP=55.3066;RPPR=5.59539;RPR=7;RUN=1;SAF=0;SAP=107.241;SAR=48;SRF=6;SRP=11.386;SRR=15;TYPE=complex	GT:DP:AD:RO:QR:AO:QA:GL	0:13:13,0:13:474:0:0:0,-43.0017	.	1:35:0,30:0:0:30:1077:-96.8469,0	.	0:1:1,0:1:36:0:0:0,-3.59827	.	1:20:0,18:0:0:18:641:-57.4679,0	.	0:7:7,0:7:249:0:0:0,-22.7167	.
contig_1116_1|arrow	252199	.	T	C	1237.24	.	AB=0;ABP=0;AC=2;AF=0.4;AN=5;AO=47;CIGAR=1X;DP=67;DPB=67;DPRA=3.525;EPP=3.42611;EPPR=3.44459;GTI=1;LEN=1;MEANALT=1;MQM=60;MQMR=60;NS=5;NUMALT=1;ODDS=1.87896;PAIRED=1;PAIREDR=1;PAO=0;PQA=0;PQR=0;PRO=0;QA=1603;QR=728;RO=20;RPL=24;RPP=3.0565;RPPR=3.0103;RPR=23;RUN=1;SAF=2;SAP=88.4369;SAR=45;SRF=7;SRP=6.91895;SRR=13;TYPE=snp	GT:DP:AD:RO:QR:AO:QA:GL	0:11:11,0:11:407:0:0:0,-36.9783	.	1:28:0,28:0:0:28:962:-86.878,0	.	0:1:1,0:1:37:0:0:0,-3.69783	.	1:19:0,19:0:0:19:641:-57.9975,0	.	0:8:8,0:8:284:0:0:0,-25.901	.
contig_1116_1|arrow	312453	.	C	T	411.963	.	AB=0;ABP=0;AC=2;AF=0.4;AN=5;AO=22;CIGAR=1X;DP=381;DPB=381;DPRA=0.091922;EPP=17.2236;EPPR=27.8549;GTI=1;LEN=1;MEANALT=1;MQM=60;MQMR=60;NS=5;NUMALT=1;ODDS=69.1649;PAIRED=1;PAIREDR=1;PAO=0;PQA=0;PQR=0;PRO=0;QA=777;QR=12742;RO=358;RPL=14;RPP=6.56362;RPPR=10.8713;RPR=8;RUN=1;SAF=11;SAP=3.0103;SAR=11;SRF=130;SRP=61.264;SRR=228;TYPE=snp	GT:DP:AD:RO:QR:AO:QA:GL	.	1:20:0,20:0:0:20:703:-63.5878,0	.	0:80:79,0:79:2811:0:0:0,-253.091	.	0:6:6,0:6:210:0:0:0,-19.2399	1:2:0,2:0:0:2:74:-7.02588,0	.	0:273:273,0:273:9721:0:0:0,-874.75	.
contig_1119_1|arrow	1243	.	TCT	TGCT	31046.1	.	AB=0;ABP=0;AC=2;AF=0.5;AN=4;AO=1047;CIGAR=1M1I2M;DP=1163;DPB=1514;DPRA=9.76852;EPP=6.49668;EPPR=20.7769;GTI=1;LEN=1;MEANALT=3;MQM=60;MQMR=60;NS=4;NUMALT=1;ODDS=338.478;PAIRED=1;PAIREDR=1;PAO=0;PQA=0;PQR=0;PRO=0;QA=35184;QR=3982;RO=110;RPL=571;RPP=21.7281;RPPR=3.0103;RPR=476;RUN=1;SAF=562;SAP=15.307;SAR=485;SRF=57;SRP=3.32615;SRR=53;TYPE=ins	GT:DP:AD:RO:QR:AO:QA:GL	.	.	1:21:0,20:0:0:20:692:-62.349,0	.	0:1:1,0:1:37:0:0:0,-3.69783	.	.	1:1034:2,1027:2:47:1027:34492:-3098.5,0	0:107:107,0:107:3898:0:0:0,-350.991	.
contig_1123_1|arrow	128714	.	T	C	1962.73	.	AB=0;ABP=0;AC=2;AF=0.4;AN=5;AO=66;CIGAR=1X;DP=124;DPB=124;DPRA=1.7069;EPP=9.45891;EPPR=21.1309;GTI=0;LEN=1;MEANALT=1;MQM=60;MQMR=51.8621;NS=5;NUMALT=1;ODDS=4.26359;PAIRED=1;PAIREDR=1;PAO=0;PQA=0;PQR=0;PRO=0;QA=2403;QR=2096;RO=58;RPL=15;RPP=45.6501;RPPR=3.60933;RPR=51;RUN=1;SAF=55;SAP=66.7068;SAR=11;SRF=31;SRP=3.60933;SRR=27;TYPE=snp	GT:DP:AD:RO:QR:AO:QA:GL	.	1:35:0,35:0:0:35:1269:-114.506,0	.	0:31:31,0:31:1109:0:0:0,-80.6127	0:3:3,0:3:111:0:0:0,-3.63793	.	0:24:24,0:24:876:0:0:0,-79.1597	1:31:0,31:0:0:31:1134:-102.367,0	.	.
contig_1123_1|arrow	277828	.	AATATCTGA	AA	7996.9	.	AB=0;ABP=0;AC=2;AF=1;AN=2;AO=276;CIGAR=1M7D1M;DP=276;DPB=61.3333;DPRA=0;EPP=3.13618;EPPR=0;GTI=0;LEN=7;MEANALT=1;MQM=60;MQMR=0;NS=2;NUMALT=1;ODDS=231.937;PAIRED=1;PAIREDR=0;PAO=0;PQA=0;PQR=0;PRO=0;QA=8935;QR=0;RO=0;RPL=154;RPP=11.0668;RPPR=0;RPR=122;RUN=1;SAF=138;SAP=3.0103;SAR=138;SRF=0;SRP=0;SRR=0;TYPE=del	GT:DP:AD:RO:QR:AO:QA:GL	.	.	.	.	.	.	1:271:0,271:0:0:271:8750:-787.454,0	1:5:0,5:0:0:5:185:-17.01,0	.	.
contig_1124_1|arrow	148205	.	A	G	895.682	.	AB=0;ABP=0;AC=2;AF=0.4;AN=5;AO=30;CIGAR=1X;DP=53;DPB=53;DPRA=1.95652;EPP=10.2485;EPPR=3.10471;GTI=0;LEN=1;MEANALT=1;MQM=60;MQMR=60;NS=5;NUMALT=1;ODDS=35.3542;PAIRED=1;PAIREDR=1;PAO=0;PQA=0;PQR=0;PRO=0;QA=1084;QR=827;RO=23;RPL=19;RPP=7.64277;RPPR=10.6577;RPR=11;RUN=1;SAF=13;SAP=4.16842;SAR=17;SRF=9;SRP=5.3706;SRR=14;TYPE=snp	GT:DP:AD:RO:QR:AO:QA:GL	.	.	0:5:5,0:5:185:0:0:0,-17.01	1:27:0,27:0:0:27:973:-87.8794,0	1:3:0,3:0:0:3:111:-10.3539,0	0:9:9,0:9:321:0:0:0,-29.2307	0:9:9,0:9:321:0:0:0,-29.2307	.	.	.
contig_1124_1|arrow	148356	.	A	G	162.246	.	AB=0;ABP=0;AC=2;AF=0.4;AN=5;AO=8;CIGAR=1X;DP=30;DPB=30;DPRA=0.545455;EPP=20.3821;EPPR=17.2236;GTI=0;LEN=1;MEANALT=1;MQM=60;MQMR=60;NS=5;NUMALT=1;ODDS=5.32251;PAIRED=1;PAIREDR=1;PAO=0;PQA=0;PQR=0;PRO=0;QA=296;QR=790;RO=22;RPL=8;RPP=20.3821;RPPR=12.8806;RPR=0;RUN=1;SAF=0;SAP=20.3821;SAR=8;SRF=15;SRP=9.32731;SRR=7;TYPE=snp	GT:DP:AD:RO:QR:AO:QA:GL	0:2:2,0:2:74:0:0:0,-7.02588	.	.	1:7:0,7:0:0:7:259:-23.6661,0	1:1:0,1:0:0:1:37:-3.69783,0	0:7:7,0:7:259:0:0:0,-23.6661	0:13:13,0:13:457:0:0:0,-41.4596	.	.	.
contig_1124_1|arrow	202874	.	C	T	349.414	.	AB=0;ABP=0;AC=2;AF=0.4;AN=5;AO=15;CIGAR=1X;DP=131;DPB=131;DPRA=0.208696;EPP=10.1038;EPPR=12.0706;GTI=1;LEN=1;MEANALT=1;MQM=60;MQMR=60;NS=5;NUMALT=1;ODDS=13.281;PAIRED=1;PAIREDR=1;PAO=0;PQA=0;PQR=0;PRO=0;QA=555;QR=4064;RO=116;RPL=7;RPP=3.15506;RPPR=7.80251;RPR=8;RUN=1;SAF=9;SAP=4.31318;SAR=6;SRF=55;SRP=3.68421;SRR=61;TYPE=snp	GT:DP:AD:RO:QR:AO:QA:GL	0:5:5,0:5:173:0:0:0,-15.9079	.	1:1:0,1:0:0:1:37:-3.69783,0	.	1:15:1,14:1:37:14:518:-43.2646,0	.	.	.	0:88:88,0:88:3092:0:0:0,-278.476	0:22:22,0:22:762:0:0:0,-68.8871
contig_1124_1|arrow	202895	.	G	A	310.198	.	AB=0;ABP=0;AC=2;AF=0.4;AN=5;AO=14;CIGAR=1X;DP=133;DPB=133;DPRA=0.190678;EPP=8.59409;EPPR=18.3566;GTI=1;LEN=1;MEANALT=1;MQM=60;MQMR=60;NS=5;NUMALT=1;ODDS=14.4899;PAIRED=1;PAIREDR=1;PAO=0;PQA=0;PQR=0;PRO=0;QA=518;QR=4253;RO=119;RPL=9;RPP=5.49198;RPPR=3.02855;RPR=5;RUN=1;SAF=9;SAP=5.49198;SAR=5;SRF=55;SRP=4.48836;SRR=64;TYPE=snp	GT:DP:AD:RO:QR:AO:QA:GL	0:9:9,0:9:295:0:0:0,-26.8638	.	1:1:0,1:0:0:1:37:-3.69783,0	.	1:14:1,13:1:37:13:481:-39.9366,0	.	.	.	0:86:86,0:86:3096:0:0:0,-278.843	0:23:23,0:23:825:0:0:0,-74.5655
contig_1124_1|arrow	202972	.	C	T	307.162	.	AB=0;ABP=0;AC=2;AF=0.4;AN=5;AO=15;CIGAR=1X;DP=134;DPB=134;DPRA=0.20339;EPP=14.7363;EPPR=3.46649;GTI=1;LEN=1;MEANALT=1;MQM=60;MQMR=60;NS=5;NUMALT=1;ODDS=6.39541;PAIRED=1;PAIREDR=1;PAO=0;PQA=0;PQR=0;PRO=0;QA=555;QR=4253;RO=119;RPL=6;RPP=4.31318;RPPR=3.17453;RPR=9;RUN=1;SAF=10;SAP=6.62942;SAR=5;SRF=71;SRP=12.6633;SRR=48;TYPE=snp	GT:DP:AD:RO:QR:AO:QA:GL	0:8:8,0:8:272:0:0:0,-24.8079	.	1:2:0,2:0:0:2:74:-7.02588,0	.	1:14:1,13:1:37:13:481:-39.9366,0	.	.	.	0:97:97,0:97:3463:0:0:0,-311.85	0:13:13,0:13:481:0:0:0,-43.6344
contig_1124_1|arrow	205492	.	CGGTA	CGTA	1037.67	.	AB=0;ABP=0;AC=2;AF=0.4;AN=5;AO=36;CIGAR=1M1D3M;DP=137;DPB=129.8;DPRA=0.534653;EPP=6.8707;EPPR=5.61177;GTI=0;LEN=1;MEANALT=1;MQM=60;MQMR=60;NS=5;NUMALT=1;ODDS=11.2958;PAIRED=1;PAIREDR=1;PAO=0;PQA=0;PQR=0;PRO=0;QA=1257;QR=3599;RO=101;RPL=15;RPP=5.18177;RPPR=9.22372;RPR=21;RUN=1;SAF=13;SAP=9.04217;SAR=23;SRF=29;SRP=42.7633;SRR=72;TYPE=del	GT:DP:AD:RO:QR:AO:QA:GL	0:5:5,0:5:171:0:0:0,-15.7248	.	1:2:0,2:0:0:2:74:-7.02588,0	.	1:34:0,34:0:0:34:1183:-106.761,0	.	.	.	0:86:86,0:86:3075:0:0:0,-276.97	0:10:10,0:10:353:0:0:0,-32.107
contig_1124_1|arrow	206445	.	G	A	213.477	.	AB=0;ABP=0;AC=2;AF=0.4;AN=5;AO=12;CIGAR=1X;DP=174;DPB=174;DPRA=0.121118;EPP=3.0103;EPPR=4.64228;GTI=1;LEN=1;MEANALT=1;MQM=60;MQMR=60;NS=5;NUMALT=1;ODDS=28.9833;PAIRED=1;PAIREDR=1;PAO=0;PQA=0;PQR=0;PRO=0;QA=444;QR=5787;RO=161;RPL=4;RPP=5.9056;RPPR=11.4399;RPR=8;RUN=1;SAF=2;SAP=14.5915;SAR=10;SRF=87;SRP=5.28967;SRR=74;TYPE=snp	GT:DP:AD:RO:QR:AO:QA:GL	0:6:6,0:6:222:0:0:0,-20.3381	.	1:1:0,1:0:0:1:37:-3.69783,0	.	1:12:1,11:1:37:11:407:-33.2805,0	.	.	.	0:142:142,0:142:5108:0:0:0,-459.822	0:13:12,0:12:420:0:0:0,-37.9647
contig_1124_1|arrow	221449	.	C	A	476.385	.	AB=0;ABP=0;AC=2;AF=1;AN=2;AO=17;CIGAR=1X;DP=17;DPB=17;DPRA=0;EPP=6.20364;EPPR=0;GTI=0;LEN=1;MEANALT=1;MQM=60;MQMR=0;NS=2;NUMALT=1;ODDS=27.0468;PAIRED=1;PAIREDR=0;PAO=0;PQA=0;PQR=0;PRO=0;QA=591;QR=0;RO=0;RPL=16;RPP=31.7504;RPPR=0;RPR=1;RUN=1;SAF=5;SAP=9.26925;SAR=12;SRF=0;SRP=0;SRR=0;TYPE=snp	GT:DP:AD:RO:QR:AO:QA:GL	.	.	.	1:1:0,1:0:0:1:37:-3.69783,0	.	.	.	.	.	1:16:0,16:0:0:16:554:-50.1786,0
contig_1124_1|arrow	223603	.	C	T	12172.9	.	AB=0;ABP=0;AC=2;AF=0.666667;AN=3;AO=387;CIGAR=1X;DP=394;DPB=394;DPRA=27.6429;EPP=32.9115;EPPR=3.32051;GTI=0;LEN=1;MEANALT=1;MQM=60;MQMR=60;NS=3;NUMALT=1;ODDS=85.2709;PAIRED=1;PAIREDR=1;PAO=0;PQA=0;PQR=0;PRO=0;QA=13850;QR=247;RO=7;RPL=180;RPP=7.10075;RPPR=3.32051;RPR=207;RUN=1;SAF=175;SAP=10.6918;SAR=212;SRF=3;SRP=3.32051;SRR=4;TYPE=snp	GT:DP:AD:RO:QR:AO:QA:GL	.	.	1:2:0,2:0:0:2:74:-7.02588,0	.	.	.	1:385:0,385:0:0:385:13776:-1239.5,0	.	.	0:7:7,0:7:247:0:0:0,-22.5708
contig_1124_1|arrow	223616	.	C	T	11610.3	.	AB=0;ABP=0;AC=2;AF=0.5;AN=4;AO=388;CIGAR=1X;DP=398;DPB=398;DPRA=48.75;EPP=44.4026;EPPR=12.7819;GTI=1;LEN=1;MEANALT=1.5;MQM=60;MQMR=60;NS=4;NUMALT=1;ODDS=54.5526;PAIRED=1;PAIREDR=1;PAO=0;PQA=0;PQR=0;PRO=0;QA=13296;QR=296;RO=8;RPL=190;RPP=3.36848;RPPR=4.09604;RPR=198;RUN=1;SAF=161;SAP=27.389;SAR=227;SRF=4;SRP=3.0103;SRR=4;TYPE=snp	GT:DP:AD:RO:QR:AO:QA:GL	.	.	1:2:0,2:0:0:2:62:-5.88781,0	.	.	.	1:388:0,386:0:0:386:13234:-1190.6,0	.	0:2:2,0:2:74:0:0:0,-7.02588	0:6:6,0:6:222:0:0:0,-20.3381
contig_1124_1|arrow	227041	.	GTGTA	ATGTG	8634.72	.	AB=0;ABP=0;AC=2;AF=0.333333;AN=6;AO=296;CIGAR=1X3M1X;DP=323;DPB=323;DPRA=23.84;EPP=52.3379;EPPR=5.18177;GTI=3;LEN=5;MEANALT=2;MQM=60;MQMR=60;NS=6;NUMALT=1;ODDS=24.5721;PAIRED=1;PAIREDR=1;PAO=0;PQA=0;PQR=0;PRO=0;QA=10590;QR=897;RO=25;RPL=111;RPP=43.1825;RPPR=3.79203;RPR=185;RUN=1;SAF=268;SAP=425.567;SAR=28;SRF=14;SRP=3.79203;SRR=11;TYPE=complex	GT:DP:AD:RO:QR:AO:QA:GL	.	1:1:0,1:0:0:1:37:-3.69783,0	.	.	0:3:3,0:3:108:0:0:0,-10.0749	0:1:1,0:1:37:0:0:0,-3.69783	1:297:0,295:0:0:295:10553:-949.359,0	.	0:20:20,0:20:720:0:0:0,-65.1263	0:1:1,0:1:32:0:0:0,-3.19931
contig_1124_1|arrow	227158	.	G	A	11862.5	.	AB=0;ABP=0;AC=2;AF=0.4;AN=5;AO=381;CIGAR=1X;DP=406;DPB=406;DPRA=22.86;EPP=31.741;EPPR=3.09716;GTI=2;LEN=1;MEANALT=1;MQM=60;MQMR=60;NS=5;NUMALT=1;ODDS=66.4189;PAIRED=1;PAIREDR=1;PAO=0;PQA=0;PQR=0;PRO=0;QA=13844;QR=875;RO=25;RPL=193;RPP=3.15279;RPPR=5.18177;RPR=188;RUN=1;SAF=284;SAP=202.313;SAR=97;SRF=16;SRP=7.26639;SRR=9;TYPE=snp	GT:DP:AD:RO:QR:AO:QA:GL	.	1:1:0,1:0:0:1:37:-3.69783,0	.	.	0:3:3,0:3:111:0:0:0,-10.3539	0:1:1,0:1:25:0:0:0,-2.49986	1:380:0,380:0:0:380:13807:-1242.28,0	.	0:21:21,0:21:739:0:0:0,-66.8245	.
contig_1124_1|arrow	227166	.	TGT	TT	10624.4	.	AB=0;ABP=0;AC=2;AF=0.4;AN=5;AO=355;CIGAR=1M1D1M;DP=390;DPB=271.667;DPRA=21.9;EPP=43.1428;EPPR=5.18177;GTI=2;LEN=1;MEANALT=1.5;MQM=60;MQMR=60;NS=5;NUMALT=1;ODDS=59.1418;PAIRED=1;PAIREDR=1;PAO=0;PQA=0;PQR=0;PRO=0;QA=12444;QR=892;RO=25;RPL=188;RPP=5.70782;RPPR=7.26639;RPR=167;RUN=1;SAF=261;SAP=173.602;SAR=94;SRF=17;SRP=10.0459;SRR=8;TYPE=del	GT:DP:AD:RO:QR:AO:QA:GL	.	1:1:0,1:0:0:1:37:-3.69783,0	.	.	0:3:3,0:3:111:0:0:0,-10.3539	0:1:1,0:1:37:0:0:0,-3.69783	1:364:0,354:0:0:354:12407:-1116.04,0	.	0:21:21,0:21:744:0:0:0,-67.2797	.
contig_1125_1|arrow	63799	.	T	C	5668.1	.	AB=0;ABP=0;AC=2;AF=0.4;AN=5;AO=203;CIGAR=1X;DP=231;DPB=231;DPRA=11.3333;EPP=10.8083;EPPR=3.73412;GTI=1;LEN=1;MEANALT=1.5;MQM=60;MQMR=60;NS=5;NUMALT=1;ODDS=20.1671;PAIRED=1;PAIREDR=1;PAO=0;PQA=0;PQR=0;PRO=0;QA=6858;QR=937;RO=27;RPL=91;RPP=7.72764;RPPR=9.52472;RPR=112;RUN=1;SAF=105;SAP=3.53445;SAR=98;SRF=12;SRP=3.73412;SRR=15;TYPE=snp	GT:DP:AD:RO:QR:AO:QA:GL	.	1:12:0,12:0:0:12:418:-37.9466,0	1:192:0,191:0:0:191:6440:-579.515,0	.	.	0:12:12,0:12:394:0:0:0,-35.7703	.	.	0:6:6,0:6:210:0:0:0,-19.2399	0:9:9,0:9:333:0:0:0,-30.3222
contig_1125_1|arrow	121435	.	T	A	61990.1	.	AB=0;ABP=0;AC=2;AF=1;AN=2;AO=1898;CIGAR=1X;DP=1898;DPB=1898;DPRA=0;EPP=6.59815;EPPR=0;GTI=0;LEN=1;MEANALT=1;MQM=60;MQMR=0;NS=2;NUMALT=1;ODDS=1335.66;PAIRED=1;PAIREDR=0;PAO=0;PQA=0;PQR=0;PRO=0;QA=69128;QR=0;RO=0;RPL=1027;RPP=30.8527;RPPR=0;RPR=871;RUN=1;SAF=792;SAP=115.812;SAR=1106;SRF=0;SRP=0;SRR=0;TYPE=snp	GT:DP:AD:RO:QR:AO:QA:GL	.	1:2:0,2:0:0:2:74:-7.02588,0	1:1896:0,1896:0:0:1896:69054:-6211.67,0	.	.	.	.	.	.	.
contig_1125_1|arrow	121532	.	G	A	53663.4	.	AB=0;ABP=0;AC=2;AF=1;AN=2;AO=1649;CIGAR=1X;DP=1649;DPB=1649;DPRA=0;EPP=9.6485;EPPR=0;GTI=0;LEN=1;MEANALT=1;MQM=60;MQMR=0;NS=2;NUMALT=1;ODDS=1162.71;PAIRED=1;PAIREDR=0;PAO=0;PQA=0;PQR=0;PRO=0;QA=59788;QR=0;RO=0;RPL=846;RPP=5.44514;RPPR=0;RPR=803;RUN=1;SAF=716;SAP=65.0191;SAR=933;SRF=0;SRP=0;SRR=0;TYPE=snp	GT:DP:AD:RO:QR:AO:QA:GL	.	1:2:0,2:0:0:2:74:-7.02588,0	1:1647:0,1647:0:0:1647:59714:-5371.56,0	.	.	.	.	.	.	.
contig_1125_1|arrow	149466	.	TAAAAAAAAATCAATG	AAAAAAAAAATCAATG	28405.8	.	AB=0;ABP=0;AC=2;AF=0.4;AN=5;AO=909;CIGAR=1X15M;DP=976;DPB=986.5;DPRA=47.3;EPP=24.5697;EPPR=4.78696;GTI=2;LEN=1;MEANALT=5;MQM=60;MQMR=60;NS=5;NUMALT=1;ODDS=9.66702;PAIRED=1;PAIREDR=1;PAO=36;PQA=1271;PQR=0;PRO=0;QA=33199;QR=1548;RO=44;RPL=409;RPP=22.7924;RPPR=7.94546;RPR=500;RUN=1;SAF=432;SAP=7.84774;SAR=477;SRF=24;SRP=3.79993;SRR=20;TYPE=snp	GT:DP:AD:RO:QR:AO:QA:GL	.	.	1:926:16,891:16:566:891:32533:-2875.37,0	.	.	0:5:5,0:5:177:0:0:0,-16.2764	1:20:0,18:0:0:18:666:-60.0845,0	.	0:3:3,0:3:107:0:0:0,-9.98201	0:22:20,0:20:698:0:0:0,-62.7723
contig_1125_1|arrow	152015	.	G	A	1496.88	.	AB=0;ABP=0;AC=2;AF=0.333333;AN=6;AO=75;CIGAR=1X;DP=1746;DPB=1746;DPRA=25.4545;EPP=30.8341;EPPR=14.2767;GTI=1;LEN=1;MEANALT=1.33333;MQM=60;MQMR=60;NS=6;NUMALT=1;ODDS=271.623;PAIRED=1;PAIREDR=1;PAO=0;PQA=0;PQR=0;PRO=0;QA=2699;QR=58877;RO=1667;RPL=41;RPP=4.429;RPPR=4.79359;RPR=34;RUN=1;SAF=51;SAP=24.117;SAR=24;SRF=837;SRP=3.07413;SRR=830;TYPE=snp	GT:DP:AD:RO:QR:AO:QA:GL	.	0:20:20,0:20:662:0:0:0,-59.8776	0:1606:1601,1:1601:56549:1:37:0,-5083.38	.	.	.	0:45:45,0:45:1629:0:0:0,-146.889	0:1:1,0:1:37:0:0:0,-3.69783	1:6:0,6:0:0:6:202:-18.5083,0	1:68:0,68:0:0:68:2460:-221.636,0
contig_1125_1|arrow	160216	.	C	T	15269.1	.	AB=0;ABP=0;AC=2;AF=0.4;AN=5;AO=512;CIGAR=1X;DP=2300;DPB=2300;DPRA=0.431691;EPP=18.2785;EPPR=11.8193;GTI=0;LEN=1;MEANALT=1.5;MQM=60;MQMR=60;NS=5;NUMALT=1;ODDS=575.787;PAIRED=1;PAIREDR=1;PAO=0;PQA=0;PQR=0;PRO=0;QA=17883;QR=61471;RO=1781;RPL=290;RPP=22.6214;RPPR=14.014;RPR=222;RUN=1;SAF=258;SAP=3.07816;SAR=254;SRF=974;SRP=37.0138;SRR=807;TYPE=snp	GT:DP:AD:RO:QR:AO:QA:GL	.	0:9:9,0:9:321:0:0:0,-29.2307	0:1598:1594,0:1594:54976:0:0:0,-4945.39	.	.	.	0:179:178,0:178:6174:0:0:0,-555.594	.	1:195:0,195:0:0:195:6788:-610.936,0	1:319:0,317:0:0:317:11095:-998.182,0
contig_1125_1|arrow	174021	.	TATCA	TA	12275.3	.	AB=0;ABP=0;AC=2;AF=0.4;AN=5;AO=412;CIGAR=1M3D1M;DP=534;DPB=286;DPRA=5.28814;EPP=3.34762;EPPR=3.17734;GTI=2;LEN=3;MEANALT=1.5;MQM=60;MQMR=60;NS=5;NUMALT=1;ODDS=0.842503;PAIRED=1;PAIREDR=1;PAO=0;PQA=0;PQR=0;PRO=0;QA=14085;QR=4214;RO=117;RPL=188;RPP=9.84095;RPPR=3.02886;RPR=224;RUN=1;SAF=190;SAP=8.40736;SAR=222;SRF=41;SRP=25.7458;SRR=76;TYPE=del	GT:DP:AD:RO:QR:AO:QA:GL	.	1:4:0,4:0:0:4:148:-13.682,0	1:412:0,408:0:0:408:13937:-1253.65,0	0:5:5,0:5:185:0:0:0,-17.01	.	.	.	.	0:109:108,0:108:3887:0:0:0,-349.896	0:4:4,0:4:142:0:0:0,-13.129
contig_1125_1|arrow	175785	.	C	T	8873.78	.	AB=0;ABP=0;AC=2;AF=0.4;AN=5;AO=289;CIGAR=1X;DP=400;DPB=400;DPRA=3.90541;EPP=4.70089;EPPR=3.32615;GTI=1;LEN=1;MEANALT=1;MQM=60;MQMR=60;NS=5;NUMALT=1;ODDS=15.2603;PAIRED=1;PAIREDR=1;PAO=0;PQA=0;PQR=0;PRO=0;QA=10418;QR=3872;RO=110;RPL=175;RPP=30.9689;RPPR=14.3809;RPR=114;RUN=1;SAF=49;SAP=277.119;SAR=240;SRF=46;SRP=9.40627;SRR=64;TYPE=snp	GT:DP:AD:RO:QR:AO:QA:GL	.	1:7:0,7:0:0:7:259:-23.6661,0	1:282:0,282:0:0:282:10159:-914.157,0	0:3:3,0:3:111:0:0:0,-10.3539	.	0:1:1,0:1:37:0:0:0,-3.69783	.	.	0:107:106,0:106:3724:0:0:0,-335.216	.
contig_1125_1|arrow	175817	.	CAAATTT	CAATTT	8393	.	AB=0;ABP=0;AC=2;AF=0.4;AN=5;AO=289;CIGAR=1M1D5M;DP=388;DPB=346.714;DPRA=4.37879;EPP=3.19814;EPPR=10.9285;GTI=1;LEN=1;MEANALT=1;MQM=60;MQMR=60;NS=5;NUMALT=1;ODDS=22.4909;PAIRED=1;PAIREDR=1;PAO=0;PQA=0;PQR=0;PRO=0;QA=9917;QR=3518;RO=99;RPL=142;RPP=3.19814;RPPR=4.78696;RPR=147;RUN=1;SAF=42;SAP=318.775;SAR=247;SRF=36;SRP=19.0002;SRR=63;TYPE=del	GT:DP:AD:RO:QR:AO:QA:GL	.	1:5:0,5:0:0:5:173:-15.9079,0	1:284:0,284:0:0:284:9744:-876.844,0	0:5:5,0:5:183:0:0:0,-16.8268	.	0:1:1,0:1:27:0:0:0,-2.69978	.	.	0:93:93,0:93:3308:0:0:0,-297.932	.
contig_1125_1|arrow	179422	.	ATT	ATC	5121.75	.	AB=0;ABP=0;AC=2;AF=0.5;AN=4;AO=175;CIGAR=2M1X;DP=326;DPB=326;DPRA=2.74713;EPP=21.8835;EPPR=3.03526;GTI=0;LEN=1;MEANALT=1.5;MQM=60;MQMR=60;NS=4;NUMALT=1;ODDS=58.9735;PAIRED=1;PAIREDR=1;PAO=0;PQA=0;PQR=0;PRO=0;QA=6289;QR=3112;RO=87;RPL=11;RPP=293.479;RPPR=3.03526;RPR=164;RUN=1;SAF=116;SAP=43.3252;SAR=59;SRF=46;SRP=3.63429;SRR=41;TYPE=snp	GT:DP:AD:RO:QR:AO:QA:GL	.	1:2:0,2:0:0:2:74:-7.02588,0	1:237:0,173:0:0:173:6215:-559.028,0	.	.	.	.	.	0:78:78,0:78:2779:0:0:0,-250.335	0:9:9,0:9:333:0:0:0,-30.3222
contig_1125_1|arrow	179792	.	ATTCTATT	AT	5873.92	.	AB=0;ABP=0;AC=2;AF=0.5;AN=4;AO=234;CIGAR=1M6D1M;DP=352;DPB=176.5;DPRA=1.98305;EPP=15.0369;EPPR=4.85053;GTI=0;LEN=6;MEANALT=1;MQM=60;MQMR=60;NS=4;NUMALT=1;ODDS=83.0373;PAIRED=1;PAIREDR=1;PAO=0;PQA=0;PQR=0;PRO=0;QA=7368;QR=4184;RO=118;RPL=6;RPP=460.356;RPPR=7.72129;RPR=228;RUN=1;SAF=137;SAP=17.858;SAR=97;SRF=71;SRP=13.61;SRR=47;TYPE=del	GT:DP:AD:RO:QR:AO:QA:GL	.	1:5:0,5:0:0:5:161:-14.8058,0	1:229:0,229:0:0:229:7207:-648.648,0	.	.	.	.	.	0:105:105,0:105:3724:0:0:0,-335.356	0:13:13,0:13:460:0:0:0,-41.734
contig_1125_1|arrow	182084	.	CTTTTTTTTATTATTATAC	CTTTTTTTTTATTATTATAC	2339.46	.	AB=0;ABP=0;AC=2;AF=0.5;AN=4;AO=93;CIGAR=1M1I18M;DP=156;DPB=161.263;DPRA=1.68966;EPP=3.59403;EPPR=3.36563;GTI=0;LEN=1;MEANALT=2.5;MQM=60;MQMR=60;NS=4;NUMALT=1;ODDS=10.2675;PAIRED=1;PAIREDR=1;PAO=0;PQA=0;PQR=0;PRO=0;QA=2991;QR=1957;RO=55;RPL=0;RPP=204.957;RPPR=20.4216;RPR=93;RUN=1;SAF=49;SAP=3.59403;SAR=44;SRF=32;SRP=6.20829;SRR=23;TYPE=ins	GT:DP:AD:RO:QR:AO:QA:GL	0:1:1,0:1:37:0:0:0,-3.69783	1:3:0,3:0:0:3:87:-8.11772,0	1:95:0,90:0:0:90:2904:-261.309,0	.	.	.	.	.	0:57:54,0:54:1920:0:0:0,-172.952	.
contig_1125_1|arrow	183120	.	C	T	1789.82	.	AB=0;ABP=0;AC=2;AF=0.666667;AN=3;AO=57;CIGAR=1X;DP=93;DPB=93;DPRA=0.791667;EPP=3.9627;EPPR=3.25157;GTI=0;LEN=1;MEANALT=1;MQM=60;MQMR=60;NS=3;NUMALT=1;ODDS=22.0147;PAIRED=1;PAIREDR=1;PAO=0;PQA=0;PQR=0;PRO=0;QA=2109;QR=1184;RO=36;RPL=48;RPP=60.9543;RPPR=11.6962;RPR=9;RUN=1;SAF=28;SAP=3.0484;SAR=29;SRF=19;SRP=3.25157;SRR=17;TYPE=snp	GT:DP:AD:RO:QR:AO:QA:GL	.	1:1:0,1:0:0:1:37:-3.69783,0	1:56:0,56:0:0:56:2072:-186.74,0	.	.	.	.	.	0:36:36,0:36:1184:0:0:0,-106.837	.
contig_1125_1|arrow	183158	.	C	T	872.504	.	AB=0;ABP=0;AC=2;AF=0.666667;AN=3;AO=32;CIGAR=1X;DP=66;DPB=66;DPRA=0.470588;EPP=9.79615;EPPR=23.7032;GTI=0;LEN=1;MEANALT=1;MQM=60;MQMR=60;NS=3;NUMALT=1;ODDS=6.80982;PAIRED=1;PAIREDR=1;PAO=0;PQA=0;PQR=0;PRO=0;QA=1146;QR=1194;RO=34;RPL=32;RPP=72.4974;RPPR=5.30951;RPR=0;RUN=1;SAF=21;SAP=9.79615;SAR=11;SRF=16;SRP=3.26577;SRR=18;TYPE=snp	GT:DP:AD:RO:QR:AO:QA:GL	.	1:1:0,1:0:0:1:37:-3.69783,0	1:31:0,31:0:0:31:1109:-100.111,0	.	.	.	.	.	0:34:34,0:34:1194:0:0:0,-107.75	.
contig_1130_1|arrow	13012	.	T	C	6832.69	.	AB=0;ABP=0;AC=2;AF=0.333333;AN=6;AO=224;CIGAR=1X;DP=308;DPB=308;DPRA=5.42169;EPP=4.91034;EPPR=3.66436;GTI=1;LEN=1;MEANALT=1.5;MQM=60;MQMR=60;NS=6;NUMALT=1;ODDS=36.8447;PAIRED=1;PAIREDR=1;PAO=0;PQA=0;PQR=0;PRO=0;QA=7948;QR=3047;RO=83;RPL=115;RPP=3.35929;RPPR=4.29225;RPR=109;RUN=1;SAF=96;SAP=12.937;SAR=128;SRF=41;SRP=3.03646;SRR=42;TYPE=snp	GT:DP:AD:RO:QR:AO:QA:GL	0:9:9,0:9:321:0:0:0,-29.2307	.	1:6:0,5:0:0:5:185:-16.8567,0	.	0:2:2,0:2:74:0:0:0,-7.02588	0:25:25,0:25:925:0:0:0,-83.5709	.	1:219:0,219:0:0:219:7763:-698.632,0	0:47:47,0:47:1727:0:0:0,-155.707	.
contig_1130_1|arrow	26718	.	A	T	11137.1	.	AB=0;ABP=0;AC=2;AF=0.5;AN=4;AO=364;CIGAR=1X;DP=393;DPB=393;DPRA=13.0357;EPP=45.1035;EPPR=34.0313;GTI=1;LEN=1;MEANALT=1.5;MQM=60;MQMR=60;NS=4;NUMALT=1;ODDS=67.6286;PAIRED=1;PAIREDR=1;PAO=0;PQA=0;PQR=0;PRO=0;QA=13265;QR=1010;RO=28;RPL=213;RPP=25.942;RPPR=4.25114;RPR=151;RUN=1;SAF=89;SAP=209.396;SAR=275;SRF=8;SRP=14.1779;SRR=20;TYPE=snp	GT:DP:AD:RO:QR:AO:QA:GL	.	1:364:0,363:0:0:363:13228:-1190.09,0	1:1:0,1:0:0:1:37:-3.69783,0	0:7:7,0:7:259:0:0:0,-23.6661	.	.	.	.	.	0:21:21,0:21:751:0:0:0,-67.9083
contig_1130_1|arrow	26760	.	C	T	8251.4	.	AB=0;ABP=0;AC=2;AF=0.5;AN=4;AO=289;CIGAR=1X;DP=312;DPB=312;DPRA=12.5652;EPP=13.2966;EPPR=3.10471;GTI=1;LEN=1;MEANALT=1;MQM=60;MQMR=60;NS=4;NUMALT=1;ODDS=60.1754;PAIRED=1;PAIREDR=1;PAO=0;PQA=0;PQR=0;PRO=0;QA=10183;QR=839;RO=23;RPL=183;RPP=47.5593;RPPR=7.63648;RPR=106;RUN=1;SAF=28;SAP=410.924;SAR=261;SRF=3;SRP=30.2953;SRR=20;TYPE=snp	GT:DP:AD:RO:QR:AO:QA:GL	.	1:288:0,288:0:0:288:10158:-914.069,0	1:1:0,1:0:0:1:25:-2.49986,0	0:5:5,0:5:173:0:0:0,-15.9079	.	.	.	.	.	0:18:18,0:18:666:0:0:0,-60.2746
contig_1130_1|arrow	29055	.	A	G	16917.6	.	AB=0;ABP=0;AC=2;AF=0.4;AN=5;AO=577;CIGAR=1X;DP=608;DPB=608;DPRA=28.9;EPP=10.6312;EPPR=10.2485;GTI=2;LEN=1;MEANALT=1.5;MQM=60;MQMR=60;NS=5;NUMALT=1;ODDS=95.578;PAIRED=1;PAIREDR=1;PAO=0;PQA=0;PQR=0;PRO=0;QA=19578;QR=1022;RO=30;RPL=397;RPP=180.224;RPPR=17.1973;RPR=180;RUN=1;SAF=302;SAP=5.75381;SAR=275;SRF=20;SRP=10.2485;SRR=10;TYPE=snp	GT:DP:AD:RO:QR:AO:QA:GL	0:3:3,0:3:85:0:0:0,-7.92928	1:571:0,570:0:0:570:19331:-1738.84,0	1:7:0,7:0:0:7:247:-22.5708,0	0:2:2,0:2:74:0:0:0,-7.02588	.	.	.	.	.	0:25:25,0:25:863:0:0:0,-77.9736
contig_1130_1|arrow	31692	.	G	A	24594.4	.	AB=0;ABP=0;AC=2;AF=0.333333;AN=6;AO=779;CIGAR=1X;DP=807;DPB=807;DPRA=57.7778;EPP=18.6901;EPPR=3.73412;GTI=3;LEN=1;MEANALT=1.5;MQM=60;MQMR=60;NS=6;NUMALT=1;ODDS=77.1935;PAIRED=1;PAIREDR=1;PAO=0;PQA=0;PQR=0;PRO=0;QA=28003;QR=987;RO=27;RPL=355;RPP=16.2816;RPPR=21.1059;RPR=424;RUN=1;SAF=402;SAP=4.7525;SAR=377;SRF=12;SRP=3.73412;SRR=15;TYPE=snp	GT:DP:AD:RO:QR:AO:QA:GL	0:1:1,0:1:37:0:0:0,-3.69783	1:773:0,772:0:0:772:27770:-2498.14,0	1:7:0,7:0:0:7:233:-21.2909,0	0:1:1,0:1:37:0:0:0,-3.69783	.	.	.	.	0:2:2,0:2:74:0:0:0,-7.02588	0:23:23,0:23:839:0:0:0,-75.8315
contig_1130_1|arrow	32493	.	GAAAAAAAACAAGAAT	GAAACAAACAAGAAT	4725.21	.	AB=0;ABP=0;AC=2;AF=0.333333;AN=6;AO=153;CIGAR=1M1D3M1X10M;DP=563;DPB=555.625;DPRA=0.773399;EPP=110.434;EPPR=4.32017;GTI=0;LEN=15;MEANALT=3;MQM=60;MQMR=60;NS=6;NUMALT=1;ODDS=28.6364;PAIRED=1;PAIREDR=1;PAO=1;PQA=26;PQR=26;PRO=1;QA=5477;QR=13207;RO=373;RPL=77;RPP=3.02449;RPPR=9.35007;RPR=76;RUN=1;SAF=76;SAP=3.02449;SAR=77;SRF=237;SRP=62.3969;SRR=136;TYPE=complex	GT:DP:AD:RO:QR:AO:QA:GL	.	0:394:364,0:364:12890:0:0:0,-1159.69	0:1:1,0:1:34:0:0:0,-3.39891	.	.	.	1:156:0,152:0:0:152:5447:-490.092,0	1:1:0,1:0:0:1:30:-2.99957,0	0:1:1,0:1:36:0:0:0,-3.59827	0:10:7,0:7:247:0:0:0,-22.2691
contig_1130_1|arrow	38376	.	A	G	7294.92	.	AB=0;ABP=0;AC=2;AF=0.4;AN=5;AO=229;CIGAR=1X;DP=1130;DPB=1130;DPRA=0.381243;EPP=4.15767;EPPR=5.03717;GTI=1;LEN=1;MEANALT=1;MQM=60;MQMR=60;NS=5;NUMALT=1;ODDS=69.416;PAIRED=1;PAIREDR=1;PAO=0;PQA=0;PQR=0;PRO=0;QA=8347;QR=32669;RO=901;RPL=112;RPP=3.24736;RPPR=7.06163;RPR=117;RUN=1;SAF=125;SAP=7.19204;SAR=104;SRF=482;SRP=12.5759;SRR=419;TYPE=snp	GT:DP:AD:RO:QR:AO:QA:GL	.	1:225:0,225:0:0:225:8199:-737.848,0	.	.	0:6:6,0:6:222:0:0:0,-20.3381	.	.	1:4:0,4:0:0:4:148:-13.682,0	0:7:7,0:7:233:0:0:0,-21.2909	0:888:888,0:888:32214:0:0:0,-2897.97
contig_1130_1|arrow	39401	.	C	T	4179.13	.	AB=0;ABP=0;AC=2;AF=0.333333;AN=6;AO=132;CIGAR=1X;DP=995;DPB=995;DPRA=0.30591;EPP=9.59052;EPPR=17.9288;GTI=1;LEN=1;MEANALT=1;MQM=59.553;MQMR=60;NS=6;NUMALT=1;ODDS=93.7809;PAIRED=1;PAIREDR=1;PAO=0;PQA=0;PQR=0;PRO=0;QA=4842;QR=30881;RO=863;RPL=79;RPP=14.1309;RPPR=3.0732;RPR=53;RUN=1;SAF=63;SAP=3.60252;SAR=69;SRF=465;SRP=14.3055;SRR=398;TYPE=snp	GT:DP:AD:RO:QR:AO:QA:GL	0:1:1,0:1:37:0:0:0,-3.69783	1:131:0,131:0:0:131:4805:-429.325,0	.	.	0:12:12,0:12:444:0:0:0,-40.3063	.	.	1:1:0,1:0:0:1:37:-3.69783,0	0:3:3,0:3:111:0:0:0,-10.3539	0:847:847,0:847:30289:0:0:0,-2724.84
contig_1130_1|arrow	46116	.	T	C	363.619	.	AB=0;ABP=0;AC=2;AF=0.5;AN=4;AO=13;CIGAR=1X;DP=17;DPB=17;DPRA=3.25;EPP=4.51363;EPPR=3.0103;GTI=0;LEN=1;MEANALT=1;MQM=60;MQMR=60;NS=4;NUMALT=1;ODDS=11.7752;PAIRED=1;PAIREDR=1;PAO=0;PQA=0;PQR=0;PRO=0;QA=469;QR=136;RO=4;RPL=9;RPP=7.18621;RPPR=5.18177;RPR=4;RUN=1;SAF=9;SAP=7.18621;SAR=4;SRF=3;SRP=5.18177;SRR=1;TYPE=snp	GT:DP:AD:RO:QR:AO:QA:GL	1:1:0,1:0:0:1:37:-3.69783,0	0:2:2,0:2:74:0:0:0,-7.02588	0:2:2,0:2:62:0:0:0,-5.88781	.	1:12:0,12:0:0:12:432:-39.2182,0	.	.	.	.	.
contig_1131_1|arrow	15173	.	A	G	760.767	.	AB=0;ABP=0;AC=2;AF=1;AN=2;AO=26;CIGAR=1X;DP=26;DPB=26;DPRA=0;EPP=6.01695;EPPR=0;GTI=0;LEN=1;MEANALT=1;MQM=60;MQMR=0;NS=2;NUMALT=1;ODDS=45.4674;PAIRED=1;PAIREDR=0;PAO=0;PQA=0;PQR=0;PRO=0;QA=874;QR=0;RO=0;RPL=17;RPP=8.35546;RPPR=0;RPR=9;RUN=1;SAF=13;SAP=3.0103;SAR=13;SRF=0;SRP=0;SRR=0;TYPE=snp	GT:DP:AD:RO:QR:AO:QA:GL	.	.	1:3:0,3:0:0:3:111:-10.3539,0	.	.	.	.	1:23:0,23:0:0:23:763:-68.966,0	.	.
contig_1131_1|arrow	15357	.	ATG	ATTG	418.253	.	AB=0;ABP=0;AC=2;AF=0.666667;AN=3;AO=15;CIGAR=1M1I2M;DP=16;DPB=21;DPRA=7.5;EPP=10.1038;EPPR=5.18177;GTI=0;LEN=1;MEANALT=1;MQM=60;MQMR=60;NS=3;NUMALT=1;ODDS=0.0246442;PAIRED=1;PAIREDR=1;PAO=0;PQA=0;PQR=0;PRO=0;QA=517;QR=37;RO=1;RPL=8;RPP=3.15506;RPPR=5.18177;RPR=7;RUN=1;SAF=9;SAP=4.31318;SAR=6;SRF=1;SRP=5.18177;SRR=0;TYPE=ins	GT:DP:AD:RO:QR:AO:QA:GL	.	.	1:1:0,1:0:0:1:37:-3.69783,0	.	.	.	.	1:14:0,14:0:0:14:480:-43.5191,0	0:1:1,0:1:37:0:0:0,-3.69783	.
contig_1131_1|arrow	37630	.	G	A	2211.84	.	AB=0;ABP=0;AC=2;AF=0.666667;AN=3;AO=71;CIGAR=1X;DP=84;DPB=84;DPRA=2.73077;EPP=3.04088;EPPR=7.18621;GTI=0;LEN=1;MEANALT=1;MQM=60;MQMR=60;NS=3;NUMALT=1;ODDS=67.6479;PAIRED=1;PAIREDR=1;PAO=0;PQA=0;PQR=0;PRO=0;QA=2541;QR=443;RO=13;RPL=35;RPP=3.04088;RPPR=7.18621;RPR=36;RUN=1;SAF=31;SAP=5.48761;SAR=40;SRF=0;SRP=31.2394;SRR=13;TYPE=snp	GT:DP:AD:RO:QR:AO:QA:GL	0:13:13,0:13:443:0:0:0,-40.189	.	1:65:0,65:0:0:65:2319:-208.951,0	.	.	.	1:6:0,6:0:0:6:222:-20.3381,0	.	.	.
contig_1131_1|arrow	40973	.	G	A	2299.3	.	AB=0;ABP=0;AC=2;AF=0.5;AN=4;AO=77;CIGAR=1X;DP=96;DPB=96;DPRA=4.05263;EPP=6.42261;EPPR=3.12459;GTI=0;LEN=1;MEANALT=1;MQM=60;MQMR=60;NS=4;NUMALT=1;ODDS=40.4516;PAIRED=1;PAIREDR=1;PAO=0;PQA=0;PQR=0;PRO=0;QA=2711;QR=691;RO=19;RPL=38;RPP=3.0385;RPPR=4.03889;RPR=39;RUN=1;SAF=35;SAP=4.39215;SAR=42;SRF=9;SRP=3.12459;SRR=10;TYPE=snp	GT:DP:AD:RO:QR:AO:QA:GL	0:7:7,0:7:259:0:0:0,-23.6661	.	1:76:0,76:0:0:76:2674:-240.878,0	.	.	.	.	1:1:0,1:0:0:1:37:-3.69783,0	0:12:12,0:12:432:0:0:0,-39.2182	.
contig_1131_1|arrow	49333	.	T	C	10723.8	.	AB=0;ABP=0;AC=2;AF=0.5;AN=4;AO=352;CIGAR=1X;DP=402;DPB=402;DPRA=7.04;EPP=6.56362;EPPR=3.0103;GTI=0;LEN=1;MEANALT=1;MQM=60;MQMR=60;NS=4;NUMALT=1;ODDS=44.3459;PAIRED=1;PAIREDR=1;PAO=0;PQA=0;PQR=0;PRO=0;QA=12619;QR=1838;RO=50;RPL=188;RPP=6.56362;RPPR=3.18402;RPR=164;RUN=1;SAF=172;SAP=3.40511;SAR=180;SRF=31;SRP=9.26414;SRR=19;TYPE=snp	GT:DP:AD:RO:QR:AO:QA:GL	0:18:18,0:18:654:0:0:0,-59.1898	1:4:0,4:0:0:4:148:-13.682,0	1:348:0,348:0:0:348:12471:-1122.12,0	.	.	.	.	.	0:32:32,0:32:1184:0:0:0,-106.867	.
contig_1131_1|arrow	74845	.	T	C	1129.09	.	AB=0;ABP=0;AC=2;AF=1;AN=2;AO=36;CIGAR=1X;DP=36;DPB=36;DPRA=0;EPP=5.18177;EPPR=0;GTI=0;LEN=1;MEANALT=1;MQM=60;MQMR=0;NS=2;NUMALT=1;ODDS=37.7082;PAIRED=1;PAIREDR=0;PAO=0;PQA=0;PQR=0;PRO=0;QA=1293;QR=0;RO=0;RPL=25;RPP=14.8328;RPPR=0;RPR=11;RUN=1;SAF=16;SAP=3.9754;SAR=20;SRF=0;SRP=0;SRR=0;TYPE=snp	GT:DP:AD:RO:QR:AO:QA:GL	.	.	1:35:0,35:0:0:35:1256:-113.334,0	.	.	.	.	1:1:0,1:0:0:1:37:-3.69783,0	.	.
contig_1131_1|arrow	79825	.	C	T	565.055	.	AB=0;ABP=0;AC=2;AF=0.666667;AN=3;AO=18;CIGAR=1X;DP=23;DPB=23;DPRA=1.8;EPP=3.0103;EPPR=6.91895;GTI=0;LEN=1;MEANALT=1;MQM=60;MQMR=60;NS=3;NUMALT=1;ODDS=29.9211;PAIRED=1;PAIREDR=1;PAO=0;PQA=0;PQR=0;PRO=0;QA=666;QR=185;RO=5;RPL=9;RPP=3.0103;RPPR=3.44459;RPR=9;RUN=1;SAF=8;SAP=3.49285;SAR=10;SRF=4;SRP=6.91895;SRR=1;TYPE=snp	GT:DP:AD:RO:QR:AO:QA:GL	.	1:4:0,4:0:0:4:148:-13.682,0	.	.	.	0:5:5,0:5:185:0:0:0,-17.01	.	1:14:0,14:0:0:14:518:-46.9624,0	.	.
contig_1131_1|arrow	91613	.	C	T	5545.69	.	AB=0;ABP=0;AC=2;AF=0.5;AN=4;AO=188;CIGAR=1X;DP=710;DPB=710;DPRA=0.362764;EPP=5.9672;EPPR=4.36329;GTI=0;LEN=1;MEANALT=1.5;MQM=60;MQMR=60;NS=4;NUMALT=1;ODDS=352.123;PAIRED=1;PAIREDR=1;PAO=0;PQA=0;PQR=0;PRO=0;QA=6635;QR=18410;RO=520;RPL=96;RPP=3.19511;RPPR=3.16063;RPR=92;RUN=1;SAF=86;SAP=5.9672;SAR=102;SRF=246;SRP=6.28421;SRR=274;TYPE=snp	GT:DP:AD:RO:QR:AO:QA:GL	.	1:59:0,59:0:0:59:2057:-185.376,0	1:130:0,129:0:0:129:4578:-412.037,0	0:503:502,0:502:17744:0:0:0,-1596.32	.	0:18:18,0:18:666:0:0:0,-60.2746	.	.	.	.
contig_1131_1|arrow	109891	.	C	A	29653.7	.	AB=0;ABP=0;AC=2;AF=0.5;AN=4;AO=920;CIGAR=1X;DP=1089;DPB=1089;DPRA=40;EPP=12.0833;EPPR=3.02315;GTI=1;LEN=1;MEANALT=1;MQM=60;MQMR=60;NS=4;NUMALT=1;ODDS=188.233;PAIRED=1;PAIREDR=1;PAO=0;PQA=0;PQR=0;PRO=0;QA=33581;QR=5973;RO=169;RPL=515;RPP=31.5699;RPPR=5.90131;RPR=405;RUN=1;SAF=422;SAP=16.6434;SAR=498;SRF=78;SRP=5.18177;SRR=91;TYPE=snp	GT:DP:AD:RO:QR:AO:QA:GL	0:9:9,0:9:295:0:0:0,-26.8638	1:707:0,707:0:0:707:25841:-2324.72,0	1:212:0,212:0:0:212:7729:-695.576,0	.	.	.	.	.	0:161:160,1:160:5678:1:11:0,-509.985	.
contig_1131_1|arrow	191815	.	G	A	1388.87	.	AB=0;ABP=0;AC=2;AF=0.5;AN=4;AO=88;CIGAR=1X;DP=871;DPB=871;DPRA=0.112388;EPP=9.32731;EPPR=5.85376;GTI=0;LEN=1;MEANALT=1;MQM=60;MQMR=60;NS=4;NUMALT=1;ODDS=77.4608;PAIRED=1;PAIREDR=1;PAO=0;PQA=0;PQR=0;PRO=0;QA=3156;QR=27902;RO=782;RPL=48;RPP=4.58955;RPPR=13.0068;RPR=40;RUN=1;SAF=50;SAP=6.56362;SAR=38;SRF=426;SRP=16.6167;SRR=356;TYPE=snp	GT:DP:AD:RO:QR:AO:QA:GL	.	1:49:0,49:0:0:49:1777:-160.202,0	1:39:0,39:0:0:39:1379:-124.393,0	.	0:32:32,0:32:1172:0:0:0,-105.785	.	.	.	0:751:750,0:750:26730:0:0:0,-2404.6	.
[truncated: 5,151,763 more chars]
