# Supplementary material for: Stochastic nuclear organization and host-dependent allele contribution in Rhizophagus irregularis
Source: BMC Genomics. 2023 Jan 28;24:53. doi: 10.1186/s12864-023-09126-6 (PMC9883914; doi:10.1186/s12864-023-09126-6)
Supplement: Supplementary file 7 — Additional file 7. Allele variant (SNP) table of 14 single nuclei from A4 (reads from Chen et al., 2018) (.vcf file) [file 12864_2023_9126_MOESM7_ESM.vcf]

##fileformat=VCFv4.2
##fileDate=20210806
##source=freeBayes v1.3.2-dirty
##reference=../../../../../nucs/C3_racon2_assembly.fa
##contig=<ID=contig_1001_1|arrow,length=689920>
##contig=<ID=contig_1002_1|arrow,length=98354>
##contig=<ID=contig_1003_1|arrow,length=192573>
##contig=<ID=contig_1005_1|arrow,length=25178>
##contig=<ID=contig_1006_1|arrow,length=65510>
##contig=<ID=contig_1007_1|arrow,length=166155>
##contig=<ID=contig_1008_1|arrow,length=227627>
##contig=<ID=contig_1012_1|arrow,length=33238>
##contig=<ID=contig_1013_1|arrow,length=295936>
##contig=<ID=contig_1014_1|arrow,length=206997>
##contig=<ID=contig_1015_1|arrow,length=431024>
##contig=<ID=contig_1016_1|arrow,length=150977>
##contig=<ID=contig_1017_1|arrow,length=207186>
##contig=<ID=contig_1018_1|arrow,length=20716>
##contig=<ID=contig_1019_1|arrow,length=298148>
##contig=<ID=contig_101_1|arrow,length=259605>
##contig=<ID=contig_1021_1|arrow,length=47212>
##contig=<ID=contig_1023_1|arrow,length=325878>
##contig=<ID=contig_1028_1|arrow,length=138739>
##contig=<ID=contig_1031_1|arrow,length=53972>
##contig=<ID=contig_1034_1|arrow,length=111934>
##contig=<ID=contig_1035_1|arrow,length=295545>
##contig=<ID=contig_1036_1|arrow,length=213954>
##contig=<ID=contig_1037_1|arrow,length=125954>
##contig=<ID=contig_1038_1|arrow,length=50583>
##contig=<ID=contig_1040_1|arrow,length=374770>
##contig=<ID=contig_1041_1|arrow,length=202447>
##contig=<ID=contig_1042_1|arrow,length=6889>
##contig=<ID=contig_1045_1|arrow,length=313386>
##contig=<ID=contig_1049_1|arrow,length=36309>
##contig=<ID=contig_1050_1|arrow,length=14946>
##contig=<ID=contig_1051_1|arrow,length=12968>
##contig=<ID=contig_1052_1|arrow,length=227733>
##contig=<ID=contig_1053_1|arrow,length=21383>
##contig=<ID=contig_1055_1|arrow,length=167694>
##contig=<ID=contig_1056_1|arrow,length=144190>
##contig=<ID=contig_1058_1|arrow,length=73060>
##contig=<ID=contig_1059_1|arrow,length=6438>
##contig=<ID=contig_1061_1|arrow,length=9555>
##contig=<ID=contig_1064_1|arrow,length=525>
##contig=<ID=contig_1065_1|arrow,length=167062>
##contig=<ID=contig_1066_1|arrow,length=367899>
##contig=<ID=contig_1067_1|arrow,length=32538>
##contig=<ID=contig_1069_1|arrow,length=151803>
##contig=<ID=contig_1072_1|arrow,length=333602>
##contig=<ID=contig_1075_1|arrow,length=72878>
##contig=<ID=contig_1077_1|arrow,length=5362>
##contig=<ID=contig_1078_1|arrow,length=249241>
##contig=<ID=contig_1080_1|arrow,length=616>
##contig=<ID=contig_1081_1|arrow,length=202494>
##contig=<ID=contig_1086_1|arrow,length=96444>
##contig=<ID=contig_1089_1|arrow,length=36942>
##contig=<ID=contig_1091_1|arrow,length=133858>
##contig=<ID=contig_1092_1|arrow,length=186611>
##contig=<ID=contig_1095_1|arrow,length=64016>
##contig=<ID=contig_1097_1|arrow,length=320763>
##contig=<ID=contig_1098_1|arrow,length=176240>
##contig=<ID=contig_1103_1|arrow,length=6954>
##contig=<ID=contig_1104_1|arrow,length=374738>
##contig=<ID=contig_1105_1|arrow,length=57482>
##contig=<ID=contig_1109_1|arrow,length=300924>
##contig=<ID=contig_1110_1|arrow,length=23337>
##contig=<ID=contig_1113_1|arrow,length=23293>
##contig=<ID=contig_1114_1|arrow,length=57487>
##contig=<ID=contig_1115_1|arrow,length=51883>
##contig=<ID=contig_1116_1|arrow,length=361372>
##contig=<ID=contig_1119_1|arrow,length=46281>
##contig=<ID=contig_1122_1|arrow,length=5200>
##contig=<ID=contig_1123_1|arrow,length=343765>
##contig=<ID=contig_1124_1|arrow,length=267760>
##contig=<ID=contig_1125_1|arrow,length=192182>
##contig=<ID=contig_1130_1|arrow,length=72181>
##contig=<ID=contig_1131_1|arrow,length=213274>
##contig=<ID=contig_1132_1|arrow,length=154498>
##contig=<ID=contig_1135_1|arrow,length=212739>
##contig=<ID=contig_1136_1|arrow,length=39284>
##contig=<ID=contig_1137_1|arrow,length=219510>
##contig=<ID=contig_1138_1|arrow,length=192137>
##contig=<ID=contig_1141_1|arrow,length=7353>
##contig=<ID=contig_1142_1|arrow,length=161528>
##contig=<ID=contig_1143_1|arrow,length=294817>
##contig=<ID=contig_1144_1|arrow,length=578856>
##contig=<ID=contig_1146_1|arrow,length=264259>
##contig=<ID=contig_1147_1|arrow,length=115272>
##contig=<ID=contig_1150_1|arrow,length=234188>
##contig=<ID=contig_1151_1|arrow,length=144973>
##contig=<ID=contig_1152_1|arrow,length=87174>
##contig=<ID=contig_1153_1|arrow,length=117327>
##contig=<ID=contig_1154_1|arrow,length=109017>
##contig=<ID=contig_1158_1|arrow,length=48492>
##contig=<ID=contig_1159_1|arrow,length=65682>
##contig=<ID=contig_1161_1|arrow,length=408732>
##contig=<ID=contig_1163_1|arrow,length=345136>
##contig=<ID=contig_1164_1|arrow,length=574602>
##contig=<ID=contig_1165_1|arrow,length=206109>
##contig=<ID=contig_1166_1|arrow,length=172158>
##contig=<ID=contig_1167_1|arrow,length=438743>
##contig=<ID=contig_1168_1|arrow,length=227482>
##contig=<ID=contig_1172_1|arrow,length=445709>
##contig=<ID=contig_1173_1|arrow,length=164136>
##contig=<ID=contig_1175_1|arrow,length=5330>
##contig=<ID=contig_1176_1|arrow,length=468487>
##contig=<ID=contig_1178_1|arrow,length=167534>
##contig=<ID=contig_1182_1|arrow,length=79026>
##contig=<ID=contig_1183_1|arrow,length=414355>
##contig=<ID=contig_1184_1|arrow,length=30076>
##contig=<ID=contig_1185_1|arrow,length=596157>
##contig=<ID=contig_1186_1|arrow,length=19623>
##contig=<ID=contig_1188_1|arrow,length=257241>
##contig=<ID=contig_1189_1|arrow,length=166426>
##contig=<ID=contig_1190_1|arrow,length=6024>
##contig=<ID=contig_1191_1|arrow,length=16193>
##contig=<ID=contig_1192_1|arrow,length=5803>
##contig=<ID=contig_1193_1|arrow,length=170827>
##contig=<ID=contig_1194_1|arrow,length=121243>
##contig=<ID=contig_1195_1|arrow,length=2330>
##contig=<ID=contig_1196_1|arrow,length=143698>
##contig=<ID=contig_1197_1|arrow,length=43051>
##contig=<ID=contig_1202_1|arrow,length=103630>
##contig=<ID=contig_1203_1|arrow,length=19089>
##contig=<ID=contig_1205_1|arrow,length=29497>
##contig=<ID=contig_1207_1|arrow,length=309181>
##contig=<ID=contig_1208_1|arrow,length=37600>
##contig=<ID=contig_1210_1|arrow,length=148776>
##contig=<ID=contig_1211_1|arrow,length=337805>
##contig=<ID=contig_1212_1|arrow,length=68762>
##contig=<ID=contig_1214_1|arrow,length=320644>
##contig=<ID=contig_1215_1|arrow,length=459350>
##contig=<ID=contig_1218_1|arrow,length=159991>
##contig=<ID=contig_1219_1|arrow,length=262445>
##contig=<ID=contig_1220_1|arrow,length=110363>
##contig=<ID=contig_1223_1|arrow,length=141602>
##contig=<ID=contig_1225_1|arrow,length=116349>
##contig=<ID=contig_1226_1|arrow,length=257754>
##contig=<ID=contig_1227_1|arrow,length=5997>
##contig=<ID=contig_1228_1|arrow,length=173132>
##contig=<ID=contig_1229_1|arrow,length=13720>
##contig=<ID=contig_1234_1|arrow,length=21077>
##contig=<ID=contig_1235_1|arrow,length=171761>
##contig=<ID=contig_1236_1|arrow,length=73096>
##contig=<ID=contig_1237_1|arrow,length=319604>
##contig=<ID=contig_1238_1|arrow,length=16926>
##contig=<ID=contig_1239_1|arrow,length=196692>
##contig=<ID=contig_1240_1|arrow,length=37171>
##contig=<ID=contig_1241_1|arrow,length=64789>
##contig=<ID=contig_1243_1|arrow,length=80617>
##contig=<ID=contig_1245_1|arrow,length=14921>
##contig=<ID=contig_1246_1|arrow,length=143889>
##contig=<ID=contig_1247_1|arrow,length=17896>
##contig=<ID=contig_1250_1|arrow,length=79830>
##contig=<ID=contig_1251_1|arrow,length=218545>
##contig=<ID=contig_1253_1|arrow,length=76659>
##contig=<ID=contig_1254_1|arrow,length=165958>
##contig=<ID=contig_1255_1|arrow,length=6538>
##contig=<ID=contig_1256_1|arrow,length=90851>
##contig=<ID=contig_1257_1|arrow,length=26737>
##contig=<ID=contig_1259_1|arrow,length=174294>
##contig=<ID=contig_1261_1|arrow,length=7015>
##contig=<ID=contig_1262_1|arrow,length=75891>
##contig=<ID=contig_1263_1|arrow,length=164955>
##contig=<ID=contig_1264_1|arrow,length=41323>
##contig=<ID=contig_1267_1|arrow,length=307886>
##contig=<ID=contig_1268_1|arrow,length=336131>
##contig=<ID=contig_1270_1|arrow,length=183262>
##contig=<ID=contig_1271_1|arrow,length=15082>
##contig=<ID=contig_1274_1|arrow,length=77856>
##contig=<ID=contig_1275_1|arrow,length=29606>
##contig=<ID=contig_1278_1|arrow,length=222998>
##contig=<ID=contig_1279_1|arrow,length=76206>
##contig=<ID=contig_1280_1|arrow,length=79635>
##contig=<ID=contig_1283_1|arrow,length=110199>
##contig=<ID=contig_1284_1|arrow,length=460045>
##contig=<ID=contig_1285_1|arrow,length=76064>
##contig=<ID=contig_1288_1|arrow,length=56919>
##contig=<ID=contig_1289_1|arrow,length=8020>
##contig=<ID=contig_1292_1|arrow,length=169354>
##contig=<ID=contig_1294_1|arrow,length=37665>
##contig=<ID=contig_1295_1|arrow,length=242722>
##contig=<ID=contig_1296_1|arrow,length=10770>
##contig=<ID=contig_1297_1|arrow,length=39130>
##contig=<ID=contig_1298_1|arrow,length=257467>
##contig=<ID=contig_1299_1|arrow,length=114176>
##contig=<ID=contig_1300_1|arrow,length=326625>
##contig=<ID=contig_1301_1|arrow,length=68308>
##contig=<ID=contig_1303_1|arrow,length=67142>
##contig=<ID=contig_1305_1|arrow,length=65564>
##contig=<ID=contig_1306_1|arrow,length=61586>
##contig=<ID=contig_1309_1|arrow,length=151150>
##contig=<ID=contig_1310_1|arrow,length=7919>
##contig=<ID=contig_1311_1|arrow,length=16096>
##contig=<ID=contig_1312_1|arrow,length=486897>
##contig=<ID=contig_1315_1|arrow,length=149104>
##contig=<ID=contig_1317_1|arrow,length=402623>
##contig=<ID=contig_1319_1|arrow,length=69146>
##contig=<ID=contig_1323_1|arrow,length=174389>
##contig=<ID=contig_1324_1|arrow,length=49512>
##contig=<ID=contig_1325_1|arrow,length=66191>
##contig=<ID=contig_1326_1|arrow,length=62796>
##contig=<ID=contig_1327_1|arrow,length=406664>
##contig=<ID=contig_1328_1|arrow,length=54403>
##contig=<ID=contig_1331_1|arrow,length=10574>
##contig=<ID=contig_1332_1|arrow,length=5350>
##contig=<ID=contig_1334_1|arrow,length=63008>
##contig=<ID=contig_1335_1|arrow,length=163516>
##contig=<ID=contig_1336_1|arrow,length=92728>
##contig=<ID=contig_1338_1|arrow,length=170788>
##contig=<ID=contig_1340_1|arrow,length=267183>
##contig=<ID=contig_1341_1|arrow,length=42918>
##contig=<ID=contig_1342_1|arrow,length=245997>
##contig=<ID=contig_1343_1|arrow,length=7978>
##contig=<ID=contig_1347_1|arrow,length=123781>
##contig=<ID=contig_1350_1|arrow,length=42725>
##contig=<ID=contig_1351_1|arrow,length=33575>
##contig=<ID=contig_1352_1|arrow,length=188727>
##contig=<ID=contig_1360_1|arrow,length=41583>
##contig=<ID=contig_1361_1|arrow,length=568722>
##contig=<ID=contig_1362_1|arrow,length=202798>
##contig=<ID=contig_1363_1|arrow,length=5856>
##contig=<ID=contig_1364_1|arrow,length=103169>
##contig=<ID=contig_1365_1|arrow,length=26858>
##contig=<ID=contig_1367_1|arrow,length=14249>
##contig=<ID=contig_1368_1|arrow,length=64954>
##contig=<ID=contig_1370_1|arrow,length=35394>
##contig=<ID=contig_1371_1|arrow,length=191837>
##contig=<ID=contig_1372_1|arrow,length=42285>
##contig=<ID=contig_1373_1|arrow,length=6119>
##contig=<ID=contig_1374_1|arrow,length=205230>
##contig=<ID=contig_1378_1|arrow,length=3411>
##contig=<ID=contig_1380_1|arrow,length=261484>
##contig=<ID=contig_1382_1|arrow,length=47737>
##contig=<ID=contig_1383_1|arrow,length=42679>
##contig=<ID=contig_1384_1|arrow,length=378061>
##contig=<ID=contig_1385_1|arrow,length=136149>
##contig=<ID=contig_1387_1|arrow,length=190549>
##contig=<ID=contig_1388_1|arrow,length=9586>
##contig=<ID=contig_1389_1|arrow,length=89674>
##contig=<ID=contig_1390_1|arrow,length=87710>
##contig=<ID=contig_1392_1|arrow,length=9418>
##contig=<ID=contig_1393_1|arrow,length=40173>
##contig=<ID=contig_1395_1|arrow,length=562319>
##contig=<ID=contig_1397_1|arrow,length=34740>
##contig=<ID=contig_1398_1|arrow,length=1624>
##contig=<ID=contig_1399_1|arrow,length=95495>
##contig=<ID=contig_1400_1|arrow,length=155300>
##contig=<ID=contig_1401_1|arrow,length=181902>
##contig=<ID=contig_1403_1|arrow,length=214605>
##contig=<ID=contig_1404_1|arrow,length=139501>
##contig=<ID=contig_1405_1|arrow,length=55141>
##contig=<ID=contig_1406_1|arrow,length=6491>
##contig=<ID=contig_1409_1|arrow,length=30302>
##contig=<ID=contig_1410_1|arrow,length=41999>
##contig=<ID=contig_1411_1|arrow,length=120198>
##contig=<ID=contig_1412_1|arrow,length=7504>
##contig=<ID=contig_1413_1|arrow,length=45355>
##contig=<ID=contig_1415_1|arrow,length=122526>
##contig=<ID=contig_1416_1|arrow,length=171640>
##contig=<ID=contig_1418_1|arrow,length=147299>
##contig=<ID=contig_1419_1|arrow,length=414730>
##contig=<ID=contig_1422_1|arrow,length=6175>
##contig=<ID=contig_1425_1|arrow,length=177140>
##contig=<ID=contig_1426_1|arrow,length=19171>
##contig=<ID=contig_1428_1|arrow,length=52358>
##contig=<ID=contig_1429_1|arrow,length=215543>
##contig=<ID=contig_1430_1|arrow,length=5501>
##contig=<ID=contig_1432_1|arrow,length=1695>
##contig=<ID=contig_1433_1|arrow,length=141405>
##contig=<ID=contig_1435_1|arrow,length=67901>
##contig=<ID=contig_1439_1|arrow,length=37695>
##contig=<ID=contig_1443_1|arrow,length=186842>
##contig=<ID=contig_1445_1|arrow,length=116068>
##contig=<ID=contig_1446_1|arrow,length=109176>
##contig=<ID=contig_1447_1|arrow,length=3046>
##contig=<ID=contig_1448_1|arrow,length=71970>
##contig=<ID=contig_1450_1|arrow,length=3803>
##contig=<ID=contig_1451_1|arrow,length=42603>
##contig=<ID=contig_1453_1|arrow,length=143898>
##contig=<ID=contig_1454_1|arrow,length=10649>
##contig=<ID=contig_1455_1|arrow,length=9665>
##contig=<ID=contig_1457_1|arrow,length=78066>
##contig=<ID=contig_1459_1|arrow,length=431953>
##contig=<ID=contig_145_1|arrow,length=514>
##contig=<ID=contig_1460_1|arrow,length=861>
##contig=<ID=contig_1461_1|arrow,length=321974>
##contig=<ID=contig_1462_1|arrow,length=10594>
##contig=<ID=contig_1463_1|arrow,length=8183>
##contig=<ID=contig_1464_1|arrow,length=1172>
##contig=<ID=contig_1465_1|arrow,length=81176>
##contig=<ID=contig_1466_1|arrow,length=55645>
##contig=<ID=contig_1467_1|arrow,length=81374>
##contig=<ID=contig_1468_1|arrow,length=56314>
##contig=<ID=contig_1470_1|arrow,length=79779>
##contig=<ID=contig_1471_1|arrow,length=7479>
##contig=<ID=contig_1472_1|arrow,length=97595>
##contig=<ID=contig_1473_1|arrow,length=88019>
##contig=<ID=contig_1474_1|arrow,length=145777>
##contig=<ID=contig_1475_1|arrow,length=4533>
##contig=<ID=contig_1476_1|arrow,length=35171>
##contig=<ID=contig_1477_1|arrow,length=195656>
##contig=<ID=contig_1479_1|arrow,length=417545>
##contig=<ID=contig_1481_1|arrow,length=5677>
##contig=<ID=contig_1482_1|arrow,length=12059>
##contig=<ID=contig_1483_1|arrow,length=4528>
##contig=<ID=contig_1485_1|arrow,length=12044>
##contig=<ID=contig_1486_1|arrow,length=24855>
##contig=<ID=contig_1487_1|arrow,length=23159>
##contig=<ID=contig_1490_1|arrow,length=29255>
##contig=<ID=contig_1491_1|arrow,length=121742>
##contig=<ID=contig_1492_1|arrow,length=51660>
##contig=<ID=contig_1493_1|arrow,length=255774>
##contig=<ID=contig_1494_1|arrow,length=46746>
##contig=<ID=contig_1495_1|arrow,length=162200>
##contig=<ID=contig_1496_1|arrow,length=11882>
##contig=<ID=contig_1497_1|arrow,length=54486>
##contig=<ID=contig_1498_1|arrow,length=15203>
##contig=<ID=contig_1499_1|arrow,length=281943>
##contig=<ID=contig_1501_1|arrow,length=12295>
##contig=<ID=contig_1503_1|arrow,length=5872>
##contig=<ID=contig_1504_1|arrow,length=7650>
##contig=<ID=contig_1505_1|arrow,length=14019>
##contig=<ID=contig_1506_1|arrow,length=3051>
##contig=<ID=contig_1508_1|arrow,length=10255>
##contig=<ID=contig_1509_1|arrow,length=115473>
##contig=<ID=contig_1510_1|arrow,length=16105>
##contig=<ID=contig_1511_1|arrow,length=82277>
##contig=<ID=contig_1513_1|arrow,length=6801>
##contig=<ID=contig_1514_1|arrow,length=8719>
##contig=<ID=contig_1515_1|arrow,length=4234>
##contig=<ID=contig_1516_1|arrow,length=74156>
##contig=<ID=contig_1517_1|arrow,length=73508>
##contig=<ID=contig_1518_1|arrow,length=59114>
##contig=<ID=contig_1520_1|arrow,length=5427>
##contig=<ID=contig_1521_1|arrow,length=94532>
##contig=<ID=contig_1522_1|arrow,length=9689>
##contig=<ID=contig_1523_1|arrow,length=18209>
##contig=<ID=contig_1524_1|arrow,length=48591>
##contig=<ID=contig_1527_1|arrow,length=189572>
##contig=<ID=contig_1528_1|arrow,length=28599>
##contig=<ID=contig_1529_1|arrow,length=15968>
##contig=<ID=contig_1530_1|arrow,length=8512>
##contig=<ID=contig_1532_1|arrow,length=7925>
##contig=<ID=contig_1533_1|arrow,length=9805>
##contig=<ID=contig_1534_1|arrow,length=16222>
##contig=<ID=contig_1535_1|arrow,length=15848>
##contig=<ID=contig_1536_1|arrow,length=19077>
##contig=<ID=contig_1537_1|arrow,length=15408>
##contig=<ID=contig_1538_1|arrow,length=25778>
##contig=<ID=contig_1539_1|arrow,length=466185>
##contig=<ID=contig_1540_1|arrow,length=251361>
##contig=<ID=contig_1542_1|arrow,length=9471>
##contig=<ID=contig_1543_1|arrow,length=139996>
##contig=<ID=contig_1544_1|arrow,length=45312>
##contig=<ID=contig_1545_1|arrow,length=4986>
##contig=<ID=contig_1546_1|arrow,length=196298>
##contig=<ID=contig_1547_1|arrow,length=17963>
##contig=<ID=contig_1548_1|arrow,length=164069>
##contig=<ID=contig_1549_1|arrow,length=6326>
##contig=<ID=contig_1550_1|arrow,length=11561>
##contig=<ID=contig_1551_1|arrow,length=10262>
##contig=<ID=contig_1552_1|arrow,length=83505>
##contig=<ID=contig_1553_1|arrow,length=38808>
##contig=<ID=contig_1554_1|arrow,length=6881>
##contig=<ID=contig_1555_1|arrow,length=19484>
##contig=<ID=contig_1556_1|arrow,length=5142>
##contig=<ID=contig_1557_1|arrow,length=94631>
##contig=<ID=contig_1558_1|arrow,length=31731>
##contig=<ID=contig_1559_1|arrow,length=185710>
##contig=<ID=contig_1561_1|arrow,length=4856>
##contig=<ID=contig_1563_1|arrow,length=200429>
##contig=<ID=contig_1564_1|arrow,length=225530>
##contig=<ID=contig_1569_1|arrow,length=80044>
##contig=<ID=contig_1570_1|arrow,length=299518>
##contig=<ID=contig_1573_1|arrow,length=7215>
##contig=<ID=contig_1576_1|arrow,length=55199>
##contig=<ID=contig_1581_1|arrow,length=225205>
##contig=<ID=contig_1582_1|arrow,length=228060>
##contig=<ID=contig_1583_1|arrow,length=87951>
##contig=<ID=contig_1584_1|arrow,length=33758>
##contig=<ID=contig_1587_1|arrow,length=52784>
##contig=<ID=contig_1588_1|arrow,length=20512>
##contig=<ID=contig_1591_1|arrow,length=156233>
##contig=<ID=contig_1594_1|arrow,length=391998>
##contig=<ID=contig_1595_1|arrow,length=287744>
##contig=<ID=contig_1596_1|arrow,length=5970>
##contig=<ID=contig_1599_1|arrow,length=9736>
##contig=<ID=contig_1606_1|arrow,length=212843>
##contig=<ID=contig_1607_1|arrow,length=123034>
##contig=<ID=contig_1610_1|arrow,length=15856>
##contig=<ID=contig_1611_1|arrow,length=5062>
##contig=<ID=contig_1612_1|arrow,length=9582>
##contig=<ID=contig_1613_1|arrow,length=65861>
##contig=<ID=contig_1617_1|arrow,length=14965>
##contig=<ID=contig_1621_1|arrow,length=183087>
##contig=<ID=contig_1623_1|arrow,length=262837>
##contig=<ID=contig_1627_1|arrow,length=228609>
##contig=<ID=contig_1628_1|arrow,length=9236>
##contig=<ID=contig_1636_1|arrow,length=44564>
##contig=<ID=contig_1637_1|arrow,length=29330>
##contig=<ID=contig_1638_1|arrow,length=35641>
##contig=<ID=contig_1640_1|arrow,length=6596>
##contig=<ID=contig_1641_1|arrow,length=377000>
##contig=<ID=contig_1642_1|arrow,length=9786>
##contig=<ID=contig_1643_1|arrow,length=3470>
##contig=<ID=contig_1645_1|arrow,length=16215>
##contig=<ID=contig_1647_1|arrow,length=11793>
##contig=<ID=contig_1648_1|arrow,length=17937>
##contig=<ID=contig_1649_1|arrow,length=7891>
##contig=<ID=contig_1650_1|arrow,length=310988>
##contig=<ID=contig_1651_1|arrow,length=11387>
##contig=<ID=contig_1652_1|arrow,length=11455>
##contig=<ID=contig_1653_1|arrow,length=20571>
##contig=<ID=contig_1654_1|arrow,length=199838>
##contig=<ID=contig_1655_1|arrow,length=169266>
##contig=<ID=contig_1657_1|arrow,length=1129>
##contig=<ID=contig_1658_1|arrow,length=98370>
##contig=<ID=contig_1660_1|arrow,length=29205>
##contig=<ID=contig_1661_1|arrow,length=4690>
##contig=<ID=contig_1662_1|arrow,length=47568>
##contig=<ID=contig_1663_1|arrow,length=46271>
##contig=<ID=contig_1664_1|arrow,length=19112>
##contig=<ID=contig_1665_1|arrow,length=431378>
##contig=<ID=contig_1669_1|arrow,length=80919>
##contig=<ID=contig_1678_1|arrow,length=61894>
##contig=<ID=contig_1679_1|arrow,length=162680>
##contig=<ID=contig_1680_1|arrow,length=35899>
##contig=<ID=contig_1685_1|arrow,length=118884>
##contig=<ID=contig_1686_1|arrow,length=5657>
##contig=<ID=contig_1689_1|arrow,length=30673>
##contig=<ID=contig_1690_1|arrow,length=18002>
##contig=<ID=contig_1692_1|arrow,length=21007>
##contig=<ID=contig_1695_1|arrow,length=52955>
##contig=<ID=contig_1698_1|arrow,length=11004>
##contig=<ID=contig_1700_1|arrow,length=23284>
##contig=<ID=contig_1701_1|arrow,length=53784>
##contig=<ID=contig_1702_1|arrow,length=180234>
##contig=<ID=contig_1703_1|arrow,length=7946>
##contig=<ID=contig_1704_1|arrow,length=16396>
##contig=<ID=contig_1705_1|arrow,length=173247>
##contig=<ID=contig_1706_1|arrow,length=14641>
##contig=<ID=contig_1708_1|arrow,length=79563>
##contig=<ID=contig_1709_1|arrow,length=167088>
##contig=<ID=contig_1710_1|arrow,length=235657>
##contig=<ID=contig_1711_1|arrow,length=205988>
##contig=<ID=contig_1718_1|arrow,length=7817>
##contig=<ID=contig_1719_1|arrow,length=13902>
##contig=<ID=contig_171_1|arrow,length=34965>
##contig=<ID=contig_1721_1|arrow,length=368120>
##contig=<ID=contig_1723_1|arrow,length=12842>
##contig=<ID=contig_1724_1|arrow,length=21748>
##contig=<ID=contig_1725_1|arrow,length=26530>
##contig=<ID=contig_1726_1|arrow,length=13148>
##contig=<ID=contig_1727_1|arrow,length=4681>
##contig=<ID=contig_1728_1|arrow,length=14802>
##contig=<ID=contig_1729_1|arrow,length=110748>
##contig=<ID=contig_1730_1|arrow,length=3481>
##contig=<ID=contig_1731_1|arrow,length=18127>
##contig=<ID=contig_1732_1|arrow,length=69145>
##contig=<ID=contig_1734_1|arrow,length=131473>
##contig=<ID=contig_1739_1|arrow,length=24205>
##contig=<ID=contig_1744_1|arrow,length=153783>
##contig=<ID=contig_1745_1|arrow,length=39418>
##contig=<ID=contig_1746_1|arrow,length=7197>
##contig=<ID=contig_1748_1|arrow,length=136719>
##contig=<ID=contig_1749_1|arrow,length=50567>
##contig=<ID=contig_174_1|arrow,length=87401>
##contig=<ID=contig_1750_1|arrow,length=34525>
##contig=<ID=contig_1752_1|arrow,length=19113>
##contig=<ID=contig_1756_1|arrow,length=18212>
##contig=<ID=contig_1759_1|arrow,length=19829>
##contig=<ID=contig_1760_1|arrow,length=91108>
##contig=<ID=contig_1761_1|arrow,length=67556>
##contig=<ID=contig_1762_1|arrow,length=133777>
##contig=<ID=contig_1763_1|arrow,length=3306>
##contig=<ID=contig_1774_1|arrow,length=3895>
##contig=<ID=contig_1776_1|arrow,length=195873>
##contig=<ID=contig_1780_1|arrow,length=41251>
##contig=<ID=contig_1781_1|arrow,length=44590>
##contig=<ID=contig_1784_1|arrow,length=8585>
##contig=<ID=contig_1790_1|arrow,length=235804>
##contig=<ID=contig_1792_1|arrow,length=71233>
##contig=<ID=contig_1795_1|arrow,length=5683>
##contig=<ID=contig_1796_1|arrow,length=4323>
##contig=<ID=contig_1797_1|arrow,length=49505>
##contig=<ID=contig_1798_1|arrow,length=325429>
##contig=<ID=contig_1799_1|arrow,length=17505>
##contig=<ID=contig_1800_1|arrow,length=116712>
##contig=<ID=contig_1803_1|arrow,length=5182>
##contig=<ID=contig_1806_1|arrow,length=17390>
##contig=<ID=contig_1807_1|arrow,length=57995>
##contig=<ID=contig_1812_1|arrow,length=57735>
##contig=<ID=contig_1813_1|arrow,length=131109>
##contig=<ID=contig_1814_1|arrow,length=3265>
##contig=<ID=contig_1815_1|arrow,length=153934>
##contig=<ID=contig_1817_1|arrow,length=11398>
##contig=<ID=contig_181_1|arrow,length=281311>
##contig=<ID=contig_1820_1|arrow,length=4725>
##contig=<ID=contig_1822_1|arrow,length=338723>
##contig=<ID=contig_1824_1|arrow,length=24601>
##contig=<ID=contig_1826_1|arrow,length=8756>
##contig=<ID=contig_1827_1|arrow,length=15372>
##contig=<ID=contig_1828_1|arrow,length=5640>
##contig=<ID=contig_1829_1|arrow,length=111911>
##contig=<ID=contig_1832_1|arrow,length=2870>
##contig=<ID=contig_1833_1|arrow,length=20488>
##contig=<ID=contig_1834_1|arrow,length=240979>
##contig=<ID=contig_1835_1|arrow,length=125304>
##contig=<ID=contig_1837_1|arrow,length=11948>
##contig=<ID=contig_1846_1|arrow,length=115200>
##contig=<ID=contig_1848_1|arrow,length=17176>
##contig=<ID=contig_1850_1|arrow,length=18120>
##contig=<ID=contig_1851_1|arrow,length=67113>
##contig=<ID=contig_1852_1|arrow,length=399997>
##contig=<ID=contig_1853_1|arrow,length=200285>
##contig=<ID=contig_1854_1|arrow,length=69399>
##contig=<ID=contig_1855_1|arrow,length=6226>
##contig=<ID=contig_1857_1|arrow,length=218126>
##contig=<ID=contig_1858_1|arrow,length=95929>
##contig=<ID=contig_1859_1|arrow,length=22993>
##contig=<ID=contig_1862_1|arrow,length=63150>
##contig=<ID=contig_1865_1|arrow,length=18015>
##contig=<ID=contig_1866_1|arrow,length=33278>
##contig=<ID=contig_1870_1|arrow,length=137768>
##contig=<ID=contig_1872_1|arrow,length=758>
##contig=<ID=contig_1874_1|arrow,length=133399>
##contig=<ID=contig_1877_1|arrow,length=62622>
##contig=<ID=contig_1878_1|arrow,length=517311>
##contig=<ID=contig_1879_1|arrow,length=20707>
##contig=<ID=contig_1881_1|arrow,length=304970>
##contig=<ID=contig_1883_1|arrow,length=6546>
##contig=<ID=contig_1889_1|arrow,length=4785>
##contig=<ID=contig_1896_1|arrow,length=6136>
##contig=<ID=contig_1897_1|arrow,length=52617>
##contig=<ID=contig_1898_1|arrow,length=56760>
##contig=<ID=contig_1899_1|arrow,length=8321>
##contig=<ID=contig_1900_1|arrow,length=264215>
##contig=<ID=contig_1901_1|arrow,length=14093>
##contig=<ID=contig_1902_1|arrow,length=132566>
##contig=<ID=contig_1903_1|arrow,length=72712>
##contig=<ID=contig_1904_1|arrow,length=42302>
##contig=<ID=contig_1909_1|arrow,length=62485>
##contig=<ID=contig_1915_1|arrow,length=21445>
##contig=<ID=contig_1916_1|arrow,length=92553>
##contig=<ID=contig_1919_1|arrow,length=4045>
##contig=<ID=contig_1926_1|arrow,length=15086>
##contig=<ID=contig_1927_1|arrow,length=103085>
##contig=<ID=contig_1933_1|arrow,length=11072>
##contig=<ID=contig_1934_1|arrow,length=66467>
##contig=<ID=contig_1939_1|arrow,length=1492>
##contig=<ID=contig_193_1|arrow,length=79691>
##contig=<ID=contig_1941_1|arrow,length=15620>
##contig=<ID=contig_1943_1|arrow,length=17390>
##contig=<ID=contig_1944_1|arrow,length=11815>
##contig=<ID=contig_1949_1|arrow,length=89420>
##contig=<ID=contig_194_1|arrow,length=353933>
##contig=<ID=contig_1950_1|arrow,length=80993>
##contig=<ID=contig_1952_1|arrow,length=5267>
##contig=<ID=contig_1954_1|arrow,length=3956>
##contig=<ID=contig_1963_1|arrow,length=34447>
##contig=<ID=contig_1965_1|arrow,length=373852>
##contig=<ID=contig_1966_1|arrow,length=14908>
##contig=<ID=contig_1969_1|arrow,length=19799>
##contig=<ID=contig_1975_1|arrow,length=4528>
##contig=<ID=contig_1976_1|arrow,length=14109>
##contig=<ID=contig_1977_1|arrow,length=205037>
##contig=<ID=contig_1978_1|arrow,length=23290>
##contig=<ID=contig_1979_1|arrow,length=22465>
##contig=<ID=contig_1982_1|arrow,length=22847>
##contig=<ID=contig_1985_1|arrow,length=19883>
##contig=<ID=contig_1986_1|arrow,length=6237>
##contig=<ID=contig_1989_1|arrow,length=40636>
##contig=<ID=contig_1990_1|arrow,length=138903>
##contig=<ID=contig_1991_1|arrow,length=6176>
##contig=<ID=contig_1994_1|arrow,length=58585>
##contig=<ID=contig_1995_1|arrow,length=7908>
##contig=<ID=contig_1996_1|arrow,length=57324>
##contig=<ID=contig_1998_1|arrow,length=4799>
##contig=<ID=contig_1999_1|arrow,length=42788>
##contig=<ID=contig_1_1|arrow,length=276604>
##contig=<ID=contig_2001_1|arrow,length=63129>
##contig=<ID=contig_2005_1|arrow,length=36021>
##contig=<ID=contig_2006_1|arrow,length=10902>
##contig=<ID=contig_2010_1|arrow,length=14640>
##contig=<ID=contig_2011_1|arrow,length=96544>
##contig=<ID=contig_2012_1|arrow,length=3945>
##contig=<ID=contig_201_1|arrow,length=557>
##contig=<ID=contig_2020_1|arrow,length=99800>
##contig=<ID=contig_2021_1|arrow,length=9171>
##contig=<ID=contig_2022_1|arrow,length=250018>
##contig=<ID=contig_2023_1|arrow,length=1532>
##contig=<ID=contig_2024_1|arrow,length=51366>
##contig=<ID=contig_2026_1|arrow,length=17676>
##contig=<ID=contig_2030_1|arrow,length=70793>
##contig=<ID=contig_2031_1|arrow,length=61321>
##contig=<ID=contig_2032_1|arrow,length=12999>
##contig=<ID=contig_2033_1|arrow,length=55539>
##contig=<ID=contig_2034_1|arrow,length=28402>
##contig=<ID=contig_2037_1|arrow,length=143982>
##contig=<ID=contig_2038_1|arrow,length=541120>
##contig=<ID=contig_2039_1|arrow,length=19407>
##contig=<ID=contig_2044_1|arrow,length=17411>
##contig=<ID=contig_2045_1|arrow,length=69864>
##contig=<ID=contig_2047_1|arrow,length=18052>
##contig=<ID=contig_2050_1|arrow,length=14258>
##contig=<ID=contig_2051_1|arrow,length=25654>
##contig=<ID=contig_2053_1|arrow,length=32282>
##contig=<ID=contig_2055_1|arrow,length=5269>
##contig=<ID=contig_2056_1|arrow,length=2297>
##contig=<ID=contig_2058_1|arrow,length=7628>
##contig=<ID=contig_2059_1|arrow,length=41937>
##contig=<ID=contig_2060_1|arrow,length=26615>
##contig=<ID=contig_2061_1|arrow,length=92982>
##contig=<ID=contig_2069_1|arrow,length=19750>
##contig=<ID=contig_2070_1|arrow,length=9459>
##contig=<ID=contig_2071_1|arrow,length=1691>
##contig=<ID=contig_2074_1|arrow,length=6493>
##contig=<ID=contig_2075_1|arrow,length=29667>
##contig=<ID=contig_2076_1|arrow,length=38252>
##contig=<ID=contig_2078_1|arrow,length=12641>
##contig=<ID=contig_2079_1|arrow,length=148246>
##contig=<ID=contig_207_1|arrow,length=591892>
##contig=<ID=contig_2080_1|arrow,length=21212>
##contig=<ID=contig_2082_1|arrow,length=4977>
##contig=<ID=contig_2083_1|arrow,length=17375>
##contig=<ID=contig_2086_1|arrow,length=6305>
##contig=<ID=contig_2087_1|arrow,length=67877>
##contig=<ID=contig_208_1|arrow,length=369058>
##contig=<ID=contig_2091_1|arrow,length=11547>
##contig=<ID=contig_2093_1|arrow,length=8495>
##contig=<ID=contig_2096_1|arrow,length=1905>
##contig=<ID=contig_2099_1|arrow,length=227900>
##contig=<ID=contig_2100_1|arrow,length=31437>
##contig=<ID=contig_2101_1|arrow,length=24886>
##contig=<ID=contig_2105_1|arrow,length=5772>
##contig=<ID=contig_2107_1|arrow,length=43591>
##contig=<ID=contig_2108_1|arrow,length=10381>
##contig=<ID=contig_2109_1|arrow,length=13170>
##contig=<ID=contig_210_1|arrow,length=365152>
##contig=<ID=contig_2110_1|arrow,length=12337>
##contig=<ID=contig_2111_1|arrow,length=12883>
##contig=<ID=contig_2113_1|arrow,length=17550>
##contig=<ID=contig_2114_1|arrow,length=5295>
##contig=<ID=contig_2117_1|arrow,length=6072>
##contig=<ID=contig_2119_1|arrow,length=6193>
##contig=<ID=contig_2120_1|arrow,length=12116>
##contig=<ID=contig_2121_1|arrow,length=4648>
##contig=<ID=contig_2124_1|arrow,length=91933>
##contig=<ID=contig_2128_1|arrow,length=14050>
##contig=<ID=contig_2129_1|arrow,length=104085>
##contig=<ID=contig_2130_1|arrow,length=4115>
##contig=<ID=contig_2131_1|arrow,length=9263>
##contig=<ID=contig_2132_1|arrow,length=13604>
##contig=<ID=contig_2135_1|arrow,length=12454>
##contig=<ID=contig_2140_1|arrow,length=27279>
##contig=<ID=contig_2142_1|arrow,length=13740>
##contig=<ID=contig_2143_1|arrow,length=2171>
##contig=<ID=contig_2144_1|arrow,length=97726>
##contig=<ID=contig_2145_1|arrow,length=14648>
##contig=<ID=contig_2149_1|arrow,length=157489>
##contig=<ID=contig_214_1|arrow,length=758>
##contig=<ID=contig_2150_1|arrow,length=8231>
##contig=<ID=contig_2151_1|arrow,length=7622>
##contig=<ID=contig_2152_1|arrow,length=51293>
##contig=<ID=contig_2156_1|arrow,length=88273>
##contig=<ID=contig_2157_1|arrow,length=10016>
##contig=<ID=contig_2158_1|arrow,length=20767>
##contig=<ID=contig_215_1|arrow,length=3579>
##contig=<ID=contig_2162_1|arrow,length=6366>
##contig=<ID=contig_2163_1|arrow,length=7224>
##contig=<ID=contig_2164_1|arrow,length=71789>
##contig=<ID=contig_2165_1|arrow,length=3368>
##contig=<ID=contig_2168_1|arrow,length=39853>
##contig=<ID=contig_2169_1|arrow,length=2276>
##contig=<ID=contig_2175_1|arrow,length=116052>
##contig=<ID=contig_2176_1|arrow,length=7042>
##contig=<ID=contig_2183_1|arrow,length=7876>
##contig=<ID=contig_2185_1|arrow,length=1726>
##contig=<ID=contig_2187_1|arrow,length=25004>
##contig=<ID=contig_2188_1|arrow,length=122978>
##contig=<ID=contig_2190_1|arrow,length=3211>
##contig=<ID=contig_2191_1|arrow,length=3667>
##contig=<ID=contig_2192_1|arrow,length=82525>
##contig=<ID=contig_2193_1|arrow,length=8246>
##contig=<ID=contig_2195_1|arrow,length=48877>
##contig=<ID=contig_2197_1|arrow,length=5251>
##contig=<ID=contig_2199_1|arrow,length=18024>
##contig=<ID=contig_2201_1|arrow,length=58051>
##contig=<ID=contig_2204_1|arrow,length=5142>
##contig=<ID=contig_2206_1|arrow,length=47440>
##contig=<ID=contig_2207_1|arrow,length=20469>
##contig=<ID=contig_2208_1|arrow,length=16621>
##contig=<ID=contig_2209_1|arrow,length=48352>
##contig=<ID=contig_220_1|arrow,length=54257>
##contig=<ID=contig_2211_1|arrow,length=42849>
##contig=<ID=contig_2213_1|arrow,length=9468>
##contig=<ID=contig_2214_1|arrow,length=33154>
##contig=<ID=contig_2216_1|arrow,length=38583>
##contig=<ID=contig_2217_1|arrow,length=47448>
##contig=<ID=contig_2219_1|arrow,length=5933>
##contig=<ID=contig_2223_1|arrow,length=6028>
##contig=<ID=contig_2224_1|arrow,length=3207>
##contig=<ID=contig_2225_1|arrow,length=4326>
##contig=<ID=contig_2227_1|arrow,length=43307>
##contig=<ID=contig_2229_1|arrow,length=12633>
##contig=<ID=contig_2230_1|arrow,length=5696>
##contig=<ID=contig_2232_1|arrow,length=51815>
##contig=<ID=contig_2234_1|arrow,length=12011>
##contig=<ID=contig_2236_1|arrow,length=51752>
##contig=<ID=contig_2237_1|arrow,length=15692>
##contig=<ID=contig_2238_1|arrow,length=66740>
##contig=<ID=contig_2239_1|arrow,length=18234>
##contig=<ID=contig_2241_1|arrow,length=144103>
##contig=<ID=contig_2242_1|arrow,length=48541>
##contig=<ID=contig_2244_1|arrow,length=7869>
##contig=<ID=contig_2245_1|arrow,length=26006>
##contig=<ID=contig_2246_1|arrow,length=7033>
##contig=<ID=contig_2247_1|arrow,length=14506>
##contig=<ID=contig_2248_1|arrow,length=41898>
##contig=<ID=contig_2250_1|arrow,length=85563>
##contig=<ID=contig_2251_1|arrow,length=145509>
##contig=<ID=contig_2252_1|arrow,length=82414>
##contig=<ID=contig_2253_1|arrow,length=29931>
##contig=<ID=contig_2255_1|arrow,length=7564>
##contig=<ID=contig_2257_1|arrow,length=3929>
##contig=<ID=contig_2258_1|arrow,length=7625>
##contig=<ID=contig_2261_1|arrow,length=141529>
##contig=<ID=contig_2263_1|arrow,length=36259>
##contig=<ID=contig_2264_1|arrow,length=4334>
##contig=<ID=contig_2267_1|arrow,length=18474>
##contig=<ID=contig_2268_1|arrow,length=6129>
##contig=<ID=contig_226_1|arrow,length=187035>
##contig=<ID=contig_2272_1|arrow,length=843>
##contig=<ID=contig_2274_1|arrow,length=33473>
##contig=<ID=contig_2275_1|arrow,length=2927>
##contig=<ID=contig_2276_1|arrow,length=250728>
##contig=<ID=contig_2279_1|arrow,length=17556>
##contig=<ID=contig_227_1|arrow,length=2282>
##contig=<ID=contig_2280_1|arrow,length=1445>
##contig=<ID=contig_2282_1|arrow,length=51410>
##contig=<ID=contig_2283_1|arrow,length=65158>
##contig=<ID=contig_2285_1|arrow,length=5974>
##contig=<ID=contig_2286_1|arrow,length=682>
##contig=<ID=contig_2288_1|arrow,length=61691>
##contig=<ID=contig_2289_1|arrow,length=72412>
##contig=<ID=contig_2294_1|arrow,length=6811>
##contig=<ID=contig_2295_1|arrow,length=1247>
##contig=<ID=contig_2296_1|arrow,length=15550>
##contig=<ID=contig_2298_1|arrow,length=5338>
##contig=<ID=contig_2299_1|arrow,length=6327>
##contig=<ID=contig_2302_1|arrow,length=32932>
##contig=<ID=contig_2303_1|arrow,length=41615>
##contig=<ID=contig_2305_1|arrow,length=17001>
##contig=<ID=contig_2306_1|arrow,length=15525>
##contig=<ID=contig_2308_1|arrow,length=18445>
##contig=<ID=contig_2310_1|arrow,length=3877>
##contig=<ID=contig_2312_1|arrow,length=12917>
##contig=<ID=contig_2314_1|arrow,length=10283>
##contig=<ID=contig_2315_1|arrow,length=132577>
##contig=<ID=contig_2316_1|arrow,length=1591>
##contig=<ID=contig_231_1|arrow,length=503753>
##contig=<ID=contig_2323_1|arrow,length=8021>
##contig=<ID=contig_2324_1|arrow,length=8599>
##contig=<ID=contig_2326_1|arrow,length=6207>
##contig=<ID=contig_2327_1|arrow,length=6020>
##contig=<ID=contig_2328_1|arrow,length=9964>
##contig=<ID=contig_2329_1|arrow,length=102504>
##contig=<ID=contig_2330_1|arrow,length=6876>
##contig=<ID=contig_2331_1|arrow,length=12609>
##contig=<ID=contig_2333_1|arrow,length=4209>
##contig=<ID=contig_2334_1|arrow,length=5685>
##contig=<ID=contig_2335_1|arrow,length=4432>
##contig=<ID=contig_2336_1|arrow,length=2759>
##contig=<ID=contig_2338_1|arrow,length=11164>
##contig=<ID=contig_2339_1|arrow,length=66781>
##contig=<ID=contig_233_1|arrow,length=137915>
##contig=<ID=contig_2340_1|arrow,length=19956>
##contig=<ID=contig_2345_1|arrow,length=4523>
##contig=<ID=contig_2350_1|arrow,length=63299>
##contig=<ID=contig_2351_1|arrow,length=5569>
##contig=<ID=contig_2352_1|arrow,length=144525>
##contig=<ID=contig_2353_1|arrow,length=100556>
##contig=<ID=contig_2355_1|arrow,length=29412>
##contig=<ID=contig_2356_1|arrow,length=3015>
##contig=<ID=contig_2357_1|arrow,length=799>
##contig=<ID=contig_2359_1|arrow,length=8112>
##contig=<ID=contig_2360_1|arrow,length=47911>
##contig=<ID=contig_2364_1|arrow,length=1147>
##contig=<ID=contig_2365_1|arrow,length=3539>
##contig=<ID=contig_2367_1|arrow,length=4825>
##contig=<ID=contig_2368_1|arrow,length=4467>
##contig=<ID=contig_2370_1|arrow,length=3226>
##contig=<ID=contig_2371_1|arrow,length=24497>
##contig=<ID=contig_2372_1|arrow,length=2573>
##contig=<ID=contig_2373_1|arrow,length=4418>
##contig=<ID=contig_2377_1|arrow,length=4308>
##contig=<ID=contig_2378_1|arrow,length=5182>
##contig=<ID=contig_2380_1|arrow,length=4484>
##contig=<ID=contig_2381_1|arrow,length=38183>
##contig=<ID=contig_2382_1|arrow,length=12864>
##contig=<ID=contig_2383_1|arrow,length=52020>
##contig=<ID=contig_2385_1|arrow,length=177255>
##contig=<ID=contig_2386_1|arrow,length=5104>
##contig=<ID=contig_2387_1|arrow,length=15857>
##contig=<ID=contig_2389_1|arrow,length=17156>
##contig=<ID=contig_2391_1|arrow,length=11025>
##contig=<ID=contig_2394_1|arrow,length=48956>
##contig=<ID=contig_2395_1|arrow,length=131967>
##contig=<ID=contig_2397_1|arrow,length=4338>
##contig=<ID=contig_2398_1|arrow,length=1419>
##contig=<ID=contig_2399_1|arrow,length=3696>
##contig=<ID=contig_2400_1|arrow,length=3129>
##contig=<ID=contig_2401_1|arrow,length=21740>
##contig=<ID=contig_2407_1|arrow,length=14927>
##contig=<ID=contig_2409_1|arrow,length=11329>
##contig=<ID=contig_2410_1|arrow,length=34372>
##contig=<ID=contig_2411_1|arrow,length=70637>
##contig=<ID=contig_2412_1|arrow,length=76137>
##contig=<ID=contig_2414_1|arrow,length=1800>
##contig=<ID=contig_2416_1|arrow,length=6233>
##contig=<ID=contig_2417_1|arrow,length=29211>
##contig=<ID=contig_2418_1|arrow,length=4002>
##contig=<ID=contig_241_1|arrow,length=930>
##contig=<ID=contig_2420_1|arrow,length=6776>
##contig=<ID=contig_2421_1|arrow,length=16361>
##contig=<ID=contig_2422_1|arrow,length=10193>
##contig=<ID=contig_2423_1|arrow,length=9013>
##contig=<ID=contig_2425_1|arrow,length=37492>
##contig=<ID=contig_2427_1|arrow,length=4133>
##contig=<ID=contig_2428_1|arrow,length=2621>
##contig=<ID=contig_2430_1|arrow,length=3774>
##contig=<ID=contig_2431_1|arrow,length=9331>
##contig=<ID=contig_2433_1|arrow,length=46712>
##contig=<ID=contig_2439_1|arrow,length=1220>
##contig=<ID=contig_2440_1|arrow,length=13277>
##contig=<ID=contig_2441_1|arrow,length=10130>
##contig=<ID=contig_2442_1|arrow,length=8486>
##contig=<ID=contig_2445_1|arrow,length=60086>
##contig=<ID=contig_2446_1|arrow,length=16219>
##contig=<ID=contig_2447_1|arrow,length=1403>
##contig=<ID=contig_2448_1|arrow,length=5053>
##contig=<ID=contig_2451_1|arrow,length=7813>
##contig=<ID=contig_2452_1|arrow,length=4596>
##contig=<ID=contig_2455_1|arrow,length=45787>
##contig=<ID=contig_2456_1|arrow,length=17237>
##contig=<ID=contig_2457_1|arrow,length=81042>
##contig=<ID=contig_2458_1|arrow,length=3493>
##contig=<ID=contig_2459_1|arrow,length=27221>
##contig=<ID=contig_2460_1|arrow,length=1541>
##contig=<ID=contig_2463_1|arrow,length=16494>
##contig=<ID=contig_2464_1|arrow,length=6331>
##contig=<ID=contig_2465_1|arrow,length=10159>
##contig=<ID=contig_2466_1|arrow,length=5679>
##contig=<ID=contig_2468_1|arrow,length=5910>
##contig=<ID=contig_2469_1|arrow,length=7768>
##contig=<ID=contig_2470_1|arrow,length=3191>
##contig=<ID=contig_2471_1|arrow,length=3644>
##contig=<ID=contig_2472_1|arrow,length=7159>
##contig=<ID=contig_2473_1|arrow,length=31550>
##contig=<ID=contig_2474_1|arrow,length=28965>
##contig=<ID=contig_2475_1|arrow,length=16027>
##contig=<ID=contig_2476_1|arrow,length=5268>
##contig=<ID=contig_2478_1|arrow,length=569>
##contig=<ID=contig_2479_1|arrow,length=117770>
##contig=<ID=contig_2480_1|arrow,length=11761>
##contig=<ID=contig_2484_1|arrow,length=14523>
##contig=<ID=contig_2485_1|arrow,length=10958>
##contig=<ID=contig_2486_1|arrow,length=5136>
##contig=<ID=contig_2489_1|arrow,length=16240>
##contig=<ID=contig_2490_1|arrow,length=14482>
##contig=<ID=contig_2491_1|arrow,length=7574>
##contig=<ID=contig_2493_1|arrow,length=75641>
##contig=<ID=contig_2499_1|arrow,length=3210>
##contig=<ID=contig_2501_1|arrow,length=6631>
##contig=<ID=contig_2503_1|arrow,length=1711>
##contig=<ID=contig_2505_1|arrow,length=22799>
##contig=<ID=contig_2507_1|arrow,length=7594>
##contig=<ID=contig_2509_1|arrow,length=5573>
##contig=<ID=contig_2513_1|arrow,length=8740>
##contig=<ID=contig_2516_1|arrow,length=9709>
##contig=<ID=contig_2521_1|arrow,length=2612>
##contig=<ID=contig_2522_1|arrow,length=60789>
##contig=<ID=contig_2524_1|arrow,length=20567>
##contig=<ID=contig_2526_1|arrow,length=7899>
##contig=<ID=contig_2527_1|arrow,length=4074>
##contig=<ID=contig_2528_1|arrow,length=8380>
##contig=<ID=contig_2529_1|arrow,length=14343>
##contig=<ID=contig_2530_1|arrow,length=2638>
##contig=<ID=contig_2531_1|arrow,length=17861>
##contig=<ID=contig_2532_1|arrow,length=816>
##contig=<ID=contig_2537_1|arrow,length=129864>
##contig=<ID=contig_2538_1|arrow,length=25266>
##contig=<ID=contig_2539_1|arrow,length=10879>
##contig=<ID=contig_2541_1|arrow,length=135243>
##contig=<ID=contig_2542_1|arrow,length=59908>
##contig=<ID=contig_2543_1|arrow,length=97482>
##contig=<ID=contig_2546_1|arrow,length=6970>
##contig=<ID=contig_2547_1|arrow,length=203043>
##contig=<ID=contig_2548_1|arrow,length=17335>
##contig=<ID=contig_2549_1|arrow,length=36501>
##contig=<ID=contig_2550_1|arrow,length=86393>
##contig=<ID=contig_2554_1|arrow,length=1497>
##contig=<ID=contig_2556_1|arrow,length=5704>
##contig=<ID=contig_2557_1|arrow,length=6597>
##contig=<ID=contig_2562_1|arrow,length=37573>
##contig=<ID=contig_2563_1|arrow,length=11611>
##contig=<ID=contig_2564_1|arrow,length=106026>
##contig=<ID=contig_2565_1|arrow,length=94139>
##contig=<ID=contig_2567_1|arrow,length=2432>
##contig=<ID=contig_2568_1|arrow,length=141662>
##contig=<ID=contig_2569_1|arrow,length=5585>
##contig=<ID=contig_2570_1|arrow,length=12059>
##contig=<ID=contig_2571_1|arrow,length=25180>
##contig=<ID=contig_2574_1|arrow,length=3746>
##contig=<ID=contig_2577_1|arrow,length=65428>
##contig=<ID=contig_2578_1|arrow,length=56336>
##contig=<ID=contig_2579_1|arrow,length=18413>
##contig=<ID=contig_257_1|arrow,length=5264>
##contig=<ID=contig_2580_1|arrow,length=3807>
##contig=<ID=contig_2581_1|arrow,length=91985>
##contig=<ID=contig_2582_1|arrow,length=87329>
##contig=<ID=contig_2584_1|arrow,length=12874>
##contig=<ID=contig_2587_1|arrow,length=41671>
##contig=<ID=contig_2588_1|arrow,length=25452>
##contig=<ID=contig_2590_1|arrow,length=55371>
##contig=<ID=contig_2591_1|arrow,length=15213>
##contig=<ID=contig_2593_1|arrow,length=247164>
##contig=<ID=contig_2604_1|arrow,length=5030>
##contig=<ID=contig_2613_1|arrow,length=7081>
##contig=<ID=contig_2627_1|arrow,length=13679>
##contig=<ID=contig_2634_1|arrow,length=53860>
##contig=<ID=contig_2643_1|arrow,length=31005>
##contig=<ID=contig_2644_1|arrow,length=44274>
##contig=<ID=contig_2645_1|arrow,length=32807>
##contig=<ID=contig_2646_1|arrow,length=37427>
##contig=<ID=contig_2647_1|arrow,length=16151>
##contig=<ID=contig_2652_1|arrow,length=23409>
##contig=<ID=contig_2658_1|arrow,length=152856>
##contig=<ID=contig_2661_1|arrow,length=58823>
##contig=<ID=contig_2662_1|arrow,length=12843>
##contig=<ID=contig_2665_1|arrow,length=15424>
##contig=<ID=contig_2667_1|arrow,length=130892>
##contig=<ID=contig_2669_1|arrow,length=4119>
##contig=<ID=contig_266_1|arrow,length=42060>
##contig=<ID=contig_2671_1|arrow,length=116995>
##contig=<ID=contig_2673_1|arrow,length=31440>
##contig=<ID=contig_2675_1|arrow,length=73376>
##contig=<ID=contig_2679_1|arrow,length=63553>
##contig=<ID=contig_2680_1|arrow,length=5019>
##contig=<ID=contig_2681_1|arrow,length=11578>
##contig=<ID=contig_2682_1|arrow,length=2209>
##contig=<ID=contig_2683_1|arrow,length=31314>
##contig=<ID=contig_2684_1|arrow,length=21635>
##contig=<ID=contig_2685_1|arrow,length=45758>
##contig=<ID=contig_2687_1|arrow,length=2531>
##contig=<ID=contig_2690_1|arrow,length=16166>
##contig=<ID=contig_2694_1|arrow,length=17173>
##contig=<ID=contig_2695_1|arrow,length=218520>
##contig=<ID=contig_2698_1|arrow,length=251747>
##contig=<ID=contig_2699_1|arrow,length=35435>
##contig=<ID=contig_2700_1|arrow,length=7384>
##contig=<ID=contig_2701_1|arrow,length=128753>
##contig=<ID=contig_2702_1|arrow,length=266905>
##contig=<ID=contig_2703_1|arrow,length=47948>
##contig=<ID=contig_2704_1|arrow,length=13531>
##contig=<ID=contig_2706_1|arrow,length=19628>
##contig=<ID=contig_2710_1|arrow,length=84141>
##contig=<ID=contig_2711_1|arrow,length=27149>
##contig=<ID=contig_2718_1|arrow,length=68189>
##contig=<ID=contig_2719_1|arrow,length=45831>
##contig=<ID=contig_2720_1|arrow,length=132496>
##contig=<ID=contig_2721_1|arrow,length=156335>
##contig=<ID=contig_2722_1|arrow,length=189612>
##contig=<ID=contig_2723_1|arrow,length=74326>
##contig=<ID=contig_2724_1|arrow,length=84270>
##contig=<ID=contig_2725_1|arrow,length=33590>
##contig=<ID=contig_2726_1|arrow,length=15427>
##contig=<ID=contig_2727_1|arrow,length=60110>
##contig=<ID=contig_2729_1|arrow,length=2735>
##contig=<ID=contig_2730_1|arrow,length=41749>
##contig=<ID=contig_2732_1|arrow,length=16797>
##contig=<ID=contig_2733_1|arrow,length=66867>
##contig=<ID=contig_2736_1|arrow,length=10420>
##contig=<ID=contig_2737_1|arrow,length=40629>
##contig=<ID=contig_2739_1|arrow,length=28099>
##contig=<ID=contig_2740_1|arrow,length=100405>
##contig=<ID=contig_2741_1|arrow,length=165546>
##contig=<ID=contig_2742_1|arrow,length=47984>
##contig=<ID=contig_2743_1|arrow,length=46795>
##contig=<ID=contig_2748_1|arrow,length=15166>
##contig=<ID=contig_2754_1|arrow,length=12485>
##contig=<ID=contig_2756_1|arrow,length=13782>
##contig=<ID=contig_2760_1|arrow,length=7604>
##contig=<ID=contig_2762_1|arrow,length=54331>
##contig=<ID=contig_2763_1|arrow,length=55829>
##contig=<ID=contig_2768_1|arrow,length=10577>
##contig=<ID=contig_2769_1|arrow,length=7179>
##contig=<ID=contig_2773_1|arrow,length=14795>
##contig=<ID=contig_2775_1|arrow,length=72125>
##contig=<ID=contig_2778_1|arrow,length=42856>
##contig=<ID=contig_2779_1|arrow,length=65048>
##contig=<ID=contig_2780_1|arrow,length=15683>
##contig=<ID=contig_2781_1|arrow,length=35200>
##contig=<ID=contig_2782_1|arrow,length=13094>
##contig=<ID=contig_2783_1|arrow,length=29544>
##contig=<ID=contig_2784_1|arrow,length=12873>
##contig=<ID=contig_2788_1|arrow,length=78170>
##contig=<ID=contig_2789_1|arrow,length=128373>
##contig=<ID=contig_2790_1|arrow,length=27147>
##contig=<ID=contig_2791_1|arrow,length=13004>
##contig=<ID=contig_2792_1|arrow,length=119181>
##contig=<ID=contig_2796_1|arrow,length=60885>
##contig=<ID=contig_2799_1|arrow,length=38159>
##contig=<ID=contig_2800_1|arrow,length=21400>
##contig=<ID=contig_2801_1|arrow,length=71193>
##contig=<ID=contig_2802_1|arrow,length=13023>
##contig=<ID=contig_2803_1|arrow,length=15336>
##contig=<ID=contig_2805_1|arrow,length=24122>
##contig=<ID=contig_2806_1|arrow,length=22718>
##contig=<ID=contig_2807_1|arrow,length=23548>
##contig=<ID=contig_2808_1|arrow,length=81144>
##contig=<ID=contig_2809_1|arrow,length=188175>
##contig=<ID=contig_280_1|arrow,length=16832>
##contig=<ID=contig_2810_1|arrow,length=13226>
##contig=<ID=contig_2811_1|arrow,length=9127>
##contig=<ID=contig_2813_1|arrow,length=30271>
##contig=<ID=contig_2815_1|arrow,length=19685>
##contig=<ID=contig_2816_1|arrow,length=14590>
##contig=<ID=contig_2817_1|arrow,length=17107>
##contig=<ID=contig_2819_1|arrow,length=42196>
##contig=<ID=contig_281_1|arrow,length=652032>
##contig=<ID=contig_2822_1|arrow,length=53987>
##contig=<ID=contig_2824_1|arrow,length=50245>
##contig=<ID=contig_2825_1|arrow,length=6971>
##contig=<ID=contig_2826_1|arrow,length=45600>
##contig=<ID=contig_2827_1|arrow,length=24783>
##contig=<ID=contig_2829_1|arrow,length=8768>
##contig=<ID=contig_2830_1|arrow,length=2221>
##contig=<ID=contig_2832_1|arrow,length=17916>
##contig=<ID=contig_2835_1|arrow,length=46744>
##contig=<ID=contig_2836_1|arrow,length=198979>
##contig=<ID=contig_2838_1|arrow,length=42037>
##contig=<ID=contig_2839_1|arrow,length=116514>
##contig=<ID=contig_2841_1|arrow,length=32983>
##contig=<ID=contig_2843_1|arrow,length=9689>
##contig=<ID=contig_2845_1|arrow,length=41051>
##contig=<ID=contig_2847_1|arrow,length=27499>
##contig=<ID=contig_2848_1|arrow,length=4494>
##contig=<ID=contig_2849_1|arrow,length=89130>
##contig=<ID=contig_2850_1|arrow,length=29884>
##contig=<ID=contig_2851_1|arrow,length=7388>
##contig=<ID=contig_2852_1|arrow,length=18318>
##contig=<ID=contig_2855_1|arrow,length=43907>
##contig=<ID=contig_2856_1|arrow,length=48867>
##contig=<ID=contig_2857_1|arrow,length=120687>
##contig=<ID=contig_2858_1|arrow,length=48886>
##contig=<ID=contig_2859_1|arrow,length=4370>
##contig=<ID=contig_2860_1|arrow,length=17530>
##contig=<ID=contig_2861_1|arrow,length=9682>
##contig=<ID=contig_2862_1|arrow,length=40571>
##contig=<ID=contig_2863_1|arrow,length=7650>
##contig=<ID=contig_2864_1|arrow,length=32876>
##contig=<ID=contig_2866_1|arrow,length=155426>
##contig=<ID=contig_287_1|arrow,length=380212>
##contig=<ID=contig_296_1|arrow,length=70302>
##contig=<ID=contig_2_1|arrow,length=106909>
##contig=<ID=contig_301_1|arrow,length=4010>
##contig=<ID=contig_303_1|arrow,length=226026>
##contig=<ID=contig_306_1|arrow,length=85429>
##contig=<ID=contig_313_1|arrow,length=671>
##contig=<ID=contig_316_1|arrow,length=334411>
##contig=<ID=contig_319_1|arrow,length=37050>
##contig=<ID=contig_324_1|arrow,length=82386>
##contig=<ID=contig_32_1|arrow,length=218785>
##contig=<ID=contig_330_1|arrow,length=252270>
##contig=<ID=contig_340_1|arrow,length=61697>
##contig=<ID=contig_341_1|arrow,length=631646>
##contig=<ID=contig_342_1|arrow,length=68683>
##contig=<ID=contig_348_1|arrow,length=4877>
##contig=<ID=contig_349_1|arrow,length=2192>
##contig=<ID=contig_351_1|arrow,length=282203>
##contig=<ID=contig_352_1|arrow,length=415835>
##contig=<ID=contig_353_1|arrow,length=99690>
##contig=<ID=contig_354_1|arrow,length=4431>
##contig=<ID=contig_355_1|arrow,length=410068>
##contig=<ID=contig_356_1|arrow,length=333277>
##contig=<ID=contig_366_1|arrow,length=726590>
##contig=<ID=contig_369_1|arrow,length=274573>
##contig=<ID=contig_371_1|arrow,length=1543>
##contig=<ID=contig_374_1|arrow,length=314997>
##contig=<ID=contig_377_1|arrow,length=96591>
##contig=<ID=contig_382_1|arrow,length=345270>
##contig=<ID=contig_384_1|arrow,length=219207>
##contig=<ID=contig_388_1|arrow,length=67305>
##contig=<ID=contig_390_1|arrow,length=263815>
##contig=<ID=contig_395_1|arrow,length=395368>
##contig=<ID=contig_404_1|arrow,length=722123>
##contig=<ID=contig_405_1|arrow,length=2740>
##contig=<ID=contig_406_1|arrow,length=169439>
##contig=<ID=contig_40_1|arrow,length=4365>
##contig=<ID=contig_410_1|arrow,length=222143>
##contig=<ID=contig_413_1|arrow,length=13323>
##contig=<ID=contig_423_1|arrow,length=294119>
##contig=<ID=contig_424_1|arrow,length=3221>
##contig=<ID=contig_425_1|arrow,length=31994>
##contig=<ID=contig_426_1|arrow,length=264301>
##contig=<ID=contig_428_1|arrow,length=728772>
##contig=<ID=contig_430_1|arrow,length=187252>
##contig=<ID=contig_433_1|arrow,length=115079>
##contig=<ID=contig_435_1|arrow,length=493039>
##contig=<ID=contig_445_1|arrow,length=210030>
##contig=<ID=contig_446_1|arrow,length=1046653>
##contig=<ID=contig_447_1|arrow,length=1396>
##contig=<ID=contig_450_1|arrow,length=673>
##contig=<ID=contig_456_1|arrow,length=1469>
##contig=<ID=contig_458_1|arrow,length=175673>
##contig=<ID=contig_460_1|arrow,length=2124>
##contig=<ID=contig_461_1|arrow,length=1372>
##contig=<ID=contig_466_1|arrow,length=704991>
##contig=<ID=contig_467_1|arrow,length=243747>
##contig=<ID=contig_469_1|arrow,length=754>
##contig=<ID=contig_474_1|arrow,length=350019>
##contig=<ID=contig_480_1|arrow,length=1141>
##contig=<ID=contig_481_1|arrow,length=245899>
##contig=<ID=contig_484_1|arrow,length=210736>
##contig=<ID=contig_485_1|arrow,length=257991>
##contig=<ID=contig_487_1|arrow,length=2601>
##contig=<ID=contig_491_1|arrow,length=226736>
##contig=<ID=contig_498_1|arrow,length=1973>
##contig=<ID=contig_501_1|arrow,length=407892>
##contig=<ID=contig_503_1|arrow,length=87845>
##contig=<ID=contig_508_1|arrow,length=55554>
##contig=<ID=contig_511_1|arrow,length=533>
##contig=<ID=contig_513_1|arrow,length=784>
##contig=<ID=contig_514_1|arrow,length=960>
##contig=<ID=contig_517_1|arrow,length=93395>
##contig=<ID=contig_523_1|arrow,length=207524>
##contig=<ID=contig_528_1|arrow,length=476963>
##contig=<ID=contig_52_1|arrow,length=418242>
##contig=<ID=contig_531_1|arrow,length=1364683>
##contig=<ID=contig_534_1|arrow,length=659>
##contig=<ID=contig_541_1|arrow,length=651>
##contig=<ID=contig_544_1|arrow,length=222846>
##contig=<ID=contig_547_1|arrow,length=182196>
##contig=<ID=contig_549_1|arrow,length=95557>
##contig=<ID=contig_552_1|arrow,length=685469>
##contig=<ID=contig_559_1|arrow,length=633684>
##contig=<ID=contig_560_1|arrow,length=148114>
##contig=<ID=contig_570_1|arrow,length=37211>
##contig=<ID=contig_572_1|arrow,length=5244>
##contig=<ID=contig_573_1|arrow,length=218038>
##contig=<ID=contig_575_1|arrow,length=339583>
##contig=<ID=contig_577_1|arrow,length=111179>
##contig=<ID=contig_579_1|arrow,length=560124>
##contig=<ID=contig_584_1|arrow,length=40364>
##contig=<ID=contig_586_1|arrow,length=475053>
##contig=<ID=contig_589_1|arrow,length=1102462>
##contig=<ID=contig_590_1|arrow,length=620>
##contig=<ID=contig_593_1|arrow,length=71555>
##contig=<ID=contig_595_1|arrow,length=177915>
##contig=<ID=contig_596_1|arrow,length=443>
##contig=<ID=contig_601_1|arrow,length=239161>
##contig=<ID=contig_602_1|arrow,length=989492>
##contig=<ID=contig_604_1|arrow,length=727573>
##contig=<ID=contig_608_1|arrow,length=231576>
##contig=<ID=contig_609_1|arrow,length=4100>
##contig=<ID=contig_611_1|arrow,length=657901>
##contig=<ID=contig_612_1|arrow,length=669956>
##contig=<ID=contig_619_1|arrow,length=104288>
##contig=<ID=contig_622_1|arrow,length=261318>
##contig=<ID=contig_625_1|arrow,length=4559>
##contig=<ID=contig_626_1|arrow,length=260181>
##contig=<ID=contig_627_1|arrow,length=416343>
##contig=<ID=contig_628_1|arrow,length=231272>
##contig=<ID=contig_631_1|arrow,length=35189>
##contig=<ID=contig_633_1|arrow,length=3284>
##contig=<ID=contig_634_1|arrow,length=427720>
##contig=<ID=contig_635_1|arrow,length=171788>
##contig=<ID=contig_638_1|arrow,length=176072>
##contig=<ID=contig_641_1|arrow,length=259430>
##contig=<ID=contig_642_1|arrow,length=30822>
##contig=<ID=contig_645_1|arrow,length=294474>
##contig=<ID=contig_646_1|arrow,length=773874>
##contig=<ID=contig_653_1|arrow,length=4293>
##contig=<ID=contig_654_1|arrow,length=1022>
##contig=<ID=contig_655_1|arrow,length=484248>
##contig=<ID=contig_656_1|arrow,length=529673>
##contig=<ID=contig_657_1|arrow,length=284779>
##contig=<ID=contig_660_1|arrow,length=558270>
##contig=<ID=contig_664_1|arrow,length=416836>
##contig=<ID=contig_665_1|arrow,length=1116>
##contig=<ID=contig_666_1|arrow,length=140293>
##contig=<ID=contig_669_1|arrow,length=94429>
##contig=<ID=contig_670_1|arrow,length=3799>
##contig=<ID=contig_676_1|arrow,length=1639>
##contig=<ID=contig_678_1|arrow,length=295386>
##contig=<ID=contig_680_1|arrow,length=1781>
##contig=<ID=contig_682_1|arrow,length=132593>
##contig=<ID=contig_683_1|arrow,length=1447>
##contig=<ID=contig_686_1|arrow,length=817>
##contig=<ID=contig_688_1|arrow,length=65895>
##contig=<ID=contig_689_1|arrow,length=78185>
##contig=<ID=contig_691_1|arrow,length=239988>
##contig=<ID=contig_692_1|arrow,length=95232>
##contig=<ID=contig_694_1|arrow,length=743851>
##contig=<ID=contig_697_1|arrow,length=145416>
##contig=<ID=contig_698_1|arrow,length=420544>
##contig=<ID=contig_699_1|arrow,length=404283>
##contig=<ID=contig_706_1|arrow,length=384760>
##contig=<ID=contig_709_1|arrow,length=352404>
##contig=<ID=contig_712_1|arrow,length=348985>
##contig=<ID=contig_714_1|arrow,length=188266>
##contig=<ID=contig_716_1|arrow,length=3262>
##contig=<ID=contig_718_1|arrow,length=67300>
##contig=<ID=contig_721_1|arrow,length=127578>
##contig=<ID=contig_728_1|arrow,length=144012>
##contig=<ID=contig_730_1|arrow,length=1329>
##contig=<ID=contig_731_1|arrow,length=656988>
##contig=<ID=contig_732_1|arrow,length=74623>
##contig=<ID=contig_735_1|arrow,length=12777>
##contig=<ID=contig_736_1|arrow,length=251834>
##contig=<ID=contig_738_1|arrow,length=111106>
##contig=<ID=contig_741_1|arrow,length=13637>
##contig=<ID=contig_742_1|arrow,length=19473>
##contig=<ID=contig_746_1|arrow,length=107979>
##contig=<ID=contig_747_1|arrow,length=1028>
##contig=<ID=contig_748_1|arrow,length=658249>
##contig=<ID=contig_749_1|arrow,length=158947>
##contig=<ID=contig_74_1|arrow,length=172514>
##contig=<ID=contig_752_1|arrow,length=38303>
##contig=<ID=contig_754_1|arrow,length=155227>
##contig=<ID=contig_755_1|arrow,length=46575>
##contig=<ID=contig_756_1|arrow,length=166245>
##contig=<ID=contig_757_1|arrow,length=351987>
##contig=<ID=contig_758_1|arrow,length=265663>
##contig=<ID=contig_760_1|arrow,length=45483>
##contig=<ID=contig_761_1|arrow,length=19377>
##contig=<ID=contig_762_1|arrow,length=744606>
##contig=<ID=contig_763_1|arrow,length=282825>
##contig=<ID=contig_765_1|arrow,length=180326>
##contig=<ID=contig_766_1|arrow,length=201765>
##contig=<ID=contig_767_1|arrow,length=166521>
##contig=<ID=contig_768_1|arrow,length=44374>
##contig=<ID=contig_769_1|arrow,length=298447>
##contig=<ID=contig_771_1|arrow,length=878848>
##contig=<ID=contig_772_1|arrow,length=342485>
##contig=<ID=contig_773_1|arrow,length=444681>
##contig=<ID=contig_774_1|arrow,length=35638>
##contig=<ID=contig_775_1|arrow,length=397837>
##contig=<ID=contig_777_1|arrow,length=100799>
##contig=<ID=contig_778_1|arrow,length=359853>
##contig=<ID=contig_779_1|arrow,length=250090>
##contig=<ID=contig_780_1|arrow,length=45797>
##contig=<ID=contig_781_1|arrow,length=196024>
##contig=<ID=contig_783_1|arrow,length=204972>
##contig=<ID=contig_784_1|arrow,length=56986>
##contig=<ID=contig_785_1|arrow,length=336604>
##contig=<ID=contig_787_1|arrow,length=233790>
##contig=<ID=contig_790_1|arrow,length=1600>
##contig=<ID=contig_791_1|arrow,length=199887>
##contig=<ID=contig_793_1|arrow,length=64656>
##contig=<ID=contig_794_1|arrow,length=49962>
##contig=<ID=contig_795_1|arrow,length=99847>
##contig=<ID=contig_797_1|arrow,length=171770>
##contig=<ID=contig_798_1|arrow,length=95938>
##contig=<ID=contig_799_1|arrow,length=353568>
##contig=<ID=contig_800_1|arrow,length=293007>
##contig=<ID=contig_801_1|arrow,length=324054>
##contig=<ID=contig_802_1|arrow,length=92778>
##contig=<ID=contig_803_1|arrow,length=161316>
##contig=<ID=contig_804_1|arrow,length=768650>
##contig=<ID=contig_805_1|arrow,length=317435>
##contig=<ID=contig_806_1|arrow,length=222368>
##contig=<ID=contig_80_1|arrow,length=56215>
##contig=<ID=contig_810_1|arrow,length=17253>
##contig=<ID=contig_811_1|arrow,length=69993>
##contig=<ID=contig_814_1|arrow,length=449386>
##contig=<ID=contig_815_1|arrow,length=370741>
##contig=<ID=contig_817_1|arrow,length=434072>
##contig=<ID=contig_818_1|arrow,length=175200>
##contig=<ID=contig_819_1|arrow,length=54368>
##contig=<ID=contig_820_1|arrow,length=298571>
##contig=<ID=contig_827_1|arrow,length=177983>
##contig=<ID=contig_830_1|arrow,length=37347>
##contig=<ID=contig_831_1|arrow,length=38745>
##contig=<ID=contig_832_1|arrow,length=447653>
##contig=<ID=contig_833_1|arrow,length=349947>
##contig=<ID=contig_836_1|arrow,length=834798>
##contig=<ID=contig_838_1|arrow,length=19433>
##contig=<ID=contig_83_1|arrow,length=176895>
##contig=<ID=contig_840_1|arrow,length=467104>
##contig=<ID=contig_842_1|arrow,length=376034>
##contig=<ID=contig_843_1|arrow,length=1321>
##contig=<ID=contig_844_1|arrow,length=74468>
##contig=<ID=contig_847_1|arrow,length=250417>
##contig=<ID=contig_851_1|arrow,length=63148>
##contig=<ID=contig_856_1|arrow,length=341133>
##contig=<ID=contig_857_1|arrow,length=88356>
##contig=<ID=contig_862_1|arrow,length=31911>
##contig=<ID=contig_864_1|arrow,length=64469>
##contig=<ID=contig_868_1|arrow,length=302348>
##contig=<ID=contig_873_1|arrow,length=175885>
##contig=<ID=contig_874_1|arrow,length=249436>
##contig=<ID=contig_875_1|arrow,length=126660>
##contig=<ID=contig_877_1|arrow,length=250243>
##contig=<ID=contig_879_1|arrow,length=100983>
##contig=<ID=contig_880_1|arrow,length=446420>
##contig=<ID=contig_882_1|arrow,length=20605>
##contig=<ID=contig_883_1|arrow,length=106230>
##contig=<ID=contig_886_1|arrow,length=380225>
##contig=<ID=contig_889_1|arrow,length=255286>
##contig=<ID=contig_890_1|arrow,length=291547>
##contig=<ID=contig_891_1|arrow,length=217067>
##contig=<ID=contig_892_1|arrow,length=46305>
##contig=<ID=contig_893_1|arrow,length=55502>
##contig=<ID=contig_894_1|arrow,length=418943>
##contig=<ID=contig_895_1|arrow,length=44976>
##contig=<ID=contig_897_1|arrow,length=220109>
##contig=<ID=contig_898_1|arrow,length=473984>
##contig=<ID=contig_899_1|arrow,length=282131>
##contig=<ID=contig_901_1|arrow,length=118521>
##contig=<ID=contig_903_1|arrow,length=310968>
##contig=<ID=contig_904_1|arrow,length=114796>
##contig=<ID=contig_905_1|arrow,length=6190>
##contig=<ID=contig_907_1|arrow,length=128735>
##contig=<ID=contig_909_1|arrow,length=16090>
##contig=<ID=contig_910_1|arrow,length=134113>
##contig=<ID=contig_912_1|arrow,length=217506>
##contig=<ID=contig_914_1|arrow,length=147058>
##contig=<ID=contig_915_1|arrow,length=232909>
##contig=<ID=contig_916_1|arrow,length=378252>
##contig=<ID=contig_918_1|arrow,length=33078>
##contig=<ID=contig_919_1|arrow,length=3107>
##contig=<ID=contig_924_1|arrow,length=19800>
##contig=<ID=contig_925_1|arrow,length=1061986>
##contig=<ID=contig_926_1|arrow,length=245951>
##contig=<ID=contig_928_1|arrow,length=273622>
##contig=<ID=contig_929_1|arrow,length=45873>
##contig=<ID=contig_930_1|arrow,length=54131>
##contig=<ID=contig_932_1|arrow,length=261335>
##contig=<ID=contig_933_1|arrow,length=144203>
##contig=<ID=contig_934_1|arrow,length=210448>
##contig=<ID=contig_935_1|arrow,length=42149>
##contig=<ID=contig_936_1|arrow,length=5746>
##contig=<ID=contig_937_1|arrow,length=128193>
##contig=<ID=contig_938_1|arrow,length=653134>
##contig=<ID=contig_940_1|arrow,length=126886>
##contig=<ID=contig_942_1|arrow,length=286501>
##contig=<ID=contig_943_1|arrow,length=102486>
##contig=<ID=contig_947_1|arrow,length=57032>
##contig=<ID=contig_948_1|arrow,length=69408>
##contig=<ID=contig_950_1|arrow,length=169865>
##contig=<ID=contig_951_1|arrow,length=51650>
##contig=<ID=contig_952_1|arrow,length=15532>
##contig=<ID=contig_953_1|arrow,length=136631>
##contig=<ID=contig_954_1|arrow,length=117617>
##contig=<ID=contig_955_1|arrow,length=164448>
##contig=<ID=contig_958_1|arrow,length=83585>
##contig=<ID=contig_960_1|arrow,length=269251>
##contig=<ID=contig_961_1|arrow,length=130058>
##contig=<ID=contig_962_1|arrow,length=143922>
##contig=<ID=contig_967_1|arrow,length=477833>
##contig=<ID=contig_968_1|arrow,length=207779>
##contig=<ID=contig_969_1|arrow,length=86106>
##contig=<ID=contig_96_1|arrow,length=155951>
##contig=<ID=contig_970_1|arrow,length=798767>
##contig=<ID=contig_972_1|arrow,length=202915>
##contig=<ID=contig_973_1|arrow,length=43451>
##contig=<ID=contig_974_1|arrow,length=113671>
##contig=<ID=contig_975_1|arrow,length=227511>
##contig=<ID=contig_979_1|arrow,length=175913>
##contig=<ID=contig_981_1|arrow,length=161832>
##contig=<ID=contig_984_1|arrow,length=868978>
##contig=<ID=contig_990_1|arrow,length=5072>
##contig=<ID=contig_992_1|arrow,length=53123>
##contig=<ID=contig_994_1|arrow,length=70476>
##contig=<ID=contig_998_1|arrow,length=121781>
##contig=<ID=scaffold_1090_1|arrow,length=514998>
##contig=<ID=scaffold_1133_1|arrow,length=319497>
##contig=<ID=scaffold_1359_1|arrow,length=290476>
##contig=<ID=scaffold_1420_1|arrow,length=195605>
##contig=<ID=scaffold_724_1|arrow,length=436942>
##contig=<ID=scaffold_922_1|arrow,length=961421>
##phasing=none
##commandline="freebayes -p 1 -f ../../../../../nucs/C3_racon2_assembly.fa A4Nuc02_RG.bam A4Nuc03_RG.bam A4Nuc09_RG.bam A4Nuc11_RG.bam A4Nuc12_RG.bam A4Nuc14_RG.bam A4Nuc16_RG.bam A4Nuc19_RG.bam A4Nuc20_RG.bam A4Nuc21_RG.bam A4Nuc22_RG.bam A4Nuc24_RG.bam A4Nuc26_RG.bam A4Nuc27_RG.bam"
##INFO=<ID=NS,Number=1,Type=Integer,Description="Number of samples with data">
##INFO=<ID=DP,Number=1,Type=Integer,Description="Total read depth at the locus">
##INFO=<ID=DPB,Number=1,Type=Float,Description="Total read depth per bp at the locus; bases in reads overlapping / bases in haplotype">
##INFO=<ID=AC,Number=A,Type=Integer,Description="Total number of alternate alleles in called genotypes">
##INFO=<ID=AN,Number=1,Type=Integer,Description="Total number of alleles in called genotypes">
##INFO=<ID=AF,Number=A,Type=Float,Description="Estimated allele frequency in the range (0,1]">
##INFO=<ID=RO,Number=1,Type=Integer,Description="Count of full observations of the reference haplotype.">
##INFO=<ID=AO,Number=A,Type=Integer,Description="Count of full observations of this alternate haplotype.">
##INFO=<ID=PRO,Number=1,Type=Float,Description="Reference allele observation count, with partial observations recorded fractionally">
##INFO=<ID=PAO,Number=A,Type=Float,Description="Alternate allele observations, with partial observations recorded fractionally">
##INFO=<ID=QR,Number=1,Type=Integer,Description="Reference allele quality sum in phred">
##INFO=<ID=QA,Number=A,Type=Integer,Description="Alternate allele quality sum in phred">
##INFO=<ID=PQR,Number=1,Type=Float,Description="Reference allele quality sum in phred for partial observations">
##INFO=<ID=PQA,Number=A,Type=Float,Description="Alternate allele quality sum in phred for partial observations">
##INFO=<ID=SRF,Number=1,Type=Integer,Description="Number of reference observations on the forward strand">
##INFO=<ID=SRR,Number=1,Type=Integer,Description="Number of reference observations on the reverse strand">
##INFO=<ID=SAF,Number=A,Type=Integer,Description="Number of alternate observations on the forward strand">
##INFO=<ID=SAR,Number=A,Type=Integer,Description="Number of alternate observations on the reverse strand">
##INFO=<ID=SRP,Number=1,Type=Float,Description="Strand balance probability for the reference allele: Phred-scaled upper-bounds estimate of the probability of observing the deviation between SRF and SRR given E(SRF/SRR) ~ 0.5, derived using Hoeffding's inequality">
##INFO=<ID=SAP,Number=A,Type=Float,Description="Strand balance probability for the alternate allele: Phred-scaled upper-bounds estimate of the probability of observing the deviation between SAF and SAR given E(SAF/SAR) ~ 0.5, derived using Hoeffding's inequality">
##INFO=<ID=AB,Number=A,Type=Float,Description="Allele balance at heterozygous sites: a number between 0 and 1 representing the ratio of reads showing the reference allele to all reads, considering only reads from individuals called as heterozygous">
##INFO=<ID=ABP,Number=A,Type=Float,Description="Allele balance probability at heterozygous sites: Phred-scaled upper-bounds estimate of the probability of observing the deviation between ABR and ABA given E(ABR/ABA) ~ 0.5, derived using Hoeffding's inequality">
##INFO=<ID=RUN,Number=A,Type=Integer,Description="Run length: the number of consecutive repeats of the alternate allele in the reference genome">
##INFO=<ID=RPP,Number=A,Type=Float,Description="Read Placement Probability: Phred-scaled upper-bounds estimate of the probability of observing the deviation between RPL and RPR given E(RPL/RPR) ~ 0.5, derived using Hoeffding's inequality">
##INFO=<ID=RPPR,Number=1,Type=Float,Description="Read Placement Probability for reference observations: Phred-scaled upper-bounds estimate of the probability of observing the deviation between RPL and RPR given E(RPL/RPR) ~ 0.5, derived using Hoeffding's inequality">
##INFO=<ID=RPL,Number=A,Type=Float,Description="Reads Placed Left: number of reads supporting the alternate balanced to the left (5') of the alternate allele">
##INFO=<ID=RPR,Number=A,Type=Float,Description="Reads Placed Right: number of reads supporting the alternate balanced to the right (3') of the alternate allele">
##INFO=<ID=EPP,Number=A,Type=Float,Description="End Placement Probability: Phred-scaled upper-bounds estimate of the probability of observing the deviation between EL and ER given E(EL/ER) ~ 0.5, derived using Hoeffding's inequality">
##INFO=<ID=EPPR,Number=1,Type=Float,Description="End Placement Probability for reference observations: Phred-scaled upper-bounds estimate of the probability of observing the deviation between EL and ER given E(EL/ER) ~ 0.5, derived using Hoeffding's inequality">
##INFO=<ID=DPRA,Number=A,Type=Float,Description="Alternate allele depth ratio.  Ratio between depth in samples with each called alternate allele and those without.">
##INFO=<ID=ODDS,Number=1,Type=Float,Description="The log odds ratio of the best genotype combination to the second-best.">
##INFO=<ID=GTI,Number=1,Type=Integer,Description="Number of genotyping iterations required to reach convergence or bailout.">
##INFO=<ID=TYPE,Number=A,Type=String,Description="The type of allele, either snp, mnp, ins, del, or complex.">
##INFO=<ID=CIGAR,Number=A,Type=String,Description="The extended CIGAR representation of each alternate allele, with the exception that '=' is replaced by 'M' to ease VCF parsing.  Note that INDEL alleles do not have the first matched base (which is provided by default, per the spec) referred to by the CIGAR.">
##INFO=<ID=NUMALT,Number=1,Type=Integer,Description="Number of unique non-reference alleles in called genotypes at this position.">
##INFO=<ID=MEANALT,Number=A,Type=Float,Description="Mean number of unique non-reference allele observations per sample with the corresponding alternate alleles.">
##INFO=<ID=LEN,Number=A,Type=Integer,Description="allele length">
##INFO=<ID=MQM,Number=A,Type=Float,Description="Mean mapping quality of observed alternate alleles">
##INFO=<ID=MQMR,Number=1,Type=Float,Description="Mean mapping quality of observed reference alleles">
##INFO=<ID=PAIRED,Number=A,Type=Float,Description="Proportion of observed alternate alleles which are supported by properly paired read fragments">
##INFO=<ID=PAIREDR,Number=1,Type=Float,Description="Proportion of observed reference alleles which are supported by properly paired read fragments">
##INFO=<ID=MIN_DP,Number=1,Type=Integer,Description="Minimum depth in gVCF output block.">
##INFO=<ID=END,Number=1,Type=Integer,Description="Last position (inclusive) in gVCF output record.">
##FORMAT=<ID=GT,Number=1,Type=String,Description="Genotype">
##FORMAT=<ID=GQ,Number=1,Type=Float,Description="Genotype Quality, the Phred-scaled marginal (or unconditional) probability of the called genotype">
##FORMAT=<ID=GL,Number=G,Type=Float,Description="Genotype Likelihood, log10-scaled likelihoods of the data given the called genotype for each possible genotype generated from the reference and alternate alleles given the sample ploidy">
##FORMAT=<ID=DP,Number=1,Type=Integer,Description="Read Depth">
##FORMAT=<ID=AD,Number=R,Type=Integer,Description="Number of observation for each allele">
##FORMAT=<ID=RO,Number=1,Type=Integer,Description="Reference allele observation count">
##FORMAT=<ID=QR,Number=1,Type=Integer,Description="Sum of quality of the reference observations">
##FORMAT=<ID=AO,Number=A,Type=Integer,Description="Alternate allele observation count">
##FORMAT=<ID=QA,Number=A,Type=Integer,Description="Sum of quality of the alternate observations">
##FORMAT=<ID=MIN_DP,Number=1,Type=Integer,Description="Minimum depth in gVCF output block.">
#CHROM	POS	ID	REF	ALT	QUAL	FILTER	INFO	FORMAT	A4Nuc27	A4Nuc26	A4Nuc20	A4Nuc02	A4Nuc21	A4Nuc16	A4Nuc09	A4Nuc24	A4Nuc12	A4Nuc03	A4Nuc11	A4Nuc14	A4Nuc22	A4Nuc19
contig_1001_1|arrow	212937	.	A	G	1648.72	.	AB=0;ABP=0;AC=2;AF=0.222222;AN=9;AO=59;CIGAR=1X;DP=99;DPB=99;DPRA=5.38462;EPP=7.46366;EPPR=3.87889;GTI=2;LEN=1;MEANALT=1;MQM=60;MQMR=60;NS=9;NUMALT=1;ODDS=2.50949;PAIRED=1;PAIREDR=1;PAO=0;PQA=0;PQR=0;PRO=0;QA=2087;QR=1442;RO=40;RPL=38;RPP=13.6468;RPPR=13.6505;RPR=21;RUN=1;SAF=15;SAP=33.963;SAR=44;SRF=11;SRP=20.5992;SRR=29;TYPE=snp	GT:DP:AD:RO:QR:AO:QA:GL	.	0:18:18,0:18:646:0:0:0,-58.4627	0:9:9,0:9:338:0:0:0,-30.7749	0:4:4,0:4:144:0:0:0,-13.3124	.	.	1:8:0,8:0:0:8:272:-24.8048,0	0:1:1,0:1:38:0:0:0,-3.79727	0:1:1,0:1:38:0:0:0,-3.79727	1:52:1,51:1:15:51:1815:-162.104,0	0:5:5,0:5:185:0:0:0,-17.0092	.	0:1:1,0:1:38:0:0:0,-3.79727	.
contig_1001_1|arrow	216847	.	G	A	4174.22	.	AB=0;ABP=0;AC=2;AF=0.333333;AN=6;AO=144;CIGAR=1X;DP=221;DPB=221;DPRA=3.74026;EPP=14.8328;EPPR=3.26411;GTI=1;LEN=1;MEANALT=1;MQM=60;MQMR=60;NS=6;NUMALT=1;ODDS=18.0543;PAIRED=1;PAIREDR=1;PAO=0;PQA=0;PQR=0;PRO=0;QA=4918;QR=2734;RO=77;RPL=67;RPP=4.51827;RPPR=6.42261;RPR=77;RUN=1;SAF=97;SAP=40.7095;SAR=47;SRF=44;SRP=6.42261;SRR=33;TYPE=snp	GT:DP:AD:RO:QR:AO:QA:GL	.	0:41:41,0:41:1483:0:0:0,-133.749	0:24:24,0:24:811:0:0:0,-73.2829	.	.	.	1:16:0,16:0:0:16:530:-48.0022,0	.	0:2:2,0:2:76:0:0:0,-7.21481	1:128:0,128:0:0:128:4388:-395.035,0	0:10:10,0:10:364:0:0:0,-33.1039	.	.	.
contig_1001_1|arrow	220868	.	C	T	3798.84	.	AB=0;ABP=0;AC=2;AF=0.2;AN=10;AO=134;CIGAR=1X;DP=217;DPB=217;DPRA=6.45783;EPP=101.602;EPPR=55.989;GTI=2;LEN=1;MEANALT=1;MQM=60;MQMR=60;NS=10;NUMALT=1;ODDS=1.19072;PAIRED=1;PAIREDR=1;PAO=0;PQA=0;PQR=0;PRO=0;QA=4659;QR=2970;RO=83;RPL=61;RPP=5.34382;RPPR=7.43173;RPR=73;RUN=1;SAF=89;SAP=34.3832;SAR=45;SRF=57;SRP=28.1523;SRR=26;TYPE=snp	GT:DP:AD:RO:QR:AO:QA:GL	.	0:50:50,0:50:1766:0:0:0,-159.196	0:8:8,0:8:293:0:0:0,-26.7202	0:2:2,0:2:76:0:0:0,-7.21481	0:1:1,0:1:38:0:0:0,-3.79727	.	1:14:0,14:0:0:14:471:-42.7063,0	.	0:1:1,0:1:38:0:0:0,-3.79727	1:120:0,120:0:0:120:4188:-377.051,0	0:13:13,0:13:489:0:0:0,-44.3556	0:5:5,0:5:162:0:0:0,-14.8962	0:3:3,0:3:108:0:0:0,-10.0743	.
contig_1001_1|arrow	222765	.	C	T	3142.75	.	AB=0;ABP=0;AC=2;AF=0.285714;AN=7;AO=107;CIGAR=1X;DP=178;DPB=178;DPRA=3.76761;EPP=15.6941;EPPR=22.1254;GTI=1;LEN=1;MEANALT=1;MQM=60;MQMR=60;NS=7;NUMALT=1;ODDS=5.20856;PAIRED=1;PAIREDR=1;PAO=0;PQA=0;PQR=0;PRO=0;QA=3730;QR=2400;RO=71;RPL=69;RPP=22.513;RPPR=6.71098;RPR=38;RUN=1;SAF=39;SAP=20.0777;SAR=68;SRF=25;SRP=16.4979;SRR=46;TYPE=snp	GT:DP:AD:RO:QR:AO:QA:GL	.	0:43:43,0:43:1422:0:0:0,-128.239	0:3:3,0:3:90:0:0:0,-8.39489	.	0:1:1,0:1:38:0:0:0,-3.79727	.	1:10:0,10:0:0:10:378:-34.3741,0	.	.	1:97:0,97:0:0:97:3352:-301.858,0	0:2:2,0:2:69:0:0:0,-6.55189	0:22:22,0:22:781:0:0:0,-70.605	.	.
contig_1001_1|arrow	222831	.	G	A	3720.61	.	AB=0;ABP=0;AC=2;AF=0.285714;AN=7;AO=130;CIGAR=1X;DP=217;DPB=217;DPRA=3.80814;EPP=63.1434;EPPR=7.22845;GTI=1;LEN=1;MEANALT=1;MQM=60;MQMR=60;NS=7;NUMALT=1;ODDS=24.2299;PAIRED=1;PAIREDR=1;PAO=0;PQA=0;PQR=0;PRO=0;QA=4441;QR=2913;RO=87;RPL=51;RPP=16.1059;RPPR=3.23494;RPR=79;RUN=1;SAF=78;SAP=14.302;SAR=52;SRF=41;SRP=3.63429;SRR=46;TYPE=snp	GT:DP:AD:RO:QR:AO:QA:GL	.	0:49:49,0:49:1646:0:0:0,-148.396	0:12:12,0:12:399:0:0:0,-36.2198	.	0:1:1,0:1:35:0:0:0,-3.49863	.	1:12:0,12:0:0:12:433:-39.308,0	.	.	1:119:1,118:1:15:118:4008:-359.359,0	0:5:5,0:5:184:0:0:0,-16.9173	0:19:19,0:19:634:0:0:0,-57.3615	.	.
contig_1001_1|arrow	223759	.	C	T	5660.7	.	AB=0;ABP=0;AC=2;AF=0.25;AN=8;AO=185;CIGAR=1X;DP=298;DPB=298;DPRA=4.98214;EPP=19.0792;EPPR=21.4774;GTI=2;LEN=1;MEANALT=1;MQM=60;MQMR=60;NS=8;NUMALT=1;ODDS=3.51626;PAIRED=1;PAIREDR=1;PAO=0;PQA=0;PQR=0;PRO=0;QA=6639;QR=4141;RO=113;RPL=112;RPP=20.8633;RPPR=32.2387;RPR=73;RUN=1;SAF=99;SAP=4.99397;SAR=86;SRF=56;SRP=3.02952;SRR=57;TYPE=snp	GT:DP:AD:RO:QR:AO:QA:GL	.	0:64:64,0:64:2366:0:0:0,-213.164	0:12:12,0:12:455:0:0:0,-41.2999	.	0:1:1,0:1:25:0:0:0,-2.49986	.	1:19:1,18:1:16:18:670:-59.033,0	.	0:3:3,0:3:109:0:0:0,-10.1674	1:167:0,167:0:0:167:5969:-537.227,0	0:13:13,0:13:474:0:0:0,-42.9968	0:19:19,0:19:696:0:0:0,-62.9664	.	.
contig_1001_1|arrow	224567	.	T	C	5044.06	.	AB=0;ABP=0;AC=2;AF=0.222222;AN=9;AO=167;CIGAR=1X;DP=276;DPB=276;DPRA=5.36239;EPP=5.20778;EPPR=22.1551;GTI=2;LEN=1;MEANALT=1;MQM=60;MQMR=60;NS=9;NUMALT=1;ODDS=2.43793;PAIRED=1;PAIREDR=1;PAO=0;PQA=0;PQR=0;PRO=0;QA=5872;QR=3692;RO=109;RPL=73;RPP=8.74455;RPPR=4.62396;RPR=94;RUN=1;SAF=96;SAP=11.1371;SAR=71;SRF=63;SRP=8.76769;SRR=46;TYPE=snp	GT:DP:AD:RO:QR:AO:QA:GL	.	0:50:50,0:50:1688:0:0:0,-152.176	0:11:11,0:11:378:0:0:0,-34.3432	.	0:1:1,0:1:38:0:0:0,-3.79727	0:1:1,0:1:38:0:0:0,-3.79727	1:8:0,8:0:0:8:239:-21.8003,0	.	0:2:2,0:2:72:0:0:0,-6.83637	1:159:0,159:0:0:159:5633:-507.013,0	0:9:9,0:9:313:0:0:0,-28.5004	0:35:35,0:35:1165:0:0:0,-105.124	.	.
contig_1001_1|arrow	226306	.	A	G	7825.33	.	AB=0;ABP=0;AC=2;AF=0.25;AN=8;AO=256;CIGAR=1X;DP=413;DPB=413;DPRA=6.52778;EPP=31.5448;EPPR=17.2641;GTI=2;LEN=1;MEANALT=1.33333;MQM=60;MQMR=60;NS=8;NUMALT=1;ODDS=4.70269;PAIRED=1;PAIREDR=1;PAO=0;PQA=0;PQR=0;PRO=0;QA=9164;QR=5329;RO=156;RPL=115;RPP=8.74434;RPPR=6.57374;RPR=141;RUN=1;SAF=164;SAP=46.9826;SAR=92;SRF=98;SRP=25.2818;SRR=58;TYPE=snp	GT:DP:AD:RO:QR:AO:QA:GL	.	0:74:72,1:72:2441:1:15:0,-218.401	0:6:6,0:6:200:0:0:0,-18.3245	.	0:1:1,0:1:38:0:0:0,-3.79727	0:4:4,0:4:152:0:0:0,-14.0499	1:22:0,22:0:0:22:816:-73.7632,0	.	.	1:233:0,233:0:0:233:8333:-749.879,0	0:16:16,0:16:549:0:0:0,-49.7223	0:57:57,0:57:1949:0:0:0,-175.646	.	.
contig_1001_1|arrow	226823	.	C	T	4289.77	.	AB=0;ABP=0;AC=2;AF=0.25;AN=8;AO=145;CIGAR=1X;DP=233;DPB=233;DPRA=5.12791;EPP=9.61457;EPPR=5.53527;GTI=1;LEN=1;MEANALT=1.5;MQM=60;MQMR=60;NS=8;NUMALT=1;ODDS=3.113;PAIRED=1;PAIREDR=1;PAO=0;PQA=0;PQR=0;PRO=0;QA=5093;QR=3088;RO=86;RPL=82;RPP=8.41652;RPPR=13.1102;RPR=63;RUN=1;SAF=93;SAP=28.1844;SAR=52;SRF=57;SRP=22.806;SRR=29;TYPE=snp	GT:DP:AD:RO:QR:AO:QA:GL	.	0:45:45,0:45:1632:0:0:0,-147.154	0:5:5,0:5:190:0:0:0,-17.4674	.	.	0:3:3,0:3:113:0:0:0,-10.5395	1:9:0,9:0:0:9:337:-30.6841,0	.	0:1:1,0:1:38:0:0:0,-3.79727	1:138:0,136:0:0:136:4756:-427.989,0	0:8:8,0:8:295:0:0:0,-26.9029	0:24:24,0:24:820:0:0:0,-74.0985	.	.
contig_1001_1|arrow	230223	.	C	T	9346.45	.	AB=0;ABP=0;AC=2;AF=0.222222;AN=9;AO=302;CIGAR=1X;DP=469;DPB=469;DPRA=6.32934;EPP=5.88642;EPPR=18.9388;GTI=3;LEN=1;MEANALT=1;MQM=60;MQMR=60;NS=9;NUMALT=1;ODDS=8.62354;PAIRED=1;PAIREDR=1;PAO=0;PQA=0;PQR=0;PRO=0;QA=10852;QR=6081;RO=167;RPL=151;RPP=3.0103;RPPR=29.341;RPR=151;RUN=1;SAF=110;SAP=51.3579;SAR=192;SRF=51;SRP=57.9473;SRR=116;TYPE=snp	GT:DP:AD:RO:QR:AO:QA:GL	.	0:114:114,0:114:4125:0:0:0,-371.375	0:2:2,0:2:76:0:0:0,-7.21481	0:2:2,0:2:76:0:0:0,-7.21481	.	0:4:4,0:4:151:0:0:0,-13.9579	1:12:0,12:0:0:12:403:-36.584,0	.	0:3:3,0:3:105:0:0:0,-9.79458	1:290:0,290:0:0:290:10449:-940.183,0	0:5:5,0:5:188:0:0:0,-17.2845	0:37:37,0:37:1360:0:0:0,-122.687	.	.
contig_1001_1|arrow	230978	.	C	T	8591.99	.	AB=0;ABP=0;AC=2;AF=0.222222;AN=9;AO=294;CIGAR=1X;DP=427;DPB=427;DPRA=7.99615;EPP=116.577;EPPR=37.8197;GTI=3;LEN=1;MEANALT=1.5;MQM=60;MQMR=60;NS=9;NUMALT=1;ODDS=9.86312;PAIRED=1;PAIREDR=1;PAO=0;PQA=0;PQR=0;PRO=0;QA=10069;QR=4511;RO=132;RPL=112;RPP=39.2015;RPPR=17.8158;RPR=182;RUN=1;SAF=137;SAP=5.96468;SAR=157;SRF=68;SRP=3.27351;SRR=64;TYPE=snp	GT:DP:AD:RO:QR:AO:QA:GL	.	0:83:83,0:83:2856:0:0:0,-257.241	.	0:1:1,0:1:37:0:0:0,-3.69783	0:1:1,0:1:38:0:0:0,-3.79727	0:4:4,0:4:125:0:0:0,-11.5564	1:5:0,5:0:0:5:172:-15.8169,0	.	0:1:1,0:1:38:0:0:0,-3.79727	1:292:2,289:2:31:289:9897:-887.616,0	0:5:5,0:5:173:0:0:0,-15.9082	0:35:35,0:35:1213:0:0:0,-109.457	.	.
contig_1001_1|arrow	235304	.	C	T	2869.02	.	AB=0;ABP=0;AC=2;AF=0.222222;AN=9;AO=220;CIGAR=1X;DP=358;DPB=358;DPRA=5.64599;EPP=20.4216;EPPR=9.30442;GTI=3;LEN=1;MEANALT=1;MQM=27.55;MQMR=29.6449;NS=9;NUMALT=1;ODDS=4.84524;PAIRED=1;PAIREDR=1;PAO=0;PQA=0;PQR=0;PRO=0;QA=7743;QR=4921;RO=138;RPL=93;RPP=14.4204;RPPR=15.3468;RPR=127;RUN=1;SAF=164;SAP=118.138;SAR=56;SRF=98;SRP=55.9439;SRR=40;TYPE=snp	GT:DP:AD:RO:QR:AO:QA:GL	.	0:117:117,0:117:4197:0:0:0,-196.275	.	0:5:5,0:5:164:0:0:0,-3.58504	0:1:1,0:1:23:0:0:0,-0.0994368	0:3:3,0:3:114:0:0:0,-3.73075	1:7:0,7:0:0:7:248:-9.96023,0	.	0:1:1,0:1:35:0:0:0,-3.49863	1:214:1,213:1:16:213:7495:-306.091,0	0:4:4,0:4:144:0:0:0,-6.56507	.	0:6:6,0:6:228:0:0:0,-0.549902	.
contig_1001_1|arrow	275824	.	AT	AG	340.611	.	AB=0;ABP=0;AC=2;AF=0.25;AN=8;AO=16;CIGAR=1M1X;DP=102;DPB=104;DPRA=6.83333;EPP=5.18177;EPPR=4.66476;GTI=0;LEN=1;MEANALT=1.33333;MQM=60;MQMR=60;NS=8;NUMALT=1;ODDS=11.9446;PAIRED=1;PAIREDR=1;PAO=2;PQA=54;PQR=54;PRO=2;QA=480;QR=2780;RO=84;RPL=8;RPP=3.0103;RPPR=5.59539;RPR=8;RUN=1;SAF=10;SAP=5.18177;SAR=6;SRF=39;SRP=3.94093;SRR=45;TYPE=snp	GT:DP:AD:RO:QR:AO:QA:GL	0:6:6,0:6:185:0:0:0,-16.9511	0:6:6,0:6:194:0:0:0,-17.7762	.	.	0:1:1,0:1:37:0:0:0,-3.69783	0:4:3,0:3:107:0:0:0,-9.77944	1:2:0,2:0:0:2:72:-6.83637,0	0:67:65,1:65:2190:1:15:0,-195.745	.	.	0:3:3,0:3:67:0:0:0,-6.25128	.	.	1:13:0,13:0:0:13:393:-35.6015,0
contig_1001_1|arrow	512020	.	TAT	TAAT	273.086	.	AB=0;ABP=0;AC=2;AF=0.285714;AN=7;AO=11;CIGAR=1M1I2M;DP=38;DPB=41.6667;DPRA=1.01852;EPP=4.78696;EPPR=6.95112;GTI=0;LEN=1;MEANALT=1;MQM=60;MQMR=60;NS=7;NUMALT=1;ODDS=15.8885;PAIRED=1;PAIREDR=1;PAO=0;PQA=0;PQR=0;PRO=0;QA=385;QR=980;RO=27;RPL=10;RPP=19.0002;RPPR=16.6021;RPR=1;RUN=1;SAF=5;SAP=3.20771;SAR=6;SRF=22;SRP=26.2531;SRR=5;TYPE=ins	GT:DP:AD:RO:QR:AO:QA:GL	.	.	0:9:9,0:9:336:0:0:0,-30.5937	0:9:9,0:9:315:0:0:0,-28.6861	0:4:4,0:4:141:0:0:0,-13.0359	.	0:3:3,0:3:114:0:0:0,-10.6324	.	.	1:9:0,9:0:0:9:311:-28.3191,0	1:2:0,2:0:0:2:74:-7.02588,0	.	.	0:2:2,0:2:74:0:0:0,-7.02588
contig_1001_1|arrow	674999	.	G	A	1955.96	.	AB=0;ABP=0;AC=2;AF=0.4;AN=5;AO=67;CIGAR=1X;DP=75;DPB=75;DPRA=12.5625;EPP=47.3796;EPPR=7.35324;GTI=1;LEN=1;MEANALT=1;MQM=60;MQMR=60;NS=5;NUMALT=1;ODDS=4.21787;PAIRED=1;PAIREDR=1;PAO=0;PQA=0;PQR=0;PRO=0;QA=2429;QR=241;RO=8;RPL=39;RPP=6.93191;RPPR=7.35324;RPR=28;RUN=1;SAF=29;SAP=5.63551;SAR=38;SRF=6;SRP=7.35324;SRR=2;TYPE=snp	GT:DP:AD:RO:QR:AO:QA:GL	.	0:4:4,0:4:118:0:0:0,-10.9098	.	.	0:1:1,0:1:34:0:0:0,-3.39891	.	1:36:0,36:0:0:36:1331:-120.081,0	.	.	.	0:3:3,0:3:89:0:0:0,-8.30282	.	.	1:31:0,31:0:0:31:1098:-99.1103,0
contig_1002_1|arrow	17038	.	CATG	CATATG	124.2	.	AB=0;ABP=0;AC=2;AF=0.5;AN=4;AO=5;CIGAR=1M2I3M;DP=13;DPB=15.5;DPRA=0.625;EPP=6.91895;EPPR=4.09604;GTI=0;LEN=2;MEANALT=1;MQM=60;MQMR=60;NS=4;NUMALT=1;ODDS=17.4127;PAIRED=1;PAIREDR=1;PAO=0;PQA=0;PQR=0;PRO=0;QA=189;QR=280;RO=8;RPL=1;RPP=6.91895;RPPR=4.09604;RPR=4;RUN=1;SAF=3;SAP=3.44459;SAR=2;SRF=4;SRP=3.0103;SRR=4;TYPE=ins	GT:DP:AD:RO:QR:AO:QA:GL	0:5:5,0:5:168:0:0:0,-15.4503	.	.	.	.	.	.	.	.	1:3:0,3:0:0:3:114:-10.6324,0	0:3:3,0:3:112:0:0:0,-10.4467	.	.	1:2:0,2:0:0:2:75:-7.12034,0
contig_1002_1|arrow	19551	.	A	G	482.221	.	AB=0;ABP=0;AC=2;AF=0.25;AN=8;AO=18;CIGAR=1X;DP=81;DPB=81;DPRA=0.857143;EPP=10.7311;EPPR=3.32051;GTI=0;LEN=1;MEANALT=1;MQM=60;MQMR=60;NS=8;NUMALT=1;ODDS=7.71297;PAIRED=1;PAIREDR=1;PAO=0;PQA=0;PQR=0;PRO=0;QA=673;QR=2229;RO=63;RPL=0;RPP=42.0968;RPPR=21.2438;RPR=18;RUN=1;SAF=13;SAP=10.7311;SAR=5;SRF=37;SRP=7.18091;SRR=26;TYPE=snp	GT:DP:AD:RO:QR:AO:QA:GL	.	.	0:5:5,0:5:184:0:0:0,-16.9177	.	.	0:1:1,0:1:37:0:0:0,-3.69783	1:17:0,17:0:0:17:635:-57.4864,0	1:1:0,1:0:0:1:38:-3.79727,0	0:3:3,0:3:91:0:0:0,-8.48822	0:11:11,0:11:394:0:0:0,-35.7988	0:20:20,0:20:658:0:0:0,-59.5188	.	.	0:23:23,0:23:865:0:0:0,-78.1723
contig_1002_1|arrow	19676	.	T	A	721.097	.	AB=0;ABP=0;AC=2;AF=0.25;AN=8;AO=34;CIGAR=1X;DP=101;DPB=101;DPRA=1.59091;EPP=60.4905;EPPR=17.3031;GTI=0;LEN=1;MEANALT=1;MQM=60;MQMR=60;NS=8;NUMALT=1;ODDS=8.73651;PAIRED=1;PAIREDR=1;PAO=0;PQA=0;PQR=0;PRO=0;QA=1182;QR=2348;RO=67;RPL=34;RPP=76.8404;RPPR=23.2666;RPR=0;RUN=1;SAF=2;SAP=60.4905;SAR=32;SRF=16;SRP=42.7126;SRR=51;TYPE=snp	GT:DP:AD:RO:QR:AO:QA:GL	.	0:1:1,0:1:38:0:0:0,-3.79727	0:4:4,0:4:151:0:0:0,-13.9579	.	.	.	1:31:1,30:1:38:30:1032:-89.3728,0	1:4:0,4:0:0:4:150:-13.8658,0	0:3:3,0:3:111:0:0:0,-10.3536	0:4:4,0:4:136:0:0:0,-12.5739	0:21:21,0:21:768:0:0:0,-69.443	.	.	0:33:33,0:33:1106:0:0:0,-99.8263
contig_1003_1|arrow	110659	.	G	T	143.38	.	AB=0;ABP=0;AC=2;AF=0.4;AN=5;AO=6;CIGAR=1X;DP=18;DPB=18;DPRA=0.75;EPP=4.45795;EPPR=3.73412;GTI=0;LEN=1;MEANALT=1;MQM=60;MQMR=60;NS=5;NUMALT=1;ODDS=10.3572;PAIRED=1;PAIREDR=1;PAO=0;PQA=0;PQR=0;PRO=0;QA=228;QR=402;RO=12;RPL=2;RPP=4.45795;RPPR=3.73412;RPR=4;RUN=1;SAF=0;SAP=16.0391;SAR=6;SRF=6;SRP=3.0103;SRR=6;TYPE=snp	GT:DP:AD:RO:QR:AO:QA:GL	0:1:1,0:1:38:0:0:0,-3.79727	0:10:10,0:10:326:0:0:0,-29.6531	.	.	.	.	1:3:0,3:0:0:3:114:-10.6324,0	0:1:1,0:1:38:0:0:0,-3.79727	.	1:3:0,3:0:0:3:114:-10.6324,0	.	.	.	.
contig_1003_1|arrow	131949	.	GCCAT	GCCCAT	148.235	.	AB=0;ABP=0;AC=2;AF=0.333333;AN=6;AO=8;CIGAR=1M1I4M;DP=30;DPB=31.6;DPRA=0.727273;EPP=3.0103;EPPR=11.386;GTI=0;LEN=1;MEANALT=1;MQM=60;MQMR=60;NS=6;NUMALT=1;ODDS=7.77704;PAIRED=1;PAIREDR=1;PAO=0;PQA=0;PQR=0;PRO=0;QA=225;QR=733;RO=21;RPL=3;RPP=4.09604;RPPR=3.1137;RPR=5;RUN=1;SAF=5;SAP=4.09604;SAR=3;SRF=12;SRP=3.94093;SRR=9;TYPE=ins	GT:DP:AD:RO:QR:AO:QA:GL	.	0:7:7,0:7:239:0:0:0,-21.8422	0:11:10,0:10:343:0:0:0,-30.9833	.	.	.	1:7:0,7:0:0:7:187:-17.0926,0	0:2:2,0:2:76:0:0:0,-7.21481	0:2:2,0:2:75:0:0:0,-7.12034	1:1:0,1:0:0:1:38:-3.79727,0	.	.	.	.
contig_1003_1|arrow	173979	.	G	A	377.485	.	AB=0;ABP=0;AC=2;AF=0.2;AN=10;AO=18;CIGAR=1X;DP=311;DPB=311;DPRA=0.23086;EPP=3.0103;EPPR=6.27863;GTI=0;LEN=1;MEANALT=1;MQM=60;MQMR=60;NS=10;NUMALT=1;ODDS=26.6863;PAIRED=1;PAIREDR=1;PAO=0;PQA=0;PQR=0;PRO=0;QA=662;QR=10285;RO=293;RPL=11;RPP=4.9405;RPPR=44.6981;RPR=7;RUN=1;SAF=6;SAP=7.35324;SAR=12;SRF=135;SRP=6.93081;SRR=158;TYPE=snp	GT:DP:AD:RO:QR:AO:QA:GL	.	0:9:9,0:9:325:0:0:0,-29.5927	0:4:4,0:4:130:0:0:0,-12.0174	0:11:10,1:10:378:1:38:0,-30.5768	0:1:1,0:1:38:0:0:0,-3.79727	.	1:6:0,6:0:0:6:228:-20.885,0	0:2:2,0:2:76:0:0:0,-7.21481	0:215:215,0:215:7485:0:0:0,-673.603	.	0:15:15,0:15:515:0:0:0,-46.6649	.	0:37:37,0:37:1338:0:0:0,-120.708	1:11:0,11:0:0:11:396:-35.9752,0
contig_1006_1|arrow	6750	.	A	G	8137.15	.	AB=0;ABP=0;AC=2;AF=0.25;AN=8;AO=294;CIGAR=1X;DP=350;DPB=350;DPRA=16.4444;EPP=4.07388;EPPR=4.94488;GTI=2;LEN=1;MEANALT=1.5;MQM=60;MQMR=60;NS=8;NUMALT=1;ODDS=20.661;PAIRED=1;PAIREDR=1;PAO=0;PQA=0;PQR=0;PRO=0;QA=10006;QR=1908;RO=55;RPL=178;RPP=31.4019;RPPR=3.99733;RPR=116;RUN=1;SAF=167;SAP=14.8278;SAR=127;SRF=36;SRP=14.4204;SRR=19;TYPE=snp	GT:DP:AD:RO:QR:AO:QA:GL	.	0:5:5,0:5:154:0:0:0,-14.1608	0:9:9,0:9:340:0:0:0,-30.9564	0:9:9,0:9:331:0:0:0,-30.1399	0:17:17,0:17:614:0:0:0,-55.5886	.	1:295:1,293:1:14:293:9970:-895.699,0	.	.	.	0:10:10,0:10:305:0:0:0,-27.7417	1:1:0,1:0:0:1:36:-3.59827,0	0:4:4,0:4:150:0:0:0,-13.8659	.
contig_1007_1|arrow	24872	.	C	T	574.234	.	AB=0;ABP=0;AC=2;AF=0.25;AN=8;AO=22;CIGAR=1X;DP=205;DPB=205;DPRA=0.360656;EPP=6.56362;EPPR=3.97144;GTI=0;LEN=1;MEANALT=1;MQM=60;MQMR=57.4208;NS=8;NUMALT=1;ODDS=1.65098;PAIRED=1;PAIREDR=1;PAO=0;PQA=0;PQR=0;PRO=0;QA=776;QR=6544;RO=183;RPL=12;RPP=3.40511;RPPR=7.29391;RPR=10;RUN=1;SAF=12;SAP=3.40511;SAR=10;SRF=104;SRP=10.4265;SRR=79;TYPE=snp	GT:DP:AD:RO:QR:AO:QA:GL	.	.	0:95:95,0:95:3359:0:0:0,-287.709	.	0:3:3,0:3:114:0:0:0,-10.6324	0:15:15,0:15:552:0:0:0,-50.017	1:20:0,20:0:0:20:701:-63.4006,0	0:56:56,0:56:2018:0:0:0,-181.866	0:9:9,0:9:327:0:0:0,-23.9466	1:2:0,2:0:0:2:75:-7.12034,0	.	.	0:5:5,0:5:174:0:0:0,-16.0001	.
contig_1007_1|arrow	30664	.	C	T	202.029	.	AB=0;ABP=0;AC=2;AF=0.25;AN=8;AO=16;CIGAR=1X;DP=332;DPB=332;DPRA=0.151899;EPP=7.89611;EPPR=71.7278;GTI=1;LEN=1;MEANALT=1;MQM=60;MQMR=60;NS=8;NUMALT=1;ODDS=1.69629;PAIRED=1;PAIREDR=1;PAO=0;PQA=0;PQR=0;PRO=0;QA=552;QR=11224;RO=316;RPL=2;RPP=22.5536;RPPR=101.963;RPR=14;RUN=1;SAF=5;SAP=7.89611;SAR=11;SRF=130;SRP=24.5601;SRR=186;TYPE=snp	GT:DP:AD:RO:QR:AO:QA:GL	.	0:1:1,0:1:38:0:0:0,-3.79727	0:175:175,0:175:6358:0:0:0,-572.225	.	0:9:9,0:9:270:0:0:0,-24.585	0:65:65,0:65:2324:0:0:0,-209.387	1:12:0,12:0:0:12:400:-36.3116,0	0:65:65,0:65:2219:0:0:0,-199.932	0:1:1,0:1:15:0:0:0,-1.49999	.	.	.	.	1:4:0,4:0:0:4:152:-14.0499,0
contig_1007_1|arrow	58763	.	T	C	656.641	.	AB=0;ABP=0;AC=2;AF=0.2;AN=10;AO=23;CIGAR=1X;DP=202;DPB=202;DPRA=0.513966;EPP=3.86001;EPPR=8.36013;GTI=0;LEN=1;MEANALT=1;MQM=60;MQMR=60;NS=10;NUMALT=1;ODDS=19.0837;PAIRED=1;PAIREDR=1;PAO=0;PQA=0;PQR=0;PRO=0;QA=837;QR=6216;RO=179;RPL=8;RPP=7.63648;RPPR=10.5923;RPR=15;RUN=1;SAF=14;SAP=5.3706;SAR=9;SRF=108;SRP=19.6178;SRR=71;TYPE=snp	GT:DP:AD:RO:QR:AO:QA:GL	0:1:1,0:1:16:0:0:0,-1.59998	0:1:1,0:1:38:0:0:0,-3.79727	0:13:13,0:13:393:0:0:0,-35.6545	0:3:3,0:3:114:0:0:0,-10.6324	0:1:1,0:1:38:0:0:0,-3.79727	.	1:5:0,5:0:0:5:182:-16.734,0	0:3:3,0:3:112:0:0:0,-10.4467	.	.	0:103:103,0:103:3600:0:0:0,-324.158	.	0:54:54,0:54:1905:0:0:0,-171.701	1:18:0,18:0:0:18:655:-59.2752,0
contig_1007_1|arrow	136263	.	G	A	1865.33	.	AB=0;ABP=0;AC=2;AF=0.2;AN=10;AO=65;CIGAR=1X;DP=182;DPB=182;DPRA=6.70213;EPP=4.64726;EPPR=3.47429;GTI=1;LEN=1;MEANALT=1;MQM=60;MQMR=60;NS=10;NUMALT=1;ODDS=0.64898;PAIRED=1;PAIREDR=1;PAO=0;PQA=0;PQR=0;PRO=0;QA=2333;QR=3880;RO=117;RPL=26;RPP=8.65613;RPPR=6.14687;RPR=39;RUN=1;SAF=7;SAP=89.9026;SAR=58;SRF=23;SRP=96.5692;SRR=94;TYPE=snp	GT:DP:AD:RO:QR:AO:QA:GL	.	0:4:4,0:4:144:0:0:0,-13.3129	0:71:70,1:70:2279:1:15:0,-203.836	.	0:2:2,0:2:75:0:0:0,-7.12034	0:33:33,0:33:1136:0:0:0,-102.53	.	0:2:2,0:2:67:0:0:0,-6.36208	0:2:2,0:2:72:0:0:0,-6.83637	1:22:0,22:0:0:22:831:-75.1156,0	0:3:3,0:3:69:0:0:0,-6.43742	0:1:1,0:1:38:0:0:0,-3.79727	.	1:42:0,42:0:0:42:1487:-134.107,0
contig_1007_1|arrow	141178	.	ATAAC	TTAAA	1408.84	.	AB=0;ABP=0;AC=2;AF=0.166667;AN=12;AO=47;CIGAR=1X3M1X;DP=148;DPB=148;DPRA=2.32673;EPP=3.42611;EPPR=7.84774;GTI=0;LEN=5;MEANALT=1;MQM=60;MQMR=60;NS=12;NUMALT=1;ODDS=0.356196;PAIRED=1;PAIREDR=1;PAO=0;PQA=0;PQR=0;PRO=0;QA=1721;QR=3630;RO=101;RPL=14;RPP=19.6891;RPPR=16.4476;RPR=33;RUN=1;SAF=30;SAP=10.8184;SAR=17;SRF=76;SRP=58.9311;SRR=25;TYPE=complex	GT:DP:AD:RO:QR:AO:QA:GL	0:2:2,0:2:64:0:0:0,-6.07724	0:4:4,0:4:147:0:0:0,-13.5894	0:41:41,0:41:1511:0:0:0,-136.276	0:7:7,0:7:255:0:0:0,-23.3003	0:11:11,0:11:402:0:0:0,-36.5237	0:30:30,0:30:1041:0:0:0,-93.9895	.	0:2:2,0:2:74:0:0:0,-7.02588	0:1:1,0:1:31:0:0:0,-3.09945	1:23:0,23:0:0:23:854:-77.1828,0	0:2:2,0:2:67:0:0:0,-6.36208	0:1:1,0:1:38:0:0:0,-3.79727	.	1:24:0,24:0:0:24:867:-78.3446,0
contig_1007_1|arrow	142480	.	CTTTTTAAAATG	CTTTTAAAATG	2273.15	.	AB=0;ABP=0;AC=2;AF=0.2;AN=10;AO=81;CIGAR=1M1D10M;DP=154;DPB=147.25;DPRA=4.43836;EPP=4.32391;EPPR=11.607;GTI=1;LEN=1;MEANALT=1;MQM=60;MQMR=60;NS=10;NUMALT=1;ODDS=12.7193;PAIRED=1;PAIREDR=1;PAO=0;PQA=0;PQR=0;PRO=0;QA=2815;QR=2628;RO=73;RPL=53;RPP=19.7655;RPPR=6.60959;RPR=28;RUN=1;SAF=20;SAP=48.0751;SAR=61;SRF=26;SRP=16.1284;SRR=47;TYPE=del	GT:DP:AD:RO:QR:AO:QA:GL	.	0:4:4,0:4:150:0:0:0,-13.8658	0:26:26,0:26:937:0:0:0,-84.6448	0:1:1,0:1:38:0:0:0,-3.79727	0:20:20,0:20:720:0:0:0,-65.1268	0:9:9,0:9:321:0:0:0,-29.2312	.	0:5:5,0:5:183:0:0:0,-16.8265	.	1:36:0,36:0:0:36:1240:-111.877,0	0:5:5,0:5:168:0:0:0,-15.4483	0:3:3,0:3:111:0:0:0,-10.3539	.	1:45:0,45:0:0:45:1575:-142.016,0
contig_1007_1|arrow	142536	.	A	G	1488.57	.	AB=0;ABP=0;AC=2;AF=0.222222;AN=9;AO=59;CIGAR=1X;DP=110;DPB=110;DPRA=4.04902;EPP=84.3117;EPPR=18.3809;GTI=0;LEN=1;MEANALT=1;MQM=60;MQMR=60;NS=9;NUMALT=1;ODDS=1.81231;PAIRED=1;PAIREDR=1;PAO=0;PQA=0;PQR=0;PRO=0;QA=2079;QR=1789;RO=51;RPL=46;RPP=43.0905;RPPR=34.0496;RPR=13;RUN=1;SAF=9;SAP=64.8789;SAR=50;SRF=10;SRP=43.9277;SRR=41;TYPE=snp	GT:DP:AD:RO:QR:AO:QA:GL	.	0:4:4,0:4:125:0:0:0,-11.5566	0:19:19,0:19:677:0:0:0,-61.2521	0:2:2,0:2:66:0:0:0,-6.26715	0:12:12,0:12:434:0:0:0,-39.3987	0:4:4,0:4:143:0:0:0,-13.221	.	0:4:4,0:4:142:0:0:0,-13.1288	.	1:26:0,26:0:0:26:902:-81.4782,0	0:6:6,0:6:202:0:0:0,-18.506	.	.	1:33:0,33:0:0:33:1177:-106.221,0
contig_1007_1|arrow	145900	.	A	G	2346.56	.	AB=0;ABP=0;AC=2;AF=0.181818;AN=11;AO=79;CIGAR=1X;DP=149;DPB=149;DPRA=5.07857;EPP=15.1321;EPPR=6.1124;GTI=1;LEN=1;MEANALT=1;MQM=60;MQMR=60;NS=11;NUMALT=1;ODDS=0.234425;PAIRED=1;PAIREDR=1;PAO=0;PQA=0;PQR=0;PRO=0;QA=2871;QR=2485;RO=70;RPL=38;RPP=3.25768;RPPR=18.0245;RPR=41;RUN=1;SAF=29;SAP=15.1321;SAR=50;SRF=24;SRP=18.0245;SRR=46;TYPE=snp	GT:DP:AD:RO:QR:AO:QA:GL	0:6:6,0:6:225:0:0:0,-20.6112	0:15:15,0:15:555:0:0:0,-50.2862	0:4:4,0:4:138:0:0:0,-12.7587	0:17:17,0:17:585:0:0:0,-52.9653	0:12:12,0:12:445:0:0:0,-40.3941	0:9:9,0:9:326:0:0:0,-29.6846	.	.	0:2:2,0:2:54:0:0:0,-5.12739	1:45:0,45:0:0:45:1624:-146.428,0	0:4:4,0:4:119:0:0:0,-11.0033	0:1:1,0:1:38:0:0:0,-3.79727	.	1:34:0,34:0:0:34:1247:-112.523,0
contig_1007_1|arrow	146839	.	A	G	1805.45	.	AB=0;ABP=0;AC=2;AF=0.25;AN=8;AO=61;CIGAR=1X;DP=96;DPB=96;DPRA=5.22857;EPP=4.7546;EPPR=16.9698;GTI=1;LEN=1;MEANALT=1;MQM=60;MQMR=60;NS=8;NUMALT=1;ODDS=8.2731;PAIRED=1;PAIREDR=1;PAO=0;PQA=0;PQR=0;PRO=0;QA=2226;QR=1297;RO=35;RPL=29;RPP=3.33068;RPPR=4.56135;RPR=32;RUN=1;SAF=17;SAP=28.9612;SAR=44;SRF=18;SRP=3.07234;SRR=17;TYPE=snp	GT:DP:AD:RO:QR:AO:QA:GL	.	0:2:2,0:2:75:0:0:0,-7.12034	.	0:8:8,0:8:281:0:0:0,-25.6238	0:10:10,0:10:379:0:0:0,-34.4647	0:11:11,0:11:413:0:0:0,-37.5198	.	.	.	1:27:0,27:0:0:27:995:-89.8616,0	0:3:3,0:3:112:0:0:0,-10.4466	.	0:1:1,0:1:37:0:0:0,-3.69783	1:34:0,34:0:0:34:1231:-111.084,0
contig_1007_1|arrow	148861	.	T	A	2296.03	.	AB=0;ABP=0;AC=2;AF=0.2;AN=10;AO=79;CIGAR=1X;DP=175;DPB=175;DPRA=3.29167;EPP=7.6556;EPPR=5.27225;GTI=1;LEN=1;MEANALT=1;MQM=60;MQMR=60;NS=10;NUMALT=1;ODDS=1.26933;PAIRED=1;PAIREDR=1;PAO=0;PQA=0;PQR=0;PRO=0;QA=2781;QR=3490;RO=96;RPL=30;RPP=12.9331;RPPR=13.9581;RPR=49;RUN=1;SAF=41;SAP=3.25768;SAR=38;SRF=50;SRP=3.37221;SRR=46;TYPE=snp	GT:DP:AD:RO:QR:AO:QA:GL	0:3:3,0:3:109:0:0:0,-10.1677	0:14:14,0:14:518:0:0:0,-46.9595	.	0:20:20,0:20:714:0:0:0,-64.5768	0:25:25,0:25:940:0:0:0,-84.9183	0:23:23,0:23:820:0:0:0,-74.1156	.	0:2:2,0:2:76:0:0:0,-7.21481	0:6:6,0:6:221:0:0:0,-20.246	1:44:0,44:0:0:44:1534:-138.324,0	0:3:3,0:3:92:0:0:0,-8.58155	.	.	1:35:0,35:0:0:35:1247:-112.516,0
contig_1007_1|arrow	150395	.	CTTCG	CTCG	1293.13	.	AB=0;ABP=0;AC=2;AF=0.2;AN=10;AO=51;CIGAR=1M1D3M;DP=102;DPB=91.6;DPRA=4.16;EPP=29.6215;EPPR=32.3686;GTI=1;LEN=1;MEANALT=1.5;MQM=60;MQMR=60;NS=10;NUMALT=1;ODDS=2.77756;PAIRED=1;PAIREDR=1;PAO=0;PQA=0;PQR=0;PRO=0;QA=1654;QR=1708;RO=50;RPL=33;RPP=12.5903;RPPR=7.35324;RPR=18;RUN=1;SAF=22;SAP=5.09662;SAR=29;SRF=24;SRP=3.18402;SRR=26;TYPE=del	GT:DP:AD:RO:QR:AO:QA:GL	.	0:4:4,0:4:120:0:0:0,-11.0953	.	0:9:9,0:9:314:0:0:0,-28.5949	0:16:16,0:16:560:0:0:0,-50.7221	0:15:15,0:15:490:0:0:0,-44.4073	.	0:1:1,0:1:37:0:0:0,-3.69783	0:3:3,0:3:111:0:0:0,-10.3538	1:30:0,29:0:0:29:901:-81.154,0	0:1:1,0:1:38:0:0:0,-3.79727	.	0:1:1,0:1:38:0:0:0,-3.79727	1:22:0,22:0:0:22:753:-68.0732,0
contig_1008_1|arrow	7711	.	ATA	AA	1579.64	.	AB=0;ABP=0;AC=2;AF=0.2;AN=10;AO=62;CIGAR=1M1D1M;DP=681;DPB=660.333;DPRA=0.400646;EPP=4.27115;EPPR=283.965;GTI=0;LEN=1;MEANALT=1;MQM=60;MQMR=60;NS=10;NUMALT=1;ODDS=63.4171;PAIRED=1;PAIREDR=1;PAO=0;PQA=0;PQR=0;PRO=0;QA=2035;QR=21989;RO=619;RPL=16;RPP=34.5317;RPPR=455.129;RPR=46;RUN=1;SAF=40;SAP=14.358;SAR=22;SRF=395;SRP=105.589;SRR=224;TYPE=del	GT:DP:AD:RO:QR:AO:QA:GL	0:463:463,0:463:16444:0:0:0,-1479.49	0:2:2,0:2:74:0:0:0,-7.02577	0:104:104,0:104:3682:0:0:0,-331.554	0:16:16,0:16:583:0:0:0,-52.8029	0:2:2,0:2:76:0:0:0,-7.21481	.	1:40:0,40:0:0:40:1311:-118.257,0	0:26:26,0:26:914:0:0:0,-82.5664	.	.	0:5:5,0:5:190:0:0:0,-17.4674	0:1:1,0:1:26:0:0:0,-2.59983	.	1:22:0,22:0:0:22:724:-65.4504,0
contig_1008_1|arrow	7999	.	G	A	1854.97	.	AB=0;ABP=0;AC=2;AF=0.222222;AN=9;AO=66;CIGAR=1X;DP=684;DPB=684;DPRA=0.373786;EPP=3.0103;EPPR=43.9942;GTI=0;LEN=1;MEANALT=1;MQM=60;MQMR=60;NS=9;NUMALT=1;ODDS=56.1828;PAIRED=1;PAIREDR=1;PAO=0;PQA=0;PQR=0;PRO=0;QA=2381;QR=22362;RO=618;RPL=31;RPP=3.53672;RPPR=10.4453;RPR=35;RUN=1;SAF=14;SAP=50.5195;SAR=52;SRF=169;SRP=278.485;SRR=449;TYPE=snp	GT:DP:AD:RO:QR:AO:QA:GL	0:478:478,0:478:17279:0:0:0,-1554.49	.	0:95:95,0:95:3489:0:0:0,-314.178	0:15:15,0:15:477:0:0:0,-43.2252	0:1:1,0:1:38:0:0:0,-3.79727	.	1:54:0,54:0:0:54:1926:-173.589,0	0:20:20,0:20:739:0:0:0,-66.8366	.	.	0:7:7,0:7:264:0:0:0,-24.1207	0:2:2,0:2:76:0:0:0,-7.21481	.	1:12:0,12:0:0:12:455:-41.2999,0
contig_1008_1|arrow	8519	.	A	T	513.822	.	AB=0;ABP=0;AC=2;AF=0.333333;AN=6;AO=21;CIGAR=1X;DP=149;DPB=149;DPRA=0.328125;EPP=11.386;EPPR=22.6214;GTI=0;LEN=1;MEANALT=1;MQM=60;MQMR=60;NS=6;NUMALT=1;ODDS=43.3022;PAIRED=1;PAIREDR=1;PAO=0;PQA=0;PQR=0;PRO=0;QA=724;QR=4532;RO=128;RPL=13;RPP=5.59539;RPPR=9.79615;RPR=8;RUN=1;SAF=7;SAP=8.07707;SAR=14;SRF=33;SRP=68.2223;SRR=95;TYPE=snp	GT:DP:AD:RO:QR:AO:QA:GL	0:100:100,0:100:3537:0:0:0,-318.484	.	0:19:19,0:19:666:0:0:0,-60.2527	0:5:5,0:5:181:0:0:0,-16.6416	.	.	1:13:0,13:0:0:13:450:-40.8235,0	0:4:4,0:4:148:0:0:0,-13.6814	.	.	.	.	.	1:8:0,8:0:0:8:274:-24.989,0
contig_1008_1|arrow	9140	.	CAT	CAAAAT	542.548	.	AB=0;ABP=0;AC=2;AF=0.285714;AN=7;AO=29;CIGAR=1M3I2M;DP=408;DPB=437.667;DPRA=0.227273;EPP=6.67934;EPPR=7.9063;GTI=1;LEN=3;MEANALT=2;MQM=60;MQMR=60;NS=7;NUMALT=1;ODDS=15.8819;PAIRED=1;PAIREDR=1;PAO=0.5;PQA=16;PQR=16;PRO=0.5;QA=910;QR=13026;RO=373;RPL=9;RPP=12.0706;RPPR=10.9801;RPR=20;RUN=1;SAF=8;SAP=15.6647;SAR=21;SRF=130;SRP=77.3468;SRR=243;TYPE=ins	GT:DP:AD:RO:QR:AO:QA:GL	0:288:288,0:288:10088:0:0:0,-907.782	.	0:58:57,0:57:1941:0:0:0,-174.787	0:2:2,0:2:76:0:0:0,-7.21481	.	.	1:28:0,25:0:0:25:760:-68.3679,0	0:21:21,0:21:743:0:0:0,-67.1854	.	.	.	.	0:5:5,0:5:178:0:0:0,-16.3658	1:6:0,4:0:0:4:150:-13.6409,0
contig_1008_1|arrow	9650	.	AAT	AAATTAT	497.358	.	AB=0;ABP=0;AC=2;AF=0.2;AN=10;AO=22;CIGAR=1M4I2M;DP=295;DPB=324.333;DPRA=0.322344;EPP=4.58955;EPPR=4.82659;GTI=0;LEN=4;MEANALT=1;MQM=60;MQMR=60;NS=10;NUMALT=1;ODDS=12.0764;PAIRED=1;PAIREDR=1;PAO=0;PQA=0;PQR=0;PRO=0;QA=745;QR=9330;RO=269;RPL=3;RPP=28.2783;RPPR=85.3567;RPR=19;RUN=1;SAF=8;SAP=6.56362;SAR=14;SRF=140;SRP=3.98706;SRR=129;TYPE=ins	GT:DP:AD:RO:QR:AO:QA:GL	0:216:213,0:213:7348:0:0:0,-661.169	.	0:37:36,0:36:1294:0:0:0,-116.585	0:5:5,0:5:163:0:0:0,-14.9903	0:2:2,0:2:76:0:0:0,-7.21481	.	1:18:0,18:0:0:18:598:-54.1274,0	0:9:9,0:9:315:0:0:0,-28.6846	.	.	0:2:2,0:2:74:0:0:0,-7.02577	0:1:1,0:1:22:0:0:0,-2.19993	0:1:1,0:1:38:0:0:0,-3.79727	1:4:0,4:0:0:4:147:-13.5894,0
contig_1008_1|arrow	50622	.	A	T	1321.73	.	AB=0;ABP=0;AC=2;AF=0.333333;AN=6;AO=69;CIGAR=1X;DP=99;DPB=99;DPRA=4.6;EPP=14.3712;EPPR=3.29983;GTI=3;LEN=1;MEANALT=1;MQM=37.7681;MQMR=8.86667;NS=6;NUMALT=1;ODDS=0.809724;PAIRED=1;PAIREDR=1;PAO=0;PQA=0;PQR=0;PRO=0;QA=2520;QR=1090;RO=30;RPL=46;RPP=19.6583;RPPR=21.5402;RPR=23;RUN=1;SAF=43;SAP=12.1053;SAR=26;SRF=15;SRP=3.0103;SRR=15;TYPE=snp	GT:DP:AD:RO:QR:AO:QA:GL	.	.	.	1:6:0,6:0:0:6:195:-14.4761,0	.	.	0:8:8,0:8:270:0:0:0,-14.1309	0:3:3,0:3:114:0:0:0,-0.27995	.	.	1:63:0,63:0:0:63:2325:-129.919,0	0:1:1,0:1:38:0:0:0,-0.0999822	0:18:18,0:18:668:0:0:0,-1.62962	.
contig_1013_1|arrow	5721	.	A	G	111.943	.	AB=0;ABP=0;AC=2;AF=0.285714;AN=7;AO=5;CIGAR=1X;DP=32;DPB=32;DPRA=0.462963;EPP=6.91895;EPPR=21.1059;GTI=0;LEN=1;MEANALT=1;MQM=60;MQMR=60;NS=7;NUMALT=1;ODDS=5.15836;PAIRED=1;PAIREDR=1;PAO=0;PQA=0;PQR=0;PRO=0;QA=190;QR=930;RO=27;RPL=3;RPP=3.44459;RPPR=3.73412;RPR=2;RUN=1;SAF=2;SAP=3.44459;SAR=3;SRF=11;SRP=5.02092;SRR=16;TYPE=snp	GT:DP:AD:RO:QR:AO:QA:GL	.	.	0:1:1,0:1:35:0:0:0,-3.49863	0:11:11,0:11:375:0:0:0,-34.0707	.	.	1:4:0,4:0:0:4:152:-14.0499,0	0:1:1,0:1:33:0:0:0,-3.29913	0:12:12,0:12:422:0:0:0,-38.3102	1:1:0,1:0:0:1:38:-3.79727,0	0:2:2,0:2:65:0:0:0,-6.1722	.	.	.
contig_1013_1|arrow	139199	.	C	T	533.721	.	AB=0;ABP=0;AC=2;AF=0.285714;AN=7;AO=19;CIGAR=1X;DP=65;DPB=65;DPRA=1.03261;EPP=5.8675;EPPR=6.03148;GTI=0;LEN=1;MEANALT=1;MQM=60;MQMR=60;NS=7;NUMALT=1;ODDS=11.072;PAIRED=1;PAIREDR=1;PAO=0;PQA=0;PQR=0;PRO=0;QA=674;QR=1633;RO=46;RPL=5;RPP=12.2676;RPPR=25.858;RPR=14;RUN=1;SAF=8;SAP=4.03889;SAR=11;SRF=27;SRP=6.03148;SRR=19;TYPE=snp	GT:DP:AD:RO:QR:AO:QA:GL	.	0:1:1,0:1:38:0:0:0,-3.79727	.	0:22:22,0:22:774:0:0:0,-69.9724	.	0:2:2,0:2:76:0:0:0,-7.21481	1:14:0,14:0:0:14:496:-44.9644,0	.	0:7:7,0:7:231:0:0:0,-21.1105	1:5:0,5:0:0:5:178:-16.3658,0	0:14:14,0:14:514:0:0:0,-46.597	.	.	.
contig_1013_1|arrow	139233	.	A	G	706.434	.	AB=0;ABP=0;AC=2;AF=0.285714;AN=7;AO=24;CIGAR=1X;DP=75;DPB=75;DPRA=1.17647;EPP=8.80089;EPPR=3.05288;GTI=0;LEN=1;MEANALT=1;MQM=60;MQMR=60;NS=7;NUMALT=1;ODDS=18.2528;PAIRED=1;PAIREDR=1;PAO=0;PQA=0;PQR=0;PRO=0;QA=861;QR=1817;RO=51;RPL=12;RPP=3.0103;RPPR=3.3935;RPR=12;RUN=1;SAF=12;SAP=3.0103;SAR=12;SRF=34;SRP=15.3153;SRR=17;TYPE=snp	GT:DP:AD:RO:QR:AO:QA:GL	.	0:2:2,0:2:76:0:0:0,-7.21481	.	0:23:23,0:23:775:0:0:0,-70.0445	.	0:4:4,0:4:144:0:0:0,-13.3131	1:17:0,17:0:0:17:607:-54.9539,0	.	0:8:8,0:8:296:0:0:0,-26.993	1:7:0,7:0:0:7:254:-23.209,0	0:14:14,0:14:526:0:0:0,-47.6834	.	.	.
contig_1013_1|arrow	141921	.	GCCCCTCG	GACCCCTCG	1234.21	.	AB=0;ABP=0;AC=2;AF=0.25;AN=8;AO=47;CIGAR=1M1I7M;DP=149;DPB=154.875;DPRA=1.38235;EPP=5.27418;EPPR=6.64375;GTI=0;LEN=1;MEANALT=1;MQM=60;MQMR=60;NS=8;NUMALT=1;ODDS=12.655;PAIRED=1;PAIREDR=1;PAO=0;PQA=0;PQR=0;PRO=0;QA=1472;QR=3500;RO=101;RPL=31;RPP=13.4056;RPPR=7.84774;RPR=16;RUN=1;SAF=22;SAP=3.42611;SAR=25;SRF=52;SRP=3.2038;SRR=49;TYPE=ins	GT:DP:AD:RO:QR:AO:QA:GL	.	0:2:2,0:2:57:0:0:0,-5.4129	.	0:39:39,0:39:1336:0:0:0,-120.526	0:2:2,0:2:65:0:0:0,-6.1722	0:23:23,0:23:787:0:0:0,-71.1383	1:28:0,28:0:0:28:831:-75.0551,0	.	0:10:9,0:9:329:0:0:0,-29.7955	1:19:0,19:0:0:19:641:-57.992,0	0:26:26,0:26:926:0:0:0,-83.6521	.	.	.
contig_1013_1|arrow	142052	.	ATTTTTGTTTTCA	ATTTTGTTTTCA	685.098	.	AB=0;ABP=0;AC=2;AF=0.285714;AN=7;AO=27;CIGAR=1M1D11M;DP=97;DPB=94.9231;DPRA=0.964286;EPP=26.2531;EPPR=41.044;GTI=0;LEN=1;MEANALT=1;MQM=60;MQMR=60;NS=7;NUMALT=1;ODDS=26.7587;PAIRED=1;PAIREDR=1;PAO=0;PQA=0;PQR=0;PRO=0;QA=935;QR=2288;RO=66;RPL=4;RPP=32.0437;RPPR=61.0478;RPR=23;RUN=1;SAF=3;SAP=38.4777;SAR=24;SRF=12;SRP=61.0478;SRR=54;TYPE=del	GT:DP:AD:RO:QR:AO:QA:GL	.	0:3:3,0:3:100:0:0:0,-9.33044	.	0:22:20,0:20:685:0:0:0,-61.797	.	0:20:20,0:20:699:0:0:0,-63.2273	1:19:0,19:0:0:19:654:-59.1731,0	.	0:10:9,0:9:322:0:0:0,-29.1521	1:8:0,8:0:0:8:281:-25.6238,0	0:15:14,0:14:482:0:0:0,-43.541	.	.	.
contig_1013_1|arrow	143125	.	G	A	238.098	.	AB=0;ABP=0;AC=2;AF=0.285714;AN=7;AO=10;CIGAR=1X;DP=72;DPB=72;DPRA=0.403226;EPP=6.48466;EPPR=3.15039;GTI=0;LEN=1;MEANALT=1;MQM=60;MQMR=60;NS=7;NUMALT=1;ODDS=10.9355;PAIRED=1;PAIREDR=1;PAO=0;PQA=0;PQR=0;PRO=0;QA=351;QR=2204;RO=62;RPL=5;RPP=3.0103;RPPR=11.9764;RPR=5;RUN=1;SAF=6;SAP=3.87889;SAR=4;SRF=29;SRP=3.57068;SRR=33;TYPE=snp	GT:DP:AD:RO:QR:AO:QA:GL	.	0:5:5,0:5:180:0:0:0,-16.5501	.	0:16:16,0:16:572:0:0:0,-51.8084	.	0:16:16,0:16:568:0:0:0,-51.4467	1:8:0,8:0:0:8:277:-25.2605,0	.	0:9:9,0:9:310:0:0:0,-28.23	1:2:0,2:0:0:2:74:-7.02577,0	0:16:16,0:16:574:0:0:0,-51.9902	.	.	.
contig_1013_1|arrow	143547	.	G	T	1062.22	.	AB=0;ABP=0;AC=2;AF=0.285714;AN=7;AO=38;CIGAR=1X;DP=144;DPB=144;DPRA=0.928571;EPP=3.9246;EPPR=7.02548;GTI=0;LEN=1;MEANALT=1;MQM=60;MQMR=60;NS=7;NUMALT=1;ODDS=60.3411;PAIRED=1;PAIREDR=1;PAO=0;PQA=0;PQR=0;PRO=0;QA=1307;QR=3820;RO=106;RPL=21;RPP=3.9246;RPPR=5.05886;RPR=17;RUN=1;SAF=26;SAP=14.2105;SAR=12;SRF=38;SRP=21.4473;SRR=68;TYPE=snp	GT:DP:AD:RO:QR:AO:QA:GL	.	0:7:7,0:7:261:0:0:0,-23.8471	.	0:35:35,0:35:1253:0:0:0,-113.057	.	0:25:25,0:25:892:0:0:0,-80.586	1:23:0,23:0:0:23:802:-72.4842,0	.	0:16:16,0:16:598:0:0:0,-54.1578	1:16:1,15:1:34:15:505:-42.3629,0	0:22:22,0:22:782:0:0:0,-70.6932	.	.	.
contig_1013_1|arrow	143796	.	A	G	870.117	.	AB=0;ABP=0;AC=2;AF=0.285714;AN=7;AO=31;CIGAR=1X;DP=106;DPB=106;DPRA=1.03333;EPP=14.8483;EPPR=24.117;GTI=0;LEN=1;MEANALT=1;MQM=60;MQMR=60;NS=7;NUMALT=1;ODDS=15.9419;PAIRED=1;PAIREDR=1;PAO=0;PQA=0;PQR=0;PRO=0;QA=1134;QR=2479;RO=75;RPL=25;RPP=28.2974;RPPR=27.3597;RPR=6;RUN=1;SAF=3;SAP=46.79;SAR=28;SRF=19;SRP=42.6469;SRR=56;TYPE=snp	GT:DP:AD:RO:QR:AO:QA:GL	.	0:2:2,0:2:62:0:0:0,-5.88885	.	0:18:18,0:18:594:0:0:0,-53.7613	.	0:28:28,0:28:890:0:0:0,-80.3836	1:26:0,26:0:0:26:946:-85.4521,0	.	0:12:12,0:12:426:0:0:0,-38.6697	1:5:0,5:0:0:5:188:-17.2844,0	0:15:15,0:15:507:0:0:0,-45.9453	.	.	.
contig_1013_1|arrow	143802	.	T	A	847.164	.	AB=0;ABP=0;AC=2;AF=0.285714;AN=7;AO=31;CIGAR=1X;DP=102;DPB=102;DPRA=1.09155;EPP=11.486;EPPR=11.8491;GTI=0;LEN=1;MEANALT=1;MQM=60;MQMR=60;NS=7;NUMALT=1;ODDS=11.7643;PAIRED=1;PAIREDR=1;PAO=0;PQA=0;PQR=0;PRO=0;QA=1099;QR=2366;RO=71;RPL=24;RPP=23.254;RPPR=9.89173;RPR=7;RUN=1;SAF=3;SAP=46.79;SAR=28;SRF=21;SRP=28.7315;SRR=50;TYPE=snp	GT:DP:AD:RO:QR:AO:QA:GL	.	0:1:1,0:1:38:0:0:0,-3.79727	.	0:17:17,0:17:568:0:0:0,-51.4246	.	0:29:29,0:29:976:0:0:0,-88.1268	1:25:0,25:0:0:25:877:-79.2353,0	.	0:12:12,0:12:420:0:0:0,-38.1269	1:6:0,6:0:0:6:222:-20.3374,0	0:12:12,0:12:364:0:0:0,-33.048	.	.	.
contig_1013_1|arrow	143860	.	A	T	331.28	.	AB=0;ABP=0;AC=2;AF=0.333333;AN=6;AO=13;CIGAR=1X;DP=48;DPB=48;DPRA=0.742857;EPP=7.18621;EPPR=13.4954;GTI=0;LEN=1;MEANALT=1;MQM=60;MQMR=60;NS=6;NUMALT=1;ODDS=15.5547;PAIRED=1;PAIREDR=1;PAO=0;PQA=0;PQR=0;PRO=0;QA=455;QR=1247;RO=35;RPL=9;RPP=7.18621;RPPR=13.4954;RPR=4;RUN=1;SAF=2;SAP=16.5402;SAR=11;SRF=14;SRP=6.05036;SRR=21;TYPE=snp	GT:DP:AD:RO:QR:AO:QA:GL	.	.	.	0:10:10,0:10:344:0:0:0,-31.2855	.	0:16:16,0:16:578:0:0:0,-52.3492	1:11:0,11:0:0:11:379:-34.434,0	.	0:2:2,0:2:75:0:0:0,-7.12034	1:2:0,2:0:0:2:76:-7.21481,0	0:7:7,0:7:250:0:0:0,-22.8438	.	.	.
contig_1013_1|arrow	143902	.	C	T	249.706	.	AB=0;ABP=0;AC=2;AF=0.285714;AN=7;AO=10;CIGAR=1X;DP=50;DPB=50;DPRA=0.625;EPP=3.87889;EPPR=29.2851;GTI=0;LEN=1;MEANALT=1;MQM=60;MQMR=60;NS=7;NUMALT=1;ODDS=10.4591;PAIRED=1;PAIREDR=1;PAO=0;PQA=0;PQR=0;PRO=0;QA=353;QR=1497;RO=40;RPL=4;RPP=3.87889;RPPR=24.725;RPR=6;RUN=1;SAF=2;SAP=10.8276;SAR=8;SRF=11;SRP=20.5992;SRR=29;TYPE=snp	GT:DP:AD:RO:QR:AO:QA:GL	.	0:1:1,0:1:28:0:0:0,-2.79973	.	0:9:9,0:9:342:0:0:0,-31.1376	.	0:21:21,0:21:790:0:0:0,-71.4281	1:5:0,5:0:0:5:185:-17.0092,0	.	0:2:2,0:2:76:0:0:0,-7.21481	1:5:0,5:0:0:5:168:-15.4459,0	0:7:7,0:7:261:0:0:0,-23.8471	.	.	.
contig_1013_1|arrow	143938	.	T	A	152.828	.	AB=0;ABP=0;AC=2;AF=0.285714;AN=7;AO=7;CIGAR=1X;DP=54;DPB=54;DPRA=0.37234;EPP=5.80219;EPPR=10.8184;GTI=0;LEN=1;MEANALT=1;MQM=60;MQMR=60;NS=7;NUMALT=1;ODDS=13.4208;PAIRED=1;PAIREDR=1;PAO=0;PQA=0;PQR=0;PRO=0;QA=264;QR=1709;RO=47;RPL=6;RPP=10.7656;RPPR=13.4056;RPR=1;RUN=1;SAF=1;SAP=10.7656;SAR=6;SRF=11;SRP=31.8863;SRR=36;TYPE=snp	GT:DP:AD:RO:QR:AO:QA:GL	.	0:1:1,0:1:28:0:0:0,-2.79973	.	0:10:10,0:10:379:0:0:0,-34.4647	.	0:22:22,0:22:787:0:0:0,-71.1436	1:3:0,3:0:0:3:113:-10.5395,0	.	0:7:7,0:7:250:0:0:0,-22.8447	1:4:0,4:0:0:4:151:-13.9579,0	0:7:7,0:7:265:0:0:0,-24.2116	.	.	.
contig_1013_1|arrow	143954	.	A	T	195.259	.	AB=0;ABP=0;AC=2;AF=0.285714;AN=7;AO=9;CIGAR=1X;DP=59;DPB=59;DPRA=0.45;EPP=9.04217;EPPR=17.0814;GTI=0;LEN=1;MEANALT=1;MQM=60;MQMR=60;NS=7;NUMALT=1;ODDS=15.6961;PAIRED=1;PAIREDR=1;PAO=0;PQA=0;PQR=0;PRO=0;QA=302;QR=1803;RO=50;RPL=6;RPP=5.18177;RPPR=7.35324;RPR=3;RUN=1;SAF=3;SAP=5.18177;SAR=6;SRF=14;SRP=24.0302;SRR=36;TYPE=snp	GT:DP:AD:RO:QR:AO:QA:GL	.	0:1:1,0:1:38:0:0:0,-3.79727	.	0:11:11,0:11:388:0:0:0,-35.2512	.	0:21:21,0:21:756:0:0:0,-68.3569	1:5:0,5:0:0:5:181:-16.6427,0	.	0:10:10,0:10:370:0:0:0,-33.6478	1:4:0,4:0:0:4:121:-11.1871,0	0:7:7,0:7:251:0:0:0,-22.9351	.	.	.
contig_1013_1|arrow	143983	.	TG	CA	525.566	.	AB=0;ABP=0;AC=2;AF=0.333333;AN=6;AO=20;CIGAR=2X;DP=65;DPB=65;DPRA=0.888889;EPP=30.8051;EPPR=38.1882;GTI=0;LEN=2;MEANALT=1;MQM=60;MQMR=60;NS=6;NUMALT=1;ODDS=22.61;PAIRED=1;PAIREDR=1;PAO=0;PQA=0;PQR=0;PRO=0;QA=751;QR=1593;RO=45;RPL=1;RPP=38.1882;RPPR=16.956;RPR=19;RUN=1;SAF=17;SAP=24.2907;SAR=3;SRF=30;SRP=13.8677;SRR=15;TYPE=complex	GT:DP:AD:RO:QR:AO:QA:GL	.	.	.	0:16:16,0:16:596:0:0:0,-53.9781	.	0:18:18,0:18:597:0:0:0,-54.0336	1:15:0,15:0:0:15:562:-50.9209,0	.	0:9:9,0:9:325:0:0:0,-29.5934	1:5:0,5:0:0:5:189:-17.376,0	0:2:2,0:2:75:0:0:0,-7.12034	.	.	.
contig_1013_1|arrow	144077	.	A	G	857.977	.	AB=0;ABP=0;AC=2;AF=0.285714;AN=7;AO=30;CIGAR=1X;DP=94;DPB=94;DPRA=1.17188;EPP=17.1973;EPPR=15.4532;GTI=0;LEN=1;MEANALT=1;MQM=60;MQMR=60;NS=7;NUMALT=1;ODDS=32.5496;PAIRED=1;PAIREDR=1;PAO=0;PQA=0;PQR=0;PRO=0;QA=1043;QR=2184;RO=63;RPL=15;RPP=3.0103;RPPR=36.1339;RPR=15;RUN=1;SAF=17;SAP=4.16842;SAR=13;SRF=37;SRP=7.18091;SRR=26;TYPE=snp	GT:DP:AD:RO:QR:AO:QA:GL	.	0:5:4,0:4:147:0:0:0,-13.388	.	0:23:23,0:23:805:0:0:0,-72.7609	.	0:21:21,0:21:702:0:0:0,-63.4821	1:22:0,22:0:0:22:757:-68.4353,0	.	0:8:8,0:8:287:0:0:0,-26.1727	1:8:0,8:0:0:8:286:-26.0816,0	0:7:7,0:7:243:0:0:0,-22.2021	.	.	.
contig_1013_1|arrow	144181	.	A	T	301.284	.	AB=0;ABP=0;AC=2;AF=0.285714;AN=7;AO=12;CIGAR=1X;DP=55;DPB=55;DPRA=0.697674;EPP=5.9056;EPPR=17.6046;GTI=0;LEN=1;MEANALT=1;MQM=60;MQMR=60;NS=7;NUMALT=1;ODDS=15.2907;PAIRED=1;PAIREDR=1;PAO=0;PQA=0;PQR=0;PRO=0;QA=405;QR=1514;RO=43;RPL=5;RPP=3.73412;RPPR=5.48477;RPR=7;RUN=1;SAF=7;SAP=3.73412;SAR=5;SRF=24;SRP=4.27278;SRR=19;TYPE=snp	GT:DP:AD:RO:QR:AO:QA:GL	.	0:3:3,0:3:114:0:0:0,-10.6324	.	0:20:20,0:20:708:0:0:0,-64.0347	.	0:13:13,0:13:483:0:0:0,-43.8137	1:9:0,9:0:0:9:297:-27.0465,0	.	0:5:5,0:5:158:0:0:0,-14.5289	1:3:0,3:0:0:3:108:-10.0743,0	0:2:2,0:2:51:0:0:0,-4.84335	.	.	.
contig_1013_1|arrow	144202	.	T	G	420.599	.	AB=0;ABP=0;AC=2;AF=0.285714;AN=7;AO=15;CIGAR=1X;DP=54;DPB=54;DPRA=0.961538;EPP=10.1038;EPPR=4.40227;GTI=0;LEN=1;MEANALT=1;MQM=60;MQMR=60;NS=7;NUMALT=1;ODDS=18.5186;PAIRED=1;PAIREDR=1;PAO=0;PQA=0;PQR=0;PRO=0;QA=542;QR=1432;RO=39;RPL=6;RPP=4.31318;RPPR=9.74743;RPR=9;RUN=1;SAF=9;SAP=4.31318;SAR=6;SRF=18;SRP=3.51141;SRR=21;TYPE=snp	GT:DP:AD:RO:QR:AO:QA:GL	.	0:2:2,0:2:76:0:0:0,-7.21481	.	0:18:18,0:18:649:0:0:0,-58.7349	.	0:13:13,0:13:481:0:0:0,-43.6332	1:11:0,11:0:0:11:398:-36.1592,0	.	0:4:4,0:4:152:0:0:0,-14.0499	1:4:0,4:0:0:4:144:-13.3129,0	0:2:2,0:2:74:0:0:0,-7.02577	.	.	.
contig_1013_1|arrow	144292	.	T	C	492.105	.	AB=0;ABP=0;AC=2;AF=0.285714;AN=7;AO=18;CIGAR=1X;DP=68;DPB=68;DPRA=0.9;EPP=4.9405;EPPR=3.0103;GTI=0;LEN=1;MEANALT=1;MQM=60;MQMR=60;NS=7;NUMALT=1;ODDS=20.2094;PAIRED=1;PAIREDR=1;PAO=0;PQA=0;PQR=0;PRO=0;QA=629;QR=1697;RO=50;RPL=9;RPP=3.0103;RPPR=9.26414;RPR=9;RUN=1;SAF=14;SAP=15.074;SAR=4;SRF=26;SRP=3.18402;SRR=24;TYPE=snp	GT:DP:AD:RO:QR:AO:QA:GL	.	0:2:2,0:2:76:0:0:0,-7.21481	.	0:11:11,0:11:369:0:0:0,-33.5236	.	0:20:20,0:20:666:0:0:0,-60.239	1:13:0,13:0:0:13:462:-41.9086,0	.	0:13:13,0:13:458:0:0:0,-41.5468	1:5:0,5:0:0:5:167:-15.3539,0	0:4:4,0:4:128:0:0:0,-11.8324	.	.	.
contig_1013_1|arrow	144418	.	T	C	728.593	.	AB=0;ABP=0;AC=2;AF=0.285714;AN=7;AO=25;CIGAR=1X;DP=98;DPB=98;DPRA=0.856164;EPP=5.18177;EPPR=3.04005;GTI=0;LEN=1;MEANALT=1;MQM=60;MQMR=60;NS=7;NUMALT=1;ODDS=32.1487;PAIRED=1;PAIREDR=1;PAO=0;PQA=0;PQR=0;PRO=0;QA=895;QR=2582;RO=73;RPL=7;RPP=13.5202;RPPR=16.1284;RPR=18;RUN=1;SAF=14;SAP=3.79203;SAR=11;SRF=36;SRP=3.04005;SRR=37;TYPE=snp	GT:DP:AD:RO:QR:AO:QA:GL	.	0:4:4,0:4:128:0:0:0,-11.8329	.	0:20:20,0:20:703:0:0:0,-63.581	.	0:31:31,0:31:1106:0:0:0,-99.8373	1:17:0,17:0:0:17:621:-56.2169,0	.	0:9:9,0:9:314:0:0:0,-28.5926	1:8:0,8:0:0:8:274:-24.987,0	0:9:9,0:9:331:0:0:0,-30.1391	.	.	.
contig_1013_1|arrow	144584	.	A	G	1183.37	.	AB=0;ABP=0;AC=2;AF=0.285714;AN=7;AO=40;CIGAR=1X;DP=118;DPB=118;DPRA=1.28205;EPP=3.87889;EPPR=4.79202;GTI=0;LEN=1;MEANALT=1;MQM=60;MQMR=60;NS=7;NUMALT=1;ODDS=22.3995;PAIRED=1;PAIREDR=1;PAO=0;PQA=0;PQR=0;PRO=0;QA=1398;QR=2745;RO=78;RPL=17;RPP=4.96463;RPPR=4.01252;RPR=23;RUN=1;SAF=23;SAP=4.96463;SAR=17;SRF=45;SRP=7.01917;SRR=33;TYPE=snp	GT:DP:AD:RO:QR:AO:QA:GL	.	0:3:3,0:3:98:0:0:0,-9.14322	.	0:29:29,0:29:1071:0:0:0,-96.6976	.	0:25:25,0:25:853:0:0:0,-77.0667	1:27:0,27:0:0:27:954:-86.162,0	.	0:13:13,0:13:432:0:0:0,-39.1932	1:13:0,13:0:0:13:444:-40.2806,0	0:8:8,0:8:291:0:0:0,-26.5362	.	.	.
contig_1013_1|arrow	144622	.	G	A	980.228	.	AB=0;ABP=0;AC=2;AF=0.285714;AN=7;AO=37;CIGAR=1X;DP=118;DPB=118;DPRA=1.14198;EPP=3.06899;EPPR=14.8328;GTI=0;LEN=1;MEANALT=1;MQM=60;MQMR=60;NS=7;NUMALT=1;ODDS=32.0685;PAIRED=1;PAIREDR=1;PAO=0;PQA=0;PQR=0;PRO=0;QA=1168;QR=2893;RO=81;RPL=20;RPP=3.5385;RPPR=9.04217;RPR=17;RUN=1;SAF=22;SAP=5.88603;SAR=15;SRF=31;SRP=12.6881;SRR=50;TYPE=snp	GT:DP:AD:RO:QR:AO:QA:GL	.	0:4:4,0:4:139:0:0:0,-12.8509	.	0:29:29,0:29:1057:0:0:0,-95.4379	.	0:29:29,0:29:1044:0:0:0,-94.2602	1:24:0,24:0:0:24:766:-69.2218,0	.	0:10:10,0:10:330:0:0:0,-30.0152	1:13:0,13:0:0:13:402:-36.4704,0	0:9:9,0:9:323:0:0:0,-29.4113	.	.	.
contig_1013_1|arrow	144779	.	ATTAA	ATAA	653.529	.	AB=0;ABP=0;AC=2;AF=0.25;AN=8;AO=25;CIGAR=1M1D3M;DP=108;DPB=103;DPRA=0.903614;EPP=3.79203;EPPR=30.1272;GTI=0;LEN=1;MEANALT=1;MQM=60;MQMR=60;NS=8;NUMALT=1;ODDS=13.9833;PAIRED=1;PAIREDR=1;PAO=0;PQA=0;PQR=0;PRO=0;QA=822;QR=2867;RO=82;RPL=18;RPP=13.5202;RPPR=6.82362;RPR=7;RUN=1;SAF=18;SAP=13.5202;SAR=7;SRF=46;SRP=5.65844;SRR=36;TYPE=del	GT:DP:AD:RO:QR:AO:QA:GL	.	0:2:2,0:2:76:0:0:0,-7.21481	.	0:30:30,0:30:1089:0:0:0,-98.3175	0:1:1,0:1:38:0:0:0,-3.79727	0:29:28,0:28:954:0:0:0,-85.9916	1:19:0,19:0:0:19:610:-55.1925,0	.	0:9:9,0:9:284:0:0:0,-25.8633	1:6:0,6:0:0:6:212:-19.4235,0	0:12:12,0:12:426:0:0:0,-38.6743	.	.	.
contig_1013_1|arrow	145096	.	C	A	1779.05	.	AB=0;ABP=0;AC=2;AF=0.285714;AN=7;AO=56;CIGAR=1X;DP=166;DPB=166;DPRA=1.30734;EPP=3.16541;EPPR=12.5648;GTI=0;LEN=1;MEANALT=1;MQM=60;MQMR=60;NS=7;NUMALT=1;ODDS=45.6379;PAIRED=1;PAIREDR=1;PAO=0;PQA=0;PQR=0;PRO=0;QA=2097;QR=3694;RO=110;RPL=29;RPP=3.16541;RPPR=10.9066;RPR=27;RUN=1;SAF=18;SAP=18.5208;SAR=38;SRF=29;SRP=56.389;SRR=81;TYPE=snp	GT:DP:AD:RO:QR:AO:QA:GL	.	0:7:7,0:7:196:0:0:0,-17.9109	.	0:29:29,0:29:1047:0:0:0,-94.5333	.	0:33:33,0:33:1040:0:0:0,-93.8672	1:38:0,38:0:0:38:1422:-128.268,0	.	0:26:26,0:26:907:0:0:0,-81.9303	1:19:1,18:1:15:18:675:-59.5827,0	0:14:14,0:14:489:0:0:0,-44.3328	.	.	.
contig_1013_1|arrow	145218	.	ACTTTTTTTTTGAA	TCTTTTTTTTTGAA	609.426	.	AB=0;ABP=0;AC=2;AF=0.285714;AN=7;AO=22;CIGAR=1X13M;DP=72;DPB=71.8571;DPRA=1.25;EPP=12.8806;EPPR=53.3238;GTI=0;LEN=1;MEANALT=1.5;MQM=60;MQMR=60;NS=7;NUMALT=1;ODDS=18.1809;PAIRED=1;PAIREDR=1;PAO=0;PQA=0;PQR=0;PRO=0;QA=763;QR=1683;RO=47;RPL=9;RPP=4.58955;RPPR=6.75262;RPR=13;RUN=1;SAF=11;SAP=3.0103;SAR=11;SRF=22;SRP=3.42611;SRR=25;TYPE=snp	GT:DP:AD:RO:QR:AO:QA:GL	.	0:2:2,0:2:73:0:0:0,-6.9313	.	0:21:21,0:21:742:0:0:0,-67.102	.	0:11:11,0:11:394:0:0:0,-35.7998	1:19:0,17:0:0:17:603:-54.2236,0	.	0:9:8,0:8:289:0:0:0,-26.1846	1:5:0,5:0:0:5:160:-14.7137,0	0:5:5,0:5:185:0:0:0,-17.0099	.	.	.
contig_1013_1|arrow	145340	.	A	G	123.149	.	AB=0;ABP=0;AC=2;AF=0.25;AN=8;AO=6;CIGAR=1X;DP=44;DPB=44;DPRA=0.473684;EPP=4.45795;EPPR=8.7247;GTI=0;LEN=1;MEANALT=1;MQM=60;MQMR=60;NS=8;NUMALT=1;ODDS=4.13845;PAIRED=1;PAIREDR=1;PAO=0;PQA=0;PQR=0;PRO=0;QA=210;QR=1292;RO=38;RPL=1;RPP=8.80089;RPPR=21.525;RPR=5;RUN=1;SAF=3;SAP=3.0103;SAR=3;SRF=16;SRP=5.06748;SRR=22;TYPE=snp	GT:DP:AD:RO:QR:AO:QA:GL	.	0:4:4,0:4:100:0:0:0,-9.24694	.	0:13:13,0:13:470:0:0:0,-42.6328	0:2:2,0:2:71:0:0:0,-6.7419	0:8:8,0:8:273:0:0:0,-24.8974	1:5:0,5:0:0:5:173:-15.908,0	.	0:8:8,0:8:289:0:0:0,-26.3559	1:1:0,1:0:0:1:37:-3.69783,0	0:3:3,0:3:89:0:0:0,-8.30282	.	.	.
contig_1013_1|arrow	145769	.	C	T	111.028	.	AB=0;ABP=0;AC=2;AF=0.4;AN=5;AO=5;CIGAR=1X;DP=14;DPB=14;DPRA=0.833333;EPP=13.8677;EPPR=14.8328;GTI=0;LEN=1;MEANALT=1;MQM=60;MQMR=60;NS=5;NUMALT=1;ODDS=8.92253;PAIRED=1;PAIREDR=1;PAO=0;PQA=0;PQR=0;PRO=0;QA=185;QR=319;RO=9;RPL=3;RPP=3.44459;RPPR=3.25157;RPR=2;RUN=1;SAF=2;SAP=3.44459;SAR=3;SRF=6;SRP=5.18177;SRR=3;TYPE=snp	GT:DP:AD:RO:QR:AO:QA:GL	.	.	.	0:5:5,0:5:181:0:0:0,-16.6416	.	0:3:3,0:3:100:0:0:0,-9.32966	1:3:0,3:0:0:3:109:-10.1674,0	.	.	1:2:0,2:0:0:2:76:-7.21481,0	0:1:1,0:1:38:0:0:0,-3.79727	.	.	.
contig_1013_1|arrow	147719	.	A	G	520.424	.	AB=0;ABP=0;AC=2;AF=0.333333;AN=6;AO=18;CIGAR=1X;DP=47;DPB=47;DPRA=1.24138;EPP=3.49285;EPPR=3.68421;GTI=0;LEN=1;MEANALT=1;MQM=60;MQMR=60;NS=6;NUMALT=1;ODDS=18.1475;PAIRED=1;PAIREDR=1;PAO=0;PQA=0;PQR=0;PRO=0;QA=653;QR=1037;RO=29;RPL=6;RPP=7.35324;RPPR=3.68421;RPR=12;RUN=1;SAF=6;SAP=7.35324;SAR=12;SRF=17;SRP=4.88226;SRR=12;TYPE=snp	GT:DP:AD:RO:QR:AO:QA:GL	.	0:3:3,0:3:103:0:0:0,-9.60803	.	0:11:11,0:11:402:0:0:0,-36.5219	.	0:13:13,0:13:458:0:0:0,-41.5467	1:13:0,13:0:0:13:472:-42.8133,0	.	0:2:2,0:2:74:0:0:0,-7.02577	1:5:0,5:0:0:5:181:-16.6424,0	.	.	.	.
contig_1013_1|arrow	156573	.	C	T	113.217	.	AB=0;ABP=0;AC=2;AF=0.4;AN=5;AO=6;CIGAR=1X;DP=18;DPB=18;DPRA=0.75;EPP=8.80089;EPPR=14.5915;GTI=0;LEN=1;MEANALT=1;MQM=60;MQMR=60;NS=5;NUMALT=1;ODDS=8.88667;PAIRED=1;PAIREDR=1;PAO=0;PQA=0;PQR=0;PRO=0;QA=204;QR=439;RO=12;RPL=1;RPP=8.80089;RPPR=9.52472;RPR=5;RUN=1;SAF=0;SAP=16.0391;SAR=6;SRF=1;SRP=21.1059;SRR=11;TYPE=snp	GT:DP:AD:RO:QR:AO:QA:GL	.	0:2:2,0:2:76:0:0:0,-7.21481	.	0:6:6,0:6:226:0:0:0,-20.7027	.	.	1:5:0,5:0:0:5:168:-15.4459,0	.	0:4:4,0:4:137:0:0:0,-12.6675	.	.	.	.	1:1:0,1:0:0:1:36:-3.59827,0
contig_1013_1|arrow	172018	.	C	T	280.673	.	AB=0;ABP=0;AC=2;AF=0.333333;AN=6;AO=10;CIGAR=1X;DP=27;DPB=27;DPRA=1.17647;EPP=6.48466;EPPR=4.1599;GTI=0;LEN=1;MEANALT=1;MQM=60;MQMR=60;NS=6;NUMALT=1;ODDS=4.77568;PAIRED=1;PAIREDR=1;PAO=0;PQA=0;PQR=0;PRO=0;QA=378;QR=609;RO=17;RPL=4;RPP=3.87889;RPPR=3.13803;RPR=6;RUN=1;SAF=3;SAP=6.48466;SAR=7;SRF=7;SRP=4.1599;SRR=10;TYPE=snp	GT:DP:AD:RO:QR:AO:QA:GL	.	0:7:7,0:7:265:0:0:0,-24.2116	0:8:8,0:8:296:0:0:0,-26.9934	.	0:1:1,0:1:33:0:0:0,-3.29913	.	1:9:0,9:0:0:9:340:-30.9563,0	.	.	1:1:0,1:0:0:1:38:-3.79727,0	.	.	0:1:1,0:1:15:0:0:0,-1.49999	.
contig_1014_1|arrow	119004	.	C	T	858.075	.	AB=0;ABP=0;AC=2;AF=0.25;AN=8;AO=30;CIGAR=1X;DP=155;DPB=155;DPRA=0.72;EPP=7.64277;EPPR=8.03074;GTI=0;LEN=1;MEANALT=1;MQM=60;MQMR=60;NS=8;NUMALT=1;ODDS=16.9044;PAIRED=1;PAIREDR=1;PAO=0;PQA=0;PQR=0;PRO=0;QA=1046;QR=4342;RO=125;RPL=18;RPP=5.61607;RPPR=4.41741;RPR=12;RUN=1;SAF=11;SAP=7.64277;SAR=19;SRF=66;SRP=3.86152;SRR=59;TYPE=snp	GT:DP:AD:RO:QR:AO:QA:GL	.	0:76:76,0:76:2661:0:0:0,-239.705	.	.	.	.	1:3:0,3:0:0:3:113:-10.5395,0	0:28:28,0:28:1004:0:0:0,-90.6687	0:2:2,0:2:76:0:0:0,-7.21481	.	0:1:1,0:1:25:0:0:0,-2.49986	0:17:17,0:17:539:0:0:0,-48.8025	0:1:1,0:1:37:0:0:0,-3.69783	1:27:0,27:0:0:27:933:-84.2694,0
contig_1014_1|arrow	166999	.	T	C	894.107	.	AB=0;ABP=0;AC=2;AF=0.4;AN=5;AO=31;CIGAR=1X;DP=47;DPB=47;DPRA=2.90625;EPP=3.64073;EPPR=7.89611;GTI=0;LEN=1;MEANALT=1;MQM=60;MQMR=60;NS=5;NUMALT=1;ODDS=0.18766;PAIRED=1;PAIREDR=1;PAO=0;PQA=0;PQR=0;PRO=0;QA=1091;QR=515;RO=16;RPL=13;RPP=4.76149;RPPR=3.0103;RPR=18;RUN=1;SAF=17;SAP=3.64073;SAR=14;SRF=9;SRP=3.55317;SRR=7;TYPE=snp	GT:DP:AD:RO:QR:AO:QA:GL	.	.	.	.	0:1:1,0:1:25:0:0:0,-2.49986	0:13:13,0:13:417:0:0:0,-37.8331	1:2:0,2:0:0:2:57:-5.41237,0	.	0:2:2,0:2:73:0:0:0,-6.9311	.	.	.	.	1:29:0,29:0:0:29:1034:-93.3583,0
contig_1014_1|arrow	193169	.	A	G	400.271	.	AB=0;ABP=0;AC=2;AF=0.25;AN=8;AO=14;CIGAR=1X;DP=102;DPB=102;DPRA=0.477273;EPP=5.49198;EPPR=6.56362;GTI=0;LEN=1;MEANALT=1;MQM=60;MQMR=60;NS=8;NUMALT=1;ODDS=2.89989;PAIRED=1;PAIREDR=1;PAO=0;PQA=0;PQR=0;PRO=0;QA=532;QR=3083;RO=88;RPL=7;RPP=3.0103;RPPR=3.89863;RPR=7;RUN=1;SAF=8;SAP=3.63072;SAR=6;SRF=33;SRP=14.9534;SRR=55;TYPE=snp	GT:DP:AD:RO:QR:AO:QA:GL	.	0:1:1,0:1:38:0:0:0,-3.79727	0:37:37,0:37:1298:0:0:0,-117.107	.	0:3:3,0:3:105:0:0:0,-9.79544	.	.	0:1:1,0:1:38:0:0:0,-3.79727	.	1:13:0,13:0:0:13:494:-44.8078,0	0:10:10,0:10:352:0:0:0,-32.012	.	0:36:36,0:36:1252:0:0:0,-112.964	1:1:0,1:0:0:1:38:-3.79727,0
contig_1015_1|arrow	9692	.	T	G	1634.8	.	AB=0;ABP=0;AC=2;AF=0.25;AN=8;AO=81;CIGAR=1X;DP=206;DPB=206;DPRA=3.10185;EPP=3.25157;EPPR=8.03074;GTI=1;LEN=1;MEANALT=1;MQM=40.3333;MQMR=1;NS=8;NUMALT=1;ODDS=10.0242;PAIRED=1;PAIREDR=1;PAO=0;PQA=0;PQR=0;PRO=0;QA=2853;QR=4473;RO=125;RPL=39;RPP=3.25157;RPPR=10.6713;RPR=42;RUN=1;SAF=58;SAP=35.8505;SAR=23;SRF=90;SRP=55.5599;SRR=35;TYPE=snp	GT:DP:AD:RO:QR:AO:QA:GL	.	0:31:31,0:31:1086:0:0:0,-2.78963	0:8:8,0:8:293:0:0:0,-0.729802	0:49:46,3:46:1641:3:114:0,-3.86138	.	.	0:31:31,0:31:1140:0:0:0,-2.79902	1:3:0,3:0:0:3:107:-9.98106,0	0:1:1,0:1:38:0:0:0,-0.0999822	.	1:82:7,75:7:242:75:2632:-160.339,0	.	0:1:1,0:1:33:0:0:0,-0.0999436	.
contig_1015_1|arrow	66610	.	T	C	171.1	.	AB=0;ABP=0;AC=2;AF=0.285714;AN=7;AO=7;CIGAR=1X;DP=33;DPB=33;DPRA=0.673077;EPP=3.32051;EPPR=15.0369;GTI=0;LEN=1;MEANALT=1;MQM=60;MQMR=60;NS=7;NUMALT=1;ODDS=6.33208;PAIRED=1;PAIREDR=1;PAO=0;PQA=0;PQR=0;PRO=0;QA=258;QR=952;RO=26;RPL=6;RPP=10.7656;RPPR=4.34659;RPR=1;RUN=1;SAF=4;SAP=3.32051;SAR=3;SRF=16;SRP=6.01695;SRR=10;TYPE=snp	GT:DP:AD:RO:QR:AO:QA:GL	.	0:2:2,0:2:76:0:0:0,-7.21481	0:8:8,0:8:294:0:0:0,-26.8113	0:1:1,0:1:38:0:0:0,-3.79727	0:12:12,0:12:430:0:0:0,-39.0329	.	1:1:0,1:0:0:1:38:-3.79727,0	.	0:3:3,0:3:114:0:0:0,-10.6324	.	.	.	.	1:6:0,6:0:0:6:220:-20.1547,0
contig_1015_1|arrow	67992	.	A	G	187.109	.	AB=0;ABP=0;AC=2;AF=0.333333;AN=6;AO=9;CIGAR=1X;DP=23;DPB=23;DPRA=1.28571;EPP=3.25157;EPPR=8.59409;GTI=0;LEN=1;MEANALT=1;MQM=60;MQMR=60;NS=6;NUMALT=1;ODDS=10.0036;PAIRED=1;PAIREDR=1;PAO=0;PQA=0;PQR=0;PRO=0;QA=274;QR=498;RO=14;RPL=5;RPP=3.25157;RPPR=3.0103;RPR=4;RUN=1;SAF=7;SAP=9.04217;SAR=2;SRF=5;SRP=5.49198;SRR=9;TYPE=snp	GT:DP:AD:RO:QR:AO:QA:GL	.	0:3:3,0:3:109:0:0:0,-10.1677	0:4:4,0:4:129:0:0:0,-11.9249	.	0:6:6,0:6:222:0:0:0,-20.3372	.	1:2:0,2:0:0:2:54:-5.12739,0	.	.	.	0:1:1,0:1:38:0:0:0,-3.79727	.	.	1:7:0,7:0:0:7:220:-20.1023,0
contig_1018_1|arrow	13971	.	C	T	802.548	.	AB=0;ABP=0;AC=2;AF=0.25;AN=8;AO=29;CIGAR=1X;DP=136;DPB=136;DPRA=0.813084;EPP=4.88226;EPPR=11.96;GTI=0;LEN=1;MEANALT=1;MQM=60;MQMR=60;NS=8;NUMALT=1;ODDS=15.0514;PAIRED=1;PAIREDR=1;PAO=0;PQA=0;PQR=0;PRO=0;QA=977;QR=3660;RO=107;RPL=16;RPP=3.68421;RPPR=13.7459;RPR=13;RUN=1;SAF=19;SAP=9.07545;SAR=10;SRF=62;SRP=8.8753;SRR=45;TYPE=snp	GT:DP:AD:RO:QR:AO:QA:GL	.	0:1:1,0:1:33:0:0:0,-3.29913	0:12:12,0:12:425:0:0:0,-38.5833	0:66:66,0:66:2214:0:0:0,-199.485	0:1:1,0:1:31:0:0:0,-3.09945	.	1:25:0,25:0:0:25:858:-77.5171,0	.	0:9:9,0:9:326:0:0:0,-29.6849	.	.	.	0:18:18,0:18:631:0:0:0,-57.1068	1:4:0,4:0:0:4:119:-11.0022,0
contig_1018_1|arrow	14021	.	T	C	498.173	.	AB=0;ABP=0;AC=2;AF=0.25;AN=8;AO=19;CIGAR=1X;DP=114;DPB=114;DPRA=0.638298;EPP=12.2676;EPPR=18.6264;GTI=0;LEN=1;MEANALT=1.5;MQM=60;MQMR=60;NS=8;NUMALT=1;ODDS=17.8287;PAIRED=1;PAIREDR=1;PAO=0;PQA=0;PQR=0;PRO=0;QA=649;QR=3381;RO=94;RPL=12;RPP=5.8675;RPPR=26.6655;RPR=7;RUN=1;SAF=11;SAP=4.03889;SAR=8;SRF=53;SRP=6.33681;SRR=41;TYPE=snp	GT:DP:AD:RO:QR:AO:QA:GL	.	0:1:1,0:1:33:0:0:0,-3.29913	0:7:7,0:7:249:0:0:0,-22.7533	0:61:61,0:61:2174:0:0:0,-195.897	0:2:2,0:2:66:0:0:0,-6.26761	.	1:16:0,15:0:0:15:502:-45.3198,0	.	0:8:8,0:8:300:0:0:0,-27.3566	.	.	.	0:15:15,0:15:559:0:0:0,-50.65	1:4:0,4:0:0:4:147:-13.5896,0
contig_1018_1|arrow	14154	.	C	T	738.796	.	AB=0;ABP=0;AC=2;AF=0.25;AN=8;AO=26;CIGAR=1X;DP=121;DPB=121;DPRA=0.821053;EPP=3.34437;EPPR=3.21602;GTI=0;LEN=1;MEANALT=1;MQM=60;MQMR=60;NS=8;NUMALT=1;ODDS=15.2884;PAIRED=1;PAIREDR=1;PAO=0;PQA=0;PQR=0;PRO=0;QA=914;QR=3346;RO=95;RPL=19;RPP=15.0369;RPPR=27.9022;RPR=7;RUN=1;SAF=17;SAP=8.35546;SAR=9;SRF=60;SRP=17.2963;SRR=35;TYPE=snp	GT:DP:AD:RO:QR:AO:QA:GL	.	0:1:1,0:1:33:0:0:0,-3.29913	0:7:7,0:7:255:0:0:0,-23.3007	0:61:61,0:61:2153:0:0:0,-194.005	0:5:5,0:5:175:0:0:0,-16.0917	.	1:15:0,15:0:0:15:496:-44.947,0	.	0:9:9,0:9:304:0:0:0,-27.683	.	.	.	0:12:12,0:12:426:0:0:0,-38.6746	1:11:0,11:0:0:11:418:-37.9727,0
contig_1018_1|arrow	14165	.	T	C	557.712	.	AB=0;ABP=0;AC=2;AF=0.25;AN=8;AO=20;CIGAR=1X;DP=104;DPB=104;DPRA=0.714286;EPP=6.91895;EPPR=4.66476;GTI=0;LEN=1;MEANALT=1;MQM=60;MQMR=60;NS=8;NUMALT=1;ODDS=16.3846;PAIRED=1;PAIREDR=1;PAO=0;PQA=0;PQR=0;PRO=0;QA=700;QR=2826;RO=84;RPL=11;RPP=3.44459;RPPR=6.73282;RPR=9;RUN=1;SAF=12;SAP=4.74748;SAR=8;SRF=56;SRP=23.2774;SRR=28;TYPE=snp	GT:DP:AD:RO:QR:AO:QA:GL	.	0:1:1,0:1:38:0:0:0,-3.79727	0:8:8,0:8:294:0:0:0,-26.8113	0:55:55,0:55:1867:0:0:0,-168.275	0:4:4,0:4:147:0:0:0,-13.5896	.	1:12:0,12:0:0:12:402:-36.4963,0	.	0:7:7,0:7:214:0:0:0,-19.5574	.	.	.	0:9:9,0:9:266:0:0:0,-24.2228	1:8:0,8:0:0:8:298:-27.1748,0
contig_1018_1|arrow	14430	.	T	C	286.625	.	AB=0;ABP=0;AC=2;AF=0.25;AN=8;AO=13;CIGAR=1X;DP=88;DPB=88;DPRA=0.589744;EPP=11.1951;EPPR=3.0103;GTI=0;LEN=1;MEANALT=1;MQM=60;MQMR=60;NS=8;NUMALT=1;ODDS=17.967;PAIRED=1;PAIREDR=1;PAO=0;PQA=0;PQR=0;PRO=0;QA=432;QR=2681;RO=74;RPL=8;RPP=4.51363;RPPR=49.9611;RPR=5;RUN=1;SAF=5;SAP=4.51363;SAR=8;SRF=24;SRP=22.847;SRR=50;TYPE=snp	GT:DP:AD:RO:QR:AO:QA:GL	.	.	0:11:10,1:10:344:1:23:0,-28.9862	0:44:44,0:44:1614:0:0:0,-145.531	0:2:2,0:2:76:0:0:0,-7.21481	.	1:6:0,6:0:0:6:207:-18.9651,0	.	0:6:6,0:6:208:0:0:0,-19.0572	0:1:1,0:1:38:0:0:0,-3.79727	.	.	0:12:11,0:11:401:0:0:0,-36.2724	1:6:0,6:0:0:6:202:-18.5078,0
contig_1019_1|arrow	81950	.	GAAAAAAAATGAAAAAAACG	GAAAAAAAAATGAAAAAAACG	168.607	.	AB=0;ABP=0;AC=2;AF=0.333333;AN=6;AO=7;CIGAR=1M1I19M;DP=17;DPB=17.4;DPRA=1.77778;EPP=3.32051;EPPR=9.04217;GTI=0;LEN=1;MEANALT=1.5;MQM=60;MQMR=60;NS=6;NUMALT=1;ODDS=7.74614;PAIRED=1;PAIREDR=1;PAO=0;PQA=0;PQR=0;PRO=0;QA=247;QR=321;RO=9;RPL=4;RPP=3.32051;RPPR=9.04217;RPR=3;RUN=1;SAF=3;SAP=3.32051;SAR=4;SRF=5;SRP=3.25157;SRR=4;TYPE=ins	GT:DP:AD:RO:QR:AO:QA:GL	0:6:6,0:6:210:0:0:0,-19.2399	.	.	.	0:1:1,0:1:37:0:0:0,-3.69783	.	.	0:1:1,0:1:37:0:0:0,-3.69783	.	1:7:0,6:0:0:6:215:-19.5175,0	.	.	0:1:1,0:1:37:0:0:0,-3.69783	1:1:0,1:0:0:1:32:-3.19931,0
contig_1019_1|arrow	82867	.	A	G	165.378	.	AB=0;ABP=0;AC=2;AF=0.4;AN=5;AO=7;CIGAR=1X;DP=22;DPB=22;DPRA=0.7;EPP=10.7656;EPPR=6.62942;GTI=0;LEN=1;MEANALT=1;MQM=60;MQMR=60;NS=5;NUMALT=1;ODDS=10.9781;PAIRED=1;PAIREDR=1;PAO=0;PQA=0;PQR=0;PRO=0;QA=249;QR=500;RO=15;RPL=4;RPP=3.32051;RPPR=4.31318;RPR=3;RUN=1;SAF=2;SAP=5.80219;SAR=5;SRF=6;SRP=4.31318;SRR=9;TYPE=snp	GT:DP:AD:RO:QR:AO:QA:GL	0:12:12,0:12:411:0:0:0,-37.3082	.	.	0:1:1,0:1:37:0:0:0,-3.69783	.	.	.	0:2:2,0:2:52:0:0:0,-4.93835	.	1:4:0,4:0:0:4:142:-13.1276,0	.	.	.	1:3:0,3:0:0:3:107:-9.98106,0
contig_1019_1|arrow	83477	.	C	T	277.098	.	AB=0;ABP=0;AC=2;AF=0.5;AN=4;AO=10;CIGAR=1X;DP=17;DPB=17;DPRA=1.83333;EPP=10.8276;EPPR=8.80089;GTI=0;LEN=1;MEANALT=1.5;MQM=60;MQMR=60;NS=4;NUMALT=1;ODDS=9.26965;PAIRED=1;PAIREDR=1;PAO=0;PQA=0;PQR=0;PRO=0;QA=373;QR=189;RO=6;RPL=5;RPP=3.0103;RPPR=4.45795;RPR=5;RUN=1;SAF=7;SAP=6.48466;SAR=3;SRF=3;SRP=3.0103;SRR=3;TYPE=snp	GT:DP:AD:RO:QR:AO:QA:GL	1:9:0,9:0:0:9:336:-30.5931,0	.	.	.	.	.	.	1:2:0,1:0:0:1:37:-3.33801,0	.	0:4:4,0:4:139:0:0:0,-12.8514	.	.	.	0:2:2,0:2:50:0:0:0,-4.74895
contig_1019_1|arrow	83492	.	T	G	251.443	.	AB=0;ABP=0;AC=2;AF=0.666667;AN=3;AO=9;CIGAR=1X;DP=13;DPB=13;DPRA=1.125;EPP=5.18177;EPPR=5.18177;GTI=0;LEN=1;MEANALT=1;MQM=60;MQMR=60;NS=3;NUMALT=1;ODDS=10.2322;PAIRED=1;PAIREDR=1;PAO=0;PQA=0;PQR=0;PRO=0;QA=325;QR=124;RO=4;RPL=3;RPP=5.18177;RPPR=3.0103;RPR=6;RUN=1;SAF=7;SAP=9.04217;SAR=2;SRF=3;SRP=5.18177;SRR=1;TYPE=snp	GT:DP:AD:RO:QR:AO:QA:GL	1:8:0,8:0:0:8:288:-26.2644,0	.	.	.	.	.	.	1:1:0,1:0:0:1:37:-3.69783,0	.	0:4:4,0:4:124:0:0:0,-11.4643	.	.	.	.
contig_1019_1|arrow	84634	.	C	T	164.522	.	AB=0;ABP=0;AC=2;AF=0.5;AN=4;AO=8;CIGAR=1X;DP=34;DPB=34;DPRA=0.307692;EPP=7.35324;EPPR=6.01695;GTI=0;LEN=1;MEANALT=1;MQM=60;MQMR=60;NS=4;NUMALT=1;ODDS=18.505;PAIRED=1;PAIREDR=1;PAO=0;PQA=0;PQR=0;PRO=0;QA=263;QR=874;RO=26;RPL=4;RPP=3.0103;RPPR=3.0103;RPR=4;RUN=1;SAF=2;SAP=7.35324;SAR=6;SRF=7;SRP=15.0369;SRR=19;TYPE=snp	GT:DP:AD:RO:QR:AO:QA:GL	0:23:23,0:23:776:0:0:0,-70.1375	.	.	.	.	.	.	0:3:3,0:3:98:0:0:0,-9.14271	.	1:5:0,5:0:0:5:157:-14.4366,0	.	.	.	1:3:0,3:0:0:3:106:-9.88825,0
contig_1019_1|arrow	93067	.	TCCCTA	TCCCCTA	750.93	.	AB=0;ABP=0;AC=2;AF=0.25;AN=8;AO=29;CIGAR=1M1I5M;DP=69;DPB=73.8333;DPRA=2.175;EPP=15.6647;EPPR=3.22745;GTI=0;LEN=1;MEANALT=1;MQM=60;MQMR=60;NS=8;NUMALT=1;ODDS=5.05887;PAIRED=1;PAIREDR=1;PAO=0;PQA=0;PQR=0;PRO=0;QA=944;QR=1407;RO=40;RPL=15;RPP=3.08518;RPPR=3.87889;RPR=14;RUN=1;SAF=14;SAP=3.08518;SAR=15;SRF=17;SRP=4.96463;SRR=23;TYPE=ins	GT:DP:AD:RO:QR:AO:QA:GL	0:26:26,0:26:899:0:0:0,-81.2159	0:1:1,0:1:37:0:0:0,-3.69783	.	0:2:2,0:2:75:0:0:0,-7.12034	0:1:1,0:1:38:0:0:0,-3.79727	.	.	.	.	1:14:0,14:0:0:14:489:-44.3381,0	0:4:4,0:4:147:0:0:0,-13.5898	0:6:6,0:6:211:0:0:0,-19.3318	.	1:15:0,15:0:0:15:455:-41.2335,0
contig_1019_1|arrow	100461	.	A	G	336.487	.	AB=0;ABP=0;AC=2;AF=0.285714;AN=7;AO=13;CIGAR=1X;DP=26;DPB=26;DPRA=2.5;EPP=16.5402;EPPR=4.51363;GTI=0;LEN=1;MEANALT=1;MQM=60;MQMR=60;NS=7;NUMALT=1;ODDS=6.25853;PAIRED=1;PAIREDR=1;PAO=0;PQA=0;PQR=0;PRO=0;QA=474;QR=480;RO=13;RPL=5;RPP=4.51363;RPPR=3.17734;RPR=8;RUN=1;SAF=10;SAP=11.1951;SAR=3;SRF=10;SRP=11.1951;SRR=3;TYPE=snp	GT:DP:AD:RO:QR:AO:QA:GL	.	0:3:3,0:3:114:0:0:0,-10.6324	.	0:4:4,0:4:146:0:0:0,-13.4973	0:3:3,0:3:107:0:0:0,-9.9817	.	1:5:0,5:0:0:5:180:-16.5516,0	.	0:1:1,0:1:37:0:0:0,-3.69783	.	.	0:2:2,0:2:76:0:0:0,-7.21481	.	1:8:0,8:0:0:8:294:-26.811,0
contig_1019_1|arrow	100973	.	T	C	157.972	.	AB=0;ABP=0;AC=2;AF=0.333333;AN=6;AO=8;CIGAR=1X;DP=19;DPB=19;DPRA=1.45455;EPP=4.09604;EPPR=4.78696;GTI=0;LEN=1;MEANALT=1;MQM=60;MQMR=60;NS=6;NUMALT=1;ODDS=9.31892;PAIRED=1;PAIREDR=1;PAO=0;PQA=0;PQR=0;PRO=0;QA=241;QR=337;RO=11;RPL=3;RPP=4.09604;RPPR=4.78696;RPR=5;RUN=1;SAF=2;SAP=7.35324;SAR=6;SRF=3;SRP=7.94546;SRR=8;TYPE=snp	GT:DP:AD:RO:QR:AO:QA:GL	.	0:1:1,0:1:38:0:0:0,-3.79727	.	0:3:3,0:3:95:0:0:0,-8.864	.	.	1:2:0,2:0:0:2:52:-4.93793,0	.	.	.	0:3:3,0:3:62:0:0:0,-5.78584	0:4:4,0:4:142:0:0:0,-13.1272	.	1:6:0,6:0:0:6:189:-17.3169,0
contig_1019_1|arrow	137624	.	C	G	184.751	.	AB=0;ABP=0;AC=2;AF=0.333333;AN=6;AO=7;CIGAR=1X;DP=17;DPB=17;DPRA=1.4;EPP=3.32051;EPPR=3.0103;GTI=0;LEN=1;MEANALT=1;MQM=60;MQMR=60;NS=6;NUMALT=1;ODDS=9.1994;PAIRED=1;PAIREDR=1;PAO=0;PQA=0;PQR=0;PRO=0;QA=264;QR=370;RO=10;RPL=2;RPP=5.80219;RPPR=3.87889;RPR=5;RUN=1;SAF=4;SAP=3.32051;SAR=3;SRF=7;SRP=6.48466;SRR=3;TYPE=snp	GT:DP:AD:RO:QR:AO:QA:GL	.	0:1:1,0:1:37:0:0:0,-3.69783	0:5:5,0:5:187:0:0:0,-17.1927	.	.	.	1:5:0,5:0:0:5:188:-17.2844,0	.	0:1:1,0:1:38:0:0:0,-3.79727	.	0:3:3,0:3:108:0:0:0,-10.0743	.	.	1:2:0,2:0:0:2:76:-7.21481,0
contig_1019_1|arrow	247292	.	C	T	138.783	.	AB=0;ABP=0;AC=2;AF=0.222222;AN=9;AO=9;CIGAR=1X;DP=290;DPB=290;DPRA=0.1121;EPP=5.18177;EPPR=27.3308;GTI=1;LEN=1;MEANALT=1;MQM=60;MQMR=60;NS=9;NUMALT=1;ODDS=24.0981;PAIRED=1;PAIREDR=1;PAO=0;PQA=0;PQR=0;PRO=0;QA=323;QR=9644;RO=280;RPL=3;RPP=5.18177;RPPR=29.099;RPR=6;RUN=1;SAF=2;SAP=9.04217;SAR=7;SRF=103;SRP=45.4781;SRR=177;TYPE=snp	GT:DP:AD:RO:QR:AO:QA:GL	0:5:5,0:5:183:0:0:0,-16.8254	0:50:50,0:50:1669:0:0:0,-150.461	.	.	0:50:50,0:50:1745:0:0:0,-157.304	.	1:1:0,1:0:0:1:38:-3.79727,0	.	0:82:82,0:82:2833:0:0:0,-255.166	.	0:90:89,0:89:3063:0:0:0,-275.704	0:1:1,0:1:38:0:0:0,-3.79727	0:3:3,0:3:113:0:0:0,-10.5395	1:8:0,8:0:0:8:285:-25.9922,0
contig_1019_1|arrow	250796	.	TCCCCTTA	TCCCTTA	847.294	.	AB=0;ABP=0;AC=2;AF=0.285714;AN=7;AO=31;CIGAR=1M1D6M;DP=283;DPB=279.125;DPRA=0.30754;EPP=11.486;EPPR=3.7224;GTI=1;LEN=1;MEANALT=1;MQM=60;MQMR=60;NS=7;NUMALT=1;ODDS=15.7482;PAIRED=1;PAIREDR=1;PAO=0;PQA=0;PQR=0;PRO=0;QA=1081;QR=8431;RO=247;RPL=18;RPP=4.76149;RPPR=3.08942;RPR=13;RUN=1;SAF=22;SAP=14.8483;SAR=9;SRF=154;SRP=35.723;SRR=93;TYPE=del	GT:DP:AD:RO:QR:AO:QA:GL	0:14:14,0:14:510:0:0:0,-46.2379	0:29:28,0:28:922:0:0:0,-83.1062	.	.	0:33:33,0:33:1148:0:0:0,-103.617	.	1:30:0,30:0:0:30:1043:-94.1638,0	.	0:89:85,0:85:2886:0:0:0,-259.734	.	0:87:87,0:87:2965:0:0:0,-267.067	.	.	1:1:0,1:0:0:1:38:-3.79727,0
contig_101_1|arrow	30151	.	G	T	789.86	.	AB=0;ABP=0;AC=2;AF=0.25;AN=8;AO=28;CIGAR=1X;DP=179;DPB=179;DPRA=0.58;EPP=7.97367;EPPR=10.6176;GTI=0;LEN=1;MEANALT=1;MQM=60;MQMR=60;NS=8;NUMALT=1;ODDS=25.0216;PAIRED=1;PAIREDR=1;PAO=0;PQA=0;PQR=0;PRO=0;QA=1002;QR=5368;RO=151;RPL=12;RPP=4.25114;RPPR=3.13973;RPR=16;RUN=1;SAF=10;SAP=7.97367;SAR=18;SRF=62;SRP=13.4938;SRR=89;TYPE=snp	GT:DP:AD:RO:QR:AO:QA:GL	.	.	0:5:5,0:5:168:0:0:0,-15.4459	0:64:64,0:64:2344:0:0:0,-211.193	.	0:1:1,0:1:38:0:0:0,-3.79727	.	0:6:6,0:6:220:0:0:0,-20.1544	0:11:11,0:11:387:0:0:0,-35.1608	1:23:1,22:1:16:22:794:-70.1756,0	.	.	0:63:63,0:63:2195:0:0:0,-197.787	1:6:0,6:0:0:6:208:-19.0546,0
contig_101_1|arrow	30251	.	G	T	243.82	.	AB=0;ABP=0;AC=2;AF=0.25;AN=8;AO=10;CIGAR=1X;DP=122;DPB=122;DPRA=0.267857;EPP=3.0103;EPPR=9.29206;GTI=1;LEN=1;MEANALT=1;MQM=60;MQMR=60;NS=8;NUMALT=1;ODDS=2.63113;PAIRED=1;PAIREDR=1;PAO=0;PQA=0;PQR=0;PRO=0;QA=380;QR=3991;RO=112;RPL=6;RPP=3.87889;RPPR=4.94911;RPR=4;RUN=1;SAF=3;SAP=6.48466;SAR=7;SRF=52;SRP=4.25114;SRR=60;TYPE=snp	GT:DP:AD:RO:QR:AO:QA:GL	.	.	0:10:10,0:10:356:0:0:0,-32.3794	0:51:51,0:51:1823:0:0:0,-164.33	.	0:1:1,0:1:38:0:0:0,-3.79727	.	0:5:5,0:5:167:0:0:0,-15.3544	0:7:7,0:7:262:0:0:0,-23.9383	1:9:0,9:0:0:9:342:-31.1376,0	.	.	0:38:38,0:38:1345:0:0:0,-121.332	1:1:0,1:0:0:1:38:-3.79727,0
contig_101_1|arrow	30482	.	C	T	924.734	.	AB=0;ABP=0;AC=2;AF=0.25;AN=8;AO=32;CIGAR=1X;DP=184;DPB=184;DPRA=0.631579;EPP=3.28173;EPPR=4.4389;GTI=0;LEN=1;MEANALT=1;MQM=60;MQMR=60;NS=8;NUMALT=1;ODDS=24.285;PAIRED=1;PAIREDR=1;PAO=0;PQA=0;PQR=0;PRO=0;QA=1148;QR=5438;RO=152;RPL=15;RPP=3.28173;RPPR=7.63896;RPR=17;RUN=1;SAF=26;SAP=30.1537;SAR=6;SRF=98;SRP=30.668;SRR=54;TYPE=snp	GT:DP:AD:RO:QR:AO:QA:GL	.	.	0:4:4,0:4:145:0:0:0,-13.4051	0:48:48,0:48:1716:0:0:0,-154.7	.	0:1:1,0:1:38:0:0:0,-3.79727	.	0:11:11,0:11:359:0:0:0,-32.6228	0:11:11,0:11:412:0:0:0,-37.4291	1:24:0,24:0:0:24:851:-76.8956,0	.	.	0:77:77,0:77:2768:0:0:0,-249.328	1:8:0,8:0:0:8:297:-27.084,0
contig_101_1|arrow	31028	.	A	G	489.654	.	AB=0;ABP=0;AC=2;AF=0.25;AN=8;AO=21;CIGAR=1X;DP=227;DPB=227;DPRA=0.305825;EPP=8.07707;EPPR=15.1958;GTI=0;LEN=1;MEANALT=1;MQM=60;MQMR=60;NS=8;NUMALT=1;ODDS=17.5713;PAIRED=1;PAIREDR=1;PAO=0;PQA=0;PQR=0;PRO=0;QA=715;QR=7072;RO=206;RPL=12;RPP=3.94093;RPPR=3.68493;RPR=9;RUN=1;SAF=14;SAP=8.07707;SAR=7;SRF=107;SRP=3.68493;SRR=99;TYPE=snp	GT:DP:AD:RO:QR:AO:QA:GL	.	0:1:1,0:1:38:0:0:0,-3.79727	0:12:12,0:12:398:0:0:0,-36.1331	0:82:82,0:82:2829:0:0:0,-254.805	.	.	.	0:10:10,0:10:364:0:0:0,-33.1043	0:8:8,0:8:265:0:0:0,-24.1688	1:16:0,16:0:0:16:553:-50.0852,0	.	.	0:93:93,0:93:3178:0:0:0,-286.199	1:5:0,5:0:0:5:162:-14.896,0
contig_101_1|arrow	31359	.	G	T	1017.22	.	AB=0;ABP=0;AC=2;AF=0.2;AN=10;AO=38;CIGAR=1X;DP=199;DPB=199;DPRA=0.944099;EPP=5.06748;EPPR=21.4746;GTI=0;LEN=1;MEANALT=1;MQM=60;MQMR=60;NS=10;NUMALT=1;ODDS=15.5429;PAIRED=1;PAIREDR=1;PAO=0;PQA=0;PQR=0;PRO=0;QA=1226;QR=5632;RO=161;RPL=26;RPP=14.2105;RPPR=3.02379;RPR=12;RUN=1;SAF=22;SAP=5.06748;SAR=16;SRF=64;SRP=17.6981;SRR=97;TYPE=snp	GT:DP:AD:RO:QR:AO:QA:GL	.	0:1:1,0:1:38:0:0:0,-3.79727	0:13:13,0:13:442:0:0:0,-40.0993	0:71:71,0:71:2483:0:0:0,-223.693	.	0:2:2,0:2:76:0:0:0,-7.21481	.	0:4:4,0:4:114:0:0:0,-10.5414	0:6:6,0:6:213:0:0:0,-19.5148	1:30:0,30:0:0:30:960:-86.6763,0	0:2:2,0:2:75:0:0:0,-7.12034	.	0:62:62,0:62:2191:0:0:0,-197.432	1:8:0,8:0:0:8:266:-24.26,0
contig_101_1|arrow	31931	.	A	G	1484.9	.	AB=0;ABP=0;AC=2;AF=0.2;AN=10;AO=52;CIGAR=1X;DP=134;DPB=134;DPRA=2.53659;EPP=23.2217;EPPR=59.0449;GTI=1;LEN=1;MEANALT=1;MQM=60;MQMR=60;NS=10;NUMALT=1;ODDS=1.51882;PAIRED=1;PAIREDR=1;PAO=0;PQA=0;PQR=0;PRO=0;QA=1874;QR=2983;RO=82;RPL=43;RPP=51.2838;RPPR=98.3432;RPR=9;RUN=1;SAF=18;SAP=13.7006;SAR=34;SRF=13;SRP=86.0559;SRR=69;TYPE=snp	GT:DP:AD:RO:QR:AO:QA:GL	.	0:1:1,0:1:38:0:0:0,-3.79727	0:4:4,0:4:148:0:0:0,-13.6814	0:37:37,0:37:1332:0:0:0,-120.16	.	0:2:2,0:2:75:0:0:0,-7.12034	.	0:4:4,0:4:152:0:0:0,-14.0499	0:2:2,0:2:74:0:0:0,-7.02577	1:47:0,47:0:0:47:1684:-151.824,0	0:2:2,0:2:74:0:0:0,-7.02577	.	0:30:30,0:30:1090:0:0:0,-98.4009	1:5:0,5:0:0:5:190:-17.4674,0
contig_101_1|arrow	32219	.	A	G	2099.98	.	AB=0;ABP=0;AC=2;AF=0.222222;AN=9;AO=69;CIGAR=1X;DP=152;DPB=152;DPRA=2.90964;EPP=4.55236;EPPR=25.0128;GTI=1;LEN=1;MEANALT=1;MQM=60;MQMR=60;NS=9;NUMALT=1;ODDS=4.40718;PAIRED=1;PAIREDR=1;PAO=0;PQA=0;PQR=0;PRO=0;QA=2503;QR=2912;RO=83;RPL=26;RPP=12.1053;RPPR=14.5479;RPR=43;RUN=1;SAF=37;SAP=3.79707;SAR=32;SRF=42;SRP=3.03646;SRR=41;TYPE=snp	GT:DP:AD:RO:QR:AO:QA:GL	.	.	0:5:5,0:5:167:0:0:0,-15.3539	0:38:38,0:38:1340:0:0:0,-120.881	.	0:1:1,0:1:38:0:0:0,-3.79727	.	0:3:3,0:3:114:0:0:0,-10.6324	0:6:6,0:6:225:0:0:0,-20.6112	1:65:0,65:0:0:65:2355:-212.18,0	0:5:5,0:5:187:0:0:0,-17.1927	.	0:25:25,0:25:841:0:0:0,-75.9872	1:4:0,4:0:0:4:148:-13.6814,0
contig_101_1|arrow	32224	.	G	T	2170.22	.	AB=0;ABP=0;AC=2;AF=0.222222;AN=9;AO=70;CIGAR=1X;DP=180;DPB=180;DPRA=2.22727;EPP=6.1124;EPPR=44.7815;GTI=1;LEN=1;MEANALT=1;MQM=60;MQMR=60;NS=9;NUMALT=1;ODDS=0.743588;PAIRED=1;PAIREDR=1;PAO=0;PQA=0;PQR=0;PRO=0;QA=2554;QR=3858;RO=110;RPL=37;RPP=3.50664;RPPR=31.5158;RPR=33;RUN=1;SAF=37;SAP=3.50664;SAR=33;SRF=42;SRP=16.355;SRR=68;TYPE=snp	GT:DP:AD:RO:QR:AO:QA:GL	.	.	0:5:5,0:5:185:0:0:0,-17.0096	0:51:51,0:51:1853:0:0:0,-167.03	.	0:1:1,0:1:38:0:0:0,-3.79727	.	0:4:4,0:4:150:0:0:0,-13.8658	0:9:9,0:9:311:0:0:0,-28.3186	1:66:0,66:0:0:66:2402:-216.407,0	0:6:6,0:6:219:0:0:0,-20.0632	.	0:34:34,0:34:1102:0:0:0,-99.4443	1:4:0,4:0:0:4:152:-14.0499,0
contig_101_1|arrow	33961	.	T	C	1545	.	AB=0;ABP=0;AC=2;AF=0.2;AN=10;AO=53;CIGAR=1X;DP=178;DPB=178;DPRA=3.06061;EPP=28.6173;EPPR=106.008;GTI=0;LEN=1;MEANALT=1;MQM=60;MQMR=60;NS=10;NUMALT=1;ODDS=4.85991;PAIRED=1;PAIREDR=1;PAO=0;PQA=0;PQR=0;PRO=0;QA=1866;QR=4290;RO=125;RPL=27;RPP=3.05127;RPPR=6.91895;RPR=26;RUN=1;SAF=32;SAP=7.96781;SAR=21;SRF=53;SRP=9.28151;SRR=72;TYPE=snp	GT:DP:AD:RO:QR:AO:QA:GL	.	.	0:12:12,0:12:433:0:0:0,-39.308	0:46:46,0:46:1537:0:0:0,-138.602	.	0:1:1,0:1:38:0:0:0,-3.79727	.	0:6:6,0:6:209:0:0:0,-19.1499	0:3:3,0:3:109:0:0:0,-10.1674	1:46:0,46:0:0:46:1643:-148.142,0	0:8:8,0:8:278:0:0:0,-25.3549	0:1:1,0:1:38:0:0:0,-3.79727	0:49:48,1:48:1648:1:15:0,-147.081	1:6:0,6:0:0:6:208:-19.0573,0
contig_101_1|arrow	35228	.	T	C	3920.3	.	AB=0;ABP=0;AC=2;AF=0.222222;AN=9;AO=131;CIGAR=1X;DP=285;DPB=285;DPRA=3.0625;EPP=46.1248;EPPR=41.6397;GTI=1;LEN=1;MEANALT=1.5;MQM=60;MQMR=60;NS=9;NUMALT=1;ODDS=19.6369;PAIRED=1;PAIREDR=1;PAO=0;PQA=0;PQR=0;PRO=0;QA=4633;QR=5310;RO=152;RPL=67;RPP=3.15949;RPPR=12.6676;RPR=64;RUN=1;SAF=71;SAP=5.01601;SAR=60;SRF=85;SRP=7.63896;SRR=67;TYPE=snp	GT:DP:AD:RO:QR:AO:QA:GL	.	.	0:15:15,0:15:540:0:0:0,-48.9315	0:59:59,0:59:2020:0:0:0,-182.032	.	0:1:1,0:1:38:0:0:0,-3.79727	.	0:11:11,0:11:390:0:0:0,-35.4314	0:7:7,0:7:253:0:0:0,-23.1163	1:125:1,123:1:34:123:4334:-386.761,0	0:7:7,0:7:263:0:0:0,-24.0297	.	0:52:51,0:51:1772:0:0:0,-159.572	1:8:0,8:0:0:8:299:-27.2655,0
contig_101_1|arrow	35292	.	T	G	3384.96	.	AB=0;ABP=0;AC=2;AF=0.222222;AN=9;AO=112;CIGAR=1X;DP=247;DPB=247;DPRA=2.9037;EPP=28.1373;EPPR=19.6042;GTI=1;LEN=1;MEANALT=1;MQM=60;MQMR=60;NS=9;NUMALT=1;ODDS=14.6703;PAIRED=1;PAIREDR=1;PAO=0;PQA=0;PQR=0;PRO=0;QA=3979;QR=4824;RO=134;RPL=53;RPP=3.70827;RPPR=3.26958;RPR=59;RUN=1;SAF=69;SAP=16.1167;SAR=43;SRF=82;SRP=17.5948;SRR=52;TYPE=snp	GT:DP:AD:RO:QR:AO:QA:GL	.	.	0:9:9,0:9:312:0:0:0,-28.4097	0:50:49,0:49:1724:0:0:0,-155.267	.	0:1:1,0:1:38:0:0:0,-3.79727	.	0:12:12,0:12:416:0:0:0,-37.765	0:4:4,0:4:152:0:0:0,-14.0499	1:105:0,105:0:0:105:3723:-335.218,0	0:7:7,0:7:266:0:0:0,-24.3025	.	0:52:52,0:52:1916:0:0:0,-172.695	1:7:0,7:0:0:7:256:-23.3916,0
contig_101_1|arrow	35347	.	A	G	3673.26	.	AB=0;ABP=0;AC=2;AF=0.25;AN=8;AO=125;CIGAR=1X;DP=270;DPB=270;DPRA=2.58621;EPP=19.7046;EPPR=25.092;GTI=0;LEN=1;MEANALT=1;MQM=60;MQMR=60;NS=8;NUMALT=1;ODDS=14.1136;PAIRED=1;PAIREDR=1;PAO=0;PQA=0;PQR=0;PRO=0;QA=4340;QR=4858;RO=142;RPL=60;RPP=3.44459;RPPR=6.92507;RPR=65;RUN=1;SAF=73;SAP=10.6713;SAR=52;SRF=81;SRP=9.12712;SRR=61;TYPE=snp	GT:DP:AD:RO:QR:AO:QA:GL	.	.	0:5:5,0:5:177:0:0:0,-16.2743	0:63:61,0:61:2065:0:0:0,-185.931	.	.	.	0:14:14,0:14:490:0:0:0,-44.4244	0:6:6,0:6:203:0:0:0,-18.597	1:118:0,118:0:0:118:4109:-369.932,0	0:11:11,0:11:380:0:0:0,-34.5245	.	0:46:45,0:45:1543:0:0:0,-138.984	1:7:0,7:0:0:7:231:-21.1088,0
contig_101_1|arrow	35846	.	AGT	AT	1931.52	.	AB=0;ABP=0;AC=2;AF=0.25;AN=8;AO=67;CIGAR=1M1D1M;DP=211;DPB=188.667;DPRA=1.39583;EPP=4.59839;EPPR=31.0876;GTI=0;LEN=1;MEANALT=1;MQM=60;MQMR=60;NS=8;NUMALT=1;ODDS=48.2859;PAIRED=1;PAIREDR=1;PAO=0;PQA=0;PQR=0;PRO=0;QA=2246;QR=4998;RO=143;RPL=30;RPP=4.59839;RPPR=42.5068;RPR=37;RUN=1;SAF=38;SAP=5.63551;SAR=29;SRF=36;SRP=79.5585;SRR=107;TYPE=del	GT:DP:AD:RO:QR:AO:QA:GL	.	.	0:19:19,0:19:657:0:0:0,-59.4462	0:46:46,0:46:1619:0:0:0,-145.982	.	.	.	0:10:10,0:10:363:0:0:0,-33.0147	0:7:7,0:7:261:0:0:0,-23.8474	1:63:0,63:0:0:63:2108:-189.956,0	0:9:9,0:9:319:0:0:0,-29.0467	.	0:53:52,0:52:1779:0:0:0,-160.221	1:4:0,4:0:0:4:138:-12.7573,0
contig_101_1|arrow	35996	.	A	G	3179.5	.	AB=0;ABP=0;AC=2;AF=0.25;AN=8;AO=105;CIGAR=1X;DP=256;DPB=256;DPRA=2.12;EPP=22.8844;EPPR=14.3599;GTI=0;LEN=1;MEANALT=1.5;MQM=60;MQMR=60;NS=8;NUMALT=1;ODDS=34.1076;PAIRED=1;PAIREDR=1;PAO=0;PQA=0;PQR=0;PRO=0;QA=3728;QR=5330;RO=150;RPL=48;RPP=4.68544;RPPR=5.09491;RPR=57;RUN=1;SAF=61;SAP=8.98702;SAR=44;SRF=68;SRP=5.84769;SRR=82;TYPE=snp	GT:DP:AD:RO:QR:AO:QA:GL	.	.	0:14:14,0:14:512:0:0:0,-46.4154	0:52:52,0:52:1822:0:0:0,-164.235	.	.	.	0:14:14,0:14:528:0:0:0,-47.8645	0:7:7,0:7:229:0:0:0,-20.9295	1:100:0,99:0:0:99:3512:-316.095,0	0:7:7,0:7:259:0:0:0,-23.6655	.	0:56:56,0:56:1980:0:0:0,-178.452	1:6:0,6:0:0:6:216:-19.7887,0
contig_101_1|arrow	37364	.	T	A	2912.07	.	AB=0;ABP=0;AC=2;AF=0.285714;AN=7;AO=93;CIGAR=1X;DP=165;DPB=165;DPRA=3.22917;EPP=4.90158;EPPR=6.71098;GTI=1;LEN=1;MEANALT=1;MQM=60;MQMR=60;NS=7;NUMALT=1;ODDS=11.6556;PAIRED=1;PAIREDR=1;PAO=0;PQA=0;PQR=0;PRO=0;QA=3407;QR=2542;RO=71;RPL=39;RPP=8.26386;RPPR=3.04088;RPR=54;RUN=1;SAF=50;SAP=4.15441;SAR=43;SRF=19;SRP=36.3164;SRR=52;TYPE=snp	GT:DP:AD:RO:QR:AO:QA:GL	.	.	0:17:17,0:17:638:0:0:0,-57.7563	0:26:26,0:26:899:0:0:0,-81.2094	.	.	.	0:3:3,0:3:101:0:0:0,-9.42278	0:1:1,0:1:38:0:0:0,-3.79727	1:90:0,90:0:0:90:3306:-297.722,0	.	.	0:25:24,0:24:866:0:0:0,-78.0918	1:3:0,3:0:0:3:101:-9.42258,0
contig_101_1|arrow	38025	.	T	C	3721.2	.	AB=0;ABP=0;AC=2;AF=0.285714;AN=7;AO=126;CIGAR=1X;DP=222;DPB=222;DPRA=3.28125;EPP=25.3454;EPPR=32.3252;GTI=0;LEN=1;MEANALT=1;MQM=60;MQMR=60;NS=7;NUMALT=1;ODDS=3.41788;PAIRED=1;PAIREDR=1;PAO=0;PQA=0;PQR=0;PRO=0;QA=4449;QR=3497;RO=96;RPL=56;RPP=6.38815;RPPR=6.26751;RPR=70;RUN=1;SAF=77;SAP=16.5217;SAR=49;SRF=62;SRP=20.744;SRR=34;TYPE=snp	GT:DP:AD:RO:QR:AO:QA:GL	.	.	0:19:19,0:19:693:0:0:0,-62.6928	0:26:26,0:26:948:0:0:0,-85.6329	.	.	.	0:7:7,0:7:227:0:0:0,-20.7429	.	1:113:0,113:0:0:113:3993:-359.5,0	0:4:4,0:4:147:0:0:0,-13.5891	.	0:40:40,0:40:1482:0:0:0,-133.666	1:13:0,13:0:0:13:456:-41.367,0
contig_101_1|arrow	39955	.	T	G	3878.12	.	AB=0;ABP=0;AC=2;AF=0.285714;AN=7;AO=133;CIGAR=1X;DP=178;DPB=178;DPRA=7.38889;EPP=20.7903;EPPR=6.91895;GTI=0;LEN=1;MEANALT=1;MQM=60;MQMR=60;NS=7;NUMALT=1;ODDS=10.2232;PAIRED=1;PAIREDR=1;PAO=0;PQA=0;PQR=0;PRO=0;QA=4819;QR=1559;RO=45;RPL=78;RPP=11.6472;RPPR=6.91895;RPR=55;RUN=1;SAF=74;SAP=6.68384;SAR=59;SRF=22;SRP=3.05855;SRR=23;TYPE=snp	GT:DP:AD:RO:QR:AO:QA:GL	.	.	0:8:8,0:8:273:0:0:0,-24.8974	0:11:11,0:11:384:0:0:0,-34.8901	.	.	.	0:7:7,0:7:246:0:0:0,-22.4801	.	1:132:0,132:0:0:132:4781:-430.377,0	0:7:7,0:7:230:0:0:0,-21.0159	.	0:12:12,0:12:426:0:0:0,-38.6711	1:1:0,1:0:0:1:38:-3.79727,0
contig_101_1|arrow	40292	.	ATC	AGTC	2638.41	.	AB=0;ABP=0;AC=2;AF=0.285714;AN=7;AO=95;CIGAR=1M1I2M;DP=149;DPB=180.667;DPRA=4.39815;EPP=3.21602;EPPR=10.8919;GTI=0;LEN=1;MEANALT=1;MQM=60;MQMR=60;NS=7;NUMALT=1;ODDS=24.5119;PAIRED=1;PAIREDR=1;PAO=0;PQA=0;PQR=0;PRO=0;QA=3269;QR=1931;RO=54;RPL=29;RPP=34.3024;RPPR=34.5369;RPR=66;RUN=1;SAF=31;SAP=27.9022;SAR=64;SRF=19;SRP=13.3047;SRR=35;TYPE=ins	GT:DP:AD:RO:QR:AO:QA:GL	.	.	0:12:12,0:12:432:0:0:0,-39.2156	0:12:12,0:12:435:0:0:0,-39.4886	.	.	.	0:6:6,0:6:215:0:0:0,-19.6974	.	1:93:0,93:0:0:93:3215:-289.542,0	0:8:8,0:8:294:0:0:0,-26.8117	.	0:16:16,0:16:555:0:0:0,-50.269	1:2:0,2:0:0:2:54:-5.12739,0
contig_101_1|arrow	52018	.	A	G	3769.63	.	AB=0;ABP=0;AC=2;AF=0.285714;AN=7;AO=127;CIGAR=1X;DP=193;DPB=193;DPRA=4.81061;EPP=13.6967;EPPR=3.84548;GTI=1;LEN=1;MEANALT=1;MQM=60;MQMR=60;NS=7;NUMALT=1;ODDS=6.1994;PAIRED=1;PAIREDR=1;PAO=0;PQA=0;PQR=0;PRO=0;QA=4555;QR=2340;RO=65;RPL=42;RPP=34.6249;RPPR=23.8898;RPR=85;RUN=1;SAF=73;SAP=9.18275;SAR=54;SRF=30;SRP=3.84548;SRR=35;TYPE=snp	GT:DP:AD:RO:QR:AO:QA:GL	.	.	0:28:28,0:28:987:0:0:0,-89.1311	.	.	0:3:3,0:3:114:0:0:0,-10.6324	1:2:0,2:0:0:2:76:-7.21481,0	0:13:12,0:12:456:0:0:0,-41.2133	.	1:125:0,125:0:0:125:4479:-403.211,0	0:19:19,0:19:673:0:0:0,-60.8883	.	0:3:3,0:3:110:0:0:0,-10.2606	.
contig_101_1|arrow	52080	.	A	G	2873.75	.	AB=0;ABP=0;AC=2;AF=0.285714;AN=7;AO=97;CIGAR=1X;DP=146;DPB=146;DPRA=4.94898;EPP=5.71904;EPPR=4.11819;GTI=1;LEN=1;MEANALT=1;MQM=60;MQMR=60;NS=7;NUMALT=1;ODDS=10.6843;PAIRED=1;PAIREDR=1;PAO=0;PQA=0;PQR=0;PRO=0;QA=3542;QR=1754;RO=49;RPL=76;RPP=70.7289;RPPR=30.7077;RPR=21;RUN=1;SAF=34;SAP=21.8372;SAR=63;SRF=24;SRP=3.05462;SRR=25;TYPE=snp	GT:DP:AD:RO:QR:AO:QA:GL	.	.	0:20:20,0:20:669:0:0:0,-60.5081	.	.	0:2:2,0:2:76:0:0:0,-7.21481	1:1:0,1:0:0:1:38:-3.79727,0	0:8:8,0:8:294:0:0:0,-26.8115	.	1:96:0,96:0:0:96:3504:-315.516,0	0:16:16,0:16:601:0:0:0,-54.429	.	0:3:3,0:3:114:0:0:0,-10.6324	.
contig_101_1|arrow	52088	.	G	C	2912.92	.	AB=0;ABP=0;AC=2;AF=0.285714;AN=7;AO=99;CIGAR=1X;DP=147;DPB=147;DPRA=5.15625;EPP=19.0002;EPPR=14.5915;GTI=1;LEN=1;MEANALT=1;MQM=60;MQMR=60;NS=7;NUMALT=1;ODDS=4.82182;PAIRED=1;PAIREDR=1;PAO=0;PQA=0;PQR=0;PRO=0;QA=3630;QR=1734;RO=48;RPL=81;RPP=90.0666;RPPR=21.1059;RPR=18;RUN=1;SAF=36;SAP=19.0002;SAR=63;SRF=24;SRP=3.0103;SRR=24;TYPE=snp	GT:DP:AD:RO:QR:AO:QA:GL	.	.	0:21:21,0:21:746:0:0:0,-67.4535	.	.	0:2:2,0:2:76:0:0:0,-7.21481	1:1:0,1:0:0:1:38:-3.79727,0	0:8:8,0:8:297:0:0:0,-27.084	.	1:98:0,98:0:0:98:3592:-323.434,0	0:14:14,0:14:524:0:0:0,-47.5031	.	0:3:3,0:3:91:0:0:0,-8.48822	.
contig_101_1|arrow	60379	.	A	T	1368.78	.	AB=0;ABP=0;AC=2;AF=0.222222;AN=9;AO=51;CIGAR=1X;DP=331;DPB=331;DPRA=0.6375;EPP=15.3153;EPPR=98.9053;GTI=0;LEN=1;MEANALT=1;MQM=60;MQMR=60;NS=9;NUMALT=1;ODDS=5.08963;PAIRED=1;PAIREDR=1;PAO=0;PQA=0;PQR=0;PRO=0;QA=1656;QR=9865;RO=279;RPL=33;RPP=12.5903;RPPR=23.254;RPR=18;RUN=1;SAF=32;SAP=10.206;SAR=19;SRF=209;SRP=153.387;SRR=70;TYPE=snp	GT:DP:AD:RO:QR:AO:QA:GL	.	.	0:61:61,0:61:2189:0:0:0,-197.248	0:122:121,0:121:4240:0:0:0,-381.566	0:5:5,0:5:179:0:0:0,-16.4577	0:2:2,0:2:53:0:0:0,-5.03239	1:1:0,1:0:0:1:38:-3.79727,0	0:19:19,0:19:703:0:0:0,-63.6	.	1:50:0,50:0:0:50:1618:-145.865,0	0:62:62,0:62:2183:0:0:0,-196.702	0:9:9,0:9:318:0:0:0,-28.9539	.	.
contig_101_1|arrow	61948	.	G	A	192.583	.	AB=0;ABP=0;AC=2;AF=0.25;AN=8;AO=10;CIGAR=1X;DP=173;DPB=173;DPRA=0.184049;EPP=3.0103;EPPR=3.1302;GTI=1;LEN=1;MEANALT=1;MQM=60;MQMR=60;NS=8;NUMALT=1;ODDS=10.6544;PAIRED=1;PAIREDR=1;PAO=0;PQA=0;PQR=0;PRO=0;QA=335;QR=5653;RO=163;RPL=5;RPP=3.0103;RPPR=3.02362;RPR=5;RUN=1;SAF=6;SAP=3.87889;SAR=4;SRF=113;SRP=55.885;SRR=50;TYPE=snp	GT:DP:AD:RO:QR:AO:QA:GL	.	.	0:37:37,0:37:1269:0:0:0,-114.493	0:75:75,0:75:2661:0:0:0,-239.699	.	0:1:1,0:1:38:0:0:0,-3.79727	1:1:0,1:0:0:1:38:-3.79727,0	0:9:9,0:9:314:0:0:0,-28.591	.	1:9:0,9:0:0:9:297:-27.0431,0	0:37:37,0:37:1236:0:0:0,-111.509	0:4:4,0:4:135:0:0:0,-12.4822	.	.
contig_101_1|arrow	63348	.	T	A	516.183	.	AB=0;ABP=0;AC=2;AF=0.222222;AN=9;AO=20;CIGAR=1X;DP=240;DPB=240;DPRA=0.758621;EPP=13.8677;EPPR=66.7599;GTI=1;LEN=1;MEANALT=1.33333;MQM=60;MQMR=60;NS=9;NUMALT=1;ODDS=8.01539;PAIRED=1;PAIREDR=1;PAO=0;PQA=0;PQR=0;PRO=0;QA=718;QR=7705;RO=218;RPL=8;RPP=4.74748;RPPR=18.9477;RPR=12;RUN=1;SAF=7;SAP=6.91895;SAR=13;SRF=110;SRP=3.05014;SRR=108;TYPE=snp	GT:DP:AD:RO:QR:AO:QA:GL	.	.	0:35:35,0:35:1209:0:0:0,-109.09	0:108:107,0:107:3827:0:0:0,-344.423	0:14:14,0:14:486:0:0:0,-44.0604	0:2:2,0:2:76:0:0:0,-7.21481	1:1:0,1:0:0:1:38:-3.79727,0	0:9:9,0:9:342:0:0:0,-31.1376	.	1:18:0,18:0:0:18:664:-60.0918,0	0:47:45,1:45:1544:1:16:0,-137.62	0:6:6,0:6:221:0:0:0,-20.2453	.	.
contig_101_1|arrow	70425	.	A	G	946.08	.	AB=0;ABP=0;AC=2;AF=0.25;AN=8;AO=35;CIGAR=1X;DP=504;DPB=504;DPRA=0.223881;EPP=10.5174;EPPR=34.9064;GTI=1;LEN=1;MEANALT=1;MQM=60;MQMR=60;NS=8;NUMALT=1;ODDS=40.9236;PAIRED=1;PAIREDR=1;PAO=0;PQA=0;PQR=0;PRO=0;QA=1212;QR=16860;RO=469;RPL=17;RPP=3.07234;RPPR=34.9064;RPR=18;RUN=1;SAF=14;SAP=6.05036;SAR=21;SRF=173;SRP=73.0576;SRR=296;TYPE=snp	GT:DP:AD:RO:QR:AO:QA:GL	.	.	0:67:67,0:67:2353:0:0:0,-211.993	0:298:298,0:298:10838:0:0:0,-975.168	0:4:4,0:4:140:0:0:0,-12.944	.	1:1:0,1:0:0:1:38:-3.79727,0	0:24:24,0:24:863:0:0:0,-77.9804	.	1:34:0,34:0:0:34:1174:-105.948,0	0:70:70,0:70:2452:0:0:0,-220.894	.	0:6:6,0:6:214:0:0:0,-19.6069	.
contig_101_1|arrow	74623	.	C	T	1139.32	.	AB=0;ABP=0;AC=2;AF=0.222222;AN=9;AO=44;CIGAR=1X;DP=478;DPB=478;DPRA=0.354839;EPP=19.0002;EPPR=13.1656;GTI=1;LEN=1;MEANALT=1;MQM=60;MQMR=60;NS=9;NUMALT=1;ODDS=21.6831;PAIRED=1;PAIREDR=1;PAO=0;PQA=0;PQR=0;PRO=0;QA=1501;QR=15385;RO=433;RPL=40;RPP=66.97;RPPR=284.695;RPR=4;RUN=1;SAF=33;SAP=26.8965;SAR=11;SRF=279;SRP=81.3689;SRR=154;TYPE=snp	GT:DP:AD:RO:QR:AO:QA:GL	.	.	0:39:39,0:39:1396:0:0:0,-125.924	0:290:289,0:289:10235:0:0:0,-920.782	0:2:2,0:2:72:0:0:0,-6.83637	.	.	0:49:49,0:49:1729:0:0:0,-155.866	0:1:1,0:1:38:0:0:0,-3.79727	1:43:0,43:0:0:43:1463:-131.929,0	0:52:52,0:52:1877:0:0:0,-169.187	.	0:1:1,0:1:38:0:0:0,-3.79727	1:1:0,1:0:0:1:38:-3.79727,0
contig_101_1|arrow	78656	.	TAG	TAAG	1017.49	.	AB=0;ABP=0;AC=2;AF=0.333333;AN=6;AO=36;CIGAR=1M1I2M;DP=152;DPB=164;DPRA=0.62069;EPP=9.04217;EPPR=6.20142;GTI=0;LEN=1;MEANALT=1;MQM=60;MQMR=60;NS=6;NUMALT=1;ODDS=10.3742;PAIRED=1;PAIREDR=1;PAO=0;PQA=0;PQR=0;PRO=0;QA=1244;QR=4102;RO=115;RPL=26;RPP=18.4519;RPPR=9.82684;RPR=10;RUN=1;SAF=15;SAP=5.18177;SAR=21;SRF=33;SRP=48.3469;SRR=82;TYPE=ins	GT:DP:AD:RO:QR:AO:QA:GL	.	.	0:10:10,0:10:368:0:0:0,-33.4667	0:76:76,0:76:2694:0:0:0,-242.676	.	.	.	0:19:19,0:19:668:0:0:0,-60.4366	.	1:34:0,34:0:0:34:1177:-106.212,0	0:11:10,0:10:372:0:0:0,-33.651	.	.	1:2:0,2:0:0:2:67:-6.36208,0
contig_101_1|arrow	78708	.	C	A	1048.94	.	AB=0;ABP=0;AC=2;AF=0.333333;AN=6;AO=37;CIGAR=1X;DP=162;DPB=162;DPRA=0.592;EPP=39.6906;EPPR=32.2123;GTI=0;LEN=1;MEANALT=1;MQM=60;MQMR=60;NS=6;NUMALT=1;ODDS=3.36982;PAIRED=1;PAIREDR=1;PAO=0;PQA=0;PQR=0;PRO=0;QA=1330;QR=4284;RO=125;RPL=11;RPP=16.2152;RPPR=17.62;RPR=26;RUN=1;SAF=11;SAP=16.2152;SAR=26;SRF=26;SRP=95.5845;SRR=99;TYPE=snp	GT:DP:AD:RO:QR:AO:QA:GL	.	.	0:9:9,0:9:313:0:0:0,-28.5005	0:88:88,0:88:3035:0:0:0,-273.331	.	.	.	0:14:14,0:14:462:0:0:0,-41.8841	.	1:36:0,36:0:0:36:1293:-116.655,0	0:14:14,0:14:474:0:0:0,-42.9759	.	.	1:1:0,1:0:0:1:37:-3.69783,0
contig_101_1|arrow	80594	.	C	T	2937.17	.	AB=0;ABP=0;AC=2;AF=0.333333;AN=6;AO=96;CIGAR=1X;DP=381;DPB=381;DPRA=0.673684;EPP=16.0391;EPPR=27.7651;GTI=0;LEN=1;MEANALT=1;MQM=60;MQMR=60;NS=6;NUMALT=1;ODDS=8.01231;PAIRED=1;PAIREDR=1;PAO=0;PQA=0;PQR=0;PRO=0;QA=3432;QR=10105;RO=285;RPL=38;RPP=12.0581;RPPR=7.04086;RPR=58;RUN=1;SAF=30;SAP=32.3252;SAR=66;SRF=125;SRP=12.3438;SRR=160;TYPE=snp	GT:DP:AD:RO:QR:AO:QA:GL	.	.	0:34:34,0:34:1150:0:0:0,-103.781	0:167:167,0:167:5971:0:0:0,-537.419	.	.	.	0:53:53,0:53:1915:0:0:0,-172.606	.	1:95:0,95:0:0:95:3399:-306.08,0	0:31:31,0:31:1069:0:0:0,-96.5016	.	.	1:1:0,1:0:0:1:33:-3.29913,0
contig_101_1|arrow	80712	.	C	T	3393.26	.	AB=0;ABP=0;AC=2;AF=0.333333;AN=6;AO=114;CIGAR=1X;DP=506;DPB=506;DPRA=0.581633;EPP=36.611;EPPR=146.966;GTI=1;LEN=1;MEANALT=1;MQM=60;MQMR=60;NS=6;NUMALT=1;ODDS=1.47497;PAIRED=1;PAIREDR=1;PAO=0;PQA=0;PQR=0;PRO=0;QA=3960;QR=13871;RO=391;RPL=50;RPP=6.74371;RPPR=4.6153;RPR=64;RUN=1;SAF=64;SAP=6.74371;SAR=50;SRF=169;SRP=18.6105;SRR=222;TYPE=snp	GT:DP:AD:RO:QR:AO:QA:GL	.	.	0:34:34,0:34:1183:0:0:0,-106.754	0:227:226,0:226:8034:0:0:0,-722.833	.	.	.	0:88:88,0:88:3115:0:0:0,-280.534	.	1:113:0,113:0:0:113:3922:-353.115,0	0:43:43,0:43:1539:0:0:0,-138.78	.	.	1:1:0,1:0:0:1:38:-3.79727,0
contig_101_1|arrow	81366	.	G	T	2875.62	.	AB=0;ABP=0;AC=2;AF=0.333333;AN=6;AO=91;CIGAR=1X;DP=323;DPB=323;DPRA=0.784483;EPP=17.9243;EPPR=89.2702;GTI=0;LEN=1;MEANALT=1;MQM=60;MQMR=60;NS=6;NUMALT=1;ODDS=24.2531;PAIRED=1;PAIREDR=1;PAO=0;PQA=0;PQR=0;PRO=0;QA=3321;QR=8324;RO=232;RPL=34;RPP=15.6335;RPPR=41.348;RPR=57;RUN=1;SAF=52;SAP=7.04303;SAR=39;SRF=148;SRP=41.348;SRR=84;TYPE=snp	GT:DP:AD:RO:QR:AO:QA:GL	.	.	0:10:10,0:10:322:0:0:0,-29.2863	0:164:164,0:164:5966:0:0:0,-536.959	.	.	.	0:41:41,0:41:1428:0:0:0,-128.79	.	1:89:0,89:0:0:89:3249:-292.591,0	0:17:17,0:17:608:0:0:0,-55.0463	.	.	1:2:0,2:0:0:2:72:-6.83637,0
contig_101_1|arrow	82999	.	C	A	1482.78	.	AB=0;ABP=0;AC=2;AF=0.333333;AN=6;AO=50;CIGAR=1X;DP=226;DPB=226;DPRA=0.568182;EPP=3.0103;EPPR=6.59633;GTI=0;LEN=1;MEANALT=1;MQM=60;MQMR=60;NS=6;NUMALT=1;ODDS=17.1369;PAIRED=1;PAIREDR=1;PAO=0;PQA=0;PQR=0;PRO=0;QA=1763;QR=5984;RO=175;RPL=22;RPP=4.57376;RPPR=7.48974;RPR=28;RUN=1;SAF=31;SAP=9.26414;SAR=19;SRF=124;SRP=69.1347;SRR=51;TYPE=snp	GT:DP:AD:RO:QR:AO:QA:GL	.	.	0:9:9,0:9:317:0:0:0,-28.8637	0:118:118,0:118:4051:0:0:0,-364.722	.	.	.	0:30:29,0:29:981:0:0:0,-88.411	.	1:47:0,47:0:0:47:1649:-148.674,0	0:19:19,0:19:635:0:0:0,-57.4507	.	.	1:3:0,3:0:0:3:114:-10.6324,0
contig_101_1|arrow	83517	.	C	T	1342.96	.	AB=0;ABP=0;AC=2;AF=0.333333;AN=6;AO=47;CIGAR=1X;DP=241;DPB=241;DPRA=0.484536;EPP=8.60069;EPPR=32.2745;GTI=1;LEN=1;MEANALT=1;MQM=60;MQMR=60;NS=6;NUMALT=1;ODDS=4.29654;PAIRED=1;PAIREDR=1;PAO=0;PQA=0;PQR=0;PRO=0;QA=1663;QR=6938;RO=193;RPL=37;RPP=36.6912;RPPR=92.1307;RPR=10;RUN=1;SAF=14;SAP=19.6891;SAR=33;SRF=65;SRP=47.6661;SRR=128;TYPE=snp	GT:DP:AD:RO:QR:AO:QA:GL	.	.	0:12:12,0:12:429:0:0:0,-38.9422	0:126:125,0:125:4476:0:0:0,-402.783	.	.	.	0:42:42,0:42:1506:0:0:0,-135.812	.	1:46:0,46:0:0:46:1625:-146.515,0	0:14:14,0:14:527:0:0:0,-47.7741	.	.	1:1:0,1:0:0:1:38:-3.79727,0
contig_101_1|arrow	83677	.	TAAAAAATTTTTAG	TAAAAATTTTTAG	863.41	.	AB=0;ABP=0;AC=2;AF=0.333333;AN=6;AO=30;CIGAR=1M1D12M;DP=123;DPB=122.286;DPRA=0.645161;EPP=4.16842;EPPR=30.9017;GTI=0;LEN=1;MEANALT=1;MQM=60;MQMR=60;NS=6;NUMALT=1;ODDS=7.2112;PAIRED=1;PAIREDR=1;PAO=1;PQA=28;PQR=28;PRO=1;QA=1068;QR=3182;RO=90;RPL=24;RPP=26.4622;RPPR=3.10681;RPR=6;RUN=1;SAF=17;SAP=4.16842;SAR=13;SRF=36;SRP=10.8276;SRR=54;TYPE=del	GT:DP:AD:RO:QR:AO:QA:GL	.	.	0:2:2,0:2:63:0:0:0,-5.98228	0:62:61,0:61:2162:0:0:0,-194.683	.	.	.	0:22:20,0:20:721:0:0:0,-65.0194	.	1:29:0,29:0:0:29:1030:-92.9389,0	0:7:7,0:7:236:0:0:0,-21.5688	.	.	1:1:0,1:0:0:1:38:-3.79727,0
contig_101_1|arrow	87080	.	G	T	3319.87	.	AB=0;ABP=0;AC=2;AF=0.285714;AN=7;AO=107;CIGAR=1X;DP=430;DPB=430;DPRA=0.828173;EPP=55.7953;EPPR=156.297;GTI=0;LEN=1;MEANALT=1;MQM=60;MQMR=60;NS=7;NUMALT=1;ODDS=38.8022;PAIRED=1;PAIREDR=1;PAO=0;PQA=0;PQR=0;PRO=0;QA=3907;QR=11473;RO=323;RPL=61;RPP=7.57648;RPPR=51.5827;RPR=46;RUN=1;SAF=79;SAP=55.7953;SAR=28;SRF=230;SRP=129.191;SRR=93;TYPE=snp	GT:DP:AD:RO:QR:AO:QA:GL	.	.	0:20:20,0:20:719:0:0:0,-65.0275	0:218:218,0:218:7814:0:0:0,-703.181	0:1:1,0:1:38:0:0:0,-3.79727	.	.	0:62:62,0:62:2156:0:0:0,-194.269	.	1:103:0,103:0:0:103:3755:-338.089,0	0:22:22,0:22:746:0:0:0,-67.4359	.	.	1:4:0,4:0:0:4:152:-14.0499,0
contig_101_1|arrow	89860	.	T	C	2107.04	.	AB=0;ABP=0;AC=2;AF=0.222222;AN=9;AO=67;CIGAR=1X;DP=405;DPB=405;DPRA=0.693787;EPP=3.04271;EPPR=17.8123;GTI=0;LEN=1;MEANALT=1;MQM=60;MQMR=60;NS=9;NUMALT=1;ODDS=9.54192;PAIRED=1;PAIREDR=1;PAO=0;PQA=0;PQR=0;PRO=0;QA=2451;QR=12020;RO=338;RPL=30;RPP=4.59839;RPPR=3.42147;RPR=37;RUN=1;SAF=39;SAP=6.93191;SAR=28;SRF=136;SRP=30.9953;SRR=202;TYPE=snp	GT:DP:AD:RO:QR:AO:QA:GL	.	.	0:12:12,0:12:434:0:0:0,-39.3944	0:241:241,0:241:8620:0:0:0,-775.688	0:7:7,0:7:227:0:0:0,-20.7451	0:2:2,0:2:71:0:0:0,-6.74158	.	0:61:61,0:61:2133:0:0:0,-192.212	.	1:65:0,65:0:0:65:2400:-216.226,0	0:12:12,0:12:421:0:0:0,-38.2174	.	0:3:3,0:3:114:0:0:0,-10.6324	1:2:0,2:0:0:2:51:-4.84368,0
contig_101_1|arrow	93765	.	G	T	936.418	.	AB=0;ABP=0;AC=2;AF=0.285714;AN=7;AO=35;CIGAR=1X;DP=261;DPB=261;DPRA=0.387168;EPP=3.07234;EPPR=19.9593;GTI=1;LEN=1;MEANALT=1;MQM=60;MQMR=60;NS=7;NUMALT=1;ODDS=1.58552;PAIRED=1;PAIREDR=1;PAO=0;PQA=0;PQR=0;PRO=0;QA=1201;QR=7852;RO=226;RPL=13;RPP=8.03571;RPPR=52.8196;RPR=22;RUN=1;SAF=12;SAP=10.5174;SAR=23;SRF=87;SRP=28.9911;SRR=139;TYPE=snp	GT:DP:AD:RO:QR:AO:QA:GL	.	.	0:5:5,0:5:164:0:0:0,-15.0811	0:143:143,0:143:5001:0:0:0,-450.188	0:11:11,0:11:396:0:0:0,-35.9781	.	.	0:60:60,0:60:2095:0:0:0,-188.787	.	1:33:0,33:0:0:33:1125:-101.531,0	0:7:7,0:7:196:0:0:0,-17.9105	.	.	1:2:0,2:0:0:2:76:-7.21481,0
contig_101_1|arrow	96141	.	G	A	652.434	.	AB=0;ABP=0;AC=2;AF=0.222222;AN=9;AO=27;CIGAR=1X;DP=350;DPB=350;DPRA=0.29257;EPP=6.95112;EPPR=49.3238;GTI=1;LEN=1;MEANALT=1;MQM=60;MQMR=60;NS=9;NUMALT=1;ODDS=1.556;PAIRED=1;PAIREDR=1;PAO=0;PQA=0;PQR=0;PRO=0;QA=941;QR=11519;RO=323;RPL=9;RPP=9.52472;RPPR=8.6642;RPR=18;RUN=1;SAF=19;SAP=12.7417;SAR=8;SRF=231;SRP=132.902;SRR=92;TYPE=snp	GT:DP:AD:RO:QR:AO:QA:GL	.	0:1:1,0:1:31:0:0:0,-3.09945	0:8:8,0:8:288:0:0:0,-26.2661	0:222:222,0:222:7896:0:0:0,-710.552	0:12:12,0:12:447:0:0:0,-40.5756	.	.	0:65:65,0:65:2310:0:0:0,-208.135	.	1:24:0,24:0:0:24:828:-74.8177,0	0:12:12,0:12:433:0:0:0,-39.3078	.	0:3:3,0:3:114:0:0:0,-10.6324	1:3:0,3:0:0:3:113:-10.5395,0
contig_101_1|arrow	167854	.	T	C	1715.42	.	AB=0;ABP=0;AC=2;AF=0.4;AN=5;AO=62;CIGAR=1X;DP=72;DPB=72;DPRA=9.3;EPP=43.4978;EPPR=10.8276;GTI=1;LEN=1;MEANALT=1;MQM=60;MQMR=60;NS=5;NUMALT=1;ODDS=12.916;PAIRED=1;PAIREDR=1;PAO=0;PQA=0;PQR=0;PRO=0;QA=2204;QR=354;RO=10;RPL=17;RPP=30.4689;RPPR=10.8276;RPR=45;RUN=1;SAF=49;SAP=48.4011;SAR=13;SRF=10;SRP=24.725;SRR=0;TYPE=snp	GT:DP:AD:RO:QR:AO:QA:GL	.	.	0:4:4,0:4:151:0:0:0,-13.9579	.	.	.	1:5:0,5:0:0:5:157:-14.4367,0	.	.	1:57:0,57:0:0:57:2047:-184.476,0	0:5:5,0:5:165:0:0:0,-15.1714	.	0:1:1,0:1:38:0:0:0,-3.79727	.
contig_101_1|arrow	167955	.	T	C	1900.92	.	AB=0;ABP=0;AC=2;AF=0.333333;AN=6;AO=66;CIGAR=1X;DP=81;DPB=81;DPRA=8.8;EPP=3.53672;EPPR=3.15506;GTI=2;LEN=1;MEANALT=1;MQM=60;MQMR=60;NS=6;NUMALT=1;ODDS=5.60674;PAIRED=1;PAIREDR=1;PAO=0;PQA=0;PQR=0;PRO=0;QA=2324;QR=518;RO=15;RPL=30;RPP=4.19474;RPPR=14.7363;RPR=36;RUN=1;SAF=19;SAP=28.8048;SAR=47;SRF=7;SRP=3.15506;SRR=8;TYPE=snp	GT:DP:AD:RO:QR:AO:QA:GL	.	.	0:4:4,0:4:124:0:0:0,-11.4641	.	.	.	1:2:0,2:0:0:2:72:-6.83637,0	.	.	1:64:0,64:0:0:64:2252:-202.912,0	0:9:9,0:9:318:0:0:0,-28.9579	0:1:1,0:1:38:0:0:0,-3.79727	0:1:1,0:1:38:0:0:0,-3.79727	.
contig_101_1|arrow	169402	.	T	C	5663.51	.	AB=0;ABP=0;AC=2;AF=0.25;AN=8;AO=190;CIGAR=1X;DP=237;DPB=237;DPRA=12.1277;EPP=3.74174;EPPR=19.6891;GTI=3;LEN=1;MEANALT=1;MQM=60;MQMR=60;NS=8;NUMALT=1;ODDS=13.0487;PAIRED=1;PAIREDR=1;PAO=0;PQA=0;PQR=0;PRO=0;QA=6654;QR=1622;RO=47;RPL=101;RPP=4.65605;RPPR=8.60069;RPR=89;RUN=1;SAF=100;SAP=4.15318;SAR=90;SRF=29;SRP=8.60069;SRR=18;TYPE=snp	GT:DP:AD:RO:QR:AO:QA:GL	.	.	0:8:8,0:8:282:0:0:0,-25.715	.	.	.	1:8:0,8:0:0:8:275:-25.078,0	0:1:1,0:1:38:0:0:0,-3.79727	0:2:2,0:2:76:0:0:0,-7.21481	1:182:0,182:0:0:182:6379:-574.122,0	0:29:29,0:29:970:0:0:0,-87.5864	0:1:1,0:1:38:0:0:0,-3.79727	0:6:6,0:6:218:0:0:0,-19.9717	.
contig_1023_1|arrow	142482	.	T	A	112.758	.	AB=0;ABP=0;AC=2;AF=0.222222;AN=9;AO=6;CIGAR=1X;DP=104;DPB=104;DPRA=0.214286;EPP=3.0103;EPPR=13.7347;GTI=1;LEN=1;MEANALT=1;MQM=60;MQMR=60;NS=9;NUMALT=1;ODDS=1.76184;PAIRED=1;PAIREDR=1;PAO=0;PQA=0;PQR=0;PRO=0;QA=228;QR=3576;RO=98;RPL=3;RPP=3.0103;RPPR=13.7347;RPR=3;RUN=1;SAF=4;SAP=4.45795;SAR=2;SRF=28;SRP=42.0968;SRR=70;TYPE=snp	GT:DP:AD:RO:QR:AO:QA:GL	0:1:1,0:1:16:0:0:0,-1.59998	0:19:19,0:19:700:0:0:0,-63.3282	.	0:1:1,0:1:38:0:0:0,-3.79727	0:11:11,0:11:392:0:0:0,-35.613	.	1:1:0,1:0:0:1:38:-3.79727,0	0:17:17,0:17:638:0:0:0,-57.7563	0:7:7,0:7:260:0:0:0,-23.7562	1:5:0,5:0:0:5:190:-17.4674,0	0:42:42,0:42:1532:0:0:0,-138.155	.	.	.
contig_1023_1|arrow	210915	.	A	C	1225.83	.	AB=0;ABP=0;AC=2;AF=0.666667;AN=3;AO=41;CIGAR=1X;DP=51;DPB=51;DPRA=2.05;EPP=14.9269;EPPR=6.48466;GTI=0;LEN=1;MEANALT=1;MQM=60;MQMR=60;NS=3;NUMALT=1;ODDS=28.0569;PAIRED=1;PAIREDR=1;PAO=0;PQA=0;PQR=0;PRO=0;QA=1519;QR=353;RO=10;RPL=8;RPP=36.112;RPPR=3.87889;RPR=33;RUN=1;SAF=34;SAP=41.6201;SAR=7;SRF=5;SRP=3.0103;SRR=5;TYPE=snp	GT:DP:AD:RO:QR:AO:QA:GL	.	.	1:1:0,1:0:0:1:38:-3.79727,0	.	.	.	.	.	.	0:10:10,0:10:353:0:0:0,-32.1053	1:40:0,40:0:0:40:1481:-133.575,0	.	.	.
contig_1023_1|arrow	324649	.	T	C	5050.24	.	AB=0;ABP=0;AC=2;AF=0.25;AN=8;AO=168;CIGAR=1X;DP=356;DPB=356;DPRA=2.68085;EPP=3.21711;EPPR=12.0658;GTI=1;LEN=1;MEANALT=1;MQM=60;MQMR=60;NS=8;NUMALT=1;ODDS=24.6655;PAIRED=1;PAIREDR=1;PAO=0;PQA=0;PQR=0;PRO=0;QA=5876;QR=6681;RO=188;RPL=45;RPP=81.6486;RPPR=73.2828;RPR=123;RUN=1;SAF=75;SAP=7.19814;SAR=93;SRF=111;SRP=16.3625;SRR=77;TYPE=snp	GT:DP:AD:RO:QR:AO:QA:GL	.	0:10:10,0:10:378:0:0:0,-34.3741	.	.	0:1:1,0:1:38:0:0:0,-3.79727	0:124:124,0:124:4425:0:0:0,-398.362	1:119:0,119:0:0:119:4187:-376.95,0	0:12:12,0:12:380:0:0:0,-34.5007	0:19:19,0:19:656:0:0:0,-59.3497	1:49:0,49:0:0:49:1689:-152.264,0	.	.	0:22:22,0:22:804:0:0:0,-72.6772	.
contig_1028_1|arrow	59347	.	C	T	645.148	.	AB=0;ABP=0;AC=2;AF=0.5;AN=4;AO=22;CIGAR=1X;DP=24;DPB=24;DPRA=11;EPP=3.40511;EPPR=3.0103;GTI=0;LEN=1;MEANALT=1;MQM=60;MQMR=60;NS=4;NUMALT=1;ODDS=1.85304;PAIRED=1;PAIREDR=1;PAO=0;PQA=0;PQR=0;PRO=0;QA=813;QR=76;RO=2;RPL=8;RPP=6.56362;RPPR=3.0103;RPR=14;RUN=1;SAF=14;SAP=6.56362;SAR=8;SRF=0;SRP=7.35324;SRR=2;TYPE=snp	GT:DP:AD:RO:QR:AO:QA:GL	.	.	.	0:1:1,0:1:38:0:0:0,-3.79727	.	.	1:4:0,4:0:0:4:152:-14.0499,0	.	.	1:18:0,18:0:0:18:661:-59.82,0	.	.	0:1:1,0:1:38:0:0:0,-3.79727	.
contig_1028_1|arrow	59455	.	T	C	577.147	.	AB=0;ABP=0;AC=2;AF=0.4;AN=5;AO=23;CIGAR=1X;DP=34;DPB=34;DPRA=3.13636;EPP=3.10471;EPPR=7.94546;GTI=0;LEN=1;MEANALT=1;MQM=60;MQMR=60;NS=5;NUMALT=1;ODDS=3.72373;PAIRED=1;PAIREDR=1;PAO=0;PQA=0;PQR=0;PRO=0;QA=757;QR=410;RO=11;RPL=14;RPP=5.3706;RPPR=3.20771;RPR=9;RUN=1;SAF=4;SAP=24.253;SAR=19;SRF=6;SRP=3.20771;SRR=5;TYPE=snp	GT:DP:AD:RO:QR:AO:QA:GL	.	.	.	0:8:8,0:8:296:0:0:0,-26.9932	.	.	1:3:0,3:0:0:3:79:-7.37057,0	.	.	1:20:0,20:0:0:20:678:-61.3299,0	.	0:2:2,0:2:76:0:0:0,-7.21481	0:1:1,0:1:38:0:0:0,-3.79727	.
contig_1028_1|arrow	60282	.	C	T	692.92	.	AB=0;ABP=0;AC=2;AF=0.4;AN=5;AO=24;CIGAR=1X;DP=45;DPB=45;DPRA=1.71429;EPP=6.26751;EPPR=11.386;GTI=0;LEN=1;MEANALT=1;MQM=60;MQMR=60;NS=5;NUMALT=1;ODDS=18.8892;PAIRED=1;PAIREDR=1;PAO=0;PQA=0;PQR=0;PRO=0;QA=855;QR=687;RO=21;RPL=17;RPP=12.0581;RPPR=3.1137;RPR=7;RUN=1;SAF=12;SAP=3.0103;SAR=12;SRF=11;SRP=3.1137;SRR=10;TYPE=snp	GT:DP:AD:RO:QR:AO:QA:GL	.	.	.	0:15:15,0:15:494:0:0:0,-44.7616	.	.	1:6:0,6:0:0:6:195:-17.8647,0	.	0:3:3,0:3:100:0:0:0,-9.32813	1:18:0,18:0:0:18:660:-59.7255,0	.	.	0:3:3,0:3:93:0:0:0,-8.67697	.
contig_1028_1|arrow	60323	.	ATTTGA	ATTTTTGA	442.953	.	AB=0;ABP=0;AC=2;AF=0.333333;AN=6;AO=18;CIGAR=1M2I5M;DP=35;DPB=41;DPRA=2.11765;EPP=4.9405;EPPR=3.13803;GTI=0;LEN=2;MEANALT=1;MQM=60;MQMR=60;NS=6;NUMALT=1;ODDS=5.74514;PAIRED=1;PAIREDR=1;PAO=0;PQA=0;PQR=0;PRO=0;QA=583;QR=561;RO=17;RPL=6;RPP=7.35324;RPPR=3.13803;RPR=12;RUN=1;SAF=5;SAP=10.7311;SAR=13;SRF=5;SRP=9.26925;SRR=12;TYPE=ins	GT:DP:AD:RO:QR:AO:QA:GL	.	.	.	0:9:9,0:9:296:0:0:0,-26.9556	0:1:1,0:1:32:0:0:0,-3.19931	.	1:5:0,5:0:0:5:143:-13.1494,0	.	0:2:2,0:2:72:0:0:0,-6.83672	1:13:0,13:0:0:13:440:-39.9219,0	.	.	0:5:5,0:5:161:0:0:0,-14.8067	.
contig_1028_1|arrow	61655	.	A	C	513.959	.	AB=0;ABP=0;AC=2;AF=0.4;AN=5;AO=19;CIGAR=1X;DP=27;DPB=27;DPRA=3.5625;EPP=12.2676;EPPR=3.0103;GTI=0;LEN=1;MEANALT=1;MQM=60;MQMR=60;NS=5;NUMALT=1;ODDS=3.89038;PAIRED=1;PAIREDR=1;PAO=0;PQA=0;PQR=0;PRO=0;QA=703;QR=298;RO=8;RPL=4;RPP=16.8392;RPPR=3.0103;RPR=15;RUN=1;SAF=16;SAP=22.325;SAR=3;SRF=8;SRP=20.3821;SRR=0;TYPE=snp	GT:DP:AD:RO:QR:AO:QA:GL	.	.	.	0:3:3,0:3:108:0:0:0,-10.0743	.	.	1:4:0,4:0:0:4:151:-13.9579,0	.	0:1:1,0:1:38:0:0:0,-3.79727	1:15:0,15:0:0:15:552:-50.0162,0	.	.	0:4:4,0:4:152:0:0:0,-14.0499	.
contig_1028_1|arrow	61910	.	G	A	357.171	.	AB=0;ABP=0;AC=2;AF=0.4;AN=5;AO=15;CIGAR=1X;DP=18;DPB=18;DPRA=7.5;EPP=10.1038;EPPR=3.73412;GTI=0;LEN=1;MEANALT=1;MQM=60;MQMR=60;NS=5;NUMALT=1;ODDS=2.56766;PAIRED=1;PAIREDR=1;PAO=0;PQA=0;PQR=0;PRO=0;QA=498;QR=110;RO=3;RPL=9;RPP=4.31318;RPPR=3.73412;RPR=6;RUN=1;SAF=6;SAP=4.31318;SAR=9;SRF=0;SRP=9.52472;SRR=3;TYPE=snp	GT:DP:AD:RO:QR:AO:QA:GL	.	.	.	0:1:1,0:1:38:0:0:0,-3.79727	0:1:1,0:1:34:0:0:0,-3.39891	.	1:4:0,4:0:0:4:148:-13.6817,0	.	.	1:11:0,11:0:0:11:350:-31.8012,0	.	.	0:1:1,0:1:38:0:0:0,-3.79727	.
contig_1028_1|arrow	63298	.	ATTTTTTGC	ATTTTTGC	876.352	.	AB=0;ABP=0;AC=2;AF=0.333333;AN=6;AO=35;CIGAR=1M1D7M;DP=67;DPB=63.1111;DPRA=2.1875;EPP=55.1877;EPPR=23.254;GTI=0;LEN=1;MEANALT=1;MQM=60;MQMR=60;NS=6;NUMALT=1;ODDS=3.52278;PAIRED=1;PAIREDR=1;PAO=0;PQA=0;PQR=0;PRO=0;QA=1141;QR=1096;RO=31;RPL=13;RPP=8.03571;RPPR=14.8483;RPR=22;RUN=1;SAF=16;SAP=3.56868;SAR=19;SRF=14;SRP=3.64073;SRR=17;TYPE=del	GT:DP:AD:RO:QR:AO:QA:GL	.	.	0:1:1,0:1:37:0:0:0,-3.69783	0:15:15,0:15:535:0:0:0,-48.4803	.	.	1:8:0,8:0:0:8:259:-23.6236,0	.	0:2:2,0:2:74:0:0:0,-7.02588	1:27:0,27:0:0:27:882:-79.6659,0	.	.	0:14:13,0:13:450:0:0:0,-40.6624	.
contig_1028_1|arrow	64652	.	G	A	329.127	.	AB=0;ABP=0;AC=2;AF=0.333333;AN=6;AO=13;CIGAR=1X;DP=22;DPB=22;DPRA=2.88889;EPP=3.17734;EPPR=5.18177;GTI=0;LEN=1;MEANALT=1;MQM=60;MQMR=60;NS=6;NUMALT=1;ODDS=6.3925;PAIRED=1;PAIREDR=1;PAO=0;PQA=0;PQR=0;PRO=0;QA=457;QR=321;RO=9;RPL=5;RPP=4.51363;RPPR=3.25157;RPR=8;RUN=1;SAF=2;SAP=16.5402;SAR=11;SRF=1;SRP=14.8328;SRR=8;TYPE=snp	GT:DP:AD:RO:QR:AO:QA:GL	.	0:1:1,0:1:38:0:0:0,-3.79727	.	0:5:5,0:5:170:0:0:0,-15.6325	.	.	1:4:0,4:0:0:4:139:-12.8498,0	.	0:1:1,0:1:38:0:0:0,-3.79727	1:9:0,9:0:0:9:318:-28.9572,0	.	.	0:2:2,0:2:75:0:0:0,-7.12034	.
contig_1028_1|arrow	64732	.	A	C	394.553	.	AB=0;ABP=0;AC=2;AF=0.4;AN=5;AO=14;CIGAR=1X;DP=27;DPB=27;DPRA=1.61538;EPP=5.49198;EPPR=3.17734;GTI=0;LEN=1;MEANALT=1;MQM=60;MQMR=60;NS=5;NUMALT=1;ODDS=8.18591;PAIRED=1;PAIREDR=1;PAO=0;PQA=0;PQR=0;PRO=0;QA=506;QR=484;RO=13;RPL=6;RPP=3.63072;RPPR=3.17734;RPR=8;RUN=1;SAF=5;SAP=5.49198;SAR=9;SRF=4;SRP=7.18621;SRR=9;TYPE=snp	GT:DP:AD:RO:QR:AO:QA:GL	.	.	.	0:8:8,0:8:303:0:0:0,-27.6293	.	0:1:1,0:1:36:0:0:0,-3.59827	1:3:0,3:0:0:3:114:-10.6324,0	.	.	1:11:0,11:0:0:11:392:-35.6177,0	.	.	0:4:4,0:4:145:0:0:0,-13.4048	.
contig_1028_1|arrow	65664	.	C	T	367.558	.	AB=0;ABP=0;AC=2;AF=0.4;AN=5;AO=13;CIGAR=1X;DP=24;DPB=24;DPRA=1.77273;EPP=11.1951;EPPR=7.94546;GTI=0;LEN=1;MEANALT=1;MQM=60;MQMR=60;NS=5;NUMALT=1;ODDS=6.80592;PAIRED=1;PAIREDR=1;PAO=0;PQA=0;PQR=0;PRO=0;QA=485;QR=413;RO=11;RPL=9;RPP=7.18621;RPPR=7.94546;RPR=4;RUN=1;SAF=8;SAP=4.51363;SAR=5;SRF=7;SRP=4.78696;SRR=4;TYPE=snp	GT:DP:AD:RO:QR:AO:QA:GL	.	.	.	0:5:5,0:5:186:0:0:0,-17.1009	.	.	1:9:0,9:0:0:9:333:-30.3208,0	.	0:1:1,0:1:38:0:0:0,-3.79727	1:4:0,4:0:0:4:152:-14.0499,0	.	.	0:5:5,0:5:189:0:0:0,-17.376	.
contig_1028_1|arrow	65863	.	A	G	445.814	.	AB=0;ABP=0;AC=2;AF=0.4;AN=5;AO=16;CIGAR=1X;DP=31;DPB=31;DPRA=1.6;EPP=5.18177;EPPR=10.1038;GTI=0;LEN=1;MEANALT=1;MQM=60;MQMR=60;NS=5;NUMALT=1;ODDS=7.40008;PAIRED=1;PAIREDR=1;PAO=0;PQA=0;PQR=0;PRO=0;QA=573;QR=522;RO=15;RPL=6;RPP=5.18177;RPPR=4.31318;RPR=10;RUN=1;SAF=12;SAP=11.6962;SAR=4;SRF=6;SRP=4.31318;SRR=9;TYPE=snp	GT:DP:AD:RO:QR:AO:QA:GL	.	.	.	0:9:9,0:9:315:0:0:0,-28.6821	.	0:1:1,0:1:38:0:0:0,-3.79727	1:10:0,10:0:0:10:352:-32.0142,0	.	.	1:6:0,6:0:0:6:221:-20.2453,0	.	.	0:5:5,0:5:169:0:0:0,-15.5408	.
contig_1028_1|arrow	65872	.	T	A	463.284	.	AB=0;ABP=0;AC=2;AF=0.4;AN=5;AO=17;CIGAR=1X;DP=35;DPB=35;DPRA=1.41667;EPP=13.3567;EPPR=7.35324;GTI=0;LEN=1;MEANALT=1;MQM=60;MQMR=60;NS=5;NUMALT=1;ODDS=13.9735;PAIRED=1;PAIREDR=1;PAO=0;PQA=0;PQR=0;PRO=0;QA=597;QR=652;RO=18;RPL=10;RPP=4.1599;RPPR=4.9405;RPR=7;RUN=1;SAF=12;SAP=9.26925;SAR=5;SRF=9;SRP=3.0103;SRR=9;TYPE=snp	GT:DP:AD:RO:QR:AO:QA:GL	.	.	.	0:10:10,0:10:365:0:0:0,-33.1944	.	0:2:2,0:2:67:0:0:0,-6.36314	1:11:0,11:0:0:11:381:-34.6167,0	.	.	1:6:0,6:0:0:6:216:-19.7878,0	.	.	0:6:6,0:6:220:0:0:0,-20.1549	.
contig_1028_1|arrow	66332	.	CTTTATATTATTTG	CGTTTATATTATTTG	271.061	.	AB=0;ABP=0;AC=2;AF=0.4;AN=5;AO=12;CIGAR=1M1I13M;DP=20;DPB=20.8571;DPRA=2.25;EPP=3.0103;EPPR=4.09604;GTI=0;LEN=1;MEANALT=1;MQM=60;MQMR=60;NS=5;NUMALT=1;ODDS=6.55178;PAIRED=1;PAIREDR=1;PAO=0;PQA=0;PQR=0;PRO=0;QA=374;QR=285;RO=8;RPL=3;RPP=9.52472;RPPR=7.35324;RPR=9;RUN=1;SAF=5;SAP=3.73412;SAR=7;SRF=5;SRP=4.09604;SRR=3;TYPE=ins	GT:DP:AD:RO:QR:AO:QA:GL	.	.	.	0:4:4,0:4:136:0:0:0,-12.5749	.	.	1:6:0,6:0:0:6:153:-14.0194,0	.	0:1:1,0:1:37:0:0:0,-3.69783	1:6:0,6:0:0:6:221:-20.2453,0	.	.	0:3:3,0:3:112:0:0:0,-10.4467	.
contig_1028_1|arrow	130672	.	T	C	11662.3	.	AB=0;ABP=0;AC=2;AF=0.333333;AN=6;AO=378;CIGAR=1X;DP=408;DPB=408;DPRA=26.1379;EPP=29.5735;EPPR=3.08518;GTI=3;LEN=1;MEANALT=1.5;MQM=60;MQMR=60;NS=6;NUMALT=1;ODDS=42.0287;PAIRED=1;PAIREDR=1;PAO=0;PQA=0;PQR=0;PRO=0;QA=13692;QR=1051;RO=29;RPL=186;RPP=3.21711;RPPR=3.68421;RPR=192;RUN=1;SAF=293;SAP=251.546;SAR=85;SRF=25;SRP=36.0317;SRR=4;TYPE=snp	GT:DP:AD:RO:QR:AO:QA:GL	.	0:2:2,0:2:68:0:0:0,-6.45742	0:23:23,0:23:831:0:0:0,-75.1052	.	0:3:3,0:3:114:0:0:0,-10.6324	.	1:59:0,59:0:0:59:2180:-196.441,0	.	.	.	.	.	0:1:1,0:1:38:0:0:0,-3.79727	1:320:0,319:0:0:319:11512:-1035.63,0
contig_1028_1|arrow	131213	.	C	A	15840.5	.	AB=0;ABP=0;AC=2;AF=0.285714;AN=7;AO=514;CIGAR=1X;DP=557;DPB=557;DPRA=32.3125;EPP=4.37909;EPPR=3.48696;GTI=4;LEN=1;MEANALT=2;MQM=60;MQMR=60;NS=7;NUMALT=1;ODDS=38.6153;PAIRED=1;PAIREDR=1;PAO=0;PQA=0;PQR=0;PRO=0;QA=18354;QR=1315;RO=41;RPL=271;RPP=6.32243;RPPR=11.961;RPR=243;RUN=1;SAF=265;SAP=4.09181;SAR=249;SRF=19;SRP=3.48696;SRR=22;TYPE=snp	GT:DP:AD:RO:QR:AO:QA:GL	.	0:3:3,0:3:109:0:0:0,-10.1674	0:25:25,0:25:803:0:0:0,-72.5557	.	0:4:4,0:4:150:0:0:0,-13.8659	0:4:4,0:4:129:0:0:0,-11.9254	1:110:0,109:0:0:109:3935:-354.121,0	.	0:4:4,0:4:109:0:0:0,-10.0794	.	.	.	.	1:407:1,405:1:15:405:14419:-1295.77,0
contig_1028_1|arrow	131224	.	CTTTTTTTTTTACG	TTTTTTTTTTTACG	12986.5	.	AB=0;ABP=0;AC=2;AF=0.285714;AN=7;AO=435;CIGAR=1X13M;DP=479;DPB=495.571;DPRA=36.129;EPP=7.80751;EPPR=10.7656;GTI=4;LEN=1;MEANALT=7;MQM=60;MQMR=60;NS=7;NUMALT=1;ODDS=40.7335;PAIRED=1;PAIREDR=1;PAO=78.3333;PQA=2728;PQR=127;PRO=3.83333;QA=15134;QR=976;RO=28;RPL=252;RPP=26.7767;RPPR=22.8638;RPR=183;RUN=1;SAF=161;SAP=66.7518;SAR=274;SRF=9;SRP=10.7656;SRR=19;TYPE=snp	GT:DP:AD:RO:QR:AO:QA:GL	.	0:3:3,0:3:111:0:0:0,-10.3539	0:20:17,0:17:590:0:0:0,-53.0809	.	0:3:3,0:3:106:0:0:0,-9.84881	0:2:2,0:2:70:0:0:0,-6.2507	1:103:0,99:0:0:99:3434:-308.903,0	.	0:3:3,0:3:99:0:0:0,-9.19742	.	.	.	.	1:345:0,336:0:0:336:11700:-1052.4,0
contig_1031_1|arrow	32298	.	A	G	16342.7	.	AB=0;ABP=0;AC=2;AF=0.285714;AN=7;AO=539;CIGAR=1X;DP=610;DPB=610;DPRA=18.9789;EPP=44.1071;EPPR=14.0512;GTI=2;LEN=1;MEANALT=1;MQM=60;MQMR=60;NS=7;NUMALT=1;ODDS=21.4584;PAIRED=1;PAIREDR=1;PAO=0;PQA=0;PQR=0;PRO=0;QA=19206;QR=2447;RO=71;RPL=242;RPP=15.1971;RPPR=3.28556;RPR=297;RUN=1;SAF=194;SAP=94.8688;SAR=345;SRF=18;SRP=40.4758;SRR=53;TYPE=snp	GT:DP:AD:RO:QR:AO:QA:GL	.	0:1:1,0:1:38:0:0:0,-3.79727	.	.	.	0:26:26,0:26:923:0:0:0,-83.3723	.	.	0:28:28,0:28:962:0:0:0,-86.8745	1:6:0,6:0:0:6:187:-17.1326,0	0:15:15,0:15:491:0:0:0,-44.4952	.	0:1:1,0:1:33:0:0:0,-3.29913	1:533:0,533:0:0:533:19019:-1710.99,0
contig_1034_1|arrow	4142	.	A	G	931.553	.	AB=0;ABP=0;AC=2;AF=0.333333;AN=6;AO=33;CIGAR=1X;DP=101;DPB=101;DPRA=0.970588;EPP=14.1309;EPPR=9.26925;GTI=0;LEN=1;MEANALT=1;MQM=60;MQMR=60;NS=6;NUMALT=1;ODDS=13.7638;PAIRED=1;PAIREDR=1;PAO=0;PQA=0;PQR=0;PRO=0;QA=1127;QR=2516;RO=68;RPL=13;RPP=6.23461;RPPR=21.4039;RPR=20;RUN=1;SAF=21;SAP=8.34028;SAR=12;SRF=39;SRP=6.20364;SRR=29;TYPE=snp	GT:DP:AD:RO:QR:AO:QA:GL	.	0:2:2,0:2:76:0:0:0,-7.21481	.	.	0:21:21,0:21:788:0:0:0,-71.2473	.	1:32:0,32:0:0:32:1092:-98.563,0	.	.	1:1:0,1:0:0:1:35:-3.49863,0	.	0:1:1,0:1:38:0:0:0,-3.79727	0:44:44,0:44:1614:0:0:0,-145.529	.
contig_1034_1|arrow	9125	.	A	T	1216.98	.	AB=0;ABP=0;AC=2;AF=0.333333;AN=6;AO=41;CIGAR=1X;DP=96;DPB=96;DPRA=1.49091;EPP=47.552;EPPR=7.78754;GTI=0;LEN=1;MEANALT=1;MQM=60;MQMR=60;NS=6;NUMALT=1;ODDS=8.48254;PAIRED=1;PAIREDR=1;PAO=0;PQA=0;PQR=0;PRO=0;QA=1487;QR=1858;RO=55;RPL=19;RPP=3.48696;RPPR=4.94488;RPR=22;RUN=1;SAF=22;SAP=3.48696;SAR=19;SRF=31;SRP=4.94488;SRR=24;TYPE=snp	GT:DP:AD:RO:QR:AO:QA:GL	.	0:1:1,0:1:38:0:0:0,-3.79727	.	.	0:17:17,0:17:568:0:0:0,-51.4235	.	1:38:0,38:0:0:38:1377:-124.214,0	.	.	.	.	0:1:1,0:1:38:0:0:0,-3.79727	0:36:36,0:36:1214:0:0:0,-109.532	1:3:0,3:0:0:3:110:-10.2606,0
contig_1034_1|arrow	9233	.	C	A	2233.14	.	AB=0;ABP=0;AC=2;AF=0.285714;AN=7;AO=74;CIGAR=1X;DP=159;DPB=159;DPRA=2.59259;EPP=5.94472;EPPR=5.07959;GTI=1;LEN=1;MEANALT=1;MQM=60;MQMR=60;NS=7;NUMALT=1;ODDS=1.66337;PAIRED=1;PAIREDR=1;PAO=0;PQA=0;PQR=0;PRO=0;QA=2658;QR=2859;RO=85;RPL=46;RPP=12.5178;RPPR=5.07959;RPR=28;RUN=1;SAF=24;SAP=22.847;SAR=50;SRF=27;SRP=27.5607;SRR=58;TYPE=snp	GT:DP:AD:RO:QR:AO:QA:GL	.	0:5:5,0:5:185:0:0:0,-17.0092	.	.	0:32:31,1:31:1116:1:16:0,-99.1392	.	1:67:0,67:0:0:67:2424:-218.383,0	.	.	.	0:1:1,0:1:37:0:0:0,-3.69783	0:4:4,0:4:128:0:0:0,-11.8324	0:44:44,0:44:1393:0:0:0,-125.619	1:6:0,6:0:0:6:218:-19.9722,0
contig_1034_1|arrow	14723	.	A	G	900.007	.	AB=0;ABP=0;AC=2;AF=0.25;AN=8;AO=30;CIGAR=1X;DP=94;DPB=94;DPRA=1.40625;EPP=13.4334;EPPR=3.55317;GTI=0;LEN=1;MEANALT=1;MQM=60;MQMR=60;NS=8;NUMALT=1;ODDS=7.33352;PAIRED=1;PAIREDR=1;PAO=0;PQA=0;PQR=0;PRO=0;QA=1091;QR=2333;RO=64;RPL=16;RPP=3.29983;RPPR=6.40323;RPR=14;RUN=1;SAF=13;SAP=4.16842;SAR=17;SRF=23;SRP=14.0034;SRR=41;TYPE=snp	GT:DP:AD:RO:QR:AO:QA:GL	.	0:1:1,0:1:31:0:0:0,-3.09945	0:5:5,0:5:185:0:0:0,-17.0092	.	0:26:26,0:26:938:0:0:0,-84.7293	.	1:28:0,28:0:0:28:1015:-91.6536,0	0:1:1,0:1:38:0:0:0,-3.79727	.	.	.	0:3:3,0:3:104:0:0:0,-9.70246	0:28:28,0:28:1037:0:0:0,-93.6385	1:2:0,2:0:0:2:76:-7.21481,0
contig_1034_1|arrow	14867	.	T	A	325.082	.	AB=0;ABP=0;AC=2;AF=0.25;AN=8;AO=12;CIGAR=1X;DP=34;DPB=34;DPRA=1.63636;EPP=3.73412;EPPR=9.32731;GTI=0;LEN=1;MEANALT=1;MQM=60;MQMR=60;NS=8;NUMALT=1;ODDS=2.92963;PAIRED=1;PAIREDR=1;PAO=0;PQA=0;PQR=0;PRO=0;QA=433;QR=764;RO=22;RPL=5;RPP=3.73412;RPPR=6.56362;RPR=7;RUN=1;SAF=8;SAP=5.9056;SAR=4;SRF=11;SRP=3.0103;SRR=11;TYPE=snp	GT:DP:AD:RO:QR:AO:QA:GL	.	0:1:1,0:1:32:0:0:0,-3.19931	.	.	0:11:11,0:11:411:0:0:0,-37.3383	.	1:11:0,11:0:0:11:395:-35.8848,0	0:1:1,0:1:15:0:0:0,-1.49999	.	1:1:0,1:0:0:1:38:-3.79727,0	0:1:1,0:1:38:0:0:0,-3.79727	0:1:1,0:1:15:0:0:0,-1.49999	0:7:7,0:7:253:0:0:0,-23.1187	.
contig_1034_1|arrow	19280	.	A	G	2139.76	.	AB=0;ABP=0;AC=2;AF=0.25;AN=8;AO=76;CIGAR=1X;DP=95;DPB=95;DPRA=12;EPP=3.0103;EPPR=12.2676;GTI=2;LEN=1;MEANALT=1;MQM=60;MQMR=60;NS=8;NUMALT=1;ODDS=6.37053;PAIRED=1;PAIREDR=1;PAO=0;PQA=0;PQR=0;PRO=0;QA=2637;QR=646;RO=19;RPL=38;RPP=3.0103;RPPR=8.61041;RPR=38;RUN=1;SAF=40;SAP=3.46745;SAR=36;SRF=7;SRP=5.8675;SRR=12;TYPE=snp	GT:DP:AD:RO:QR:AO:QA:GL	.	0:1:1,0:1:28:0:0:0,-2.79973	0:6:6,0:6:227:0:0:0,-20.7938	.	0:3:3,0:3:114:0:0:0,-10.6324	.	1:37:0,37:0:0:37:1280:-115.48,0	0:1:1,0:1:38:0:0:0,-3.79727	.	1:39:0,39:0:0:39:1357:-122.402,0	.	0:3:3,0:3:108:0:0:0,-10.0746	0:5:5,0:5:131:0:0:0,-12.0485	.
contig_1034_1|arrow	20267	.	G	C	621.21	.	AB=0;ABP=0;AC=2;AF=0.333333;AN=6;AO=25;CIGAR=1X;DP=40;DPB=40;DPRA=3.33333;EPP=13.5202;EPPR=4.31318;GTI=0;LEN=1;MEANALT=1;MQM=60;MQMR=60;NS=6;NUMALT=1;ODDS=4.28472;PAIRED=1;PAIREDR=1;PAO=0;PQA=0;PQR=0;PRO=0;QA=811;QR=499;RO=15;RPL=17;RPP=10.0459;RPPR=3.15506;RPR=8;RUN=1;SAF=14;SAP=3.79203;SAR=11;SRF=9;SRP=4.31318;SRR=6;TYPE=snp	GT:DP:AD:RO:QR:AO:QA:GL	.	0:1:1,0:1:38:0:0:0,-3.79727	0:3:3,0:3:97:0:0:0,-9.05002	.	.	.	1:14:0,14:0:0:14:486:-44.0621,0	0:9:9,0:9:295:0:0:0,-26.8673	.	1:11:0,11:0:0:11:325:-29.5312,0	.	.	0:2:2,0:2:69:0:0:0,-6.55189	.
contig_1034_1|arrow	21552	.	A	G	2151.11	.	AB=0;ABP=0;AC=2;AF=0.333333;AN=6;AO=71;CIGAR=1X;DP=89;DPB=89;DPRA=8.47059;EPP=11.8491;EPPR=4.1599;GTI=2;LEN=1;MEANALT=1.5;MQM=60;MQMR=60;NS=6;NUMALT=1;ODDS=6.05033;PAIRED=1;PAIREDR=1;PAO=0;PQA=0;PQR=0;PRO=0;QA=2562;QR=569;RO=17;RPL=31;RPP=5.48761;RPPR=18.4661;RPR=40;RUN=1;SAF=39;SAP=4.50892;SAR=32;SRF=8;SRP=3.13803;SRR=9;TYPE=snp	GT:DP:AD:RO:QR:AO:QA:GL	.	0:1:1,0:1:38:0:0:0,-3.79727	0:3:3,0:3:110:0:0:0,-10.2609	.	.	.	1:45:0,44:0:0:44:1564:-140.881,0	0:12:12,0:12:405:0:0:0,-36.7652	.	1:27:0,27:0:0:27:998:-90.1324,0	.	0:1:1,0:1:16:0:0:0,-1.59998	.	.
contig_1034_1|arrow	58840	.	G	A	5993.53	.	AB=0;ABP=0;AC=2;AF=0.25;AN=8;AO=191;CIGAR=1X;DP=746;DPB=746;DPRA=1.03243;EPP=30.3072;EPPR=81.0773;GTI=0;LEN=1;MEANALT=1;MQM=60;MQMR=60;NS=8;NUMALT=1;ODDS=33.0516;PAIRED=1;PAIREDR=1;PAO=0;PQA=0;PQR=0;PRO=0;QA=7001;QR=19902;RO=553;RPL=62;RPP=54.0456;RPPR=83.3077;RPR=129;RUN=1;SAF=41;SAP=138.085;SAR=150;SRF=137;SRP=308.67;SRR=416;TYPE=snp	GT:DP:AD:RO:QR:AO:QA:GL	0:330:329,0:329:11900:0:0:0,-1070.53	0:11:11,0:11:371:0:0:0,-33.7049	0:195:194,0:194:6915:0:0:0,-622.161	.	.	.	1:188:0,188:0:0:188:6890:-620.057,0	0:3:3,0:3:109:0:0:0,-10.1674	0:1:1,0:1:38:0:0:0,-3.79727	.	0:15:15,0:15:569:0:0:0,-51.5527	.	.	1:3:0,3:0:0:3:111:-10.3536,0
contig_1035_1|arrow	30669	.	C	T	136.623	.	AB=0;ABP=0;AC=2;AF=0.285714;AN=7;AO=6;CIGAR=1X;DP=27;DPB=27;DPRA=0.714286;EPP=4.45795;EPPR=3.1137;GTI=0;LEN=1;MEANALT=1;MQM=60;MQMR=60;NS=7;NUMALT=1;ODDS=6.91703;PAIRED=1;PAIREDR=1;PAO=0;PQA=0;PQR=0;PRO=0;QA=216;QR=690;RO=21;RPL=3;RPP=3.0103;RPPR=3.1137;RPR=3;RUN=1;SAF=5;SAP=8.80089;SAR=1;SRF=20;SRP=40.3389;SRR=1;TYPE=snp	GT:DP:AD:RO:QR:AO:QA:GL	.	.	0:12:12,0:12:415:0:0:0,-37.6753	0:2:2,0:2:67:0:0:0,-6.36208	.	.	1:1:0,1:0:0:1:38:-3.79727,0	0:3:3,0:3:113:0:0:0,-10.5395	0:1:1,0:1:27:0:0:0,-2.69978	.	0:3:3,0:3:68:0:0:0,-6.34409	.	.	1:5:0,5:0:0:5:178:-16.3666,0
contig_1035_1|arrow	33450	.	T	C	603.599	.	AB=0;ABP=0;AC=2;AF=0.333333;AN=6;AO=23;CIGAR=1X;DP=145;DPB=145;DPRA=0.377049;EPP=14.4341;EPPR=4.14943;GTI=0;LEN=1;MEANALT=1;MQM=60;MQMR=60;NS=6;NUMALT=1;ODDS=59.5886;PAIRED=1;PAIREDR=1;PAO=0;PQA=0;PQR=0;PRO=0;QA=806;QR=4384;RO=122;RPL=11;RPP=3.10471;RPPR=16.9647;RPR=12;RUN=1;SAF=13;SAP=3.86001;SAR=10;SRF=78;SRP=23.5859;SRR=44;TYPE=snp	GT:DP:AD:RO:QR:AO:QA:GL	.	.	0:87:87,0:87:3123:0:0:0,-281.259	0:8:8,0:8:299:0:0:0,-27.2658	.	.	1:10:0,10:0:0:10:346:-31.4704,0	0:15:15,0:15:566:0:0:0,-51.2821	.	.	0:12:12,0:12:396:0:0:0,-35.9495	.	.	1:13:0,13:0:0:13:460:-41.7264,0
contig_1035_1|arrow	33523	.	TTTAC	ATTAA	558.049	.	AB=0;ABP=0;AC=2;AF=0.333333;AN=6;AO=21;CIGAR=1X3M1X;DP=120;DPB=120;DPRA=0.424242;EPP=15.5221;EPPR=7.44372;GTI=0;LEN=5;MEANALT=1;MQM=60;MQMR=60;NS=6;NUMALT=1;ODDS=29.1543;PAIRED=1;PAIREDR=1;PAO=0;PQA=0;PQR=0;PRO=0;QA=742;QR=3371;RO=96;RPL=8;RPP=5.59539;RPPR=3.0103;RPR=13;RUN=1;SAF=7;SAP=8.07707;SAR=14;SRF=31;SRP=29.1584;SRR=65;TYPE=complex	GT:DP:AD:RO:QR:AO:QA:GL	.	.	0:73:70,0:70:2436:0:0:0,-219.306	0:10:10,0:10:365:0:0:0,-33.1965	.	.	1:6:0,6:0:0:6:184:-16.8592,0	0:11:11,0:11:411:0:0:0,-37.3398	.	.	0:5:5,0:5:159:0:0:0,-14.6221	.	.	1:15:0,15:0:0:15:558:-50.5593,0
contig_1035_1|arrow	34044	.	A	G	508.074	.	AB=0;ABP=0;AC=2;AF=0.333333;AN=6;AO=18;CIGAR=1X;DP=54;DPB=54;DPRA=1;EPP=15.074;EPPR=22.5536;GTI=0;LEN=1;MEANALT=1;MQM=60;MQMR=60;NS=6;NUMALT=1;ODDS=11.0238;PAIRED=1;PAIREDR=1;PAO=0;PQA=0;PQR=0;PRO=0;QA=651;QR=1246;RO=36;RPL=6;RPP=7.35324;RPPR=3.9754;RPR=12;RUN=1;SAF=12;SAP=7.35324;SAR=6;SRF=21;SRP=5.18177;SRR=15;TYPE=snp	GT:DP:AD:RO:QR:AO:QA:GL	.	.	0:25:25,0:25:873:0:0:0,-78.8759	0:3:3,0:3:87:0:0:0,-8.11663	.	.	1:5:0,5:0:0:5:184:-16.9179,0	0:1:1,0:1:33:0:0:0,-3.29913	.	.	0:7:7,0:7:253:0:0:0,-23.1163	.	.	1:13:0,13:0:0:13:467:-42.3641,0
contig_1035_1|arrow	34131	.	A	G	372.433	.	AB=0;ABP=0;AC=2;AF=0.333333;AN=6;AO=15;CIGAR=1X;DP=47;DPB=47;DPRA=0.9375;EPP=10.1038;EPPR=4.09604;GTI=0;LEN=1;MEANALT=1;MQM=60;MQMR=60;NS=6;NUMALT=1;ODDS=12.9378;PAIRED=1;PAIREDR=1;PAO=0;PQA=0;PQR=0;PRO=0;QA=501;QR=1121;RO=32;RPL=12;RPP=14.7363;RPPR=5.45321;RPR=3;RUN=1;SAF=10;SAP=6.62942;SAR=5;SRF=17;SRP=3.28173;SRR=15;TYPE=snp	GT:DP:AD:RO:QR:AO:QA:GL	.	.	0:24:24,0:24:829:0:0:0,-74.9101	0:5:5,0:5:179:0:0:0,-16.4577	.	.	1:4:0,4:0:0:4:134:-12.3902,0	0:2:2,0:2:75:0:0:0,-7.12034	.	.	.	.	0:1:1,0:1:38:0:0:0,-3.79727	1:11:0,11:0:0:11:367:-33.3455,0
contig_1035_1|arrow	34229	.	TA	AT	134.396	.	AB=0;ABP=0;AC=2;AF=0.333333;AN=6;AO=6;CIGAR=2X;DP=22;DPB=22;DPRA=0.75;EPP=4.45795;EPPR=3.55317;GTI=0;LEN=2;MEANALT=1;MQM=60;MQMR=60;NS=6;NUMALT=1;ODDS=10.9499;PAIRED=1;PAIREDR=1;PAO=0;PQA=0;PQR=0;PRO=0;QA=221;QR=588;RO=16;RPL=0;RPP=16.0391;RPPR=3.55317;RPR=6;RUN=1;SAF=4;SAP=4.45795;SAR=2;SRF=6;SRP=5.18177;SRR=10;TYPE=complex	GT:DP:AD:RO:QR:AO:QA:GL	.	.	0:12:12,0:12:437:0:0:0,-39.6694	0:1:1,0:1:37:0:0:0,-3.69783	.	.	1:3:0,3:0:0:3:112:-10.4466,0	0:2:2,0:2:76:0:0:0,-7.21481	.	.	0:1:1,0:1:38:0:0:0,-3.79727	.	.	1:3:0,3:0:0:3:109:-10.1677,0
contig_1035_1|arrow	34349	.	G	A	499.52	.	AB=0;ABP=0;AC=2;AF=0.333333;AN=6;AO=17;CIGAR=1X;DP=58;DPB=58;DPRA=0.829268;EPP=3.13803;EPPR=26.3669;GTI=0;LEN=1;MEANALT=1;MQM=60;MQMR=60;NS=6;NUMALT=1;ODDS=13.5891;PAIRED=1;PAIREDR=1;PAO=0;PQA=0;PQR=0;PRO=0;QA=638;QR=1462;RO=41;RPL=7;RPP=4.1599;RPPR=5.60547;RPR=10;RUN=1;SAF=3;SAP=18.4661;SAR=14;SRF=15;SRP=9.41879;SRR=26;TYPE=snp	GT:DP:AD:RO:QR:AO:QA:GL	.	.	0:35:35,0:35:1250:0:0:0,-112.792	0:4:4,0:4:138:0:0:0,-12.7573	.	.	1:6:0,6:0:0:6:228:-20.885,0	0:1:1,0:1:38:0:0:0,-3.79727	.	.	.	.	0:1:1,0:1:36:0:0:0,-3.59827	1:11:0,11:0:0:11:410:-37.2485,0
contig_1035_1|arrow	34637	.	T	C	475.447	.	AB=0;ABP=0;AC=2;AF=0.333333;AN=6;AO=17;CIGAR=1X;DP=64;DPB=64;DPRA=0.723404;EPP=13.3567;EPPR=27.4509;GTI=0;LEN=1;MEANALT=1;MQM=60;MQMR=60;NS=6;NUMALT=1;ODDS=14.7871;PAIRED=1;PAIREDR=1;PAO=0;PQA=0;PQR=0;PRO=0;QA=641;QR=1606;RO=47;RPL=14;RPP=18.4661;RPPR=16.3625;RPR=3;RUN=1;SAF=14;SAP=18.4661;SAR=3;SRF=40;SRP=53.3238;SRR=7;TYPE=snp	GT:DP:AD:RO:QR:AO:QA:GL	.	.	0:32:32,0:32:1148:0:0:0,-103.613	0:8:8,0:8:258:0:0:0,-23.5308	.	.	1:5:0,5:0:0:5:189:-17.376,0	0:2:2,0:2:47:0:0:0,-4.46447	.	.	0:5:5,0:5:153:0:0:0,-14.0702	.	.	1:12:0,12:0:0:12:452:-41.0284,0
contig_1035_1|arrow	46424	.	TT	TC	2141.53	.	AB=0;ABP=0;AC=2;AF=0.285714;AN=7;AO=70;CIGAR=1M1X;DP=134;DPB=134;DPRA=2.90323;EPP=18.0245;EPPR=26.6864;GTI=0;LEN=1;MEANALT=1.5;MQM=60;MQMR=60;NS=7;NUMALT=1;ODDS=7.47988;PAIRED=1;PAIREDR=1;PAO=0;PQA=0;PQR=0;PRO=0;QA=2579;QR=2229;RO=62;RPL=38;RPP=4.12706;RPPR=3.0103;RPR=32;RUN=1;SAF=46;SAP=18.0245;SAR=24;SRF=43;SRP=23.184;SRR=19;TYPE=snp	GT:DP:AD:RO:QR:AO:QA:GL	.	.	0:3:3,0:3:90:0:0:0,-8.39677	0:24:24,0:24:867:0:0:0,-78.3432	.	.	1:35:0,35:0:0:35:1303:-117.565,0	0:19:19,0:19:682:0:0:0,-61.7045	.	.	0:9:9,0:9:329:0:0:0,-29.9582	.	0:7:7,0:7:261:0:0:0,-23.8474	1:37:0,35:0:0:35:1276:-114.923,0
contig_1035_1|arrow	86769	.	CAATAAC	CC	140.874	.	AB=0;ABP=0;AC=2;AF=0.4;AN=5;AO=7;CIGAR=1M5D1M;DP=43;DPB=38;DPRA=0.291667;EPP=3.32051;EPPR=14.8328;GTI=0;LEN=5;MEANALT=1;MQM=60;MQMR=60;NS=5;NUMALT=1;ODDS=0.115734;PAIRED=1;PAIREDR=1;PAO=0;PQA=0;PQR=0;PRO=0;QA=238;QR=1254;RO=36;RPL=5;RPP=5.80219;RPPR=32.2045;RPR=2;RUN=1;SAF=3;SAP=3.32051;SAR=4;SRF=12;SRP=11.6962;SRR=24;TYPE=del	GT:DP:AD:RO:QR:AO:QA:GL	.	.	.	0:6:6,0:6:206:0:0:0,-18.8746	0:19:19,0:19:667:0:0:0,-60.351	.	1:6:0,6:0:0:6:207:-18.9658,0	.	.	1:1:0,1:0:0:1:31:-3.09945,0	.	.	0:11:11,0:11:381:0:0:0,-34.6182	.
contig_1035_1|arrow	86938	.	A	T	784.882	.	AB=0;ABP=0;AC=2;AF=0.333333;AN=6;AO=27;CIGAR=1X;DP=73;DPB=73;DPRA=1.17391;EPP=9.52472;EPPR=9.80795;GTI=0;LEN=1;MEANALT=1;MQM=60;MQMR=60;NS=6;NUMALT=1;ODDS=11.0942;PAIRED=1;PAIREDR=1;PAO=0;PQA=0;PQR=0;PRO=0;QA=960;QR=1611;RO=46;RPL=8;RPP=12.7417;RPPR=51.3492;RPR=19;RUN=1;SAF=12;SAP=3.73412;SAR=15;SRF=24;SRP=3.19912;SRR=22;TYPE=snp	GT:DP:AD:RO:QR:AO:QA:GL	.	.	.	0:1:1,0:1:38:0:0:0,-3.79727	0:28:28,0:28:977:0:0:0,-88.2268	.	1:23:0,23:0:0:23:832:-75.1925,0	.	.	1:4:0,4:0:0:4:128:-11.8324,0	.	0:1:1,0:1:38:0:0:0,-3.79727	0:16:16,0:16:558:0:0:0,-50.5386	.
contig_1035_1|arrow	86946	.	C	T	766.908	.	AB=0;ABP=0;AC=2;AF=0.333333;AN=6;AO=26;CIGAR=1X;DP=76;DPB=76;DPRA=1.04;EPP=8.35546;EPPR=5.78978;GTI=0;LEN=1;MEANALT=1;MQM=60;MQMR=60;NS=6;NUMALT=1;ODDS=12.8074;PAIRED=1;PAIREDR=1;PAO=0;PQA=0;PQR=0;PRO=0;QA=936;QR=1745;RO=50;RPL=8;RPP=11.3621;RPPR=47.4821;RPR=18;RUN=1;SAF=11;SAP=4.34659;SAR=15;SRF=24;SRP=3.18402;SRR=26;TYPE=snp	GT:DP:AD:RO:QR:AO:QA:GL	.	.	.	0:1:1,0:1:38:0:0:0,-3.79727	0:30:30,0:30:1028:0:0:0,-92.8063	.	1:22:0,22:0:0:22:785:-70.9607,0	.	.	1:4:0,4:0:0:4:151:-13.9579,0	.	0:1:1,0:1:38:0:0:0,-3.79727	0:18:18,0:18:641:0:0:0,-58.0099	.
contig_1035_1|arrow	87279	.	T	C	237.653	.	AB=0;ABP=0;AC=2;AF=0.333333;AN=6;AO=10;CIGAR=1X;DP=46;DPB=46;DPRA=0.555556;EPP=3.87889;EPPR=11.6962;GTI=0;LEN=1;MEANALT=1;MQM=60;MQMR=60;NS=6;NUMALT=1;ODDS=5.15519;PAIRED=1;PAIREDR=1;PAO=0;PQA=0;PQR=0;PRO=0;QA=340;QR=1265;RO=36;RPL=4;RPP=3.87889;RPPR=5.18177;RPR=6;RUN=1;SAF=2;SAP=10.8276;SAR=8;SRF=21;SRP=5.18177;SRR=15;TYPE=snp	GT:DP:AD:RO:QR:AO:QA:GL	.	.	.	.	0:26:26,0:26:924:0:0:0,-83.4668	.	1:9:0,9:0:0:9:302:-27.5,0	0:1:1,0:1:38:0:0:0,-3.79727	.	.	.	0:1:1,0:1:38:0:0:0,-3.79727	0:8:8,0:8:265:0:0:0,-24.171	1:1:0,1:0:0:1:38:-3.79727,0
contig_1035_1|arrow	91355	.	T	A	1596.96	.	AB=0;ABP=0;AC=2;AF=0.4;AN=5;AO=53;CIGAR=1X;DP=142;DPB=142;DPRA=0.893258;EPP=42.3836;EPPR=50.7827;GTI=0;LEN=1;MEANALT=1;MQM=60;MQMR=60;NS=5;NUMALT=1;ODDS=43.4127;PAIRED=1;PAIREDR=1;PAO=0;PQA=0;PQR=0;PRO=0;QA=1897;QR=3090;RO=88;RPL=22;RPP=6.32897;RPPR=11.0053;RPR=31;RUN=1;SAF=27;SAP=3.05127;SAR=26;SRF=33;SRP=14.9534;SRR=55;TYPE=snp	GT:DP:AD:RO:QR:AO:QA:GL	.	.	.	.	1:41:0,41:0:0:41:1470:-132.574,0	.	0:60:59,0:59:2048:0:0:0,-184.421	.	.	0:24:24,0:24:879:0:0:0,-79.4277	.	.	1:12:0,12:0:0:12:427:-38.7637,0	0:5:5,0:5:163:0:0:0,-14.9893
contig_1035_1|arrow	110187	.	T	A	1129.93	.	AB=0;ABP=0;AC=2;AF=0.285714;AN=7;AO=38;CIGAR=1X;DP=178;DPB=178;DPRA=0.678571;EPP=3.9246;EPPR=134.291;GTI=0;LEN=1;MEANALT=1;MQM=60;MQMR=60;NS=7;NUMALT=1;ODDS=29.6302;PAIRED=1;PAIREDR=1;PAO=0;PQA=0;PQR=0;PRO=0;QA=1370;QR=4910;RO=140;RPL=9;RPP=25.8679;RPPR=62.6327;RPR=29;RUN=1;SAF=22;SAP=5.06748;SAR=16;SRF=93;SRP=35.8306;SRR=47;TYPE=snp	GT:DP:AD:RO:QR:AO:QA:GL	.	.	0:35:35,0:35:1235:0:0:0,-111.443	.	0:73:73,0:73:2575:0:0:0,-231.981	0:5:5,0:5:175:0:0:0,-16.0925	1:29:0,29:0:0:29:1032:-93.1794,0	.	0:2:2,0:2:66:0:0:0,-6.26795	1:9:0,9:0:0:9:338:-30.7751,0	.	.	0:25:25,0:25:859:0:0:0,-77.6213	.
contig_1035_1|arrow	115717	.	A	T	879.168	.	AB=0;ABP=0;AC=2;AF=0.25;AN=8;AO=29;CIGAR=1X;DP=155;DPB=155;DPRA=0.690476;EPP=12.0706;EPPR=3.28604;GTI=0;LEN=1;MEANALT=1;MQM=60;MQMR=60;NS=8;NUMALT=1;ODDS=19.9226;PAIRED=1;PAIREDR=1;PAO=0;PQA=0;PQR=0;PRO=0;QA=1070;QR=4406;RO=126;RPL=15;RPP=3.08518;RPPR=42.7172;RPR=14;RUN=1;SAF=17;SAP=4.88226;SAR=12;SRF=70;SRP=6.38815;SRR=56;TYPE=snp	GT:DP:AD:RO:QR:AO:QA:GL	.	.	0:83:83,0:83:2846:0:0:0,-256.348	.	0:24:24,0:24:860:0:0:0,-77.7123	0:1:1,0:1:34:0:0:0,-3.39891	1:23:0,23:0:0:23:856:-77.3621,0	0:4:4,0:4:152:0:0:0,-14.0499	.	1:6:0,6:0:0:6:214:-19.6055,0	.	.	0:13:13,0:13:477:0:0:0,-43.2711	0:1:1,0:1:37:0:0:0,-3.69783
contig_1035_1|arrow	267665	.	A	G	363.2	.	AB=0;ABP=0;AC=2;AF=0.4;AN=5;AO=13;CIGAR=1X;DP=51;DPB=51;DPRA=0.513158;EPP=4.51363;EPPR=3.9246;GTI=0;LEN=1;MEANALT=1;MQM=60;MQMR=60;NS=5;NUMALT=1;ODDS=13.1488;PAIRED=1;PAIREDR=1;PAO=0;PQA=0;PQR=0;PRO=0;QA=488;QR=1289;RO=38;RPL=10;RPP=11.1951;RPPR=6.66752;RPR=3;RUN=1;SAF=4;SAP=7.18621;SAR=9;SRF=18;SRP=3.23888;SRR=20;TYPE=snp	GT:DP:AD:RO:QR:AO:QA:GL	.	0:2:2,0:2:66:0:0:0,-6.26715	0:25:25,0:25:867:0:0:0,-78.3335	.	.	.	1:2:0,2:0:0:2:76:-7.21481,0	.	.	.	0:11:11,0:11:356:0:0:0,-32.3459	.	.	1:11:0,11:0:0:11:412:-37.4299,0
contig_1035_1|arrow	274420	.	CTTTTTTTAAG	CTTTTTTTTTAAG	996.242	.	AB=0;ABP=0;AC=2;AF=0.4;AN=5;AO=36;CIGAR=1M2I10M;DP=92;DPB=99.1818;DPRA=1.15385;EPP=50.3001;EPPR=49.3776;GTI=0;LEN=2;MEANALT=2.5;MQM=60;MQMR=60;NS=5;NUMALT=1;ODDS=48.8048;PAIRED=1;PAIREDR=1;PAO=0;PQA=0;PQR=0;PRO=0;QA=1271;QR=1792;RO=51;RPL=26;RPP=18.4519;RPPR=4.07475;RPR=10;RUN=1;SAF=26;SAP=18.4519;SAR=10;SRF=29;SRP=5.09662;SRR=22;TYPE=ins	GT:DP:AD:RO:QR:AO:QA:GL	.	0:9:9,0:9:328:0:0:0,-29.8677	0:23:23,0:23:810:0:0:0,-73.213	.	.	.	1:6:0,6:0:0:6:217:-19.881,0	.	.	.	0:20:19,0:19:654:0:0:0,-59.0135	.	.	1:34:0,30:0:0:30:1054:-94.8306,0
contig_1036_1|arrow	48168	.	ATTTCTCTA	ATTCTCTA	746.627	.	AB=0;ABP=0;AC=2;AF=0.285714;AN=7;AO=26;CIGAR=1M1D7M;DP=95;DPB=92.1111;DPRA=0.942029;EPP=11.3621;EPPR=6.20364;GTI=0;LEN=1;MEANALT=1;MQM=60;MQMR=60;NS=7;NUMALT=1;ODDS=30.7244;PAIRED=1;PAIREDR=1;PAO=0;PQA=0;PQR=0;PRO=0;QA=922;QR=2326;RO=68;RPL=7;RPP=15.0369;RPPR=21.4039;RPR=19;RUN=1;SAF=13;SAP=3.0103;SAR=13;SRF=33;SRP=3.13803;SRR=35;TYPE=del	GT:DP:AD:RO:QR:AO:QA:GL	.	.	0:8:8,0:8:286:0:0:0,-26.0831	0:17:16,0:16:534:0:0:0,-48.2033	.	.	.	0:4:4,0:4:142:0:0:0,-13.1276	0:4:4,0:4:119:0:0:0,-11.0046	1:13:0,13:0:0:13:444:-40.2764,0	.	0:36:36,0:36:1245:0:0:0,-112.338	.	1:13:0,13:0:0:13:478:-43.3611,0
contig_1037_1|arrow	30975	.	ATTTTTTTTCCA	ATTTTTTTTTCCA	379.105	.	AB=0;ABP=0;AC=2;AF=0.666667;AN=3;AO=15;CIGAR=1M1I11M;DP=16;DPB=17.25;DPRA=7.5;EPP=10.1038;EPPR=5.18177;GTI=0;LEN=1;MEANALT=1;MQM=60;MQMR=60;NS=3;NUMALT=1;ODDS=1.32528;PAIRED=1;PAIREDR=1;PAO=0;PQA=0;PQR=0;PRO=0;QA=483;QR=37;RO=1;RPL=8;RPP=3.15506;RPPR=5.18177;RPR=7;RUN=1;SAF=4;SAP=10.1038;SAR=11;SRF=1;SRP=5.18177;SRR=0;TYPE=ins	GT:DP:AD:RO:QR:AO:QA:GL	.	.	1:5:0,5:0:0:5:139:-12.7845,0	1:10:0,10:0:0:10:344:-31.286,0	.	.	0:1:1,0:1:37:0:0:0,-3.69783	.	.	.	.	.	.	.
contig_1037_1|arrow	40016	.	CTTTTTTGTAA	CTTTTTTTGTAA	220.963	.	AB=0;ABP=0;AC=2;AF=1;AN=2;AO=10;CIGAR=1M1I10M;DP=10;DPB=10.9091;DPRA=0;EPP=6.48466;EPPR=0;GTI=0;LEN=1;MEANALT=1;MQM=60;MQMR=0;NS=2;NUMALT=1;ODDS=30.3713;PAIRED=1;PAIREDR=0;PAO=0;PQA=0;PQR=0;PRO=0;QA=268;QR=0;RO=0;RPL=3;RPP=6.48466;RPPR=0;RPR=7;RUN=1;SAF=4;SAP=3.87889;SAR=6;SRF=0;SRP=0;SRR=0;TYPE=ins	GT:DP:AD:RO:QR:AO:QA:GL	.	.	1:5:0,5:0:0:5:110:-10.1178,0	1:5:0,5:0:0:5:158:-14.5289,0	.	.	.	.	.	.	.	.	.	.
contig_1037_1|arrow	47872	.	TAAAATAG	TAAATAG	161.09	.	AB=0;ABP=0;AC=2;AF=0.666667;AN=3;AO=7;CIGAR=1M1D6M;DP=8;DPB=7.125;DPRA=3.5;EPP=3.32051;EPPR=5.18177;GTI=0;LEN=1;MEANALT=1;MQM=60;MQMR=60;NS=3;NUMALT=1;ODDS=1.22529;PAIRED=1;PAIREDR=1;PAO=0;PQA=0;PQR=0;PRO=0;QA=225;QR=37;RO=1;RPL=5;RPP=5.80219;RPPR=5.18177;RPR=2;RUN=1;SAF=1;SAP=10.7656;SAR=6;SRF=0;SRP=5.18177;SRR=1;TYPE=del	GT:DP:AD:RO:QR:AO:QA:GL	.	.	1:2:0,2:0:0:2:60:-5.69915,0	1:5:0,5:0:0:5:165:-15.1709,0	.	.	0:1:1,0:1:37:0:0:0,-3.69783	.	.	.	.	.	.	.
contig_1037_1|arrow	47900	.	GATAC	AATAT	167.696	.	AB=0;ABP=0;AC=2;AF=0.666667;AN=3;AO=6;CIGAR=1X3M1X;DP=11;DPB=11;DPRA=0.6;EPP=4.45795;EPPR=3.44459;GTI=0;LEN=5;MEANALT=1;MQM=60;MQMR=60;NS=3;NUMALT=1;ODDS=23.2504;PAIRED=1;PAIREDR=1;PAO=0;PQA=0;PQR=0;PRO=0;QA=224;QR=179;RO=5;RPL=2;RPP=4.45795;RPPR=13.8677;RPR=4;RUN=1;SAF=2;SAP=4.45795;SAR=4;SRF=2;SRP=3.44459;SRR=3;TYPE=complex	GT:DP:AD:RO:QR:AO:QA:GL	.	.	1:3:0,3:0:0:3:112:-10.4466,0	1:3:0,3:0:0:3:112:-10.4467,0	.	.	0:5:5,0:5:179:0:0:0,-16.4586	.	.	.	.	.	.	.
contig_1037_1|arrow	59994	.	T	C	242.579	.	AB=0;ABP=0;AC=2;AF=0.666667;AN=3;AO=11;CIGAR=1X;DP=31;DPB=31;DPRA=0.275;EPP=7.94546;EPPR=9.95901;GTI=0;LEN=1;MEANALT=1;MQM=60;MQMR=60;NS=3;NUMALT=1;ODDS=25.2281;PAIRED=1;PAIREDR=1;PAO=0;PQA=0;PQR=0;PRO=0;QA=345;QR=659;RO=20;RPL=6;RPP=3.20771;RPPR=9.95901;RPR=5;RUN=1;SAF=5;SAP=3.20771;SAR=6;SRF=10;SRP=3.0103;SRR=10;TYPE=snp	GT:DP:AD:RO:QR:AO:QA:GL	.	.	.	1:6:0,6:0:0:6:203:-18.5963,0	.	.	0:20:20,0:20:659:0:0:0,-59.6135	.	.	.	.	1:5:0,5:0:0:5:142:-13.0564,0	.	.
contig_1038_1|arrow	21198	.	C	T	674.009	.	AB=0;ABP=0;AC=2;AF=0.4;AN=5;AO=24;CIGAR=1X;DP=28;DPB=28;DPRA=9;EPP=8.80089;EPPR=3.0103;GTI=1;LEN=1;MEANALT=1;MQM=60;MQMR=60;NS=5;NUMALT=1;ODDS=1.17105;PAIRED=1;PAIREDR=1;PAO=0;PQA=0;PQR=0;PRO=0;QA=868;QR=130;RO=4;RPL=12;RPP=3.0103;RPPR=3.0103;RPR=12;RUN=1;SAF=12;SAP=3.0103;SAR=12;SRF=2;SRP=3.0103;SRR=2;TYPE=snp	GT:DP:AD:RO:QR:AO:QA:GL	.	.	0:1:1,0:1:25:0:0:0,-2.49986	.	0:1:1,0:1:29:0:0:0,-2.89966	.	1:1:0,1:0:0:1:34:-3.39891,0	.	.	.	.	.	0:2:2,0:2:76:0:0:0,-7.21481	1:23:0,23:0:0:23:834:-75.3785,0
contig_1040_1|arrow	21693	.	G	A	335.207	.	AB=0;ABP=0;AC=2;AF=0.285714;AN=7;AO=15;CIGAR=1X;DP=163;DPB=163;DPRA=0.253378;EPP=10.1038;EPPR=45.7942;GTI=0;LEN=1;MEANALT=1;MQM=60;MQMR=60;NS=7;NUMALT=1;ODDS=23.694;PAIRED=1;PAIREDR=1;PAO=0;PQA=0;PQR=0;PRO=0;QA=542;QR=5005;RO=148;RPL=4;RPP=10.1038;RPPR=24.1968;RPR=11;RUN=1;SAF=7;SAP=3.15506;SAR=8;SRF=88;SRP=14.5132;SRR=60;TYPE=snp	GT:DP:AD:RO:QR:AO:QA:GL	.	0:54:54,0:54:1826:0:0:0,-164.593	.	0:13:13,0:13:471:0:0:0,-42.7278	.	.	1:10:0,10:0:0:10:356:-32.3745,0	0:1:1,0:1:38:0:0:0,-3.79727	0:11:11,0:11:365:0:0:0,-33.164	.	0:69:69,0:69:2305:0:0:0,-207.672	.	.	1:5:0,5:0:0:5:186:-17.1009,0
contig_1040_1|arrow	36714	.	T	C	185.986	.	AB=0;ABP=0;AC=2;AF=0.5;AN=4;AO=8;CIGAR=1X;DP=21;DPB=21;DPRA=0.615385;EPP=12.7819;EPPR=23.2217;GTI=0;LEN=1;MEANALT=1;MQM=60;MQMR=60;NS=4;NUMALT=1;ODDS=11.836;PAIRED=1;PAIREDR=1;PAO=0;PQA=0;PQR=0;PRO=0;QA=281;QR=487;RO=13;RPL=6;RPP=7.35324;RPPR=31.2394;RPR=2;RUN=1;SAF=1;SAP=12.7819;SAR=7;SRF=1;SRP=23.2217;SRR=12;TYPE=snp	GT:DP:AD:RO:QR:AO:QA:GL	.	0:12:12,0:12:449:0:0:0,-40.7573	.	.	.	.	1:6:0,6:0:0:6:205:-18.7796,0	.	.	.	.	.	0:1:1,0:1:38:0:0:0,-3.79727	1:2:0,2:0:0:2:76:-7.21481,0
contig_1040_1|arrow	38366	.	T	C	329.622	.	AB=0;ABP=0;AC=2;AF=0.285714;AN=7;AO=13;CIGAR=1X;DP=44;DPB=44;DPRA=1.04839;EPP=11.1951;EPPR=33.9012;GTI=0;LEN=1;MEANALT=1;MQM=60;MQMR=60;NS=7;NUMALT=1;ODDS=13.0571;PAIRED=1;PAIREDR=1;PAO=0;PQA=0;PQR=0;PRO=0;QA=466;QR=1047;RO=31;RPL=9;RPP=7.18621;RPPR=33.9012;RPR=4;RUN=1;SAF=1;SAP=23.2217;SAR=12;SRF=2;SRP=54.0749;SRR=29;TYPE=snp	GT:DP:AD:RO:QR:AO:QA:GL	.	0:19:19,0:19:650:0:0:0,-58.812	.	.	0:2:2,0:2:66:0:0:0,-6.26831	.	1:11:0,11:0:0:11:391:-35.5221,0	0:3:3,0:3:101:0:0:0,-9.42278	0:4:4,0:4:116:0:0:0,-10.7248	.	.	.	0:3:3,0:3:114:0:0:0,-10.6324	1:2:0,2:0:0:2:75:-7.12034,0
contig_1040_1|arrow	38823	.	G	A	277.506	.	AB=0;ABP=0;AC=2;AF=0.4;AN=5;AO=11;CIGAR=1X;DP=27;DPB=27;DPRA=1.03125;EPP=4.78696;EPPR=5.18177;GTI=0;LEN=1;MEANALT=1;MQM=60;MQMR=60;NS=5;NUMALT=1;ODDS=8.74048;PAIRED=1;PAIREDR=1;PAO=0;PQA=0;PQR=0;PRO=0;QA=374;QR=593;RO=16;RPL=7;RPP=4.78696;RPPR=5.18177;RPR=4;RUN=1;SAF=3;SAP=7.94546;SAR=8;SRF=8;SRP=3.0103;SRR=8;TYPE=snp	GT:DP:AD:RO:QR:AO:QA:GL	.	0:13:13,0:13:479:0:0:0,-43.4496	.	.	.	.	1:10:0,10:0:0:10:340:-30.922,0	.	0:2:2,0:2:76:0:0:0,-7.21481	.	.	.	0:1:1,0:1:38:0:0:0,-3.79727	1:1:0,1:0:0:1:34:-3.39891,0
contig_1040_1|arrow	47633	.	CAAAAATTTG	CAAAATTTG	355.8	.	AB=0;ABP=0;AC=2;AF=0.333333;AN=6;AO=13;CIGAR=1M1D8M;DP=27;DPB=25.7;DPRA=1.85714;EPP=11.1951;EPPR=12.937;GTI=0;LEN=1;MEANALT=1;MQM=60;MQMR=60;NS=6;NUMALT=1;ODDS=10.4335;PAIRED=1;PAIREDR=1;PAO=0;PQA=0;PQR=0;PRO=0;QA=477;QR=507;RO=14;RPL=8;RPP=4.51363;RPPR=8.59409;RPR=5;RUN=1;SAF=4;SAP=7.18621;SAR=9;SRF=5;SRP=5.49198;SRR=9;TYPE=del	GT:DP:AD:RO:QR:AO:QA:GL	.	0:6:6,0:6:212:0:0:0,-19.4244	.	.	0:2:2,0:2:73:0:0:0,-6.9313	.	1:12:0,12:0:0:12:448:-40.6668,0	0:2:2,0:2:76:0:0:0,-7.21481	0:4:4,0:4:146:0:0:0,-13.4971	.	.	1:1:0,1:0:0:1:29:-2.89966,0	.	.
contig_1040_1|arrow	47664	.	TAAAAAATATTTC	TAAAAAAATATTTC	251.191	.	AB=0;ABP=0;AC=2;AF=0.285714;AN=7;AO=11;CIGAR=1M1I12M;DP=26;DPB=27.3846;DPRA=1.83333;EPP=12.6832;EPPR=8.59409;GTI=0;LEN=1;MEANALT=1;MQM=60;MQMR=60;NS=7;NUMALT=1;ODDS=6.23082;PAIRED=1;PAIREDR=1;PAO=0.5;PQA=18;PQR=18;PRO=0.5;QA=365;QR=487;RO=14;RPL=5;RPP=3.20771;RPPR=12.937;RPR=6;RUN=1;SAF=3;SAP=7.94546;SAR=8;SRF=5;SRP=5.49198;SRR=9;TYPE=ins	GT:DP:AD:RO:QR:AO:QA:GL	.	0:6:5,0:5:180:0:0:0,-16.3745	.	.	0:1:1,0:1:37:0:0:0,-3.69783	.	1:10:0,10:0:0:10:349:-31.6883,0	0:2:2,0:2:76:0:0:0,-7.21481	0:4:4,0:4:122:0:0:0,-11.2821	.	.	1:1:0,1:0:0:1:16:-1.59998,0	0:2:2,0:2:72:0:0:0,-6.83664	.
contig_1040_1|arrow	83492	.	AAGG	AAGAGG	341.896	.	AB=0;ABP=0;AC=2;AF=0.25;AN=8;AO=27;CIGAR=1M2I3M;DP=1104;DPB=1117.5;DPRA=0.0752089;EPP=3.73412;EPPR=379.644;GTI=1;LEN=2;MEANALT=1;MQM=60;MQMR=60;NS=8;NUMALT=1;ODDS=78.7245;PAIRED=1;PAIREDR=1;PAO=0;PQA=0;PQR=0;PRO=0;QA=863;QR=38001;RO=1071;RPL=21;RPP=21.1059;RPPR=170.015;RPR=6;RUN=1;SAF=13;SAP=3.09072;SAR=14;SRF=396;SRP=160.834;SRR=675;TYPE=ins	GT:DP:AD:RO:QR:AO:QA:GL	.	.	.	0:2:2,0:2:66:0:0:0,-6.26715	.	.	1:26:0,26:0:0:26:825:-74.5275,0	0:68:67,0:67:2448:0:0:0,-220.389	0:20:20,0:20:717:0:0:0,-64.8534	1:1:0,1:0:0:1:38:-3.79727,0	0:718:717,0:717:25442:0:0:0,-2288.64	0:267:264,0:264:9290:0:0:0,-835.808	0:2:1,0:1:38:0:0:0,-3.53241	.
contig_1040_1|arrow	206663	.	G	T	1655.54	.	AB=0;ABP=0;AC=2;AF=0.222222;AN=9;AO=59;CIGAR=1X;DP=106;DPB=106;DPRA=4.39362;EPP=3.0471;EPPR=3.0565;GTI=2;LEN=1;MEANALT=1;MQM=60;MQMR=60;NS=9;NUMALT=1;ODDS=1.54339;PAIRED=1;PAIREDR=1;PAO=0;PQA=0;PQR=0;PRO=0;QA=2040;QR=1599;RO=47;RPL=36;RPP=9.23028;RPPR=3.42611;RPR=23;RUN=1;SAF=45;SAP=38.3795;SAR=14;SRF=36;SRP=31.8863;SRR=11;TYPE=snp	GT:DP:AD:RO:QR:AO:QA:GL	.	0:1:1,0:1:38:0:0:0,-3.79727	0:1:1,0:1:29:0:0:0,-2.89966	0:3:3,0:3:99:0:0:0,-9.23601	0:1:1,0:1:15:0:0:0,-1.49999	.	1:43:0,43:0:0:43:1459:-131.576,0	.	0:9:9,0:9:303:0:0:0,-27.5906	.	0:5:5,0:5:185:0:0:0,-17.0092	.	0:27:27,0:27:930:0:0:0,-83.995	1:16:0,16:0:0:16:581:-52.62,0
contig_1040_1|arrow	206845	.	ATGAA	TTGAA	1640.12	.	AB=0;ABP=0;AC=2;AF=0.25;AN=8;AO=57;CIGAR=1X4M;DP=114;DPB=114;DPRA=3.21818;EPP=9.44853;EPPR=3.36563;GTI=1;LEN=1;MEANALT=1.5;MQM=60;MQMR=60;NS=8;NUMALT=1;ODDS=3.64636;PAIRED=1;PAIREDR=1;PAO=0;PQA=0;PQR=0;PRO=0;QA=1996;QR=1902;RO=55;RPL=18;RPP=19.8106;RPPR=20.4216;RPR=39;RUN=1;SAF=31;SAP=3.9627;SAR=26;SRF=30;SRP=3.99733;SRR=25;TYPE=snp	GT:DP:AD:RO:QR:AO:QA:GL	.	0:2:2,0:2:69:0:0:0,-6.55254	.	0:1:1,0:1:38:0:0:0,-3.79727	0:1:1,0:1:38:0:0:0,-3.79727	.	1:38:0,36:0:0:36:1265:-113.894,0	.	0:8:8,0:8:268:0:0:0,-24.4452	.	0:4:4,0:4:135:0:0:0,-12.4828	.	0:39:39,0:39:1354:0:0:0,-122.147	1:21:0,21:0:0:21:731:-66.103,0
contig_1040_1|arrow	221505	.	T	C	3822.75	.	AB=0;ABP=0;AC=2;AF=0.285714;AN=7;AO=126;CIGAR=1X;DP=191;DPB=191;DPRA=4.84615;EPP=11.3515;EPPR=10.5269;GTI=1;LEN=1;MEANALT=1;MQM=60;MQMR=60;NS=7;NUMALT=1;ODDS=7.62501;PAIRED=1;PAIREDR=1;PAO=0;PQA=0;PQR=0;PRO=0;QA=4491;QR=2246;RO=65;RPL=57;RPP=5.49198;RPPR=3.84548;RPR=69;RUN=1;SAF=65;SAP=3.28604;SAR=61;SRF=36;SRP=4.64726;SRR=29;TYPE=snp	GT:DP:AD:RO:QR:AO:QA:GL	.	.	.	0:1:1,0:1:38:0:0:0,-3.79727	0:3:3,0:3:113:0:0:0,-10.5395	.	1:36:0,36:0:0:36:1273:-114.854,0	.	0:6:6,0:6:228:0:0:0,-20.885	.	.	0:42:42,0:42:1459:0:0:0,-131.584	0:13:13,0:13:408:0:0:0,-37.018	1:90:0,90:0:0:90:3218:-289.795,0
contig_1040_1|arrow	280565	.	C	T	127.014	.	AB=0;ABP=0;AC=2;AF=0.4;AN=5;AO=6;CIGAR=1X;DP=23;DPB=23;DPRA=0.529412;EPP=8.80089;EPPR=3.55317;GTI=0;LEN=1;MEANALT=1;MQM=60;MQMR=60;NS=5;NUMALT=1;ODDS=10.8023;PAIRED=1;PAIREDR=1;PAO=0;PQA=0;PQR=0;PRO=0;QA=222;QR=542;RO=16;RPL=5;RPP=8.80089;RPPR=7.89611;RPR=1;RUN=1;SAF=0;SAP=16.0391;SAR=6;SRF=4;SRP=11.6962;SRR=12;TYPE=snp	GT:DP:AD:RO:QR:AO:QA:GL	.	.	0:5:5,0:5:183:0:0:0,-16.8262	.	.	.	1:4:0,4:0:0:4:148:-13.6814,0	0:3:3,0:3:69:0:0:0,-6.43742	.	.	0:9:8,0:8:290:0:0:0,-26.264	.	.	1:2:0,2:0:0:2:74:-7.02577,0
contig_1040_1|arrow	299991	.	T	C	693.34	.	AB=0;ABP=0;AC=2;AF=0.222222;AN=9;AO=28;CIGAR=1X;DP=343;DPB=343;DPRA=0.311111;EPP=4.25114;EPPR=141.824;GTI=0;LEN=1;MEANALT=1;MQM=57.8929;MQMR=57.5338;NS=9;NUMALT=1;ODDS=20.6755;PAIRED=1;PAIREDR=1;PAO=0;PQA=0;PQR=0;PRO=0;QA=1017;QR=10840;RO=311;RPL=11;RPP=5.80219;RPPR=48.8207;RPR=17;RUN=1;SAF=7;SAP=18.2106;SAR=21;SRF=108;SRP=66.0249;SRR=203;TYPE=snp	GT:DP:AD:RO:QR:AO:QA:GL	.	0:4:4,0:4:140:0:0:0,-9.70817	0:6:6,0:6:205:0:0:0,-18.7791	0:4:4,0:4:149:0:0:0,-13.7737	0:12:12,0:12:408:0:0:0,-37.0366	.	1:22:0,22:0:0:22:802:-69.1533,0	0:6:6,0:6:211:0:0:0,-19.3309	.	.	0:41:40,0:40:1418:0:0:0,-119.713	0:242:239,0:239:8309:0:0:0,-723.173	.	1:6:0,6:0:0:6:215:-19.6973,0
contig_1040_1|arrow	328370	.	TCA	TCG	3798.05	.	AB=0;ABP=0;AC=2;AF=0.222222;AN=9;AO=127;CIGAR=2M1X;DP=333;DPB=340;DPRA=2.15777;EPP=99.1877;EPPR=93.9971;GTI=1;LEN=1;MEANALT=1;MQM=60;MQMR=60;NS=9;NUMALT=1;ODDS=3.62977;PAIRED=1;PAIREDR=1;PAO=5.5;PQA=178.5;PQR=178.5;PRO=5.5;QA=4537;QR=6756;RO=202;RPL=52;RPP=12.0553;RPPR=14.0182;RPR=75;RUN=1;SAF=74;SAP=10.5506;SAR=53;SRF=108;SRP=5.11727;SRR=94;TYPE=snp	GT:DP:AD:RO:QR:AO:QA:GL	.	0:4:4,0:4:135:0:0:0,-12.4826	0:30:30,0:30:989:0:0:0,-89.2374	0:2:2,0:2:71:0:0:0,-6.7419	0:39:39,0:39:1285:0:0:0,-115.922	.	1:89:0,89:0:0:89:3166:-284.638,0	0:18:18,0:18:612:0:0:0,-55.3909	.	.	0:111:107,0:107:3598:0:0:0,-323.813	.	0:2:2,0:2:66:0:0:0,-6.26795	1:38:0,38:0:0:38:1371:-123.673,0
contig_1040_1|arrow	330605	.	T	C	2570.34	.	AB=0;ABP=0;AC=2;AF=0.181818;AN=11;AO=86;CIGAR=1X;DP=224;DPB=224;DPRA=2.80435;EPP=3.1113;EPPR=15.3468;GTI=1;LEN=1;MEANALT=1;MQM=60;MQMR=59.5725;NS=11;NUMALT=1;ODDS=0.227249;PAIRED=1;PAIREDR=1;PAO=0;PQA=0;PQR=0;PRO=0;QA=3036;QR=4910;RO=138;RPL=59;RPP=28.866;RPPR=39.2644;RPR=27;RUN=1;SAF=51;SAP=9.47422;SAR=35;SRF=102;SRP=71.5533;SRR=36;TYPE=snp	GT:DP:AD:RO:QR:AO:QA:GL	.	0:5:5,0:5:174:0:0:0,-16.0001	0:31:31,0:31:1091:0:0:0,-95.5057	0:1:1,0:1:29:0:0:0,-2.89966	0:15:15,0:15:560:0:0:0,-50.7403	.	1:66:0,66:0:0:66:2293:-206.596,0	0:6:6,0:6:215:0:0:0,-19.697	0:1:1,0:1:16:0:0:0,-1.59998	0:2:2,0:2:72:0:0:0,-6.83637	0:76:76,0:76:2715:0:0:0,-244.552	.	0:1:1,0:1:38:0:0:0,-3.79727	1:20:0,20:0:0:20:743:-67.1976,0
contig_1040_1|arrow	332672	.	T	C	3320.21	.	AB=0;ABP=0;AC=2;AF=0.25;AN=8;AO=113;CIGAR=1X;DP=303;DPB=303;DPRA=1.6777;EPP=99.881;EPPR=49.8227;GTI=0;LEN=1;MEANALT=1;MQM=60;MQMR=60;NS=8;NUMALT=1;ODDS=1.41662;PAIRED=1;PAIREDR=1;PAO=0;PQA=0;PQR=0;PRO=0;QA=4046;QR=6344;RO=190;RPL=76;RPP=32.2387;RPPR=11.9705;RPR=37;RUN=1;SAF=83;SAP=56.9896;SAR=30;SRF=132;SRP=65.5944;SRR=58;TYPE=snp	GT:DP:AD:RO:QR:AO:QA:GL	.	.	0:48:48,0:48:1579:0:0:0,-142.357	0:2:2,0:2:54:0:0:0,-5.12739	0:40:39,1:39:1336:1:15:0,-119.014	.	1:83:0,83:0:0:83:2944:-265.149,0	0:12:12,0:12:409:0:0:0,-37.1269	.	.	0:87:87,0:87:2900:0:0:0,-261.189	.	0:2:2,0:2:66:0:0:0,-6.26715	1:29:0,29:0:0:29:1087:-98.1395,0
contig_1040_1|arrow	351630	.	G	A	506.509	.	AB=0;ABP=0;AC=2;AF=0.25;AN=8;AO=21;CIGAR=1X;DP=102;DPB=102;DPRA=0.777778;EPP=5.59539;EPPR=22.5536;GTI=0;LEN=1;MEANALT=1;MQM=60;MQMR=60;NS=8;NUMALT=1;ODDS=15.3008;PAIRED=1;PAIREDR=1;PAO=0;PQA=0;PQR=0;PRO=0;QA=639;QR=2905;RO=81;RPL=10;RPP=3.1137;RPPR=7.5409;RPR=11;RUN=1;SAF=10;SAP=3.1137;SAR=11;SRF=38;SRP=3.68051;SRR=43;TYPE=snp	GT:DP:AD:RO:QR:AO:QA:GL	.	0:6:6,0:6:217:0:0:0,-19.8811	.	0:22:22,0:22:808:0:0:0,-73.0378	0:24:24,0:24:825:0:0:0,-74.5498	0:1:1,0:1:38:0:0:0,-3.79727	1:17:0,17:0:0:17:520:-47.0854,0	0:22:22,0:22:811:0:0:0,-73.3117	.	1:4:0,4:0:0:4:119:-11.0022,0	.	.	0:6:6,0:6:206:0:0:0,-18.8708	.
contig_1041_1|arrow	17757	.	ACCCTTT	ACTTT	783.758	.	AB=0;ABP=0;AC=2;AF=0.222222;AN=9;AO=39;CIGAR=1M2D4M;DP=1285;DPB=1273.86;DPRA=0.11245;EPP=3.51141;EPPR=208.429;GTI=1;LEN=2;MEANALT=1;MQM=60;MQMR=60;NS=9;NUMALT=1;ODDS=133.449;PAIRED=1;PAIREDR=1;PAO=0;PQA=0;PQR=0;PRO=0;QA=1269;QR=42219;RO=1222;RPL=25;RPP=9.74743;RPPR=313.492;RPR=14;RUN=1;SAF=13;SAP=12.42;SAR=26;SRF=399;SRP=322.469;SRR=823;TYPE=del	GT:DP:AD:RO:QR:AO:QA:GL	0:588:576,0:576:19854:0:0:0,-1786.14	0:1:1,0:1:37:0:0:0,-3.69783	.	0:415:406,0:406:14011:0:0:0,-1260.52	.	.	1:39:1,38:1:21:38:1253:-110.935,0	0:233:230,0:230:8049:0:0:0,-724.18	.	1:1:0,1:0:0:1:16:-1.59998,0	0:1:1,0:1:26:0:0:0,-2.59983	0:3:3,0:3:77:0:0:0,-7.18602	0:4:4,0:4:144:0:0:0,-13.3131	.
contig_1041_1|arrow	50244	.	C	A	556.808	.	AB=0;ABP=0;AC=2;AF=0.25;AN=8;AO=26;CIGAR=1X;DP=510;DPB=510;DPRA=0.161157;EPP=8.35546;EPPR=175.364;GTI=1;LEN=1;MEANALT=1;MQM=60;MQMR=60;NS=8;NUMALT=1;ODDS=26.6176;PAIRED=1;PAIREDR=1;PAO=0;PQA=0;PQR=0;PRO=0;QA=932;QR=17508;RO=484;RPL=14;RPP=3.34437;RPPR=63.3808;RPR=12;RUN=1;SAF=19;SAP=15.0369;SAR=7;SRF=364;SRP=270.119;SRR=120;TYPE=snp	GT:DP:AD:RO:QR:AO:QA:GL	.	0:1:1,0:1:38:0:0:0,-3.79727	.	0:245:245,0:245:8914:0:0:0,-802.114	0:5:5,0:5:168:0:0:0,-15.4459	.	.	0:229:229,0:229:8246:0:0:0,-742.03	.	1:22:0,22:0:0:22:791:-71.5054,0	0:1:1,0:1:38:0:0:0,-3.79727	.	0:3:3,0:3:104:0:0:0,-9.7025	1:4:0,4:0:0:4:141:-13.0355,0
contig_1041_1|arrow	50533	.	T	C	313.975	.	AB=0;ABP=0;AC=2;AF=0.285714;AN=7;AO=16;CIGAR=1X;DP=321;DPB=321;DPRA=1.21429;EPP=3.55317;EPPR=3.35916;GTI=1;LEN=1;MEANALT=1;MQM=60;MQMR=60;NS=7;NUMALT=1;ODDS=38.9378;PAIRED=1;PAIREDR=1;PAO=0;PQA=0;PQR=0;PRO=0;QA=548;QR=11123;RO=305;RPL=4;RPP=11.6962;RPPR=10.7635;RPR=12;RUN=1;SAF=11;SAP=7.89611;SAR=5;SRF=215;SRP=114.254;SRR=90;TYPE=snp	GT:DP:AD:RO:QR:AO:QA:GL	.	.	0:1:1,0:1:38:0:0:0,-3.79727	0:162:162,0:162:5933:0:0:0,-533.999	0:3:3,0:3:79:0:0:0,-7.37064	.	.	0:138:137,1:137:4997:1:16:0,-448.204	.	1:14:0,14:0:0:14:503:-45.6037,0	.	.	0:2:2,0:2:76:0:0:0,-7.21481	1:1:0,1:0:0:1:29:-2.89966,0
contig_1041_1|arrow	59984	.	A	C	947.929	.	AB=0;ABP=0;AC=2;AF=0.25;AN=8;AO=35;CIGAR=1X;DP=459;DPB=459;DPRA=0.247642;EPP=10.5174;EPPR=5.05886;GTI=1;LEN=1;MEANALT=1;MQM=60;MQMR=60;NS=8;NUMALT=1;ODDS=34.4429;PAIRED=1;PAIREDR=1;PAO=0;PQA=0;PQR=0;PRO=0;QA=1222;QR=14547;RO=424;RPL=16;RPP=3.56868;RPPR=89.5619;RPR=19;RUN=1;SAF=27;SAP=25.4075;SAR=8;SRF=223;SRP=5.48906;SRR=201;TYPE=snp	GT:DP:AD:RO:QR:AO:QA:GL	.	.	.	0:201:201,0:201:6892:0:0:0,-620.268	0:16:16,0:16:557:0:0:0,-50.4483	.	1:1:0,1:0:0:1:38:-3.79727,0	0:201:201,0:201:6898:0:0:0,-620.805	0:2:2,0:2:70:0:0:0,-6.6474	1:34:0,34:0:0:34:1184:-106.842,0	0:2:2,0:2:76:0:0:0,-7.21481	.	0:2:2,0:2:54:0:0:0,-5.12739	.
contig_1041_1|arrow	61249	.	A	C	416.63	.	AB=0;ABP=0;AC=2;AF=0.4;AN=5;AO=18;CIGAR=1X;DP=145;DPB=145;DPRA=0.212598;EPP=7.35324;EPPR=3.0274;GTI=1;LEN=1;MEANALT=1;MQM=60;MQMR=60;NS=5;NUMALT=1;ODDS=7.56218;PAIRED=1;PAIREDR=1;PAO=0;PQA=0;PQR=0;PRO=0;QA=645;QR=4525;RO=127;RPL=15;RPP=20.3821;RPPR=4.39525;RPR=3;RUN=1;SAF=7;SAP=4.9405;SAR=11;SRF=34;SRP=62.5292;SRR=93;TYPE=snp	GT:DP:AD:RO:QR:AO:QA:GL	.	.	.	0:83:83,0:83:2962:0:0:0,-266.77	0:6:6,0:6:218:0:0:0,-19.9725	.	1:2:0,2:0:0:2:76:-7.21481,0	0:38:38,0:38:1345:0:0:0,-121.336	.	1:16:0,16:0:0:16:569:-51.5328,0	.	.	.	.
contig_1041_1|arrow	61378	.	G	A	266.728	.	AB=0;ABP=0;AC=2;AF=0.285714;AN=7;AO=13;CIGAR=1X;DP=221;DPB=221;DPRA=0.15625;EPP=4.51363;EPPR=73.2073;GTI=1;LEN=1;MEANALT=1;MQM=60;MQMR=60;NS=7;NUMALT=1;ODDS=21.288;PAIRED=1;PAIREDR=1;PAO=0;PQA=0;PQR=0;PRO=0;QA=474;QR=7292;RO=208;RPL=0;RPP=31.2394;RPPR=184.913;RPR=13;RUN=1;SAF=5;SAP=4.51363;SAR=8;SRF=149;SRP=87.5724;SRR=59;TYPE=snp	GT:DP:AD:RO:QR:AO:QA:GL	.	.	.	0:131:131,0:131:4626:0:0:0,-416.46	0:9:9,0:9:292:0:0:0,-26.5928	.	1:1:0,1:0:0:1:37:-3.69783,0	0:65:65,0:65:2263:0:0:0,-203.901	0:2:2,0:2:74:0:0:0,-7.02577	1:12:0,12:0:0:12:437:-39.6688,0	.	.	0:1:1,0:1:37:0:0:0,-3.69783	.
contig_1041_1|arrow	62232	.	C	T	835.808	.	AB=0;ABP=0;AC=2;AF=0.333333;AN=6;AO=29;CIGAR=1X;DP=260;DPB=260;DPRA=0.251082;EPP=12.0706;EPPR=12.6781;GTI=1;LEN=1;MEANALT=1;MQM=60;MQMR=57.6913;NS=6;NUMALT=1;ODDS=26.803;PAIRED=1;PAIREDR=1;PAO=0;PQA=0;PQR=0;PRO=0;QA=1048;QR=8163;RO=230;RPL=12;RPP=4.88226;RPPR=44.1361;RPR=17;RUN=1;SAF=16;SAP=3.68421;SAR=13;SRF=151;SRP=51.9534;SRR=79;TYPE=snp	GT:DP:AD:RO:QR:AO:QA:GL	.	.	.	0:137:136,0:136:4792:0:0:0,-410.168	0:14:14,0:14:473:0:0:0,-42.8847	.	1:1:0,1:0:0:1:26:-2.59983,0	0:77:77,0:77:2808:0:0:0,-246.448	0:3:3,0:3:90:0:0:0,-8.39489	1:28:0,28:0:0:28:1022:-92.2893,0	.	.	.	.
contig_1041_1|arrow	70790	.	A	C	975.14	.	AB=0;ABP=0;AC=2;AF=0.4;AN=5;AO=34;CIGAR=1X;DP=149;DPB=149;DPRA=0.443478;EPP=3.26577;EPPR=3.02918;GTI=1;LEN=1;MEANALT=1;MQM=60;MQMR=60;NS=5;NUMALT=1;ODDS=1.93927;PAIRED=1;PAIREDR=1;PAO=0;PQA=0;PQR=0;PRO=0;QA=1190;QR=4070;RO=115;RPL=16;RPP=3.26577;RPPR=3.18024;RPR=18;RUN=1;SAF=16;SAP=3.26577;SAR=18;SRF=68;SRP=11.3374;SRR=47;TYPE=snp	GT:DP:AD:RO:QR:AO:QA:GL	.	.	.	0:93:93,0:93:3315:0:0:0,-298.528	0:9:9,0:9:275:0:0:0,-25.0429	.	1:1:0,1:0:0:1:38:-3.79727,0	0:13:13,0:13:480:0:0:0,-43.5423	.	1:33:0,33:0:0:33:1152:-103.969,0	.	.	.	.
contig_1041_1|arrow	79013	.	T	C	1392.16	.	AB=0;ABP=0;AC=2;AF=0.333333;AN=6;AO=47;CIGAR=1X;DP=151;DPB=151;DPRA=0.903846;EPP=4.16534;EPPR=3.76196;GTI=0;LEN=1;MEANALT=1;MQM=60;MQMR=60;NS=6;NUMALT=1;ODDS=19.7196;PAIRED=1;PAIREDR=1;PAO=0;PQA=0;PQR=0;PRO=0;QA=1634;QR=3755;RO=104;RPL=17;RPP=10.8184;RPPR=36.4176;RPR=30;RUN=1;SAF=27;SAP=5.27418;SAR=20;SRF=69;SRP=27.1471;SRR=35;TYPE=snp	GT:DP:AD:RO:QR:AO:QA:GL	.	.	.	0:81:81,0:81:2972:0:0:0,-267.669	0:21:21,0:21:707:0:0:0,-63.9296	.	1:5:0,5:0:0:5:173:-15.9077,0	0:1:1,0:1:38:0:0:0,-3.79727	.	1:42:0,42:0:0:42:1461:-131.756,0	0:1:1,0:1:38:0:0:0,-3.79727	.	.	.
contig_1041_1|arrow	79014	.	T	G	7.77536e-15	.	AB=0;ABP=0;AC=0;AF=0;AN=6;AO=2;CIGAR=1X;DP=154;DPB=154;DPRA=0.789474;EPP=7.35324;EPPR=6.66752;GTI=0;LEN=1;MEANALT=1;MQM=60;MQMR=60;NS=6;NUMALT=1;ODDS=41.8202;PAIRED=1;PAIREDR=1;PAO=0;PQA=0;PQR=0;PRO=0;QA=30;QR=5468;RO=152;RPL=0;RPP=7.35324;RPPR=44.6683;RPR=2;RUN=1;SAF=0;SAP=7.35324;SAR=2;SRF=99;SRP=33.2395;SRR=53;TYPE=snp	GT:DP:AD:RO:QR:AO:QA:GL	.	.	.	0:81:81,0:81:2959:0:0:0,-266.5	0:21:19,2:19:622:2:30:0,-53.4269	.	0:5:5,0:5:187:0:0:0,-17.1927	0:1:1,0:1:38:0:0:0,-3.79727	.	0:45:45,0:45:1624:0:0:0,-146.429	0:1:1,0:1:38:0:0:0,-3.79727	.	.	.
contig_1052_1|arrow	159168	.	A	G	214.899	.	AB=0;ABP=0;AC=2;AF=0.285714;AN=7;AO=9;CIGAR=1X;DP=77;DPB=77;DPRA=0.330882;EPP=9.04217;EPPR=28.0461;GTI=0;LEN=1;MEANALT=1;MQM=60;MQMR=60;NS=7;NUMALT=1;ODDS=0.1862;PAIRED=1;PAIREDR=1;PAO=0;PQA=0;PQR=0;PRO=0;QA=339;QR=2461;RO=68;RPL=5;RPP=3.25157;RPPR=4.1599;RPR=4;RUN=1;SAF=7;SAP=9.04217;SAR=2;SRF=47;SRP=24.5973;SRR=21;TYPE=snp	GT:DP:AD:RO:QR:AO:QA:GL	.	.	0:54:54,0:54:1956:0:0:0,-176.294	.	0:2:2,0:2:76:0:0:0,-7.21481	.	.	0:7:7,0:7:241:0:0:0,-22.0202	0:1:1,0:1:36:0:0:0,-3.59827	1:1:0,1:0:0:1:38:-3.79727,0	.	.	0:4:4,0:4:152:0:0:0,-14.0499	1:8:0,8:0:0:8:301:-27.4477,0
contig_1052_1|arrow	201116	.	G	A	550.463	.	AB=0;ABP=0;AC=2;AF=1;AN=2;AO=18;CIGAR=1X;DP=19;DPB=19;DPRA=0;EPP=3.49285;EPPR=0;GTI=0;LEN=1;MEANALT=1.5;MQM=60;MQMR=0;NS=2;NUMALT=1;ODDS=53.6169;PAIRED=1;PAIREDR=0;PAO=0;PQA=0;PQR=0;PRO=0;QA=645;QR=0;RO=0;RPL=4;RPP=15.074;RPPR=0;RPR=14;RUN=1;SAF=10;SAP=3.49285;SAR=8;SRF=0;SRP=0;SRR=0;TYPE=snp	GT:DP:AD:RO:QR:AO:QA:GL	.	.	.	.	.	.	.	1:12:0,12:0:0:12:444:-40.3045,0	.	.	.	.	1:7:0,6:0:0:6:201:-18.2297,0	.
contig_1055_1|arrow	76119	.	C	A	373.46	.	AB=0;ABP=0;AC=2;AF=0.285714;AN=7;AO=15;CIGAR=1X;DP=103;DPB=103;DPRA=0.426136;EPP=6.62942;EPPR=3.109;GTI=1;LEN=1;MEANALT=1;MQM=60;MQMR=60;NS=7;NUMALT=1;ODDS=0.819898;PAIRED=1;PAIREDR=1;PAO=0;PQA=0;PQR=0;PRO=0;QA=526;QR=3084;RO=88;RPL=3;RPP=14.7363;RPPR=9.32731;RPR=12;RUN=1;SAF=11;SAP=10.1038;SAR=4;SRF=59;SRP=25.2185;SRR=29;TYPE=snp	GT:DP:AD:RO:QR:AO:QA:GL	.	0:1:1,0:1:38:0:0:0,-3.79727	.	0:75:75,0:75:2649:0:0:0,-238.616	.	0:1:1,0:1:35:0:0:0,-3.49863	1:1:0,1:0:0:1:33:-3.29913,0	0:5:5,0:5:168:0:0:0,-15.4459	.	.	.	.	0:6:6,0:6:194:0:0:0,-17.7731	1:14:0,14:0:0:14:493:-44.6944,0
contig_1055_1|arrow	83405	.	A	G	338.413	.	AB=0;ABP=0;AC=2;AF=0.666667;AN=3;AO=12;CIGAR=1X;DP=16;DPB=16;DPRA=1.5;EPP=3.0103;EPPR=5.18177;GTI=0;LEN=1;MEANALT=1;MQM=60;MQMR=60;NS=3;NUMALT=1;ODDS=15.6695;PAIRED=1;PAIREDR=1;PAO=0;PQA=0;PQR=0;PRO=0;QA=417;QR=146;RO=4;RPL=7;RPP=3.73412;RPPR=3.0103;RPR=5;RUN=1;SAF=5;SAP=3.73412;SAR=7;SRF=3;SRP=5.18177;SRR=1;TYPE=snp	GT:DP:AD:RO:QR:AO:QA:GL	.	.	.	1:10:0,10:0:0:10:365:-33.1953,0	.	.	.	.	.	.	.	.	1:2:0,2:0:0:2:52:-4.9374,0	0:4:4,0:4:146:0:0:0,-13.4976
contig_1059_1|arrow	5867	.	C	T	519.942	.	AB=0;ABP=0;AC=2;AF=0.5;AN=4;AO=18;CIGAR=1X;DP=30;DPB=30;DPRA=1.5;EPP=10.7311;EPPR=21.1059;GTI=0;LEN=1;MEANALT=1;MQM=60;MQMR=60;NS=4;NUMALT=1;ODDS=7.5389;PAIRED=1;PAIREDR=1;PAO=0;PQA=0;PQR=0;PRO=0;QA=657;QR=450;RO=12;RPL=14;RPP=15.074;RPPR=29.068;RPR=4;RUN=1;SAF=11;SAP=4.9405;SAR=7;SRF=11;SRP=21.1059;SRR=1;TYPE=snp	GT:DP:AD:RO:QR:AO:QA:GL	.	.	1:17:0,17:0:0:17:619:-56.0362,0	0:11:11,0:11:412:0:0:0,-37.4296	.	.	0:1:1,0:1:38:0:0:0,-3.79727	.	.	.	.	1:1:0,1:0:0:1:38:-3.79727,0	.	.
contig_1065_1|arrow	130466	.	G	A	620.922	.	AB=0;ABP=0;AC=2;AF=0.166667;AN=12;AO=23;CIGAR=1X;DP=113;DPB=113;DPRA=1.27778;EPP=7.63648;EPPR=16.9077;GTI=0;LEN=1;MEANALT=1;MQM=54.8696;MQMR=59.3444;NS=12;NUMALT=1;ODDS=8.80762;PAIRED=1;PAIREDR=1;PAO=0;PQA=0;PQR=0;PRO=0;QA=854;QR=3305;RO=90;RPL=8;RPP=7.63648;RPPR=45.5712;RPR=15;RUN=1;SAF=14;SAP=5.3706;SAR=9;SRF=45;SRP=3.0103;SRR=45;TYPE=snp	GT:DP:AD:RO:QR:AO:QA:GL	.	0:1:1,0:1:38:0:0:0,-3.79727	0:5:5,0:5:176:0:0:0,-16.183	0:6:6,0:6:224:0:0:0,-20.5202	0:4:4,0:4:151:0:0:0,-13.9579	0:2:2,0:2:76:0:0:0,-7.21481	.	0:1:1,0:1:38:0:0:0,-3.79727	0:2:2,0:2:75:0:0:0,-7.12034	1:22:0,22:0:0:22:816:-67.0737,0	0:1:1,0:1:34:0:0:0,-3.39891	0:6:6,0:6:224:0:0:0,-17.1306	0:62:62,0:62:2269:0:0:0,-204.444	1:1:0,1:0:0:1:38:-3.79727,0
contig_1066_1|arrow	131687	.	A	G	412.686	.	AB=0;ABP=0;AC=2;AF=0.25;AN=8;AO=17;CIGAR=1X;DP=173;DPB=173;DPRA=0.326923;EPP=3.13803;EPPR=17.2641;GTI=0;LEN=1;MEANALT=1;MQM=60;MQMR=60;NS=8;NUMALT=1;ODDS=23.484;PAIRED=1;PAIREDR=1;PAO=0;PQA=0;PQR=0;PRO=0;QA=606;QR=5442;RO=156;RPL=3;RPP=18.4661;RPPR=3.90116;RPR=14;RUN=1;SAF=8;SAP=3.13803;SAR=9;SRF=60;SRP=21.0502;SRR=96;TYPE=snp	GT:DP:AD:RO:QR:AO:QA:GL	0:1:1,0:1:16:0:0:0,-1.59998	.	0:2:2,0:2:64:0:0:0,-6.07724	.	0:4:4,0:4:145:0:0:0,-13.4048	0:138:138,0:138:4863:0:0:0,-437.768	.	0:1:1,0:1:38:0:0:0,-3.79727	.	1:12:0,12:0:0:12:425:-38.5801,0	0:10:10,0:10:316:0:0:0,-28.7424	.	.	1:5:0,5:0:0:5:181:-16.6428,0
contig_1067_1|arrow	11936	.	A	G	236.432	.	AB=0;ABP=0;AC=2;AF=0.4;AN=5;AO=11;CIGAR=1X;DP=16;DPB=16;DPRA=3.3;EPP=4.78696;EPPR=13.8677;GTI=2;LEN=1;MEANALT=1;MQM=43.9091;MQMR=1;NS=5;NUMALT=1;ODDS=9.4198;PAIRED=1;PAIREDR=1;PAO=0;PQA=0;PQR=0;PRO=0;QA=375;QR=170;RO=5;RPL=0;RPP=26.8965;RPPR=13.8677;RPR=11;RUN=1;SAF=4;SAP=4.78696;SAR=7;SRF=0;SRP=13.8677;SRR=5;TYPE=snp	GT:DP:AD:RO:QR:AO:QA:GL	.	1:6:0,6:0:0:6:209:-12.6438,0	0:1:1,0:1:38:0:0:0,-0.0999822	.	1:5:0,5:0:0:5:166:-11.8604,0	.	.	.	.	.	0:3:3,0:3:104:0:0:0,-0.2798	.	0:1:1,0:1:28:0:0:0,-0.0998218	.
contig_1067_1|arrow	11974	.	C	T	352.995	.	AB=0;ABP=0;AC=2;AF=0.4;AN=5;AO=19;CIGAR=1X;DP=25;DPB=25;DPRA=4.75;EPP=8.61041;EPPR=8.80089;GTI=2;LEN=1;MEANALT=1;MQM=35.1579;MQMR=1;NS=5;NUMALT=1;ODDS=10.6941;PAIRED=1;PAIREDR=1;PAO=0;PQA=0;PQR=0;PRO=0;QA=684;QR=210;RO=6;RPL=8;RPP=4.03889;RPPR=16.0391;RPR=11;RUN=1;SAF=6;SAP=8.61041;SAR=13;SRF=1;SRP=8.80089;SRR=5;TYPE=snp	GT:DP:AD:RO:QR:AO:QA:GL	.	1:7:0,7:0:0:7:253:-16.3564,0	0:1:1,0:1:38:0:0:0,-0.0999822	.	1:12:0,12:0:0:12:431:-19.0635,0	.	.	.	.	.	0:4:4,0:4:149:0:0:0,-0.36992	.	0:1:1,0:1:23:0:0:0,-0.0994368	.
contig_1078_1|arrow	1363	.	G	A	422.797	.	AB=0;ABP=0;AC=2;AF=0.285714;AN=7;AO=30;CIGAR=1X;DP=872;DPB=872;DPRA=0.0890736;EPP=7.64277;EPPR=5.03701;GTI=1;LEN=1;MEANALT=1;MQM=60;MQMR=60;NS=7;NUMALT=1;ODDS=80.6187;PAIRED=1;PAIREDR=1;PAO=0;PQA=0;PQR=0;PRO=0;QA=1089;QR=29805;RO=840;RPL=8;RPP=17.1973;RPPR=284.526;RPR=22;RUN=1;SAF=15;SAP=3.0103;SAR=15;SRF=395;SRP=9.47302;SRR=445;TYPE=snp	GT:DP:AD:RO:QR:AO:QA:GL	.	0:12:12,0:12:454:0:0:0,-41.2095	.	.	.	0:755:753,0:753:26782:0:0:0,-2409.14	1:24:0,24:0:0:24:875:-79.0633,0	0:62:62,0:62:2160:0:0:0,-194.638	.	1:6:0,6:0:0:6:214:-19.6059,0	0:4:4,0:4:119:0:0:0,-11.0023	0:9:9,0:9:290:0:0:0,-26.4075	.	.
contig_1078_1|arrow	1556	.	T	C	1001.61	.	AB=0;ABP=0;AC=2;AF=0.222222;AN=9;AO=42;CIGAR=1X;DP=730;DPB=730;DPRA=21.5484;EPP=6.31921;EPPR=5.66854;GTI=1;LEN=1;MEANALT=1.33333;MQM=60;MQMR=60;NS=9;NUMALT=1;ODDS=25.8594;PAIRED=1;PAIREDR=1;PAO=0;PQA=0;PQR=0;PRO=0;QA=1507;QR=24672;RO=687;RPL=15;RPP=10.4553;RPPR=99.8099;RPR=27;RUN=1;SAF=12;SAP=19.7617;SAR=30;SRF=404;SRP=49.2876;SRR=283;TYPE=snp	GT:DP:AD:RO:QR:AO:QA:GL	.	0:6:6,0:6:222:0:0:0,-20.3375	.	.	0:1:1,0:1:34:0:0:0,-3.39891	0:627:625,1:625:22476:1:38:0,-2018.27	1:36:0,36:0:0:36:1297:-117.014,0	0:45:45,0:45:1581:0:0:0,-142.557	0:1:1,0:1:38:0:0:0,-3.79727	1:5:0,5:0:0:5:172:-15.8155,0	0:4:4,0:4:139:0:0:0,-12.8512	0:5:5,0:5:182:0:0:0,-16.7344	.	.
contig_1078_1|arrow	6544	.	T	G	2827.71	.	AB=0;ABP=0;AC=2;AF=0.285714;AN=7;AO=102;CIGAR=1X;DP=955;DPB=955;DPRA=27.9;EPP=3.09546;EPPR=13.1141;GTI=1;LEN=1;MEANALT=1;MQM=60;MQMR=60;NS=7;NUMALT=1;ODDS=23.2755;PAIRED=1;PAIREDR=1;PAO=0;PQA=0;PQR=0;PRO=0;QA=3626;QR=30254;RO=853;RPL=43;RPP=8.46027;RPPR=3.31833;RPR=59;RUN=1;SAF=59;SAP=8.46027;SAR=43;SRF=457;SRP=12.4828;SRR=396;TYPE=snp	GT:DP:AD:RO:QR:AO:QA:GL	.	0:16:16,0:16:557:0:0:0,-50.4485	.	.	0:1:1,0:1:15:0:0:0,-1.49999	0:757:755,2:755:26832:2:32:0,-2410.73	1:90:0,90:0:0:90:3279:-295.283,0	0:74:73,1:73:2575:1:15:0,-230.461	.	1:9:0,9:0:0:9:300:-27.3177,0	0:8:8,0:8:275:0:0:0,-25.08	.	.	.
contig_1078_1|arrow	15750	.	T	G	408.557	.	AB=0;ABP=0;AC=2;AF=0.666667;AN=3;AO=18;CIGAR=1X;DP=47;DPB=47;DPRA=0.310345;EPP=33.8935;EPPR=12.0706;GTI=1;LEN=1;MEANALT=1;MQM=60;MQMR=60;NS=3;NUMALT=1;ODDS=0.985046;PAIRED=1;PAIREDR=1;PAO=0;PQA=0;PQR=0;PRO=0;QA=657;QR=1010;RO=29;RPL=18;RPP=42.0968;RPPR=3.08518;RPR=0;RUN=1;SAF=1;SAP=33.8935;SAR=17;SRF=11;SRP=6.67934;SRR=18;TYPE=snp	GT:DP:AD:RO:QR:AO:QA:GL	.	1:1:0,1:0:0:1:38:-3.79727,0	.	.	.	1:17:0,17:0:0:17:619:-56.0402,0	0:29:29,0:29:1010:0:0:0,-91.1921	.	.	.	.	.	.	.
contig_1078_1|arrow	16250	.	T	C	701.782	.	AB=0;ABP=0;AC=2;AF=0.5;AN=4;AO=28;CIGAR=1X;DP=101;DPB=101;DPRA=16.5;EPP=5.80219;EPPR=8.17902;GTI=0;LEN=1;MEANALT=1.66667;MQM=60;MQMR=60;NS=4;NUMALT=1;ODDS=12.423;PAIRED=1;PAIREDR=1;PAO=0;PQA=0;PQR=0;PRO=0;QA=954;QR=2427;RO=71;RPL=15;RPP=3.32051;RPPR=3.28556;RPR=13;RUN=1;SAF=10;SAP=7.97367;SAR=18;SRF=30;SRP=6.71098;SRR=41;TYPE=snp	GT:DP:AD:RO:QR:AO:QA:GL	.	.	.	.	.	1:25:1,24:1:38:24:828:-71.0256,0	0:71:68,1:68:2313:1:16:0,-206.798	1:3:0,3:0:0:3:110:-10.2606,0	.	0:2:2,0:2:76:0:0:0,-7.21481	.	.	.	.
contig_1086_1|arrow	36467	.	TAATC	TAAATC	137.083	.	AB=0;ABP=0;AC=2;AF=0.4;AN=5;AO=6;CIGAR=1M1I4M;DP=26;DPB=27.2;DPRA=0.45;EPP=4.45795;EPPR=9.95901;GTI=0;LEN=1;MEANALT=1;MQM=60;MQMR=60;NS=5;NUMALT=1;ODDS=5.61938;PAIRED=1;PAIREDR=1;PAO=0;PQA=0;PQR=0;PRO=0;QA=213;QR=726;RO=20;RPL=3;RPP=3.0103;RPPR=13.8677;RPR=3;RUN=1;SAF=3;SAP=3.0103;SAR=3;SRF=9;SRP=3.44459;SRR=11;TYPE=ins	GT:DP:AD:RO:QR:AO:QA:GL	.	.	.	.	.	.	1:1:0,1:0:0:1:38:-3.79727,0	0:11:11,0:11:393:0:0:0,-35.7089	.	.	.	0:1:1,0:1:38:0:0:0,-3.79727	0:8:8,0:8:295:0:0:0,-26.9027	1:5:0,5:0:0:5:175:-16.0915,0
contig_1091_1|arrow	1102	.	A	G	131.517	.	AB=0;ABP=0;AC=2;AF=1;AN=2;AO=4;CIGAR=1X;DP=4;DPB=4;DPRA=0;EPP=3.0103;EPPR=0;GTI=0;LEN=1;MEANALT=1;MQM=60;MQMR=0;NS=2;NUMALT=1;ODDS=16.1213;PAIRED=1;PAIREDR=0;PAO=0;PQA=0;PQR=0;PRO=0;QA=152;QR=0;RO=0;RPL=2;RPP=3.0103;RPPR=0;RPR=2;RUN=1;SAF=2;SAP=3.0103;SAR=2;SRF=0;SRP=0;SRR=0;TYPE=snp	GT:DP:AD:RO:QR:AO:QA:GL	.	1:1:0,1:0:0:1:38:-3.79727,0	.	.	.	.	.	.	.	.	.	.	1:3:0,3:0:0:3:114:-10.6324,0	.
contig_1091_1|arrow	77524	.	A	G	913.601	.	AB=0;ABP=0;AC=2;AF=0.333333;AN=6;AO=32;CIGAR=1X;DP=119;DPB=119;DPRA=0.735632;EPP=3.0103;EPPR=30.1911;GTI=0;LEN=1;MEANALT=1;MQM=60;MQMR=60;NS=6;NUMALT=1;ODDS=17.3172;PAIRED=1;PAIREDR=1;PAO=0;PQA=0;PQR=0;PRO=0;QA=1110;QR=3033;RO=87;RPL=16;RPP=3.0103;RPPR=10.2236;RPR=16;RUN=1;SAF=24;SAP=20.3821;SAR=8;SRF=65;SRP=49.1603;SRR=22;TYPE=snp	GT:DP:AD:RO:QR:AO:QA:GL	.	.	0:20:20,0:20:682:0:0:0,-61.6885	.	.	0:1:1,0:1:37:0:0:0,-3.69783	.	.	.	1:30:0,30:0:0:30:1034:-93.351,0	0:57:57,0:57:1999:0:0:0,-180.146	.	0:9:9,0:9:315:0:0:0,-28.6816	1:2:0,2:0:0:2:76:-7.21481,0
contig_1091_1|arrow	108353	.	T	C	246.045	.	AB=0;ABP=0;AC=2;AF=0.25;AN=8;AO=10;CIGAR=1X;DP=83;DPB=83;DPRA=0.410959;EPP=3.87889;EPPR=3.75395;GTI=0;LEN=1;MEANALT=1;MQM=60;MQMR=60;NS=8;NUMALT=1;ODDS=18.0642;PAIRED=1;PAIREDR=1;PAO=0;PQA=0;PQR=0;PRO=0;QA=374;QR=2572;RO=73;RPL=2;RPP=10.8276;RPPR=9.70319;RPR=8;RUN=1;SAF=2;SAP=10.8276;SAR=8;SRF=43;SRP=8.03741;SRR=30;TYPE=snp	GT:DP:AD:RO:QR:AO:QA:GL	0:1:1,0:1:37:0:0:0,-3.69783	.	0:19:19,0:19:667:0:0:0,-60.3464	.	.	.	1:5:0,5:0:0:5:184:-16.9177,0	0:23:23,0:23:840:0:0:0,-75.9169	0:10:10,0:10:354:0:0:0,-32.1954	.	0:2:2,0:2:75:0:0:0,-7.12034	.	0:18:18,0:18:599:0:0:0,-54.2112	1:5:0,5:0:0:5:190:-17.4674,0
contig_1091_1|arrow	109179	.	A	G	119.842	.	AB=0;ABP=0;AC=2;AF=0.25;AN=8;AO=6;CIGAR=1X;DP=54;DPB=54;DPRA=0.375;EPP=8.80089;EPPR=21.1059;GTI=0;LEN=1;MEANALT=1;MQM=60;MQMR=60;NS=8;NUMALT=1;ODDS=10.3168;PAIRED=1;PAIREDR=1;PAO=0;PQA=0;PQR=0;PRO=0;QA=214;QR=1751;RO=48;RPL=3;RPP=3.0103;RPPR=9.52472;RPR=3;RUN=1;SAF=2;SAP=4.45795;SAR=4;SRF=34;SRP=21.1059;SRR=14;TYPE=snp	GT:DP:AD:RO:QR:AO:QA:GL	0:3:3,0:3:113:0:0:0,-10.5395	.	0:11:11,0:11:408:0:0:0,-37.0678	.	.	.	1:4:0,4:0:0:4:140:-12.9423,0	0:17:17,0:17:606:0:0:0,-54.8655	0:3:3,0:3:100:0:0:0,-9.3293	.	0:1:1,0:1:35:0:0:0,-3.49863	.	0:13:13,0:13:489:0:0:0,-44.3562	1:2:0,2:0:0:2:74:-7.02577,0
contig_1091_1|arrow	110769	.	C	T	183.329	.	AB=0;ABP=0;AC=2;AF=0.222222;AN=9;AO=8;CIGAR=1X;DP=85;DPB=85;DPRA=0.363636;EPP=4.09604;EPPR=3.71532;GTI=0;LEN=1;MEANALT=1;MQM=60;MQMR=60;NS=9;NUMALT=1;ODDS=9.82453;PAIRED=1;PAIREDR=1;PAO=0;PQA=0;PQR=0;PRO=0;QA=291;QR=2721;RO=77;RPL=4;RPP=3.0103;RPPR=3.26411;RPR=4;RUN=1;SAF=3;SAP=4.09604;SAR=5;SRF=46;SRP=9.35551;SRR=31;TYPE=snp	GT:DP:AD:RO:QR:AO:QA:GL	0:7:7,0:7:265:0:0:0,-24.2116	.	0:21:21,0:21:741:0:0:0,-67.0022	.	0:1:1,0:1:38:0:0:0,-3.79727	.	1:6:0,6:0:0:6:215:-19.697,0	0:18:18,0:18:608:0:0:0,-55.0233	0:11:11,0:11:378:0:0:0,-34.3459	.	0:2:2,0:2:74:0:0:0,-7.02577	.	0:17:17,0:17:617:0:0:0,-55.8594	1:2:0,2:0:0:2:76:-7.21481,0
contig_1092_1|arrow	2623	.	TCA	TCCA	579.388	.	AB=0;ABP=0;AC=2;AF=1;AN=2;AO=22;CIGAR=1M1I2M;DP=22;DPB=29.3333;DPRA=0;EPP=3.0103;EPPR=0;GTI=0;LEN=1;MEANALT=1;MQM=60;MQMR=0;NS=2;NUMALT=1;ODDS=50.6645;PAIRED=1;PAIREDR=0;PAO=0;PQA=0;PQR=0;PRO=0;QA=703;QR=0;RO=0;RPL=2;RPP=34.9902;RPPR=0;RPR=20;RUN=1;SAF=13;SAP=4.58955;SAR=9;SRF=0;SRP=0;SRR=0;TYPE=ins	GT:DP:AD:RO:QR:AO:QA:GL	.	.	.	.	1:17:0,17:0:0:17:529:-47.8984,0	.	.	.	1:5:0,5:0:0:5:174:-15.9996,0	.	.	.	.	.
contig_1092_1|arrow	81550	.	T	C	228.13	.	AB=0;ABP=0;AC=2;AF=0.2;AN=10;AO=12;CIGAR=1X;DP=217;DPB=217;DPRA=0.234146;EPP=9.52472;EPPR=4.81808;GTI=1;LEN=1;MEANALT=1;MQM=60;MQMR=60;NS=10;NUMALT=1;ODDS=9.66671;PAIRED=1;PAIREDR=1;PAO=0;PQA=0;PQR=0;PRO=0;QA=389;QR=6834;RO=203;RPL=10;RPP=14.5915;RPPR=35.3684;RPR=2;RUN=1;SAF=3;SAP=9.52472;SAR=9;SRF=73;SRP=37.7646;SRR=130;TYPE=snp	GT:DP:AD:RO:QR:AO:QA:GL	.	0:9:9,0:9:295:0:0:0,-26.8636	0:26:26,0:26:896:0:0:0,-80.9406	0:2:2,0:2:71:0:0:0,-6.74206	0:1:1,0:1:37:0:0:0,-3.69783	.	.	.	0:2:2,0:2:76:0:0:0,-7.21481	1:1:0,1:0:0:1:38:-3.79727,0	0:30:30,0:30:1000:0:0:0,-90.2857	0:9:9,0:9:274:0:0:0,-24.952	0:126:124,0:124:4185:0:0:0,-376.623	1:11:0,11:0:0:11:351:-31.8947,0
contig_1092_1|arrow	124040	.	A	G	1183.47	.	AB=0;ABP=0;AC=2;AF=0.333333;AN=6;AO=42;CIGAR=1X;DP=79;DPB=79;DPRA=2.27027;EPP=3.0103;EPPR=3.06899;GTI=0;LEN=1;MEANALT=1;MQM=60;MQMR=60;NS=6;NUMALT=1;ODDS=6.58359;PAIRED=1;PAIREDR=1;PAO=0;PQA=0;PQR=0;PRO=0;QA=1466;QR=1170;RO=37;RPL=20;RPP=3.21711;RPPR=7.76406;RPR=22;RUN=1;SAF=7;SAP=43.5445;SAR=35;SRF=6;SRP=39.6906;SRR=31;TYPE=snp	GT:DP:AD:RO:QR:AO:QA:GL	.	0:11:11,0:11:340:0:0:0,-30.8951	.	.	.	.	1:41:0,41:0:0:41:1428:-128.796,0	.	0:10:10,0:10:345:0:0:0,-31.3754	.	0:14:14,0:14:432:0:0:0,-39.168	.	0:2:2,0:2:53:0:0:0,-5.03239	1:1:0,1:0:0:1:38:-3.79727,0
contig_1095_1|arrow	44170	.	A	G	2409.95	.	AB=0;ABP=0;AC=2;AF=0.4;AN=5;AO=82;CIGAR=1X;DP=105;DPB=105;DPRA=6;EPP=4.70511;EPPR=12.8806;GTI=1;LEN=1;MEANALT=1.5;MQM=60;MQMR=60;NS=5;NUMALT=1;ODDS=16.0997;PAIRED=1;PAIREDR=1;PAO=0;PQA=0;PQR=0;PRO=0;QA=2919;QR=805;RO=22;RPL=51;RPP=13.6028;RPPR=4.58955;RPR=31;RUN=1;SAF=56;SAP=26.8435;SAR=26;SRF=9;SRP=4.58955;SRR=13;TYPE=snp	GT:DP:AD:RO:QR:AO:QA:GL	.	.	0:16:16,0:16:577:0:0:0,-52.2612	0:1:1,0:1:38:0:0:0,-3.79727	.	.	0:4:4,0:4:152:0:0:0,-14.0499	.	.	1:57:1,55:1:38:55:1941:-171.249,0	.	.	.	1:27:0,27:0:0:27:978:-88.3258,0
contig_1095_1|arrow	44187	.	T	C	2301.78	.	AB=0;ABP=0;AC=2;AF=0.333333;AN=6;AO=79;CIGAR=1X;DP=99;DPB=99;DPRA=7.9;EPP=5.23675;EPPR=9.95901;GTI=2;LEN=1;MEANALT=1;MQM=60;MQMR=60;NS=6;NUMALT=1;ODDS=5.00865;PAIRED=1;PAIREDR=1;PAO=0;PQA=0;PQR=0;PRO=0;QA=2784;QR=691;RO=20;RPL=20;RPP=44.818;RPPR=30.8051;RPR=59;RUN=1;SAF=48;SAP=10.954;SAR=31;SRF=4;SRP=18.6449;SRR=16;TYPE=snp	GT:DP:AD:RO:QR:AO:QA:GL	.	.	0:15:15,0:15:555:0:0:0,-50.2893	0:1:1,0:1:38:0:0:0,-3.79727	0:2:2,0:2:29:0:0:0,-2.75498	.	0:2:2,0:2:69:0:0:0,-6.55189	.	.	1:52:0,52:0:0:52:1856:-167.294,0	.	.	.	1:27:0,27:0:0:27:928:-83.8134,0
contig_1095_1|arrow	44203	.	A	G	2839.57	.	AB=0;ABP=0;AC=2;AF=0.333333;AN=6;AO=100;CIGAR=1X;DP=120;DPB=120;DPRA=10;EPP=7.26639;EPPR=6.91895;GTI=2;LEN=1;MEANALT=1;MQM=60;MQMR=60;NS=6;NUMALT=1;ODDS=3.77138;PAIRED=1;PAIREDR=1;PAO=0;PQA=0;PQR=0;PRO=0;QA=3472;QR=719;RO=20;RPL=29;RPP=41.3151;RPPR=3.44459;RPR=71;RUN=1;SAF=66;SAP=25.2462;SAR=34;SRF=4;SRP=18.6449;SRR=16;TYPE=snp	GT:DP:AD:RO:QR:AO:QA:GL	.	.	0:15:15,0:15:537:0:0:0,-48.6571	0:1:1,0:1:38:0:0:0,-3.79727	0:2:2,0:2:68:0:0:0,-6.45788	.	0:2:2,0:2:76:0:0:0,-7.21481	.	.	1:66:0,66:0:0:66:2284:-205.797,0	.	.	.	1:34:0,34:0:0:34:1188:-107.211,0
contig_1095_1|arrow	44210	.	T	C	2950.48	.	AB=0;ABP=0;AC=2;AF=0.333333;AN=6;AO=100;CIGAR=1X;DP=120;DPB=120;DPRA=10.6316;EPP=5.18177;EPPR=8.61041;GTI=2;LEN=1;MEANALT=1.5;MQM=60;MQMR=60;NS=6;NUMALT=1;ODDS=1.38003;PAIRED=1;PAIREDR=1;PAO=0;PQA=0;PQR=0;PRO=0;QA=3574;QR=651;RO=19;RPL=31;RPP=34.3664;RPPR=4.03889;RPR=69;RUN=1;SAF=66;SAP=25.2462;SAR=34;SRF=4;SRP=16.8392;SRR=15;TYPE=snp	GT:DP:AD:RO:QR:AO:QA:GL	.	.	0:14:14,0:14:488:0:0:0,-44.2388	0:1:1,0:1:38:0:0:0,-3.79727	0:2:2,0:2:54:0:0:0,-5.12739	.	0:2:2,0:2:71:0:0:0,-6.74158	.	.	1:66:0,65:0:0:65:2318:-208.685,0	.	.	.	1:35:0,35:0:0:35:1256:-113.327,0
contig_1095_1|arrow	44547	.	T	C	1003.31	.	AB=0;ABP=0;AC=2;AF=0.5;AN=4;AO=36;CIGAR=1X;DP=56;DPB=56;DPRA=1.8;EPP=3.25157;EPPR=13.8677;GTI=0;LEN=1;MEANALT=1;MQM=60;MQMR=60;NS=4;NUMALT=1;ODDS=10.756;PAIRED=1;PAIREDR=1;PAO=0;PQA=0;PQR=0;PRO=0;QA=1280;QR=719;RO=20;RPL=1;RPP=72.7387;RPPR=3.0103;RPR=35;RUN=1;SAF=20;SAP=3.9754;SAR=16;SRF=9;SRP=3.44459;SRR=11;TYPE=snp	GT:DP:AD:RO:QR:AO:QA:GL	.	.	0:18:18,0:18:660:0:0:0,-59.729	.	.	.	.	.	.	1:32:0,32:0:0:32:1128:-101.812,0	.	.	0:2:2,0:2:59:0:0:0,-5.60426	1:4:0,4:0:0:4:152:-14.0499,0
contig_1095_1|arrow	48791	.	G	A	160.827	.	AB=0;ABP=0;AC=2;AF=0.222222;AN=9;AO=46;CIGAR=1X;DP=97;DPB=97;DPRA=3.15686;EPP=3.19912;EPPR=4.07475;GTI=3;LEN=1;MEANALT=1;MQM=9.97826;MQMR=3.31373;NS=9;NUMALT=1;ODDS=0.7324;PAIRED=1;PAIREDR=1;PAO=0;PQA=0;PQR=0;PRO=0;QA=1637;QR=1849;RO=51;RPL=28;RPP=7.73089;RPPR=10.206;RPR=18;RUN=1;SAF=32;SAP=18.305;SAR=14;SRF=34;SRP=15.3153;SRR=17;TYPE=snp	GT:DP:AD:RO:QR:AO:QA:GL	.	0:2:2,0:2:73:0:0:0,-3.41868	0:18:18,0:18:646:0:0:0,-4.88366	0:13:13,0:13:489:0:0:0,-1.17977	.	.	0:4:4,0:4:142:0:0:0,-0.369786	0:2:2,0:2:76:0:0:0,-0.189966	.	1:37:0,37:0:0:37:1320:-16.6841,0	0:1:1,0:1:33:0:0:0,-0.0999436	.	0:11:11,0:11:390:0:0:0,-0.997244	1:9:0,9:0:0:9:317:-8.83268,0
contig_1095_1|arrow	49001	.	C	T	871.212	.	AB=0;ABP=0;AC=2;AF=0.285714;AN=7;AO=48;CIGAR=1X;DP=96;DPB=96;DPRA=3.08046;EPP=4.6389;EPPR=3.19126;GTI=2;LEN=1;MEANALT=1;MQM=39.1042;MQMR=3.45833;NS=7;NUMALT=1;ODDS=0.175866;PAIRED=1;PAIREDR=1;PAO=0;PQA=0;PQR=0;PRO=0;QA=1607;QR=1667;RO=48;RPL=18;RPP=9.52472;RPPR=3.0103;RPR=30;RUN=1;SAF=27;SAP=4.6389;SAR=21;SRF=19;SRP=7.5342;SRR=29;TYPE=snp	GT:DP:AD:RO:QR:AO:QA:GL	.	0:3:3,0:3:113:0:0:0,-0.279946	0:19:18,1:18:613:1:16:0,-2.88794	0:15:15,0:15:543:0:0:0,-1.3572	.	.	0:3:3,0:3:114:0:0:0,-3.73075	.	.	1:36:0,36:0:0:36:1221:-65.7734,0	.	.	0:8:8,0:8:246:0:0:0,-0.723794	1:12:1,11:1:38:11:370:-30.1578,0
contig_1095_1|arrow	49006	.	C	T	919.023	.	AB=0;ABP=0;AC=2;AF=0.285714;AN=7;AO=45;CIGAR=1X;DP=98;DPB=98;DPRA=2.21154;EPP=3.44459;EPPR=3.05127;GTI=1;LEN=1;MEANALT=1;MQM=40.3333;MQMR=3.22642;NS=7;NUMALT=1;ODDS=0.975925;PAIRED=1;PAIREDR=1;PAO=0;PQA=0;PQR=0;PRO=0;QA=1615;QR=1886;RO=53;RPL=22;RPP=3.05855;RPPR=3.05127;RPR=23;RUN=1;SAF=26;SAP=5.37479;SAR=19;SRF=23;SRP=5.01789;SRR=30;TYPE=snp	GT:DP:AD:RO:QR:AO:QA:GL	.	0:4:4,0:4:148:0:0:0,-0.369909	0:21:21,0:21:738:0:0:0,-5.15171	0:16:16,0:16:558:0:0:0,-1.44516	.	.	0:3:3,0:3:114:0:0:0,-3.73075	.	.	1:34:0,34:0:0:34:1215:-67.3127,0	.	.	0:8:8,0:8:290:0:0:0,-0.729478	1:12:1,11:1:38:11:400:-32.8807,0
contig_1095_1|arrow	49889	.	G	A	520.814	.	AB=0;ABP=0;AC=2;AF=0.2;AN=10;AO=88;CIGAR=1X;DP=190;DPB=190;DPRA=3.6;EPP=19.6912;EPPR=15.2727;GTI=2;LEN=1;MEANALT=1;MQM=14.4091;MQMR=16.0392;NS=10;NUMALT=1;ODDS=0.674484;PAIRED=1;PAIREDR=1;PAO=0;PQA=0;PQR=0;PRO=0;QA=3194;QR=3589;RO=102;RPL=62;RPP=34.9902;RPPR=11.5259;RPR=26;RUN=1;SAF=35;SAP=11.0053;SAR=53;SRF=76;SRP=56.2327;SRR=26;TYPE=snp	GT:DP:AD:RO:QR:AO:QA:GL	0:1:1,0:1:38:0:0:0,-0.0999822	0:9:9,0:9:295:0:0:0,-8.19627	0:42:42,0:42:1492:0:0:0,-39.4027	0:25:25,0:25:870:0:0:0,-16.3497	0:8:8,0:8:282:0:0:0,-13.0423	.	0:3:3,0:3:91:0:0:0,-0.276661	.	.	1:51:0,51:0:0:51:1847:-34.2534,0	0:1:1,0:1:38:0:0:0,-0.0999822	.	0:11:11,0:11:412:0:0:0,-11.0833	1:39:2,37:2:71:37:1347:-33.9114,0
contig_1097_1|arrow	100497	.	C	T	2713.04	.	AB=0;ABP=0;AC=2;AF=0.222222;AN=9;AO=89;CIGAR=1X;DP=512;DPB=512;DPRA=0.736407;EPP=32.8985;EPPR=47.41;GTI=0;LEN=1;MEANALT=1;MQM=60;MQMR=60;NS=9;NUMALT=1;ODDS=18.5865;PAIRED=1;PAIREDR=1;PAO=0;PQA=0;PQR=0;PRO=0;QA=3162;QR=14959;RO=423;RPL=49;RPP=4.98658;RPPR=7.9436;RPR=40;RUN=1;SAF=36;SAP=10.0615;SAR=53;SRF=196;SRP=7.9436;SRR=227;TYPE=snp	GT:DP:AD:RO:QR:AO:QA:GL	.	0:197:197,0:197:6942:0:0:0,-624.745	.	0:5:5,0:5:167:0:0:0,-15.3544	0:183:183,0:183:6466:0:0:0,-581.947	.	1:87:0,87:0:0:87:3086:-277.92,0	0:4:4,0:4:150:0:0:0,-13.8658	0:7:7,0:7:243:0:0:0,-22.2027	1:2:0,2:0:0:2:76:-7.21481,0	0:26:26,0:26:953:0:0:0,-86.0813	.	0:1:1,0:1:38:0:0:0,-3.79727	.
contig_1097_1|arrow	100877	.	C	T	2310.34	.	AB=0;ABP=0;AC=2;AF=0.25;AN=8;AO=78;CIGAR=1X;DP=440;DPB=440;DPRA=0.646409;EPP=3.45573;EPPR=50.6564;GTI=0;LEN=1;MEANALT=1;MQM=60;MQMR=60;NS=8;NUMALT=1;ODDS=4.4745;PAIRED=1;PAIREDR=1;PAO=0;PQA=0;PQR=0;PRO=0;QA=2690;QR=13063;RO=361;RPL=34;RPP=5.79424;RPPR=12.1594;RPR=44;RUN=1;SAF=45;SAP=7.01917;SAR=33;SRF=207;SRP=19.9069;SRR=154;TYPE=snp	GT:DP:AD:RO:QR:AO:QA:GL	.	0:172:172,0:172:6216:0:0:0,-559.453	.	.	0:157:156,0:156:5621:0:0:0,-505.783	.	1:77:0,77:0:0:77:2653:-238.976,0	0:2:2,0:2:76:0:0:0,-7.21481	0:3:3,0:3:110:0:0:0,-10.2606	1:1:0,1:0:0:1:37:-3.69783,0	0:27:27,0:27:1002:0:0:0,-90.4924	.	0:1:1,0:1:38:0:0:0,-3.79727	.
contig_1097_1|arrow	102678	.	A	G	1962.54	.	AB=0;ABP=0;AC=2;AF=0.222222;AN=9;AO=70;CIGAR=1X;DP=621;DPB=621;DPRA=2.07213;EPP=6.1124;EPPR=56.1364;GTI=1;LEN=1;MEANALT=1.33333;MQM=60;MQMR=60;NS=9;NUMALT=1;ODDS=9.94735;PAIRED=1;PAIREDR=1;PAO=0;PQA=0;PQR=0;PRO=0;QA=2399;QR=19188;RO=550;RPL=43;RPP=10.9517;RPPR=22.3561;RPR=27;RUN=1;SAF=49;SAP=27.3308;SAR=21;SRF=279;SRP=3.26298;SRR=271;TYPE=snp	GT:DP:AD:RO:QR:AO:QA:GL	.	0:246:245,1:245:8534:1:15:0,-766.458	.	0:19:19,0:19:672:0:0:0,-60.7979	0:250:250,0:250:8839:0:0:0,-795.377	0:1:1,0:1:16:0:0:0,-1.59998	1:68:0,67:0:0:67:2308:-207.789,0	.	0:7:7,0:7:253:0:0:0,-23.1176	1:2:0,2:0:0:2:76:-7.21481,0	0:27:27,0:27:836:0:0:0,-75.5123	.	0:1:1,0:1:38:0:0:0,-3.79727	.
contig_1097_1|arrow	118238	.	A	C	803.469	.	AB=0;ABP=0;AC=2;AF=0.222222;AN=9;AO=28;CIGAR=1X;DP=184;DPB=184;DPRA=0.628205;EPP=14.1779;EPPR=63.6445;GTI=0;LEN=1;MEANALT=1;MQM=60;MQMR=60;NS=9;NUMALT=1;ODDS=3.91412;PAIRED=1;PAIREDR=1;PAO=0;PQA=0;PQR=0;PRO=0;QA=1010;QR=5587;RO=156;RPL=13;RPP=3.32051;RPPR=3.90116;RPR=15;RUN=1;SAF=21;SAP=18.2106;SAR=7;SRF=101;SRP=32.4644;SRR=55;TYPE=snp	GT:DP:AD:RO:QR:AO:QA:GL	.	0:19:19,0:19:675:0:0:0,-61.0691	0:2:2,0:2:71:0:0:0,-6.74158	0:18:18,0:18:648:0:0:0,-58.6429	.	.	1:27:0,27:0:0:27:974:-87.9615,0	0:4:4,0:4:152:0:0:0,-14.0499	0:12:12,0:12:421:0:0:0,-38.2168	1:1:0,1:0:0:1:36:-3.59827,0	0:97:97,0:97:3468:0:0:0,-312.285	.	0:4:4,0:4:152:0:0:0,-14.0499	.
contig_1097_1|arrow	120669	.	G	A	881.332	.	AB=0;ABP=0;AC=2;AF=0.2;AN=10;AO=33;CIGAR=1X;DP=178;DPB=178;DPRA=0.979021;EPP=17.8158;EPPR=38.9669;GTI=0;LEN=1;MEANALT=1;MQM=60;MQMR=60;NS=10;NUMALT=1;ODDS=11.4694;PAIRED=1;PAIREDR=1;PAO=0;PQA=0;PQR=0;PRO=0;QA=1152;QR=5040;RO=145;RPL=17;RPP=3.0761;RPPR=3.14508;RPR=16;RUN=1;SAF=13;SAP=6.23461;SAR=20;SRF=88;SRP=17.4019;SRR=57;TYPE=snp	GT:DP:AD:RO:QR:AO:QA:GL	.	0:13:13,0:13:450:0:0:0,-40.8245	0:3:3,0:3:113:0:0:0,-10.5395	0:9:9,0:9:321:0:0:0,-29.2309	.	0:9:9,0:9:307:0:0:0,-27.9549	1:34:2,32:2:73:32:1114:-93.6166,0	.	0:22:22,0:22:789:0:0:0,-71.324	1:1:0,1:0:0:1:38:-3.79727,0	0:78:78,0:78:2682:0:0:0,-241.585	.	0:1:1,0:1:38:0:0:0,-3.79727	0:8:8,0:8:267:0:0:0,-24.3508
contig_1097_1|arrow	183579	.	T	C	418.533	.	AB=0;ABP=0;AC=2;AF=0.666667;AN=3;AO=16;CIGAR=1X;DP=49;DPB=49;DPRA=0.242424;EPP=3.55317;EPPR=14.1309;GTI=0;LEN=1;MEANALT=1;MQM=60;MQMR=60;NS=3;NUMALT=1;ODDS=35.177;PAIRED=1;PAIREDR=1;PAO=0;PQA=0;PQR=0;PRO=0;QA=570;QR=1117;RO=33;RPL=8;RPP=3.0103;RPPR=8.34028;RPR=8;RUN=1;SAF=11;SAP=7.89611;SAR=5;SRF=21;SRP=8.34028;SRR=12;TYPE=snp	GT:DP:AD:RO:QR:AO:QA:GL	.	1:6:0,6:0:0:6:223:-20.4284,0	.	.	.	.	0:33:33,0:33:1117:0:0:0,-100.81	.	.	.	1:10:0,10:0:0:10:347:-31.5597,0	.	.	.
contig_1097_1|arrow	229145	.	T	A	2920.53	.	AB=0;ABP=0;AC=2;AF=0.25;AN=8;AO=95;CIGAR=1X;DP=244;DPB=244;DPRA=1.94595;EPP=45.274;EPPR=92.2754;GTI=0;LEN=1;MEANALT=1;MQM=60;MQMR=60;NS=8;NUMALT=1;ODDS=12.2038;PAIRED=1;PAIREDR=1;PAO=0;PQA=0;PQR=0;PRO=0;QA=3461;QR=5243;RO=148;RPL=41;RPP=6.87324;RPPR=11.4614;RPR=54;RUN=1;SAF=44;SAP=4.13032;SAR=51;SRF=59;SRP=16.2152;SRR=89;TYPE=snp	GT:DP:AD:RO:QR:AO:QA:GL	.	0:12:12,0:12:437:0:0:0,-39.6696	0:73:72,0:72:2622:0:0:0,-236.043	0:35:35,0:35:1202:0:0:0,-108.463	0:17:17,0:17:604:0:0:0,-54.6867	.	1:91:1,90:1:15:90:3275:-293.428,0	.	0:3:3,0:3:114:0:0:0,-10.6324	.	0:8:8,0:8:249:0:0:0,-22.7117	.	.	1:5:0,5:0:0:5:186:-17.1013,0
contig_1104_1|arrow	10981	.	ACCCCTA	ACCCCCTA	508.943	.	AB=0;ABP=0;AC=2;AF=0.333333;AN=6;AO=18;CIGAR=1M1I6M;DP=61;DPB=63.5714;DPRA=0.837209;EPP=4.9405;EPPR=9.12072;GTI=0;LEN=1;MEANALT=1;MQM=60;MQMR=60;NS=6;NUMALT=1;ODDS=17.5544;PAIRED=1;PAIREDR=1;PAO=0;PQA=0;PQR=0;PRO=0;QA=635;QR=1486;RO=43;RPL=10;RPP=3.49285;RPPR=5.48477;RPR=8;RUN=1;SAF=7;SAP=4.9405;SAR=11;SRF=20;SRP=3.46479;SRR=23;TYPE=ins	GT:DP:AD:RO:QR:AO:QA:GL	.	0:4:4,0:4:151:0:0:0,-13.9579	.	.	0:6:6,0:6:208:0:0:0,-19.0562	.	.	0:7:7,0:7:231:0:0:0,-21.1112	0:26:26,0:26:896:0:0:0,-80.9459	1:2:0,2:0:0:2:76:-7.21481,0	.	.	.	1:16:0,16:0:0:16:559:-50.6317,0
contig_1104_1|arrow	19932	.	T	C	505.138	.	AB=0;ABP=0;AC=2;AF=0.25;AN=8;AO=21;CIGAR=1X;DP=204;DPB=204;DPRA=1.31579;EPP=11.386;EPPR=12.3643;GTI=1;LEN=1;MEANALT=1;MQM=60;MQMR=60;NS=8;NUMALT=1;ODDS=1.08603;PAIRED=1;PAIREDR=1;PAO=0;PQA=0;PQR=0;PRO=0;QA=743;QR=6278;RO=182;RPL=6;RPP=11.386;RPPR=22.1002;RPR=15;RUN=1;SAF=4;SAP=20.4855;SAR=17;SRF=70;SRP=24.0569;SRR=112;TYPE=snp	GT:DP:AD:RO:QR:AO:QA:GL	.	0:10:10,0:10:365:0:0:0,-33.1959	.	.	0:70:69,1:69:2372:1:15:0,-212.197	0:1:1,0:1:25:0:0:0,-2.49986	1:2:0,2:0:0:2:76:-7.21481,0	0:16:16,0:16:534:0:0:0,-48.3704	0:86:85,0:85:2944:0:0:0,-265.005	.	0:1:1,0:1:38:0:0:0,-3.79727	.	.	1:18:0,18:0:0:18:652:-59.0055,0
contig_1104_1|arrow	41805	.	T	C	238.93	.	AB=0;ABP=0;AC=2;AF=0.25;AN=8;AO=11;CIGAR=1X;DP=117;DPB=117;DPRA=0.311321;EPP=7.94546;EPPR=67.2531;GTI=0;LEN=1;MEANALT=1;MQM=60;MQMR=60;NS=8;NUMALT=1;ODDS=14.6923;PAIRED=1;PAIREDR=1;PAO=0;PQA=0;PQR=0;PRO=0;QA=381;QR=3813;RO=106;RPL=5;RPP=3.20771;RPPR=3.0103;RPR=6;RUN=1;SAF=7;SAP=4.78696;SAR=4;SRF=64;SRP=12.9253;SRR=42;TYPE=snp	GT:DP:AD:RO:QR:AO:QA:GL	0:1:1,0:1:38:0:0:0,-3.79727	.	.	0:1:1,0:1:36:0:0:0,-3.59827	0:37:37,0:37:1349:0:0:0,-121.702	.	1:8:0,8:0:0:8:271:-24.7168,0	0:6:6,0:6:220:0:0:0,-20.1545	0:60:60,0:60:2132:0:0:0,-192.119	1:3:0,3:0:0:3:110:-10.2606,0	0:1:1,0:1:38:0:0:0,-3.79727	.	.	.
contig_1104_1|arrow	47933	.	C	A	526.381	.	AB=0;ABP=0;AC=2;AF=0.666667;AN=3;AO=18;CIGAR=1X;DP=23;DPB=23;DPRA=1.8;EPP=7.35324;EPPR=3.44459;GTI=0;LEN=1;MEANALT=1;MQM=60;MQMR=60;NS=3;NUMALT=1;ODDS=28.4975;PAIRED=1;PAIREDR=1;PAO=0;PQA=0;PQR=0;PRO=0;QA=636;QR=189;RO=5;RPL=11;RPP=4.9405;RPPR=3.44459;RPR=7;RUN=1;SAF=9;SAP=3.0103;SAR=9;SRF=0;SRP=13.8677;SRR=5;TYPE=snp	GT:DP:AD:RO:QR:AO:QA:GL	.	.	.	.	1:5:0,5:0:0:5:180:-16.5497,0	.	.	.	1:13:0,13:0:0:13:456:-41.37,0	.	.	.	.	0:5:5,0:5:189:0:0:0,-17.376
contig_1104_1|arrow	48418	.	G	A	251.747	.	AB=0;ABP=0;AC=2;AF=0.4;AN=5;AO=10;CIGAR=1X;DP=30;DPB=30;DPRA=0.75;EPP=16.9077;EPPR=4.74748;GTI=0;LEN=1;MEANALT=1;MQM=60;MQMR=60;NS=5;NUMALT=1;ODDS=2.25213;PAIRED=1;PAIREDR=1;PAO=0;PQA=0;PQR=0;PRO=0;QA=355;QR=708;RO=20;RPL=4;RPP=3.87889;RPPR=4.74748;RPR=6;RUN=1;SAF=5;SAP=3.0103;SAR=5;SRF=8;SRP=4.74748;SRR=12;TYPE=snp	GT:DP:AD:RO:QR:AO:QA:GL	0:1:1,0:1:38:0:0:0,-3.79727	.	.	.	0:3:3,0:3:114:0:0:0,-10.6324	.	1:1:0,1:0:0:1:15:-1.49999,0	.	0:16:16,0:16:556:0:0:0,-50.3617	.	.	.	.	1:9:0,9:0:0:9:340:-30.9563,0
contig_1104_1|arrow	56025	.	T	C	1727.41	.	AB=0;ABP=0;AC=2;AF=0.285714;AN=7;AO=59;CIGAR=1X;DP=131;DPB=131;DPRA=2.04861;EPP=9.23028;EPPR=4.9405;GTI=0;LEN=1;MEANALT=1;MQM=60;MQMR=60;NS=7;NUMALT=1;ODDS=1.61632;PAIRED=1;PAIREDR=1;PAO=0;PQA=0;PQR=0;PRO=0;QA=2051;QR=2552;RO=72;RPL=31;RPP=3.34154;RPPR=3.13094;RPR=28;RUN=1;SAF=37;SAP=11.2913;SAR=22;SRF=47;SRP=17.6074;SRR=25;TYPE=snp	GT:DP:AD:RO:QR:AO:QA:GL	.	0:17:17,0:17:595:0:0:0,-53.8654	0:1:1,0:1:36:0:0:0,-3.59827	.	0:3:3,0:3:114:0:0:0,-10.6324	.	.	.	0:49:49,0:49:1750:0:0:0,-157.761	1:8:0,8:0:0:8:289:-26.3556,0	0:2:2,0:2:57:0:0:0,-5.41441	.	.	1:51:0,51:0:0:51:1762:-158.833,0
contig_1104_1|arrow	64817	.	T	C	4576.26	.	AB=0;ABP=0;AC=2;AF=0.25;AN=8;AO=156;CIGAR=1X;DP=341;DPB=341;DPRA=2.52973;EPP=142.207;EPPR=108.943;GTI=1;LEN=1;MEANALT=1;MQM=60;MQMR=60;NS=8;NUMALT=1;ODDS=16.0056;PAIRED=1;PAIREDR=1;PAO=0;PQA=0;PQR=0;PRO=0;QA=5605;QR=6600;RO=185;RPL=120;RPP=101.228;RPPR=132.418;RPR=36;RUN=1;SAF=114;SAP=75.17;SAR=42;SRF=146;SRP=137.395;SRR=39;TYPE=snp	GT:DP:AD:RO:QR:AO:QA:GL	.	0:74:74,0:74:2566:0:0:0,-231.146	.	.	0:4:4,0:4:151:0:0:0,-13.9579	0:2:2,0:2:76:0:0:0,-7.21481	.	.	0:99:99,0:99:3601:0:0:0,-324.245	1:20:0,20:0:0:20:690:-62.4107,0	0:1:1,0:1:29:0:0:0,-2.89966	.	0:5:5,0:5:177:0:0:0,-16.2738	1:136:0,136:0:0:136:4915:-442.433,0
contig_1104_1|arrow	65217	.	T	G	1138.77	.	AB=0;ABP=0;AC=2;AF=0.25;AN=8;AO=39;CIGAR=1X;DP=161;DPB=161;DPRA=0.959016;EPP=7.52028;EPPR=4.7902;GTI=0;LEN=1;MEANALT=1;MQM=60;MQMR=60;NS=8;NUMALT=1;ODDS=14.9423;PAIRED=1;PAIREDR=1;PAO=0;PQA=0;PQR=0;PRO=0;QA=1376;QR=4415;RO=122;RPL=25;RPP=9.74743;RPPR=3.0103;RPR=14;RUN=1;SAF=10;SAP=23.1103;SAR=29;SRF=69;SRP=7.56683;SRR=53;TYPE=snp	GT:DP:AD:RO:QR:AO:QA:GL	0:1:1,0:1:35:0:0:0,-3.49863	0:45:45,0:45:1650:0:0:0,-148.771	.	.	0:5:5,0:5:186:0:0:0,-17.1009	.	.	.	0:67:67,0:67:2396:0:0:0,-215.862	1:3:0,3:0:0:3:112:-10.4466,0	0:1:1,0:1:34:0:0:0,-3.39891	.	0:3:3,0:3:114:0:0:0,-10.6324	1:36:0,36:0:0:36:1264:-114.039,0
contig_1104_1|arrow	67333	.	C	T	2235.17	.	AB=0;ABP=0;AC=2;AF=0.285714;AN=7;AO=72;CIGAR=1X;DP=203;DPB=203;DPRA=1.37405;EPP=4.9405;EPPR=5.81167;GTI=0;LEN=1;MEANALT=1;MQM=60;MQMR=60;NS=7;NUMALT=1;ODDS=9.14651;PAIRED=1;PAIREDR=1;PAO=0;PQA=0;PQR=0;PRO=0;QA=2577;QR=4526;RO=131;RPL=37;RPP=3.13094;RPPR=8.99428;RPR=35;RUN=1;SAF=35;SAP=3.13094;SAR=37;SRF=67;SRP=3.15949;SRR=64;TYPE=snp	GT:DP:AD:RO:QR:AO:QA:GL	.	0:47:47,0:47:1636:0:0:0,-147.498	.	.	0:4:4,0:4:152:0:0:0,-14.0499	0:1:1,0:1:38:0:0:0,-3.79727	.	.	0:77:77,0:77:2624:0:0:0,-236.361	1:15:0,15:0:0:15:556:-50.3793,0	0:2:2,0:2:76:0:0:0,-7.21481	.	.	1:57:0,57:0:0:57:2021:-182.132,0
contig_1104_1|arrow	67348	.	CTTATTATG	CTTATG	1253.45	.	AB=0;ABP=0;AC=2;AF=0.333333;AN=6;AO=46;CIGAR=1M3D5M;DP=187;DPB=171.778;DPRA=0.652482;EPP=40.0197;EPPR=50.2672;GTI=0;LEN=3;MEANALT=1;MQM=60;MQMR=60;NS=6;NUMALT=1;ODDS=42.5722;PAIRED=1;PAIREDR=1;PAO=0.5;PQA=7.5;PQR=7.5;PRO=0.5;QA=1526;QR=4819;RO=139;RPL=25;RPP=3.76559;RPPR=4.27569;RPR=21;RUN=1;SAF=22;SAP=3.19912;SAR=24;SRF=96;SRP=46.8928;SRR=43;TYPE=del	GT:DP:AD:RO:QR:AO:QA:GL	.	0:43:42,0:42:1458:0:0:0,-131.286	.	.	0:4:4,0:4:142:0:0:0,-13.1281	.	.	.	0:91:90,0:90:3114:0:0:0,-280.318	1:10:0,10:0:0:10:339:-30.8337,0	0:3:3,0:3:105:0:0:0,-9.79502	.	.	1:36:0,36:0:0:36:1187:-107.106,0
contig_1104_1|arrow	68842	.	CAGTAGT	CAGC	1548.75	.	AB=0;ABP=0;AC=2;AF=0.285714;AN=7;AO=52;CIGAR=1M3D2M1X;DP=178;DPB=155.714;DPRA=1.03175;EPP=4.51363;EPPR=5.18177;GTI=0;LEN=4;MEANALT=1;MQM=60;MQMR=60;NS=7;NUMALT=1;ODDS=15.078;PAIRED=1;PAIREDR=1;PAO=0;PQA=0;PQR=0;PRO=0;QA=1844;QR=4376;RO=121;RPL=28;RPP=3.67845;RPPR=9.48883;RPR=24;RUN=1;SAF=41;SAP=40.5935;SAR=11;SRF=80;SRP=30.3062;SRR=41;TYPE=complex	GT:DP:AD:RO:QR:AO:QA:GL	.	0:56:54,0:54:1960:0:0:0,-176.513	.	.	0:8:8,0:8:283:0:0:0,-25.8103	.	.	.	0:56:53,0:53:1920:0:0:0,-172.9	1:5:0,5:0:0:5:177:-16.2747,0	0:1:1,0:1:37:0:0:0,-3.69783	.	0:5:5,0:5:176:0:0:0,-16.1833	1:47:0,47:0:0:47:1667:-150.3,0
contig_1104_1|arrow	71011	.	G	A	3186.08	.	AB=0;ABP=0;AC=2;AF=0.25;AN=8;AO=109;CIGAR=1X;DP=259;DPB=259;DPRA=2.18;EPP=15.4614;EPPR=69.9496;GTI=1;LEN=1;MEANALT=1;MQM=60;MQMR=60;NS=8;NUMALT=1;ODDS=7.54097;PAIRED=1;PAIREDR=1;PAO=0;PQA=0;PQR=0;PRO=0;QA=3707;QR=5262;RO=150;RPL=68;RPP=17.5333;RPPR=3.53145;RPR=41;RUN=1;SAF=56;SAP=3.1896;SAR=53;SRF=69;SRP=5.09491;SRR=81;TYPE=snp	GT:DP:AD:RO:QR:AO:QA:GL	0:1:1,0:1:34:0:0:0,-3.39891	0:48:48,0:48:1660:0:0:0,-149.66	.	.	0:10:10,0:10:341:0:0:0,-31.011	0:18:18,0:18:629:0:0:0,-56.9221	.	.	0:72:72,0:72:2560:0:0:0,-230.616	1:12:0,12:0:0:12:426:-38.6704,0	.	.	0:1:1,0:1:38:0:0:0,-3.79727	1:97:0,97:0:0:97:3281:-295.469,0
contig_1104_1|arrow	98700	.	G	A	757.627	.	AB=0;ABP=0;AC=2;AF=0.285714;AN=7;AO=28;CIGAR=1X;DP=162;DPB=162;DPRA=0.545113;EPP=3.32051;EPPR=43.5228;GTI=0;LEN=1;MEANALT=1;MQM=60;MQMR=60;NS=7;NUMALT=1;ODDS=33.2645;PAIRED=1;PAIREDR=1;PAO=0;PQA=0;PQR=0;PRO=0;QA=977;QR=4752;RO=134;RPL=14;RPP=3.0103;RPPR=31.596;RPR=14;RUN=1;SAF=21;SAP=18.2106;SAR=7;SRF=98;SRP=65.3024;SRR=36;TYPE=snp	GT:DP:AD:RO:QR:AO:QA:GL	.	.	0:13:13,0:13:459:0:0:0,-41.6419	.	0:65:65,0:65:2319:0:0:0,-208.947	0:42:42,0:42:1525:0:0:0,-137.53	.	.	0:10:10,0:10:349:0:0:0,-31.7427	1:22:1,21:1:15:21:735:-64.9639,0	0:3:3,0:3:85:0:0:0,-7.93049	.	.	1:7:0,7:0:0:7:242:-22.1117,0
contig_1104_1|arrow	98726	.	TGG	AGA	1074.64	.	AB=0;ABP=0;AC=2;AF=0.285714;AN=7;AO=37;CIGAR=1X1M1X;DP=195;DPB=195;DPRA=0.585443;EPP=3.06899;EPPR=65.0978;GTI=0;LEN=3;MEANALT=1;MQM=60;MQMR=60;NS=7;NUMALT=1;ODDS=34.567;PAIRED=1;PAIREDR=1;PAO=0;PQA=0;PQR=0;PRO=0;QA=1322;QR=5620;RO=157;RPL=9;RPP=24.1968;RPPR=155.497;RPR=28;RUN=1;SAF=24;SAP=10.1116;SAR=13;SRF=118;SRP=89.3298;SRR=39;TYPE=complex	GT:DP:AD:RO:QR:AO:QA:GL	.	.	0:15:15,0:15:502:0:0:0,-45.4948	.	0:86:85,0:85:3129:0:0:0,-281.622	0:46:46,0:46:1624:0:0:0,-146.434	.	.	0:8:8,0:8:278:0:0:0,-25.3539	1:26:0,26:0:0:26:939:-84.8199,0	0:3:3,0:3:87:0:0:0,-8.11701	.	.	1:11:0,11:0:0:11:383:-34.7985,0
contig_1104_1|arrow	184608	.	CTTTTTTTTATTACA	CTTTTTTTTTATTACA	667.3	.	AB=0;ABP=0;AC=2;AF=1;AN=2;AO=25;CIGAR=1M1I14M;DP=25;DPB=26.6667;DPRA=0;EPP=17.6895;EPPR=0;GTI=0;LEN=1;MEANALT=1;MQM=60;MQMR=0;NS=2;NUMALT=1;ODDS=31.5212;PAIRED=1;PAIREDR=0;PAO=0;PQA=0;PQR=0;PRO=0;QA=811;QR=0;RO=0;RPL=7;RPP=13.5202;RPPR=0;RPR=18;RUN=1;SAF=5;SAP=22.5536;SAR=20;SRF=0;SRP=0;SRR=0;TYPE=ins	GT:DP:AD:RO:QR:AO:QA:GL	.	1:1:0,1:0:0:1:38:-3.79727,0	.	.	.	.	.	1:24:0,24:0:0:24:773:-69.8546,0	.	.	.	.	.	.
contig_1104_1|arrow	204871	.	T	C	189.4	.	AB=0;ABP=0;AC=2;AF=0.4;AN=5;AO=8;CIGAR=1X;DP=15;DPB=15;DPRA=1.71429;EPP=3.0103;EPPR=10.7656;GTI=0;LEN=1;MEANALT=1;MQM=60;MQMR=60;NS=5;NUMALT=1;ODDS=6.41278;PAIRED=1;PAIREDR=1;PAO=0;PQA=0;PQR=0;PRO=0;QA=271;QR=253;RO=7;RPL=4;RPP=3.0103;RPPR=18.2106;RPR=4;RUN=1;SAF=6;SAP=7.35324;SAR=2;SRF=1;SRP=10.7656;SRR=6;TYPE=snp	GT:DP:AD:RO:QR:AO:QA:GL	.	.	0:3:3,0:3:113:0:0:0,-10.5395	.	.	1:3:0,3:0:0:3:87:-8.11642,0	.	0:1:1,0:1:38:0:0:0,-3.79727	0:3:3,0:3:102:0:0:0,-9.51613	1:5:0,5:0:0:5:184:-16.9173,0	.	.	.	.
contig_1104_1|arrow	210401	.	T	C	1848.89	.	AB=0;ABP=0;AC=2;AF=0.333333;AN=6;AO=63;CIGAR=1X;DP=93;DPB=93;DPRA=4.2;EPP=28.1373;EPPR=13.4334;GTI=1;LEN=1;MEANALT=1;MQM=60;MQMR=60;NS=6;NUMALT=1;ODDS=6.72429;PAIRED=1;PAIREDR=1;PAO=0;PQA=0;PQR=0;PRO=0;QA=2270;QR=1108;RO=30;RPL=41;RPP=15.4532;RPPR=3.29983;RPR=22;RUN=1;SAF=43;SAP=21.2438;SAR=20;SRF=19;SRP=7.64277;SRR=11;TYPE=snp	GT:DP:AD:RO:QR:AO:QA:GL	.	.	.	.	.	0:17:17,0:17:618:0:0:0,-55.9464	.	0:5:5,0:5:190:0:0:0,-17.4674	0:7:7,0:7:262:0:0:0,-23.9388	1:19:0,19:0:0:19:686:-62.0643,0	.	.	0:1:1,0:1:38:0:0:0,-3.79727	1:44:0,44:0:0:44:1584:-142.834,0
contig_1104_1|arrow	225275	.	ATTTCCG	ATTTTCCG	2703.7	.	AB=0;ABP=0;AC=2;AF=0.285714;AN=7;AO=99;CIGAR=1M1I6M;DP=147;DPB=161.286;DPRA=5.31915;EPP=10.9285;EPPR=6.03148;GTI=1;LEN=1;MEANALT=1.5;MQM=60;MQMR=60;NS=7;NUMALT=1;ODDS=6.34539;PAIRED=1;PAIREDR=1;PAO=0;PQA=0;PQR=0;PRO=0;QA=3309;QR=1533;RO=46;RPL=56;RPP=6.71716;RPPR=4.70971;RPR=43;RUN=1;SAF=51;SAP=3.20771;SAR=48;SRF=21;SRP=3.76559;SRR=25;TYPE=ins	GT:DP:AD:RO:QR:AO:QA:GL	.	.	0:14:13,0:13:441:0:0:0,-39.8356	0:17:17,0:17:544:0:0:0,-49.2606	.	0:4:4,0:4:144:0:0:0,-13.3124	.	.	0:9:9,0:9:303:0:0:0,-27.5934	1:17:0,16:0:0:16:556:-49.9827,0	.	0:3:3,0:3:101:0:0:0,-9.42144	.	1:83:0,83:0:0:83:2753:-247.965,0
contig_1104_1|arrow	225305	.	A	G	3227.01	.	AB=0;ABP=0;AC=2;AF=0.25;AN=8;AO=105;CIGAR=1X;DP=166;DPB=166;DPRA=5.16393;EPP=3.19643;EPPR=3.0459;GTI=2;LEN=1;MEANALT=1;MQM=60;MQMR=60;NS=8;NUMALT=1;ODDS=6.8366;PAIRED=1;PAIREDR=1;PAO=0;PQA=0;PQR=0;PRO=0;QA=3803;QR=2119;RO=61;RPL=62;RPP=10.476;RPPR=4.7546;RPR=43;RUN=1;SAF=53;SAP=3.03098;SAR=52;SRF=31;SRP=3.0459;SRR=30;TYPE=snp	GT:DP:AD:RO:QR:AO:QA:GL	.	0:1:1,0:1:38:0:0:0,-3.79727	0:19:19,0:19:651:0:0:0,-58.9016	0:25:25,0:25:852:0:0:0,-76.9809	.	0:5:5,0:5:190:0:0:0,-17.4674	.	.	0:10:10,0:10:350:0:0:0,-31.8327	1:23:0,23:0:0:23:851:-76.9108,0	.	0:1:1,0:1:38:0:0:0,-3.79727	.	1:82:0,82:0:0:82:2952:-265.878,0
contig_1104_1|arrow	225359	.	CTTTTTTTTACC	CTTTTTTTTTACC	1927.85	.	AB=0;ABP=0;AC=2;AF=0.285714;AN=7;AO=73;CIGAR=1M1I11M;DP=122;DPB=128.5;DPRA=4.43182;EPP=3.04005;EPPR=3.21711;GTI=1;LEN=1;MEANALT=2.5;MQM=60;MQMR=60;NS=7;NUMALT=1;ODDS=2.56826;PAIRED=1;PAIREDR=1;PAO=0;PQA=0;PQR=0;PRO=0;QA=2413;QR=1462;RO=42;RPL=40;RPP=4.46786;RPPR=10.4553;RPR=33;RUN=1;SAF=26;SAP=16.1284;SAR=47;SRF=19;SRP=3.83753;SRR=23;TYPE=ins	GT:DP:AD:RO:QR:AO:QA:GL	.	0:2:2,0:2:75:0:0:0,-7.12034	0:16:14,0:14:472:0:0:0,-42.4883	0:18:18,0:18:623:0:0:0,-56.3905	.	0:2:2,0:2:75:0:0:0,-7.12034	.	.	0:6:5,0:5:182:0:0:0,-16.541	1:19:0,19:0:0:19:709:-64.1402,0	.	.	.	1:59:1,54:1:35:54:1704:-150.215,0
contig_1104_1|arrow	226057	.	T	G	3279.64	.	AB=0;ABP=0;AC=2;AF=0.25;AN=8;AO=112;CIGAR=1X;DP=162;DPB=162;DPRA=6.72;EPP=18.2106;EPPR=3.40914;GTI=2;LEN=1;MEANALT=1;MQM=60;MQMR=60;NS=8;NUMALT=1;ODDS=0.762731;PAIRED=1;PAIREDR=1;PAO=0;PQA=0;PQR=0;PRO=0;QA=3920;QR=1656;RO=49;RPL=49;RPP=6.81038;RPPR=4.11819;RPR=63;RUN=1;SAF=61;SAP=4.94911;SAR=51;SRF=24;SRP=3.05462;SRR=25;TYPE=snp	GT:DP:AD:RO:QR:AO:QA:GL	.	.	0:14:14,0:14:467:0:0:0,-42.3404	0:27:26,0:26:894:0:0:0,-80.5907	.	0:2:2,0:2:49:0:0:0,-4.65416	.	0:1:1,0:1:37:0:0:0,-3.69783	0:4:4,0:4:150:0:0:0,-13.8659	1:35:0,35:0:0:35:1225:-110.533,0	.	0:2:2,0:2:59:0:0:0,-5.60384	.	1:77:0,77:0:0:77:2695:-242.757,0
contig_1104_1|arrow	226311	.	GTTGTA	GCTTGTA	3010.4	.	AB=0;ABP=0;AC=2;AF=0.285714;AN=7;AO=107;CIGAR=1M1I5M;DP=171;DPB=189;DPRA=4.28571;EPP=3.51765;EPPR=31.9977;GTI=1;LEN=1;MEANALT=1.5;MQM=60;MQMR=60;NS=7;NUMALT=1;ODDS=16.2381;PAIRED=1;PAIREDR=1;PAO=0;PQA=0;PQR=0;PRO=0;QA=3594;QR=2232;RO=63;RPL=75;RPP=40.5342;RPPR=10.7656;RPR=32;RUN=1;SAF=45;SAP=8.8753;SAR=62;SRF=31;SRP=3.04477;SRR=32;TYPE=ins	GT:DP:AD:RO:QR:AO:QA:GL	.	.	0:14:14,0:14:494:0:0:0,-44.79	0:36:36,0:36:1282:0:0:0,-115.672	.	0:4:4,0:4:132:0:0:0,-12.2052	.	.	0:8:8,0:8:287:0:0:0,-26.1743	1:21:0,21:0:0:21:711:-64.2905,0	.	0:1:1,0:1:37:0:0:0,-3.69783	.	1:87:0,86:0:0:86:2883:-259.382,0
contig_1104_1|arrow	231160	.	T	C	7516.84	.	AB=0;ABP=0;AC=2;AF=0.285714;AN=7;AO=241;CIGAR=1X;DP=698;DPB=698;DPRA=1.31838;EPP=21.2561;EPPR=12.2701;GTI=0;LEN=1;MEANALT=1;MQM=60;MQMR=60;NS=7;NUMALT=1;ODDS=12.8047;PAIRED=1;PAIREDR=1;PAO=0;PQA=0;PQR=0;PRO=0;QA=8512;QR=15671;RO=454;RPL=103;RPP=14.0479;RPPR=60.8843;RPR=138;RUN=1;SAF=113;SAP=5.03761;SAR=128;SRF=221;SRP=3.69905;SRR=233;TYPE=snp	GT:DP:AD:RO:QR:AO:QA:GL	.	0:1:1,0:1:38:0:0:0,-3.79727	0:144:143,0:143:4942:0:0:0,-444.717	0:295:293,0:293:10161:0:0:0,-914.115	.	0:13:13,0:13:401:0:0:0,-36.3853	.	.	0:4:4,0:4:129:0:0:0,-11.9249	1:28:0,28:0:0:28:969:-87.5045,0	.	.	.	1:213:0,213:0:0:213:7543:-678.808,0
contig_1104_1|arrow	231170	.	C	G	7384.49	.	AB=0;ABP=0;AC=2;AF=0.285714;AN=7;AO=235;CIGAR=1X;DP=701;DPB=701;DPRA=1.2851;EPP=11.8902;EPPR=16.1845;GTI=0;LEN=1;MEANALT=2;MQM=60;MQMR=60;NS=7;NUMALT=1;ODDS=17.2505;PAIRED=1;PAIREDR=1;PAO=0;PQA=0;PQR=0;PRO=0;QA=8356;QR=15996;RO=463;RPL=96;RPP=20.0956;RPPR=127.619;RPR=139;RUN=1;SAF=110;SAP=5.08937;SAR=125;SRF=207;SRP=14.271;SRR=256;TYPE=snp	GT:DP:AD:RO:QR:AO:QA:GL	.	0:1:1,0:1:38:0:0:0,-3.79727	0:142:142,0:142:4930:0:0:0,-443.781	0:300:300,0:300:10375:0:0:0,-933.561	.	0:15:15,0:15:463:0:0:0,-41.9604	.	.	0:5:5,0:5:190:0:0:0,-17.4674	1:28:0,28:0:0:28:980:-88.4988,0	.	.	.	1:210:0,207:0:0:207:7376:-663.447,0
contig_1104_1|arrow	232007	.	A	G	5090.55	.	AB=0;ABP=0;AC=2;AF=0.285714;AN=7;AO=166;CIGAR=1X;DP=554;DPB=554;DPRA=1.06959;EPP=21.8995;EPPR=38.8284;GTI=0;LEN=1;MEANALT=1;MQM=60;MQMR=60;NS=7;NUMALT=1;ODDS=28.695;PAIRED=1;PAIREDR=1;PAO=0;PQA=0;PQR=0;PRO=0;QA=5819;QR=13923;RO=388;RPL=75;RPP=6.35908;RPPR=14.8527;RPR=91;RUN=1;SAF=55;SAP=44.0328;SAR=111;SRF=151;SRP=44.4026;SRR=237;TYPE=snp	GT:DP:AD:RO:QR:AO:QA:GL	.	0:1:1,0:1:38:0:0:0,-3.79727	0:108:108,0:108:3896:0:0:0,-350.776	0:265:265,0:265:9479:0:0:0,-852.947	.	0:7:7,0:7:256:0:0:0,-23.3909	.	.	0:7:7,0:7:254:0:0:0,-23.2082	1:16:0,16:0:0:16:573:-51.8985,0	.	.	.	1:150:0,150:0:0:150:5246:-472.191,0
contig_1104_1|arrow	233843	.	C	T	6217.13	.	AB=0;ABP=0;AC=2;AF=0.222222;AN=9;AO=203;CIGAR=1X;DP=747;DPB=747;DPRA=1.30607;EPP=73.1927;EPPR=83.7955;GTI=0;LEN=1;MEANALT=1;MQM=60;MQMR=60;NS=9;NUMALT=1;ODDS=10.507;PAIRED=1;PAIREDR=1;PAO=0;PQA=0;PQR=0;PRO=0;QA=7181;QR=18806;RO=542;RPL=79;RPP=24.6715;RPPR=5.31799;RPR=124;RUN=1;SAF=70;SAP=45.4663;SAR=133;SRF=207;SRP=68.6513;SRR=335;TYPE=snp	GT:DP:AD:RO:QR:AO:QA:GL	0:2:2,0:2:76:0:0:0,-7.21481	0:2:2,0:2:65:0:0:0,-6.1722	0:168:168,0:168:5766:0:0:0,-518.98	0:346:344,0:344:12026:0:0:0,-1081.75	0:1:1,0:1:38:0:0:0,-3.79727	0:13:13,0:13:480:0:0:0,-43.5422	.	.	0:12:12,0:12:355:0:0:0,-32.2322	1:26:0,26:0:0:26:942:-85.088,0	.	.	.	1:177:0,177:0:0:177:6239:-561.514,0
contig_1104_1|arrow	234448	.	A	C	8898.02	.	AB=0;ABP=0;AC=2;AF=0.222222;AN=9;AO=288;CIGAR=1X;DP=823;DPB=823;DPRA=1.89419;EPP=177.211;EPPR=344.561;GTI=1;LEN=1;MEANALT=1;MQM=60;MQMR=60;NS=9;NUMALT=1;ODDS=26.1372;PAIRED=1;PAIREDR=1;PAO=0;PQA=0;PQR=0;PRO=0;QA=10345;QR=18601;RO=531;RPL=165;RPP=16.3106;RPPR=71.062;RPR=123;RUN=1;SAF=181;SAP=44.2984;SAR=107;SRF=351;SRP=122.589;SRR=180;TYPE=snp	GT:DP:AD:RO:QR:AO:QA:GL	.	.	0:155:154,0:154:5376:0:0:0,-483.758	0:361:358,0:358:12574:0:0:0,-1131.16	0:2:2,0:2:76:0:0:0,-7.21481	0:5:5,0:5:168:0:0:0,-15.448	.	.	0:8:8,0:8:255:0:0:0,-23.2555	1:31:1,30:1:38:30:1065:-92.3505,0	0:1:1,0:1:38:0:0:0,-3.79727	.	0:2:2,0:2:76:0:0:0,-7.21481	1:258:0,258:0:0:258:9280:-835.05,0
contig_1104_1|arrow	234464	.	CAAAAAAACCT	CAAAAAACCT	7250.4	.	AB=0;ABP=0;AC=2;AF=0.222222;AN=9;AO=246;CIGAR=1M1D9M;DP=762;DPB=739.636;DPRA=2.18681;EPP=34.7879;EPPR=172.562;GTI=1;LEN=1;MEANALT=4;MQM=60;MQMR=60;NS=9;NUMALT=1;ODDS=14.3029;PAIRED=1;PAIREDR=1;PAO=0.5;PQA=7.5;PQR=7.5;PRO=0.5;QA=8353;QR=17078;RO=492;RPL=126;RPP=3.32808;RPPR=10.7958;RPR=120;RUN=1;SAF=127;SAP=3.57524;SAR=119;SRF=277;SRP=19.976;SRR=215;TYPE=del	GT:DP:AD:RO:QR:AO:QA:GL	.	.	0:150:142,2:142:4935:2:71:0,-437.644	0:350:336,0:336:11666:0:0:0,-1049.61	0:2:2,0:2:73:0:0:0,-6.9313	0:4:4,0:4:129:0:0:0,-11.9286	.	.	0:6:5,0:5:168:0:0:0,-15.2683	1:19:1,18:1:38:18:642:-54.3036,0	0:1:1,0:1:37:0:0:0,-3.69783	.	0:1:1,0:1:32:0:0:0,-3.19931	1:229:0,226:0:0:226:7640:-687.289,0
contig_1104_1|arrow	234563	.	C	T	10319.8	.	AB=0;ABP=0;AC=2;AF=0.2;AN=10;AO=338;CIGAR=1X;DP=1184;DPB=1184;DPRA=1.61137;EPP=62.2183;EPPR=131.107;GTI=1;LEN=1;MEANALT=2;MQM=60;MQMR=60;NS=10;NUMALT=1;ODDS=15.4704;PAIRED=1;PAIREDR=1;PAO=0;PQA=0;PQR=0;PRO=0;QA=11693;QR=29445;RO=843;RPL=183;RPP=8.04709;RPPR=3.58987;RPR=155;RUN=1;SAF=162;SAP=4.2695;SAR=176;SRF=410;SRP=4.37294;SRR=433;TYPE=snp	GT:DP:AD:RO:QR:AO:QA:GL	.	0:1:1,0:1:36:0:0:0,-3.59827	0:218:218,0:218:7533:0:0:0,-677.933	0:594:593,0:593:20834:0:0:0,-1874.15	0:5:5,0:5:175:0:0:0,-16.0931	0:12:12,0:12:373:0:0:0,-33.8614	.	.	0:7:7,0:7:259:0:0:0,-23.6653	1:38:0,38:0:0:38:1277:-115.197,0	0:1:1,0:1:35:0:0:0,-3.49863	.	0:6:6,0:6:200:0:0:0,-18.3232	1:302:0,300:0:0:300:10416:-937.081,0
contig_1104_1|arrow	235116	.	A	C	8085.55	.	AB=0;ABP=0;AC=2;AF=0.222222;AN=9;AO=269;CIGAR=1X;DP=1074;DPB=1074;DPRA=6.73171;EPP=66.9517;EPPR=147.309;GTI=0;LEN=1;MEANALT=1.33333;MQM=60;MQMR=60;NS=9;NUMALT=1;ODDS=22.2047;PAIRED=1;PAIREDR=1;PAO=0;PQA=0;PQR=0;PRO=0;QA=9195;QR=27081;RO=803;RPL=131;RPP=3.40585;RPPR=9.50308;RPR=138;RUN=1;SAF=133;SAP=3.08295;SAR=136;SRF=452;SRP=30.5958;SRR=351;TYPE=snp	GT:DP:AD:RO:QR:AO:QA:GL	.	0:1:1,0:1:25:0:0:0,-2.49986	0:223:223,0:223:7440:0:0:0,-669.562	0:561:557,2:557:18886:2:30:0,-1696.27	0:8:8,0:8:266:0:0:0,-24.2595	0:6:6,0:6:181:0:0:0,-16.585	.	.	0:6:6,0:6:215:0:0:0,-19.6977	1:34:0,34:0:0:34:1125:-101.529,0	.	.	0:2:2,0:2:68:0:0:0,-6.45793	1:233:0,233:0:0:233:8040:-723.527,0
contig_1104_1|arrow	236189	.	A	G	3224.68	.	AB=0;ABP=0;AC=2;AF=0.222222;AN=9;AO=105;CIGAR=1X;DP=659;DPB=659;DPRA=0.663357;EPP=3.19643;EPPR=6.55074;GTI=0;LEN=1;MEANALT=1;MQM=60;MQMR=60;NS=9;NUMALT=1;ODDS=51.4446;PAIRED=1;PAIREDR=1;PAO=0;PQA=0;PQR=0;PRO=0;QA=3768;QR=19464;RO=552;RPL=56;RPP=4.02365;RPPR=200.394;RPR=49;RUN=1;SAF=77;SAP=52.6646;SAR=28;SRF=309;SRP=20.146;SRR=243;TYPE=snp	GT:DP:AD:RO:QR:AO:QA:GL	.	0:1:1,0:1:33:0:0:0,-3.29913	0:140:139,0:139:4824:0:0:0,-434.099	0:386:385,0:385:13625:0:0:0,-1225.71	0:3:3,0:3:112:0:0:0,-10.4466	0:7:7,0:7:265:0:0:0,-24.2116	.	.	0:12:12,0:12:419:0:0:0,-38.036	1:14:0,14:0:0:14:479:-43.4319,0	.	.	0:5:5,0:5:186:0:0:0,-17.1009	1:91:0,91:0:0:91:3289:-296.185,0
contig_1104_1|arrow	236322	.	A	G	3630.97	.	AB=0;ABP=0;AC=2;AF=0.222222;AN=9;AO=116;CIGAR=1X;DP=714;DPB=714;DPRA=0.67893;EPP=5.70592;EPPR=31.8214;GTI=0;LEN=1;MEANALT=1;MQM=60;MQMR=60;NS=9;NUMALT=1;ODDS=51.0417;PAIRED=1;PAIREDR=1;PAO=0;PQA=0;PQR=0;PRO=0;QA=4202;QR=21252;RO=597;RPL=57;RPP=3.08518;RPPR=4.61435;RPR=59;RUN=1;SAF=79;SAP=36.0317;SAR=37;SRF=379;SRP=97.2929;SRR=218;TYPE=snp	GT:DP:AD:RO:QR:AO:QA:GL	0:2:2,0:2:76:0:0:0,-7.21481	.	0:145:145,0:145:5180:0:0:0,-466.274	0:433:432,0:432:15376:0:0:0,-1383.21	0:3:3,0:3:114:0:0:0,-10.6324	0:8:8,0:8:297:0:0:0,-27.0837	.	.	0:5:5,0:5:155:0:0:0,-14.2523	1:7:0,7:0:0:7:258:-23.5742,0	.	.	0:2:2,0:2:54:0:0:0,-5.12739	1:109:0,109:0:0:109:3944:-355.094,0
contig_1104_1|arrow	236360	.	T	C	4160.47	.	AB=0;ABP=0;AC=2;AF=0.2;AN=10;AO=133;CIGAR=1X;DP=709;DPB=709;DPRA=0.923611;EPP=7.72876;EPPR=29.7035;GTI=0;LEN=1;MEANALT=1;MQM=60;MQMR=60;NS=10;NUMALT=1;ODDS=32.5824;PAIRED=1;PAIREDR=1;PAO=0;PQA=0;PQR=0;PRO=0;QA=4750;QR=20487;RO=574;RPL=66;RPP=3.02663;RPPR=20.5031;RPR=67;RUN=1;SAF=86;SAP=27.8435;SAR=47;SRF=376;SRP=122.873;SRR=198;TYPE=snp	GT:DP:AD:RO:QR:AO:QA:GL	0:1:1,0:1:38:0:0:0,-3.79727	0:1:1,0:1:38:0:0:0,-3.79727	0:141:140,0:140:4983:0:0:0,-448.358	0:417:416,0:416:14865:0:0:0,-1337.22	0:3:3,0:3:103:0:0:0,-9.60885	0:6:6,0:6:220:0:0:0,-20.1542	.	.	0:4:4,0:4:151:0:0:0,-13.9579	1:8:0,8:0:0:8:256:-23.35,0	.	.	0:3:3,0:3:89:0:0:0,-8.30282	1:125:0,125:0:0:125:4494:-404.562,0
contig_1104_1|arrow	236441	.	CAGGA	TAGGG	3174.28	.	AB=0;ABP=0;AC=2;AF=0.2;AN=10;AO=103;CIGAR=1X3M1X;DP=623;DPB=623;DPRA=0.792308;EPP=7.75381;EPPR=16.6566;GTI=0;LEN=5;MEANALT=1;MQM=60;MQMR=60;NS=10;NUMALT=1;ODDS=36.9964;PAIRED=1;PAIREDR=1;PAO=0;PQA=0;PQR=0;PRO=0;QA=3667;QR=18251;RO=517;RPL=64;RPP=16.1867;RPPR=6.0722;RPR=39;RUN=1;SAF=37;SAP=20.7405;SAR=66;SRF=179;SRP=109.194;SRR=338;TYPE=complex	GT:DP:AD:RO:QR:AO:QA:GL	0:1:1,0:1:38:0:0:0,-3.79727	0:1:1,0:1:38:0:0:0,-3.79727	0:153:152,0:152:5375:0:0:0,-483.68	0:352:350,0:350:12323:0:0:0,-1108.59	0:3:3,0:3:109:0:0:0,-10.1679	0:2:2,0:2:73:0:0:0,-6.9313	.	.	0:4:4,0:4:148:0:0:0,-13.6817	1:6:0,6:0:0:6:207:-18.9676,0	.	.	0:4:4,0:4:147:0:0:0,-13.5894	1:97:0,97:0:0:97:3460:-311.58,0
contig_1104_1|arrow	236489	.	G	A	3315.17	.	AB=0;ABP=0;AC=2;AF=0.25;AN=8;AO=113;CIGAR=1X;DP=774;DPB=774;DPRA=4.88156;EPP=49.1493;EPPR=63.8642;GTI=0;LEN=1;MEANALT=1.33333;MQM=60;MQMR=60;NS=8;NUMALT=1;ODDS=23.7624;PAIRED=1;PAIREDR=1;PAO=0;PQA=0;PQR=0;PRO=0;QA=4073;QR=23548;RO=660;RPL=39;RPP=26.5506;RPPR=37.2406;RPR=74;RUN=1;SAF=25;SAP=79.2809;SAR=88;SRF=153;SRP=415.314;SRR=507;TYPE=snp	GT:DP:AD:RO:QR:AO:QA:GL	.	.	0:172:172,0:172:6085:0:0:0,-547.687	0:465:463,1:463:16578:1:16:0,-1489.87	0:3:3,0:3:110:0:0:0,-10.2608	0:7:7,0:7:230:0:0:0,-21.0164	.	.	0:7:7,0:7:242:0:0:0,-22.1116	1:7:0,7:0:0:7:237:-21.6554,0	.	.	0:8:8,0:8:303:0:0:0,-27.6293	1:105:0,105:0:0:105:3820:-343.945,0
contig_1104_1|arrow	236879	.	A	G	1131.84	.	AB=0;ABP=0;AC=2;AF=0.25;AN=8;AO=46;CIGAR=1X;DP=420;DPB=420;DPRA=6.1985;EPP=18.305;EPPR=88.245;GTI=0;LEN=1;MEANALT=1.33333;MQM=60;MQMR=60;NS=8;NUMALT=1;ODDS=0.72286;PAIRED=1;PAIREDR=1;PAO=0;PQA=0;PQR=0;PRO=0;QA=1506;QR=13012;RO=373;RPL=23;RPP=3.0103;RPPR=10.1418;RPR=23;RUN=1;SAF=17;SAP=9.80795;SAR=29;SRF=192;SRP=3.71472;SRR=181;TYPE=snp	GT:DP:AD:RO:QR:AO:QA:GL	.	.	0:78:78,0:78:2728:0:0:0,-245.725	0:286:284,1:284:9889:1:16:0,-888.229	0:1:1,0:1:38:0:0:0,-3.79727	0:4:4,0:4:129:0:0:0,-11.9254	.	.	0:3:3,0:3:114:0:0:0,-10.6324	1:5:0,5:0:0:5:139:-12.7829,0	.	.	0:3:3,0:3:114:0:0:0,-10.6324	1:40:0,40:0:0:40:1351:-121.858,0
contig_1104_1|arrow	236929	.	G	A	984.449	.	AB=0;ABP=0;AC=2;AF=0.2;AN=10;AO=36;CIGAR=1X;DP=429;DPB=429;DPRA=0.366412;EPP=11.6962;EPPR=3.67887;GTI=0;LEN=1;MEANALT=1;MQM=60;MQMR=60;NS=10;NUMALT=1;ODDS=8.79725;PAIRED=1;PAIREDR=1;PAO=0;PQA=0;PQR=0;PRO=0;QA=1294;QR=14154;RO=393;RPL=19;RPP=3.25157;RPPR=17.3818;RPR=17;RUN=1;SAF=13;SAP=9.04217;SAR=23;SRF=147;SRP=57.1645;SRR=246;TYPE=snp	GT:DP:AD:RO:QR:AO:QA:GL	0:1:1,0:1:38:0:0:0,-3.79727	0:1:1,0:1:16:0:0:0,-1.59998	0:99:99,0:99:3516:0:0:0,-316.601	0:281:281,0:281:10188:0:0:0,-916.72	0:3:3,0:3:107:0:0:0,-9.98181	0:2:2,0:2:63:0:0:0,-5.98364	.	.	0:3:3,0:3:112:0:0:0,-10.4466	1:4:0,4:0:0:4:152:-14.0499,0	.	.	0:3:3,0:3:114:0:0:0,-10.6324	1:32:0,32:0:0:32:1142:-103.075,0
contig_1104_1|arrow	237128	.	G	A	1998.38	.	AB=0;ABP=0;AC=2;AF=0.2;AN=10;AO=67;CIGAR=1X;DP=624;DPB=624;DPRA=0.481149;EPP=3.82055;EPPR=11.6221;GTI=0;LEN=1;MEANALT=1;MQM=60;MQMR=60;NS=10;NUMALT=1;ODDS=25.7593;PAIRED=1;PAIREDR=1;PAO=0;PQA=0;PQR=0;PRO=0;QA=2420;QR=19945;RO=557;RPL=41;RPP=10.3026;RPPR=38.1944;RPR=26;RUN=1;SAF=24;SAP=14.7103;SAR=43;SRF=144;SRP=285.111;SRR=413;TYPE=snp	GT:DP:AD:RO:QR:AO:QA:GL	0:2:2,0:2:64:0:0:0,-6.07773	0:2:2,0:2:63:0:0:0,-5.98228	0:139:139,0:139:4941:0:0:0,-444.775	0:395:395,0:395:14214:0:0:0,-1278.82	0:5:5,0:5:153:0:0:0,-14.0706	0:1:1,0:1:34:0:0:0,-3.39891	.	.	0:5:5,0:5:185:0:0:0,-17.0092	1:6:0,6:0:0:6:228:-20.885,0	.	.	0:8:8,0:8:291:0:0:0,-26.5367	1:61:0,61:0:0:61:2192:-197.512,0
contig_1104_1|arrow	237174	.	C	T	1506.71	.	AB=0;ABP=0;AC=2;AF=0.2;AN=10;AO=53;CIGAR=1X;DP=576;DPB=576;DPRA=6.22718;EPP=5.01789;EPPR=94.1289;GTI=1;LEN=1;MEANALT=1.33333;MQM=60;MQMR=60;NS=10;NUMALT=1;ODDS=19.1608;PAIRED=1;PAIREDR=1;PAO=0;PQA=0;PQR=0;PRO=0;QA=1852;QR=18448;RO=522;RPL=28;RPP=3.37904;RPPR=21.1309;RPR=25;RUN=1;SAF=11;SAP=42.3836;SAR=42;SRF=81;SRP=542.134;SRR=441;TYPE=snp	GT:DP:AD:RO:QR:AO:QA:GL	0:3:3,0:3:114:0:0:0,-10.6324	0:1:1,0:1:38:0:0:0,-3.79727	0:133:133,0:133:4607:0:0:0,-414.725	0:366:365,1:365:12946:1:16:0,-1163.18	0:6:6,0:6:215:0:0:0,-19.6973	0:2:2,0:2:76:0:0:0,-7.21481	.	.	0:3:3,0:3:114:0:0:0,-10.6324	1:1:0,1:0:0:1:38:-3.79727,0	.	.	0:9:9,0:9:338:0:0:0,-30.775	1:52:0,51:0:0:51:1798:-161.823,0
contig_1104_1|arrow	239818	.	G	A	130.121	.	AB=0;ABP=0;AC=2;AF=0.333333;AN=6;AO=8;CIGAR=1X;DP=64;DPB=64;DPRA=1.90909;EPP=12.7819;EPPR=8.59409;GTI=0;LEN=1;MEANALT=1;MQM=60;MQMR=60;NS=6;NUMALT=1;ODDS=14.0738;PAIRED=1;PAIREDR=1;PAO=0;PQA=0;PQR=0;PRO=0;QA=267;QR=1950;RO=56;RPL=3;RPP=4.09604;RPPR=6.88793;RPR=5;RUN=1;SAF=4;SAP=3.0103;SAR=4;SRF=21;SRP=10.6105;SRR=35;TYPE=snp	GT:DP:AD:RO:QR:AO:QA:GL	.	0:1:1,0:1:37:0:0:0,-3.69783	0:20:20,0:20:711:0:0:0,-64.311	0:35:34,1:34:1168:1:15:0,-103.913	0:1:1,0:1:34:0:0:0,-3.39891	.	.	.	.	1:3:0,3:0:0:3:102:-9.51559,0	.	.	.	1:4:0,4:0:0:4:150:-13.8658,0
contig_1104_1|arrow	288638	.	T	C	306.847	.	AB=0;ABP=0;AC=2;AF=0.285714;AN=7;AO=16;CIGAR=1X;DP=170;DPB=170;DPRA=0.25974;EPP=11.6962;EPPR=27.8835;GTI=0;LEN=1;MEANALT=1;MQM=60;MQMR=60;NS=7;NUMALT=1;ODDS=25.581;PAIRED=1;PAIREDR=1;PAO=0;PQA=0;PQR=0;PRO=0;QA=512;QR=5164;RO=154;RPL=10;RPP=5.18177;RPPR=3.0103;RPR=6;RUN=1;SAF=10;SAP=5.18177;SAR=6;SRF=79;SRP=3.23591;SRR=75;TYPE=snp	GT:DP:AD:RO:QR:AO:QA:GL	.	0:2:2,0:2:76:0:0:0,-7.21481	.	0:7:7,0:7:240:0:0:0,-21.9314	.	.	1:10:0,10:0:0:10:310:-28.1972,0	.	.	0:1:1,0:1:38:0:0:0,-3.79727	0:143:143,0:143:4772:0:0:0,-429.594	.	0:1:1,0:1:38:0:0:0,-3.79727	1:6:0,6:0:0:6:202:-18.5056,0
contig_1104_1|arrow	295445	.	A	G	372.357	.	AB=0;ABP=0;AC=2;AF=0.333333;AN=6;AO=18;CIGAR=1X;DP=329;DPB=329;DPRA=0.115756;EPP=10.7311;EPPR=211.981;GTI=1;LEN=1;MEANALT=1;MQM=60;MQMR=60;NS=6;NUMALT=1;ODDS=41.3832;PAIRED=1;PAIREDR=1;PAO=0;PQA=0;PQR=0;PRO=0;QA=667;QR=10792;RO=311;RPL=5;RPP=10.7311;RPPR=158.023;RPR=13;RUN=1;SAF=6;SAP=7.35324;SAR=12;SRF=92;SRP=115.627;SRR=219;TYPE=snp	GT:DP:AD:RO:QR:AO:QA:GL	.	0:2:2,0:2:75:0:0:0,-7.12034	.	.	.	0:9:9,0:9:330:0:0:0,-30.0483	1:16:0,16:0:0:16:591:-53.5256,0	0:13:13,0:13:448:0:0:0,-40.645	.	.	0:287:287,0:287:9939:0:0:0,-894.331	.	.	1:2:0,2:0:0:2:76:-7.21481,0
contig_1104_1|arrow	295567	.	T	C	227.828	.	AB=0;ABP=0;AC=2;AF=0.285714;AN=7;AO=11;CIGAR=1X;DP=192;DPB=192;DPRA=0.151934;EPP=7.94546;EPPR=21.2579;GTI=1;LEN=1;MEANALT=1;MQM=60;MQMR=60;NS=7;NUMALT=1;ODDS=18.9625;PAIRED=1;PAIREDR=1;PAO=0;PQA=0;PQR=0;PRO=0;QA=387;QR=6210;RO=181;RPL=6;RPP=3.20771;RPPR=16.0751;RPR=5;RUN=1;SAF=6;SAP=3.20771;SAR=5;SRF=117;SRP=36.7101;SRR=64;TYPE=snp	GT:DP:AD:RO:QR:AO:QA:GL	.	.	.	.	.	0:5:5,0:5:185:0:0:0,-17.0092	1:10:0,10:0:0:10:358:-32.5577,0	0:5:5,0:5:181:0:0:0,-16.6416	0:1:1,0:1:38:0:0:0,-3.79727	.	0:168:168,0:168:5730:0:0:0,-515.754	.	0:2:2,0:2:76:0:0:0,-7.21481	1:1:0,1:0:0:1:29:-2.89966,0
contig_1104_1|arrow	297166	.	C	T	352.147	.	AB=0;ABP=0;AC=2;AF=0.25;AN=8;AO=17;CIGAR=1X;DP=243;DPB=243;DPRA=0.225664;EPP=6.20364;EPPR=3.97113;GTI=0;LEN=1;MEANALT=1;MQM=60;MQMR=60;NS=8;NUMALT=1;ODDS=36.5186;PAIRED=1;PAIREDR=1;PAO=0;PQA=0;PQR=0;PRO=0;QA=593;QR=8013;RO=226;RPL=8;RPP=3.13803;RPPR=4.39389;RPR=9;RUN=1;SAF=8;SAP=3.13803;SAR=9;SRF=89;SRP=25.1478;SRR=137;TYPE=snp	GT:DP:AD:RO:QR:AO:QA:GL	.	0:2:2,0:2:71:0:0:0,-6.74158	.	.	0:1:1,0:1:38:0:0:0,-3.79727	0:6:6,0:6:206:0:0:0,-18.8708	1:7:0,7:0:0:7:257:-23.4831,0	0:6:6,0:6:204:0:0:0,-18.6875	.	.	0:206:206,0:206:7309:0:0:0,-657.763	0:5:5,0:5:185:0:0:0,-17.0092	.	1:10:0,10:0:0:10:336:-30.5589,0
contig_1104_1|arrow	302272	.	C	T	160.387	.	AB=0;ABP=0;AC=2;AF=0.333333;AN=6;AO=14;CIGAR=1X;DP=239;DPB=239;DPRA=0.124444;EPP=18.5208;EPPR=47.8357;GTI=0;LEN=1;MEANALT=1;MQM=60;MQMR=60;NS=6;NUMALT=1;ODDS=12.196;PAIRED=1;PAIREDR=1;PAO=0;PQA=0;PQR=0;PRO=0;QA=516;QR=7917;RO=224;RPL=5;RPP=5.49198;RPPR=50.5113;RPR=9;RUN=1;SAF=7;SAP=3.0103;SAR=7;SRF=123;SRP=7.70223;SRR=101;TYPE=snp	GT:DP:AD:RO:QR:AO:QA:GL	.	.	.	.	.	0:7:7,0:7:252:0:0:0,-23.0263	1:8:0,8:0:0:8:288:-26.2637,0	.	0:1:1,0:1:15:0:0:0,-1.49999	.	0:210:209,0:209:7391:0:0:0,-664.994	0:7:7,0:7:259:0:0:0,-23.6653	.	1:6:0,6:0:0:6:228:-20.885,0
contig_1104_1|arrow	305300	.	T	G	6612.44	.	AB=0;ABP=0;AC=2;AF=0.666667;AN=3;AO=221;CIGAR=1X;DP=227;DPB=227;DPRA=22.2;EPP=107.251;EPPR=13.8677;GTI=0;LEN=1;MEANALT=1.5;MQM=60;MQMR=60;NS=3;NUMALT=1;ODDS=48.0072;PAIRED=1;PAIREDR=1;PAO=0;PQA=0;PQR=0;PRO=0;QA=7803;QR=167;RO=5;RPL=157;RPP=87.9925;RPPR=6.91895;RPR=64;RUN=1;SAF=148;SAP=58.2797;SAR=73;SRF=4;SRP=6.91895;SRR=1;TYPE=snp	GT:DP:AD:RO:QR:AO:QA:GL	.	.	.	.	.	1:11:0,11:0:0:11:414:-37.6108,0	0:5:5,0:5:167:0:0:0,-15.3539	.	.	.	1:211:0,210:0:0:210:7389:-664.806,0	.	.	.
contig_1104_1|arrow	306871	.	C	A	2399.6	.	AB=0;ABP=0;AC=2;AF=0.666667;AN=3;AO=81;CIGAR=1X;DP=88;DPB=88;DPRA=5.78571;EPP=14.8328;EPPR=3.32051;GTI=0;LEN=1;MEANALT=1;MQM=60;MQMR=60;NS=3;NUMALT=1;ODDS=29.4052;PAIRED=1;PAIREDR=1;PAO=0;PQA=0;PQR=0;PRO=0;QA=2917;QR=262;RO=7;RPL=38;RPP=3.68051;RPPR=5.80219;RPR=43;RUN=1;SAF=12;SAP=90.1105;SAR=69;SRF=3;SRP=3.32051;SRR=4;TYPE=snp	GT:DP:AD:RO:QR:AO:QA:GL	.	.	.	1:1:0,1:0:0:1:38:-3.79727,0	.	.	0:7:7,0:7:262:0:0:0,-23.9383	.	.	.	1:80:0,80:0:0:80:2879:-259.308,0	.	.	.
contig_1104_1|arrow	308621	.	A	G	3769.75	.	AB=0;ABP=0;AC=2;AF=0.666667;AN=3;AO=122;CIGAR=1X;DP=125;DPB=125;DPRA=20.3333;EPP=3.29508;EPPR=3.73412;GTI=0;LEN=1;MEANALT=1;MQM=60;MQMR=60;NS=3;NUMALT=1;ODDS=23.8332;PAIRED=1;PAIREDR=1;PAO=0;PQA=0;PQR=0;PRO=0;QA=4318;QR=105;RO=3;RPL=60;RPP=3.0815;RPPR=3.73412;RPR=62;RUN=1;SAF=63;SAP=3.29508;SAR=59;SRF=2;SRP=3.73412;SRR=1;TYPE=snp	GT:DP:AD:RO:QR:AO:QA:GL	.	.	.	1:1:0,1:0:0:1:25:-2.49986,0	.	.	0:3:3,0:3:105:0:0:0,-9.79563	.	.	.	1:121:0,121:0:0:121:4293:-386.483,0	.	.	.
contig_1104_1|arrow	311927	.	A	G	2076.61	.	AB=0;ABP=0;AC=2;AF=0.666667;AN=3;AO=66;CIGAR=1X;DP=68;DPB=68;DPRA=16.5;EPP=6.30041;EPPR=7.35324;GTI=0;LEN=1;MEANALT=1;MQM=60;MQMR=60;NS=3;NUMALT=1;ODDS=12.1254;PAIRED=1;PAIREDR=1;PAO=0;PQA=0;PQR=0;PRO=0;QA=2409;QR=76;RO=2;RPL=26;RPP=9.45891;RPPR=7.35324;RPR=40;RUN=1;SAF=28;SAP=6.30041;SAR=38;SRF=0;SRP=7.35324;SRR=2;TYPE=snp	GT:DP:AD:RO:QR:AO:QA:GL	.	.	.	1:1:0,1:0:0:1:35:-3.49863,0	.	.	0:2:2,0:2:76:0:0:0,-7.21481	.	.	.	1:65:0,65:0:0:65:2374:-213.889,0	.	.	.
contig_1104_1|arrow	312701	.	T	C	2569.62	.	AB=0;ABP=0;AC=2;AF=0.666667;AN=3;AO=84;CIGAR=1X;DP=88;DPB=88;DPRA=21.5;EPP=29.4816;EPPR=5.18177;GTI=0;LEN=1;MEANALT=1;MQM=60;MQMR=60;NS=3;NUMALT=1;ODDS=23.9762;PAIRED=1;PAIREDR=1;PAO=0;PQA=0;PQR=0;PRO=0;QA=3052;QR=129;RO=4;RPL=53;RPP=15.5221;RPPR=3.0103;RPR=31;RUN=1;SAF=35;SAP=8.07707;SAR=49;SRF=1;SRP=5.18177;SRR=3;TYPE=snp	GT:DP:AD:RO:QR:AO:QA:GL	.	.	.	1:1:0,1:0:0:1:33:-3.29913,0	.	.	0:2:2,0:2:53:0:0:0,-5.03239	.	.	.	1:85:2,83:2:76:83:3019:-264.685,0	.	.	.
contig_1104_1|arrow	312942	.	T	C	2603	.	AB=0;ABP=0;AC=2;AF=0.666667;AN=3;AO=85;CIGAR=1X;DP=87;DPB=87;DPRA=43;EPP=41.8669;EPPR=7.35324;GTI=0;LEN=1;MEANALT=1;MQM=60;MQMR=60;NS=3;NUMALT=1;ODDS=27.7971;PAIRED=1;PAIREDR=1;PAO=0;PQA=0;PQR=0;PRO=0;QA=3045;QR=76;RO=2;RPL=49;RPP=7.3277;RPPR=7.35324;RPR=36;RUN=1;SAF=52;SAP=12.2327;SAR=33;SRF=0;SRP=7.35324;SRR=2;TYPE=snp	GT:DP:AD:RO:QR:AO:QA:GL	.	.	.	1:6:0,6:0:0:6:226:-20.7027,0	.	.	0:1:1,0:1:38:0:0:0,-3.79727	.	.	.	1:80:1,79:1:38:79:2819:-250.112,0	.	.	.
contig_1104_1|arrow	319128	.	G	A	119.649	.	AB=0;ABP=0;AC=2;AF=0.5;AN=4;AO=6;CIGAR=1X;DP=38;DPB=38;DPRA=0.1875;EPP=4.45795;EPPR=3.28173;GTI=0;LEN=1;MEANALT=1;MQM=60;MQMR=60;NS=4;NUMALT=1;ODDS=16.2929;PAIRED=1;PAIREDR=1;PAO=0;PQA=0;PQR=0;PRO=0;QA=228;QR=1081;RO=32;RPL=2;RPP=4.45795;RPPR=4.09604;RPR=4;RUN=1;SAF=4;SAP=4.45795;SAR=2;SRF=15;SRP=3.28173;SRR=17;TYPE=snp	GT:DP:AD:RO:QR:AO:QA:GL	.	.	.	0:30:30,0:30:1010:0:0:0,-91.1865	.	.	1:3:0,3:0:0:3:114:-10.6324,0	.	0:2:2,0:2:71:0:0:0,-6.74158	.	.	.	.	1:3:0,3:0:0:3:114:-10.6324,0
contig_1104_1|arrow	319512	.	A	T	103.93	.	AB=0;ABP=0;AC=2;AF=0.5;AN=4;AO=7;CIGAR=1X;DP=59;DPB=59;DPRA=0.134615;EPP=5.80219;EPPR=4.51363;GTI=0;LEN=1;MEANALT=1;MQM=60;MQMR=60;NS=4;NUMALT=1;ODDS=0.331969;PAIRED=1;PAIREDR=1;PAO=0;PQA=0;PQR=0;PRO=0;QA=263;QR=1816;RO=52;RPL=4;RPP=3.32051;RPPR=5.68288;RPR=3;RUN=1;SAF=1;SAP=10.7656;SAR=6;SRF=19;SRP=11.1951;SRR=33;TYPE=snp	GT:DP:AD:RO:QR:AO:QA:GL	.	.	.	0:51:51,0:51:1785:0:0:0,-160.906	.	.	1:5:0,5:0:0:5:187:-17.1927,0	.	0:1:1,0:1:31:0:0:0,-3.09945	.	.	.	.	1:2:0,2:0:0:2:76:-7.21481,0
contig_1104_1|arrow	320742	.	G	A	129.155	.	AB=0;ABP=0;AC=2;AF=0.4;AN=5;AO=6;CIGAR=1X;DP=30;DPB=30;DPRA=0.375;EPP=4.45795;EPPR=4.45795;GTI=0;LEN=1;MEANALT=1;MQM=60;MQMR=60;NS=5;NUMALT=1;ODDS=10.4854;PAIRED=1;PAIREDR=1;PAO=0;PQA=0;PQR=0;PRO=0;QA=221;QR=894;RO=24;RPL=5;RPP=8.80089;RPPR=20.744;RPR=1;RUN=1;SAF=1;SAP=8.80089;SAR=5;SRF=7;SRP=12.0581;SRR=17;TYPE=snp	GT:DP:AD:RO:QR:AO:QA:GL	.	.	.	0:20:20,0:20:747:0:0:0,-67.5596	.	.	1:2:0,2:0:0:2:76:-7.21481,0	.	0:3:3,0:3:109:0:0:0,-10.1674	.	0:1:1,0:1:38:0:0:0,-3.79727	.	.	1:4:0,4:0:0:4:145:-13.4044,0
contig_1105_1|arrow	7913	.	A	C	371.292	.	AB=0;ABP=0;AC=2;AF=0.5;AN=4;AO=13;CIGAR=1X;DP=23;DPB=23;DPRA=1.3;EPP=7.18621;EPPR=6.48466;GTI=0;LEN=1;MEANALT=1;MQM=60;MQMR=60;NS=4;NUMALT=1;ODDS=35.6919;PAIRED=1;PAIREDR=1;PAO=0;PQA=0;PQR=0;PRO=0;QA=468;QR=371;RO=10;RPL=6;RPP=3.17734;RPPR=3.87889;RPR=7;RUN=1;SAF=7;SAP=3.17734;SAR=6;SRF=5;SRP=3.0103;SRR=5;TYPE=snp	GT:DP:AD:RO:QR:AO:QA:GL	1:4:0,4:0:0:4:150:-13.8658,0	.	.	1:9:0,9:0:0:9:318:-28.9568,0	.	.	0:5:5,0:5:185:0:0:0,-17.0092	.	.	.	.	.	.	0:5:5,0:5:186:0:0:0,-17.1009
contig_1105_1|arrow	7923	.	T	C	391.825	.	AB=0;ABP=0;AC=2;AF=0.5;AN=4;AO=15;CIGAR=1X;DP=26;DPB=26;DPRA=1.36364;EPP=10.1038;EPPR=4.78696;GTI=0;LEN=1;MEANALT=1;MQM=60;MQMR=60;NS=4;NUMALT=1;ODDS=33.8083;PAIRED=1;PAIREDR=1;PAO=0;PQA=0;PQR=0;PRO=0;QA=536;QR=415;RO=11;RPL=2;RPP=20.5268;RPPR=4.78696;RPR=13;RUN=1;SAF=13;SAP=20.5268;SAR=2;SRF=5;SRP=3.20771;SRR=6;TYPE=snp	GT:DP:AD:RO:QR:AO:QA:GL	1:4:0,4:0:0:4:129:-11.9249,0	.	.	1:11:0,11:0:0:11:407:-36.9766,0	.	.	0:5:5,0:5:190:0:0:0,-17.4674	.	.	.	.	.	.	0:6:6,0:6:225:0:0:0,-20.6112
contig_1105_1|arrow	7932	.	T	C	513.88	.	AB=0;ABP=0;AC=2;AF=0.5;AN=4;AO=18;CIGAR=1X;DP=29;DPB=29;DPRA=1.63636;EPP=3.49285;EPPR=3.20771;GTI=0;LEN=1;MEANALT=1;MQM=60;MQMR=60;NS=4;NUMALT=1;ODDS=39.201;PAIRED=1;PAIREDR=1;PAO=0;PQA=0;PQR=0;PRO=0;QA=655;QR=409;RO=11;RPL=4;RPP=15.074;RPPR=3.20771;RPR=14;RUN=1;SAF=14;SAP=15.074;SAR=4;SRF=5;SRP=3.20771;SRR=6;TYPE=snp	GT:DP:AD:RO:QR:AO:QA:GL	1:5:0,5:0:0:5:176:-16.1832,0	.	.	1:13:0,13:0:0:13:479:-43.4502,0	.	.	0:5:5,0:5:190:0:0:0,-17.4674	.	.	.	.	.	.	0:6:6,0:6:219:0:0:0,-20.0632
contig_1105_1|arrow	7976	.	G	A	262.033	.	AB=0;ABP=0;AC=2;AF=0.5;AN=4;AO=11;CIGAR=1X;DP=56;DPB=56;DPRA=0.244444;EPP=4.78696;EPPR=13.8677;GTI=0;LEN=1;MEANALT=1;MQM=60;MQMR=60;NS=4;NUMALT=1;ODDS=15.0896;PAIRED=1;PAIREDR=1;PAO=0;PQA=0;PQR=0;PRO=0;QA=398;QR=1646;RO=45;RPL=4;RPP=4.78696;RPPR=13.8677;RPR=7;RUN=1;SAF=5;SAP=3.20771;SAR=6;SRF=22;SRP=3.05855;SRR=23;TYPE=snp	GT:DP:AD:RO:QR:AO:QA:GL	0:15:15,0:15:556:0:0:0,-50.3795	.	.	0:30:30,0:30:1090:0:0:0,-98.4045	.	.	1:3:0,3:0:0:3:114:-10.6324,0	.	.	.	.	.	.	1:8:0,8:0:0:8:284:-25.8994,0
contig_1105_1|arrow	8583	.	A	G	143.854	.	AB=0;ABP=0;AC=2;AF=0.5;AN=4;AO=8;CIGAR=1X;DP=61;DPB=61;DPRA=0.150943;EPP=7.35324;EPPR=4.51363;GTI=0;LEN=1;MEANALT=1;MQM=60;MQMR=60;NS=4;NUMALT=1;ODDS=19.5369;PAIRED=1;PAIREDR=1;PAO=0;PQA=0;PQR=0;PRO=0;QA=300;QR=1887;RO=52;RPL=3;RPP=4.09604;RPPR=3.67845;RPR=5;RUN=1;SAF=3;SAP=4.09604;SAR=5;SRF=29;SRP=4.51363;SRR=23;TYPE=snp	GT:DP:AD:RO:QR:AO:QA:GL	0:22:21,0:21:762:0:0:0,-68.7284	.	.	0:31:31,0:31:1125:0:0:0,-101.55	.	.	1:4:0,4:0:0:4:149:-13.7738,0	.	.	.	.	.	.	1:4:0,4:0:0:4:151:-13.9579,0
contig_1105_1|arrow	8627	.	G	A	114.239	.	AB=0;ABP=0;AC=2;AF=0.5;AN=4;AO=8;CIGAR=1X;DP=68;DPB=68;DPRA=0.133333;EPP=4.09604;EPPR=3.0103;GTI=0;LEN=1;MEANALT=1;MQM=60;MQMR=60;NS=4;NUMALT=1;ODDS=7.74361;PAIRED=1;PAIREDR=1;PAO=0;PQA=0;PQR=0;PRO=0;QA=289;QR=2189;RO=60;RPL=6;RPP=7.35324;RPPR=12.2752;RPR=2;RUN=1;SAF=5;SAP=4.09604;SAR=3;SRF=38;SRP=12.2752;SRR=22;TYPE=snp	GT:DP:AD:RO:QR:AO:QA:GL	0:22:22,0:22:781:0:0:0,-70.6042	.	.	0:38:38,0:38:1408:0:0:0,-127.007	.	.	1:3:0,3:0:0:3:108:-10.0746,0	.	.	.	.	.	.	1:5:0,5:0:0:5:181:-16.643,0
contig_1105_1|arrow	8690	.	C	T	1297.65	.	AB=0;ABP=0;AC=2;AF=0.5;AN=4;AO=46;CIGAR=1X;DP=50;DPB=50;DPRA=11.5;EPP=4.70971;EPPR=11.6962;GTI=1;LEN=1;MEANALT=1;MQM=60;MQMR=60;NS=4;NUMALT=1;ODDS=6.52437;PAIRED=1;PAIREDR=1;PAO=0;PQA=0;PQR=0;PRO=0;QA=1589;QR=149;RO=4;RPL=25;RPP=3.76559;RPPR=5.18177;RPR=21;RUN=1;SAF=33;SAP=21.8927;SAR=13;SRF=3;SRP=5.18177;SRR=1;TYPE=snp	GT:DP:AD:RO:QR:AO:QA:GL	1:13:0,13:0:0:13:453:-41.0934,0	.	.	1:33:0,33:0:0:33:1136:-102.524,0	.	.	0:1:1,0:1:38:0:0:0,-3.79727	.	.	.	.	.	.	0:3:3,0:3:111:0:0:0,-10.3536
contig_1105_1|arrow	10305	.	C	T	986.763	.	AB=0;ABP=0;AC=2;AF=0.5;AN=4;AO=32;CIGAR=1X;DP=34;DPB=34;DPRA=16;EPP=4.09604;EPPR=3.0103;GTI=1;LEN=1;MEANALT=1;MQM=60;MQMR=60;NS=4;NUMALT=1;ODDS=8.20213;PAIRED=1;PAIREDR=1;PAO=0;PQA=0;PQR=0;PRO=0;QA=1169;QR=44;RO=2;RPL=21;RPP=9.79615;RPPR=7.35324;RPR=11;RUN=1;SAF=11;SAP=9.79615;SAR=21;SRF=1;SRP=3.0103;SRR=1;TYPE=snp	GT:DP:AD:RO:QR:AO:QA:GL	1:16:0,16:0:0:16:575:-52.0797,0	.	.	1:16:0,16:0:0:16:594:-53.7961,0	.	.	0:1:1,0:1:15:0:0:0,-1.49999	.	.	.	.	.	.	0:1:1,0:1:29:0:0:0,-2.89966
contig_1105_1|arrow	10355	.	C	T	575.318	.	AB=0;ABP=0;AC=2;AF=0.666667;AN=3;AO=20;CIGAR=1X;DP=22;DPB=22;DPRA=10.5;EPP=4.74748;EPPR=5.18177;GTI=0;LEN=1;MEANALT=1.5;MQM=60;MQMR=60;NS=3;NUMALT=1;ODDS=2.85171;PAIRED=1;PAIREDR=1;PAO=0;PQA=0;PQR=0;PRO=0;QA=705;QR=38;RO=1;RPL=9;RPP=3.44459;RPPR=5.18177;RPR=11;RUN=1;SAF=5;SAP=13.8677;SAR=15;SRF=0;SRP=5.18177;SRR=1;TYPE=snp	GT:DP:AD:RO:QR:AO:QA:GL	1:12:0,11:0:0:11:387:-34.9932,0	.	.	1:9:0,9:0:0:9:318:-28.9543,0	.	.	0:1:1,0:1:38:0:0:0,-3.79727	.	.	.	.	.	.	.
contig_1105_1|arrow	10362	.	T	C	569.78	.	AB=0;ABP=0;AC=2;AF=0.666667;AN=3;AO=20;CIGAR=1X;DP=21;DPB=21;DPRA=10;EPP=3.44459;EPPR=5.18177;GTI=0;LEN=1;MEANALT=1;MQM=60;MQMR=60;NS=3;NUMALT=1;ODDS=2.85171;PAIRED=1;PAIREDR=1;PAO=0;PQA=0;PQR=0;PRO=0;QA=697;QR=38;RO=1;RPL=8;RPP=4.74748;RPPR=5.18177;RPR=12;RUN=1;SAF=5;SAP=13.8677;SAR=15;SRF=0;SRP=5.18177;SRR=1;TYPE=snp	GT:DP:AD:RO:QR:AO:QA:GL	1:11:0,11:0:0:11:364:-33.0722,0	.	.	1:9:0,9:0:0:9:333:-30.3215,0	.	.	0:1:1,0:1:38:0:0:0,-3.79727	.	.	.	.	.	.	.
contig_1105_1|arrow	10781	.	A	G	157.845	.	AB=0;ABP=0;AC=2;AF=0.333333;AN=6;AO=7;CIGAR=1X;DP=51;DPB=51;DPRA=0.318182;EPP=10.7656;EPPR=3.20771;GTI=0;LEN=1;MEANALT=1;MQM=60;MQMR=60;NS=6;NUMALT=1;ODDS=17.3965;PAIRED=1;PAIREDR=1;PAO=0;PQA=0;PQR=0;PRO=0;QA=264;QR=1615;RO=44;RPL=4;RPP=3.32051;RPPR=7.94546;RPR=3;RUN=1;SAF=3;SAP=3.32051;SAR=4;SRF=6;SRP=53.5464;SRR=38;TYPE=snp	GT:DP:AD:RO:QR:AO:QA:GL	0:14:14,0:14:499:0:0:0,-45.2409	0:1:1,0:1:38:0:0:0,-3.79727	.	0:26:26,0:26:970:0:0:0,-87.6148	.	.	1:4:0,4:0:0:4:150:-13.8658,0	.	0:3:3,0:3:108:0:0:0,-10.0746	.	.	.	.	1:3:0,3:0:0:3:114:-10.6324,0
contig_1109_1|arrow	153174	.	C	A	1223.15	.	AB=0;ABP=0;AC=2;AF=0.333333;AN=6;AO=43;CIGAR=1X;DP=123;DPB=123;DPRA=1.075;EPP=14.3727;EPPR=27.4394;GTI=0;LEN=1;MEANALT=1;MQM=60;MQMR=60;NS=6;NUMALT=1;ODDS=12.938;PAIRED=1;PAIREDR=1;PAO=0;PQA=0;PQR=0;PRO=0;QA=1512;QR=2844;RO=80;RPL=30;RPP=17.6046;RPPR=13.8677;RPR=13;RUN=1;SAF=7;SAP=45.4803;SAR=36;SRF=37;SRP=3.98746;SRR=43;TYPE=snp	GT:DP:AD:RO:QR:AO:QA:GL	0:1:1,0:1:31:0:0:0,-3.09945	.	.	0:60:60,0:60:2181:0:0:0,-196.533	0:2:2,0:2:75:0:0:0,-7.12034	.	1:42:0,42:0:0:42:1483:-133.739,0	.	.	1:1:0,1:0:0:1:29:-2.89966,0	0:17:17,0:17:557:0:0:0,-50.43	.	.	.
contig_1113_1|arrow	19095	.	A	G	248.816	.	AB=0;ABP=0;AC=2;AF=0.4;AN=5;AO=11;CIGAR=1X;DP=67;DPB=67;DPRA=0.294643;EPP=3.20771;EPPR=6.88793;GTI=0;LEN=1;MEANALT=1;MQM=60;MQMR=60;NS=5;NUMALT=1;ODDS=14.3417;PAIRED=1;PAIREDR=1;PAO=0;PQA=0;PQR=0;PRO=0;QA=392;QR=2059;RO=56;RPL=2;RPP=12.6832;RPPR=4.40625;RPR=9;RUN=1;SAF=8;SAP=7.94546;SAR=3;SRF=38;SRP=18.5208;SRR=18;TYPE=snp	GT:DP:AD:RO:QR:AO:QA:GL	.	0:42:42,0:42:1543:0:0:0,-139.152	.	0:6:6,0:6:223:0:0:0,-20.4287	.	.	1:8:0,8:0:0:8:289:-26.3562,0	.	0:8:8,0:8:293:0:0:0,-26.7202	.	.	.	.	1:3:0,3:0:0:3:103:-9.60803,0
contig_1114_1|arrow	6083	.	A	G	3264.18	.	AB=0;ABP=0;AC=2;AF=0.5;AN=4;AO=107;CIGAR=1X;DP=362;DPB=362;DPRA=0.419608;EPP=7.57648;EPPR=17.325;GTI=0;LEN=1;MEANALT=1;MQM=60;MQMR=60;NS=4;NUMALT=1;ODDS=130.961;PAIRED=1;PAIREDR=1;PAO=0;PQA=0;PQR=0;PRO=0;QA=3862;QR=8948;RO=255;RPL=62;RPP=8.8753;RPPR=192.065;RPR=45;RUN=1;SAF=52;SAP=3.19295;SAR=55;SRF=78;SRP=86.4715;SRR=177;TYPE=snp	GT:DP:AD:RO:QR:AO:QA:GL	.	.	.	.	.	.	1:21:0,21:0:0:21:775:-70.0743,0	.	0:43:43,0:43:1501:0:0:0,-135.36	.	0:212:212,0:212:7447:0:0:0,-670.181	.	.	1:86:0,86:0:0:86:3087:-278.023,0
contig_1114_1|arrow	13288	.	T	G	284.335	.	AB=0;ABP=0;AC=2;AF=0.333333;AN=6;AO=39;CIGAR=1X;DP=813;DPB=813;DPRA=5.02222;EPP=7.52028;EPPR=337.369;GTI=1;LEN=1;MEANALT=1.33333;MQM=60;MQMR=60;NS=6;NUMALT=1;ODDS=6.05263;PAIRED=1;PAIREDR=1;PAO=0;PQA=0;PQR=0;PRO=0;QA=1352;QR=26303;RO=773;RPL=21;RPP=3.51141;RPPR=4.49634;RPR=18;RUN=1;SAF=17;SAP=4.40227;SAR=22;SRF=340;SRP=27.3066;SRR=433;TYPE=snp	GT:DP:AD:RO:QR:AO:QA:GL	.	.	.	0:1:1,0:1:38:0:0:0,-3.79727	.	.	1:22:0,22:0:0:22:767:-69.34,0	.	0:128:128,0:128:4354:0:0:0,-391.98	.	0:640:638,1:638:21683:1:14:0,-1949.19	.	0:6:6,0:6:228:0:0:0,-20.885	1:16:0,16:0:0:16:571:-51.7148,0
contig_1114_1|arrow	13311	.	C	T	434.127	.	AB=0;ABP=0;AC=2;AF=0.333333;AN=6;AO=48;CIGAR=1X;DP=1087;DPB=1087;DPRA=0.0923965;EPP=7.5342;EPPR=259.278;GTI=1;LEN=1;MEANALT=1;MQM=60;MQMR=60;NS=6;NUMALT=1;ODDS=46.9094;PAIRED=1;PAIREDR=1;PAO=0;PQA=0;PQR=0;PRO=0;QA=1687;QR=36470;RO=1038;RPL=21;RPP=4.6389;RPPR=3.31154;RPR=27;RUN=1;SAF=32;SAP=14.5915;SAR=16;SRF=631;SRP=107.977;SRR=407;TYPE=snp	GT:DP:AD:RO:QR:AO:QA:GL	.	.	.	0:1:1,0:1:38:0:0:0,-3.79727	.	.	1:31:0,31:0:0:31:1080:-97.4886,0	.	0:167:167,0:167:5930:0:0:0,-533.733	.	0:863:862,0:862:30199:0:0:0,-2716.52	.	0:8:8,0:8:303:0:0:0,-27.6293	1:17:0,17:0:0:17:607:-54.9534,0
contig_1114_1|arrow	19790	.	A	G	287.309	.	AB=0;ABP=0;AC=2;AF=0.333333;AN=6;AO=40;CIGAR=1X;DP=966;DPB=966;DPRA=0.0863931;EPP=8.43898;EPPR=8.19601;GTI=1;LEN=1;MEANALT=1;MQM=60;MQMR=59.9362;NS=6;NUMALT=1;ODDS=50.4241;PAIRED=1;PAIREDR=1;PAO=0;PQA=0;PQR=0;PRO=0;QA=1444;QR=32197;RO=925;RPL=17;RPP=4.96463;RPPR=63.8608;RPR=23;RUN=1;SAF=36;SAP=58.6;SAR=4;SRF=770;SRP=890.908;SRR=155;TYPE=snp	GT:DP:AD:RO:QR:AO:QA:GL	.	.	.	0:1:1,0:1:38:0:0:0,-3.79727	.	.	1:15:0,15:0:0:15:536:-48.5674,0	.	0:156:156,0:156:5412:0:0:0,-487.143	.	0:750:749,0:749:26085:0:0:0,-2343.25	.	0:19:19,0:19:662:0:0:0,-59.8949	1:25:0,25:0:0:25:908:-82.0314,0
contig_1114_1|arrow	20713	.	A	G	669.59	.	AB=0;ABP=0;AC=2;AF=0.285714;AN=7;AO=61;CIGAR=1X;DP=1544;DPB=1544;DPRA=0.102832;EPP=5.89373;EPPR=160.859;GTI=1;LEN=1;MEANALT=1;MQM=60;MQMR=60;NS=7;NUMALT=1;ODDS=55.6927;PAIRED=1;PAIREDR=1;PAO=0;PQA=0;PQR=0;PRO=0;QA=2120;QR=52348;RO=1480;RPL=31;RPP=3.0459;RPPR=3.38591;RPR=30;RUN=1;SAF=17;SAP=28.9612;SAR=44;SRF=598;SRP=121.35;SRR=882;TYPE=snp	GT:DP:AD:RO:QR:AO:QA:GL	.	0:2:2,0:2:53:0:0:0,-5.03239	.	.	.	.	1:20:0,20:0:0:20:703:-63.5834,0	.	0:204:204,0:204:7196:0:0:0,-647.599	.	0:1261:1258,0:1258:44561:0:0:0,-4008.28	0:2:2,0:2:62:0:0:0,-5.88781	0:14:14,0:14:476:0:0:0,-43.1596	1:41:0,41:0:0:41:1417:-127.802,0
contig_1114_1|arrow	21015	.	A	C	816.327	.	AB=0;ABP=0;AC=2;AF=0.333333;AN=6;AO=87;CIGAR=1X;DP=1612;DPB=1612;DPRA=44.2778;EPP=3.63429;EPPR=28.0339;GTI=1;LEN=1;MEANALT=1.75;MQM=60;MQMR=60;NS=6;NUMALT=1;ODDS=5.6649;PAIRED=1;PAIREDR=1;PAO=0;PQA=0;PQR=0;PRO=0;QA=2927;QR=53114;RO=1512;RPL=38;RPP=6.03039;RPPR=87.1175;RPR=49;RUN=1;SAF=66;SAP=53.5532;SAR=21;SRF=1141;SRP=854.509;SRR=371;TYPE=snp	GT:DP:AD:RO:QR:AO:QA:GL	.	0:3:3,0:3:105:0:0:0,-9.79458	.	.	.	.	1:35:0,34:0:0:34:1120:-100.715,0	.	0:224:223,1:223:7775:1:15:0,-698.181	.	0:1287:1271,4:1271:44687:4:62:0,-4013.92	.	0:15:15,0:15:547:0:0:0,-49.5639	1:48:0,48:0:0:48:1730:-155.962,0
contig_1115_1|arrow	39574	.	TCC	CCT	852.948	.	AB=0;ABP=0;AC=2;AF=0.285714;AN=7;AO=33;CIGAR=1X1M1X;DP=174;DPB=174;DPRA=0.585106;EPP=32.0291;EPPR=3.56868;GTI=0;LEN=3;MEANALT=1;MQM=60;MQMR=60;NS=7;NUMALT=1;ODDS=17.2925;PAIRED=1;PAIREDR=1;PAO=0;PQA=0;PQR=0;PRO=0;QA=1208;QR=4892;RO=140;RPL=0;RPP=74.6689;RPPR=4.00297;RPR=33;RUN=1;SAF=6;SAP=32.0291;SAR=27;SRF=61;SRP=8.03571;SRR=79;TYPE=complex	GT:DP:AD:RO:QR:AO:QA:GL	.	.	1:30:0,30:0:0:30:1094:-98.7654,0	0:26:26,0:26:901:0:0:0,-81.3945	0:2:2,0:2:62:0:0:0,-5.88871	1:3:0,3:0:0:3:114:-10.6324,0	.	0:4:4,0:4:142:0:0:0,-13.1287	.	0:108:107,0:107:3750:0:0:0,-337.342	.	.	.	0:1:1,0:1:37:0:0:0,-3.69783
contig_1115_1|arrow	39618	.	G	A	1527.12	.	AB=0;ABP=0;AC=2;AF=0.25;AN=8;AO=52;CIGAR=1X;DP=171;DPB=171;DPRA=1.31092;EPP=3.67845;EPPR=46.8229;GTI=0;LEN=1;MEANALT=1;MQM=60;MQMR=60;NS=8;NUMALT=1;ODDS=9.82534;PAIRED=1;PAIREDR=1;PAO=0;PQA=0;PQR=0;PRO=0;QA=1864;QR=4181;RO=119;RPL=33;RPP=11.1951;RPPR=4.48836;RPR=19;RUN=1;SAF=7;SAP=63.3104;SAR=45;SRF=64;SRP=4.48836;SRR=55;TYPE=snp	GT:DP:AD:RO:QR:AO:QA:GL	.	.	1:49:0,49:0:0:49:1750:-157.758,0	0:24:24,0:24:883:0:0:0,-79.7869	0:1:1,0:1:38:0:0:0,-3.79727	1:3:0,3:0:0:3:114:-10.6324,0	.	0:2:2,0:2:76:0:0:0,-7.21481	.	0:90:90,0:90:3108:0:0:0,-279.895	0:1:1,0:1:38:0:0:0,-3.79727	.	.	0:1:1,0:1:38:0:0:0,-3.79727
contig_1116_1|arrow	178451	.	C	T	967.493	.	AB=0;ABP=0;AC=2;AF=0.2;AN=10;AO=34;CIGAR=1X;DP=548;DPB=548;DPRA=0.264591;EPP=3.26577;EPPR=48.7042;GTI=1;LEN=1;MEANALT=1;MQM=60;MQMR=60;NS=10;NUMALT=1;ODDS=30.0864;PAIRED=1;PAIREDR=1;PAO=0;PQA=0;PQR=0;PRO=0;QA=1217;QR=18305;RO=514;RPL=22;RPP=9.39698;RPPR=20.3145;RPR=12;RUN=1;SAF=16;SAP=3.26577;SAR=18;SRF=234;SRP=11.9497;SRR=280;TYPE=snp	GT:DP:AD:RO:QR:AO:QA:GL	.	0:5:5,0:5:190:0:0:0,-17.4674	0:37:37,0:37:1322:0:0:0,-119.262	0:53:53,0:53:1957:0:0:0,-176.383	0:1:1,0:1:38:0:0:0,-3.79727	.	1:33:0,33:0:0:33:1179:-106.405,0	.	0:8:8,0:8:299:0:0:0,-27.2662	.	0:405:405,0:405:14312:0:0:0,-1287.66	0:1:1,0:1:38:0:0:0,-3.79727	0:4:4,0:4:149:0:0:0,-13.7737	1:1:0,1:0:0:1:38:-3.79727,0
contig_1116_1|arrow	179222	.	T	C	605.104	.	AB=0;ABP=0;AC=2;AF=0.2;AN=10;AO=25;CIGAR=1X;DP=464;DPB=464;DPRA=0.22779;EPP=22.5536;EPPR=231.658;GTI=1;LEN=1;MEANALT=1;MQM=60;MQMR=60;NS=10;NUMALT=1;ODDS=26.6983;PAIRED=1;PAIREDR=1;PAO=0;PQA=0;PQR=0;PRO=0;QA=891;QR=15385;RO=439;RPL=6;RPP=17.6895;RPPR=75.4306;RPR=19;RUN=1;SAF=22;SAP=34.3664;SAR=3;SRF=290;SRP=101.35;SRR=149;TYPE=snp	GT:DP:AD:RO:QR:AO:QA:GL	.	0:5:5,0:5:177:0:0:0,-16.2751	0:28:28,0:28:972:0:0:0,-87.7757	0:57:57,0:57:1970:0:0:0,-177.544	0:3:3,0:3:87:0:0:0,-8.11663	.	1:24:0,24:0:0:24:856:-77.3475,0	.	0:6:6,0:6:213:0:0:0,-19.5151	1:1:0,1:0:0:1:35:-3.49863,0	0:337:337,0:337:11857:0:0:0,-1066.88	0:1:1,0:1:38:0:0:0,-3.79727	0:2:2,0:2:71:0:0:0,-6.74158	.
contig_1116_1|arrow	220352	.	C	A	543.119	.	AB=0;ABP=0;AC=2;AF=0.222222;AN=9;AO=21;CIGAR=1X;DP=241;DPB=241;DPRA=0.334091;EPP=3.1137;EPPR=8.69561;GTI=1;LEN=1;MEANALT=1;MQM=60;MQMR=57.5864;NS=9;NUMALT=1;ODDS=9.22035;PAIRED=1;PAIREDR=1;PAO=0;PQA=0;PQR=0;PRO=0;QA=717;QR=7746;RO=220;RPL=7;RPP=8.07707;RPPR=13.1175;RPR=14;RUN=1;SAF=14;SAP=8.07707;SAR=7;SRF=122;SRP=8.69561;SRR=98;TYPE=snp	GT:DP:AD:RO:QR:AO:QA:GL	.	0:7:7,0:7:251:0:0:0,-16.7224	0:3:3,0:3:114:0:0:0,-10.6324	.	0:1:1,0:1:31:0:0:0,-0.0999107	.	1:1:0,1:0:0:1:31:-3.09945,0	0:4:4,0:4:152:0:0:0,-14.0499	.	0:2:2,0:2:75:0:0:0,-7.12034	0:197:197,0:197:6896:0:0:0,-604.968	.	0:6:6,0:6:227:0:0:0,-17.4046	1:20:0,20:0:0:20:686:-62.0476,0
contig_1116_1|arrow	224005	.	T	C	1395.28	.	AB=0;ABP=0;AC=2;AF=0.285714;AN=7;AO=48;CIGAR=1X;DP=331;DPB=331;DPRA=0.424028;EPP=3.19126;EPPR=3.93874;GTI=1;LEN=1;MEANALT=1;MQM=60;MQMR=60;NS=7;NUMALT=1;ODDS=10.9174;PAIRED=1;PAIREDR=1;PAO=0;PQA=0;PQR=0;PRO=0;QA=1670;QR=9627;RO=283;RPL=30;RPP=9.52472;RPPR=6.39411;RPR=18;RUN=1;SAF=25;SAP=3.19126;SAR=23;SRF=134;SRP=4.73674;SRR=149;TYPE=snp	GT:DP:AD:RO:QR:AO:QA:GL	.	0:4:4,0:4:142:0:0:0,-13.1276	0:4:4,0:4:148:0:0:0,-13.6814	.	.	.	1:1:0,1:0:0:1:38:-3.79727,0	0:8:8,0:8:300:0:0:0,-27.3566	.	.	0:265:265,0:265:8963:0:0:0,-806.555	.	0:2:2,0:2:74:0:0:0,-7.02577	1:47:0,47:0:0:47:1632:-147.137,0
contig_1116_1|arrow	287696	.	C	T	291.624	.	AB=0;ABP=0;AC=2;AF=1;AN=2;AO=9;CIGAR=1X;DP=9;DPB=9;DPRA=0;EPP=5.18177;EPPR=0;GTI=0;LEN=1;MEANALT=1;MQM=60;MQMR=0;NS=2;NUMALT=1;ODDS=39.8752;PAIRED=1;PAIREDR=0;PAO=0;PQA=0;PQR=0;PRO=0;QA=342;QR=0;RO=0;RPL=3;RPP=5.18177;RPPR=0;RPR=6;RUN=1;SAF=3;SAP=5.18177;SAR=6;SRF=0;SRP=0;SRR=0;TYPE=snp	GT:DP:AD:RO:QR:AO:QA:GL	.	.	1:4:0,4:0:0:4:152:-14.0499,0	.	.	.	.	1:5:0,5:0:0:5:190:-17.4674,0	.	.	.	.	.	.
contig_1119_1|arrow	1243	.	TCT	TGCT	1043.01	.	AB=0;ABP=0;AC=2;AF=0.25;AN=8;AO=39;CIGAR=1M1I2M;DP=72;DPB=85.3333;DPRA=3.75;EPP=7.52028;EPPR=3.28173;GTI=1;LEN=1;MEANALT=1.5;MQM=60;MQMR=60;NS=8;NUMALT=1;ODDS=0.900626;PAIRED=1;PAIREDR=1;PAO=0;PQA=0;PQR=0;PRO=0;QA=1315;QR=1125;RO=32;RPL=21;RPP=3.51141;RPPR=9.79615;RPR=18;RUN=1;SAF=13;SAP=12.42;SAR=26;SRF=14;SRP=4.09604;SRR=18;TYPE=ins	GT:DP:AD:RO:QR:AO:QA:GL	.	0:2:2,0:2:75:0:0:0,-7.12034	.	.	0:18:18,0:18:663:0:0:0,-60.0009	0:1:1,0:1:36:0:0:0,-3.59827	1:39:0,38:0:0:38:1277:-114.982,0	0:2:2,0:2:58:0:0:0,-5.50886	.	.	0:7:7,0:7:231:0:0:0,-21.1106	.	0:2:2,0:2:62:0:0:0,-5.8873	1:1:0,1:0:0:1:38:-3.79727,0
contig_1123_1|arrow	255058	.	G	A	407.048	.	AB=0;ABP=0;AC=2;AF=0.5;AN=4;AO=15;CIGAR=1X;DP=36;DPB=36;DPRA=0.714286;EPP=4.31318;EPPR=11.386;GTI=0;LEN=1;MEANALT=1;MQM=60;MQMR=60;NS=4;NUMALT=1;ODDS=16.8697;PAIRED=1;PAIREDR=1;PAO=0;PQA=0;PQR=0;PRO=0;QA=517;QR=775;RO=21;RPL=4;RPP=10.1038;RPPR=5.59539;RPR=11;RUN=1;SAF=6;SAP=4.31318;SAR=9;SRF=13;SRP=5.59539;SRR=8;TYPE=snp	GT:DP:AD:RO:QR:AO:QA:GL	.	.	.	.	0:7:7,0:7:262:0:0:0,-23.9383	.	1:13:0,13:0:0:13:441:-40.0052,0	.	.	1:2:0,2:0:0:2:76:-7.21481,0	0:14:14,0:14:513:0:0:0,-46.5077	.	.	.
contig_1123_1|arrow	257387	.	T	G	283.737	.	AB=0;ABP=0;AC=2;AF=0.4;AN=5;AO=11;CIGAR=1X;DP=33;DPB=33;DPRA=0.75;EPP=3.20771;EPPR=6.56362;GTI=0;LEN=1;MEANALT=1;MQM=60;MQMR=60;NS=5;NUMALT=1;ODDS=12.9729;PAIRED=1;PAIREDR=1;PAO=0;PQA=0;PQR=0;PRO=0;QA=392;QR=781;RO=22;RPL=10;RPP=19.0002;RPPR=3.40511;RPR=1;RUN=1;SAF=5;SAP=3.20771;SAR=6;SRF=10;SRP=3.40511;SRR=12;TYPE=snp	GT:DP:AD:RO:QR:AO:QA:GL	.	.	.	.	0:6:6,0:6:199:0:0:0,-18.2319	.	1:9:0,9:0:0:9:316:-28.7726,0	0:1:1,0:1:37:0:0:0,-3.69783	.	1:2:0,2:0:0:2:76:-7.21481,0	0:15:15,0:15:545:0:0:0,-49.3848	.	.	.
contig_1123_1|arrow	258879	.	A	T	157.855	.	AB=0;ABP=0;AC=2;AF=0.5;AN=4;AO=7;CIGAR=1X;DP=15;DPB=15;DPRA=0.875;EPP=10.7656;EPPR=12.7819;GTI=0;LEN=1;MEANALT=1;MQM=60;MQMR=60;NS=4;NUMALT=1;ODDS=8.44442;PAIRED=1;PAIREDR=1;PAO=0;PQA=0;PQR=0;PRO=0;QA=239;QR=285;RO=8;RPL=6;RPP=10.7656;RPPR=12.7819;RPR=1;RUN=1;SAF=5;SAP=5.80219;SAR=2;SRF=6;SRP=7.35324;SRR=2;TYPE=snp	GT:DP:AD:RO:QR:AO:QA:GL	.	.	.	.	0:3:3,0:3:106:0:0:0,-9.88783	.	1:6:0,6:0:0:6:201:-18.4156,0	.	.	1:1:0,1:0:0:1:38:-3.79727,0	0:5:5,0:5:179:0:0:0,-16.459	.	.	.
contig_1123_1|arrow	259168	.	ATTCTA	ATTTCTA	263.022	.	AB=0;ABP=0;AC=2;AF=0.4;AN=5;AO=12;CIGAR=1M1I5M;DP=45;DPB=47;DPRA=0.545455;EPP=3.0103;EPPR=22.0271;GTI=0;LEN=1;MEANALT=1;MQM=60;MQMR=60;NS=5;NUMALT=1;ODDS=5.57517;PAIRED=1;PAIREDR=1;PAO=0;PQA=0;PQR=0;PRO=0;QA=382;QR=1117;RO=33;RPL=5;RPP=3.73412;RPPR=4.65535;RPR=7;RUN=1;SAF=11;SAP=21.1059;SAR=1;SRF=23;SRP=14.1309;SRR=10;TYPE=ins	GT:DP:AD:RO:QR:AO:QA:GL	.	.	.	.	0:16:16,0:16:574:0:0:0,-51.9911	.	1:10:0,10:0:0:10:341:-31.0158,0	.	0:3:3,0:3:112:0:0:0,-10.4466	.	0:14:14,0:14:431:0:0:0,-39.0816	.	.	1:2:0,2:0:0:2:41:-3.89485,0
contig_1124_1|arrow	227652	.	C	A	270.361	.	AB=0;ABP=0;AC=2;AF=0.285714;AN=7;AO=12;CIGAR=1X;DP=89;DPB=89;DPRA=0.712644;EPP=5.9056;EPPR=9.35551;GTI=0;LEN=1;MEANALT=1;MQM=60;MQMR=60;NS=7;NUMALT=1;ODDS=0.997918;PAIRED=1;PAIREDR=1;PAO=0;PQA=0;PQR=0;PRO=0;QA=421;QR=2748;RO=77;RPL=5;RPP=3.73412;RPPR=9.35551;RPR=7;RUN=1;SAF=3;SAP=9.52472;SAR=9;SRF=31;SRP=9.35551;SRR=46;TYPE=snp	GT:DP:AD:RO:QR:AO:QA:GL	.	0:1:1,0:1:38:0:0:0,-3.79727	.	.	0:2:2,0:2:76:0:0:0,-7.21481	.	1:1:0,1:0:0:1:38:-3.79727,0	.	0:31:31,0:31:1128:0:0:0,-101.822	.	0:20:19,1:19:652:1:15:0,-57.4904	.	0:24:24,0:24:854:0:0:0,-77.1712	1:10:0,10:0:0:10:368:-33.4676,0
contig_1125_1|arrow	94455	.	A	G	17112.2	.	AB=0;ABP=0;AC=2;AF=0.333333;AN=6;AO=545;CIGAR=1X;DP=955;DPB=955;DPRA=158.167;EPP=77.7926;EPPR=22.7659;GTI=1;LEN=1;MEANALT=1.33333;MQM=60;MQMR=60;NS=6;NUMALT=1;ODDS=23.928;PAIRED=1;PAIREDR=1;PAO=0;PQA=0;PQR=0;PRO=0;QA=19424;QR=14553;RO=409;RPL=346;RPP=89.1082;RPPR=36.1452;RPR=199;RUN=1;SAF=279;SAP=3.68366;SAR=266;SRF=231;SRP=17.9239;SRR=178;TYPE=snp	GT:DP:AD:RO:QR:AO:QA:GL	.	.	0:403:402,1:402:14320:1:15:0,-1286.88	0:3:3,0:3:112:0:0:0,-10.4466	.	.	1:7:0,6:0:0:6:199:-18.0561,0	0:2:2,0:2:76:0:0:0,-7.21481	.	.	.	.	0:1:1,0:1:29:0:0:0,-2.89966	1:539:1,538:1:16:538:19210:-1726.6,0
contig_1125_1|arrow	125567	.	A	G	181.709	.	AB=0;ABP=0;AC=2;AF=0.4;AN=5;AO=9;CIGAR=1X;DP=13;DPB=13;DPRA=3.375;EPP=5.18177;EPPR=3.0103;GTI=0;LEN=1;MEANALT=1;MQM=60;MQMR=60;NS=5;NUMALT=1;ODDS=5.36817;PAIRED=1;PAIREDR=1;PAO=0;PQA=0;PQR=0;PRO=0;QA=270;QR=147;RO=4;RPL=4;RPP=3.25157;RPPR=3.0103;RPR=5;RUN=1;SAF=5;SAP=3.25157;SAR=4;SRF=4;SRP=11.6962;SRR=0;TYPE=snp	GT:DP:AD:RO:QR:AO:QA:GL	.	.	0:1:1,0:1:34:0:0:0,-3.39891	.	0:1:1,0:1:37:0:0:0,-3.69783	.	1:6:0,6:0:0:6:195:-17.8652,0	.	.	1:3:0,3:0:0:3:75:-6.99916,0	0:2:2,0:2:76:0:0:0,-7.21481	.	.	.
contig_1125_1|arrow	125590	.	A	G	258.954	.	AB=0;ABP=0;AC=2;AF=0.4;AN=5;AO=10;CIGAR=1X;DP=18;DPB=18;DPRA=1.875;EPP=3.87889;EPPR=12.7819;GTI=0;LEN=1;MEANALT=1;MQM=60;MQMR=60;NS=5;NUMALT=1;ODDS=8.99039;PAIRED=1;PAIREDR=1;PAO=0;PQA=0;PQR=0;PRO=0;QA=348;QR=284;RO=8;RPL=5;RPP=3.0103;RPPR=4.09604;RPR=5;RUN=1;SAF=5;SAP=3.0103;SAR=5;SRF=4;SRP=3.0103;SRR=4;TYPE=snp	GT:DP:AD:RO:QR:AO:QA:GL	.	.	0:1:1,0:1:38:0:0:0,-3.79727	.	0:3:3,0:3:96:0:0:0,-8.95683	.	1:6:0,6:0:0:6:215:-19.6957,0	.	.	1:4:0,4:0:0:4:133:-12.2979,0	0:4:4,0:4:150:0:0:0,-13.8658	.	.	.
contig_1125_1|arrow	156161	.	T	C	311.193	.	AB=0;ABP=0;AC=2;AF=0.666667;AN=3;AO=11;CIGAR=1X;DP=14;DPB=14;DPRA=1.83333;EPP=4.78696;EPPR=3.73412;GTI=0;LEN=1;MEANALT=1;MQM=60;MQMR=60;NS=3;NUMALT=1;ODDS=13.5757;PAIRED=1;PAIREDR=1;PAO=0;PQA=0;PQR=0;PRO=0;QA=398;QR=114;RO=3;RPL=7;RPP=4.78696;RPPR=3.73412;RPR=4;RUN=1;SAF=9;SAP=12.6832;SAR=2;SRF=2;SRP=3.73412;SRR=1;TYPE=snp	GT:DP:AD:RO:QR:AO:QA:GL	.	.	.	.	1:1:0,1:0:0:1:38:-3.79727,0	.	.	1:10:0,10:0:0:10:360:-32.7418,0	.	0:3:3,0:3:114:0:0:0,-10.6324	.	.	.	.
contig_1130_1|arrow	12698	.	G	A	2277.29	.	AB=0;ABP=0;AC=2;AF=0.333333;AN=6;AO=76;CIGAR=1X;DP=98;DPB=98;DPRA=6.90909;EPP=7.12467;EPPR=3.40511;GTI=2;LEN=1;MEANALT=1;MQM=60;MQMR=60;NS=6;NUMALT=1;ODDS=4.50816;PAIRED=1;PAIREDR=1;PAO=0;PQA=0;PQR=0;PRO=0;QA=2746;QR=771;RO=22;RPL=50;RPP=19.4678;RPPR=6.56362;RPR=26;RUN=1;SAF=26;SAP=19.4678;SAR=50;SRF=8;SRP=6.56362;SRR=14;TYPE=snp	GT:DP:AD:RO:QR:AO:QA:GL	.	.	0:1:1,0:1:38:0:0:0,-3.79727	0:12:12,0:12:427:0:0:0,-38.7612	.	0:1:1,0:1:29:0:0:0,-2.89966	1:1:0,1:0:0:1:37:-3.69783,0	.	.	1:75:0,75:0:0:75:2709:-244.016,0	0:8:8,0:8:277:0:0:0,-25.2628	.	.	.
contig_1131_1|arrow	195727	.	T	A	108.799	.	AB=0;ABP=0;AC=2;AF=0.333333;AN=6;AO=6;CIGAR=1X;DP=51;DPB=51;DPRA=0.266667;EPP=3.0103;EPPR=3.44459;GTI=0;LEN=1;MEANALT=1;MQM=60;MQMR=60;NS=6;NUMALT=1;ODDS=10.3318;PAIRED=1;PAIREDR=1;PAO=0;PQA=0;PQR=0;PRO=0;QA=213;QR=1516;RO=45;RPL=1;RPP=8.80089;RPPR=43.5927;RPR=5;RUN=1;SAF=2;SAP=4.45795;SAR=4;SRF=25;SRP=4.21667;SRR=20;TYPE=snp	GT:DP:AD:RO:QR:AO:QA:GL	.	.	0:1:1,0:1:35:0:0:0,-3.49863	.	0:6:6,0:6:227:0:0:0,-20.7938	.	1:4:0,4:0:0:4:139:-12.8498,0	0:15:15,0:15:510:0:0:0,-46.2164	0:23:23,0:23:744:0:0:0,-67.246	.	.	.	.	1:2:0,2:0:0:2:74:-7.02577,0
contig_1131_1|arrow	198778	.	CTTTT	CTTA	189.144	.	AB=0;ABP=0;AC=2;AF=0.5;AN=4;AO=8;CIGAR=1M1D2M1X;DP=12;DPB=10.4;DPRA=2;EPP=4.09604;EPPR=5.18177;GTI=0;LEN=4;MEANALT=1;MQM=60;MQMR=60;NS=4;NUMALT=1;ODDS=7.9656;PAIRED=1;PAIREDR=1;PAO=0;PQA=0;PQR=0;PRO=0;QA=266;QR=146;RO=4;RPL=2;RPP=7.35324;RPPR=5.18177;RPR=6;RUN=1;SAF=5;SAP=4.09604;SAR=3;SRF=2;SRP=3.0103;SRR=2;TYPE=complex	GT:DP:AD:RO:QR:AO:QA:GL	.	.	.	.	0:1:1,0:1:36:0:0:0,-3.59827	.	.	1:1:0,1:0:0:1:25:-2.49986,0	0:3:3,0:3:110:0:0:0,-10.2608	.	.	.	1:7:0,7:0:0:7:241:-22.0246,0	.
contig_1132_1|arrow	94233	.	T	C	4030.94	.	AB=0;ABP=0;AC=2;AF=0.285714;AN=7;AO=133;CIGAR=1X;DP=221;DPB=221;DPRA=3.77841;EPP=11.6472;EPPR=8.62618;GTI=1;LEN=1;MEANALT=1;MQM=60;MQMR=60;NS=7;NUMALT=1;ODDS=5.38902;PAIRED=1;PAIREDR=1;PAO=0;PQA=0;PQR=0;PRO=0;QA=4746;QR=3032;RO=87;RPL=82;RPP=18.7004;RPPR=12.0207;RPR=51;RUN=1;SAF=56;SAP=10.2104;SAR=77;SRF=44;SRP=3.03526;SRR=43;TYPE=snp	GT:DP:AD:RO:QR:AO:QA:GL	.	0:10:10,0:10:371:0:0:0,-33.7387	.	.	0:16:16,0:16:538:0:0:0,-48.7279	.	1:2:0,2:0:0:2:76:-7.21481,0	0:3:3,0:3:91:0:0:0,-8.48822	0:2:2,0:2:69:0:0:0,-6.55189	1:131:0,131:0:0:131:4670:-420.406,0	0:57:56,0:56:1963:0:0:0,-176.769	.	.	.
contig_1132_1|arrow	94901	.	TAAATATG	TAATATG	2598.31	.	AB=0;ABP=0;AC=2;AF=0.285714;AN=7;AO=94;CIGAR=1M1D6M;DP=162;DPB=150.25;DPRA=3.45588;EPP=10.4949;EPPR=5.05404;GTI=0;LEN=1;MEANALT=1;MQM=60;MQMR=60;NS=7;NUMALT=1;ODDS=2.34515;PAIRED=1;PAIREDR=1;PAO=0;PQA=0;PQR=0;PRO=0;QA=3129;QR=2434;RO=68;RPL=53;RPP=6.33681;RPPR=3.52123;RPR=41;RUN=1;SAF=43;SAP=4.48875;SAR=51;SRF=34;SRP=3.0103;SRR=34;TYPE=del	GT:DP:AD:RO:QR:AO:QA:GL	.	0:10:10,0:10:365:0:0:0,-33.1966	.	.	0:12:12,0:12:439:0:0:0,-39.8524	.	1:1:0,1:0:0:1:38:-3.79727,0	0:8:8,0:8:279:0:0:0,-25.4463	0:3:3,0:3:111:0:0:0,-10.3539	1:93:0,93:0:0:93:3091:-278.371,0	0:35:35,0:35:1240:0:0:0,-111.895	.	.	.
contig_1132_1|arrow	95062	.	T	A	2631.41	.	AB=0;ABP=0;AC=2;AF=0.285714;AN=7;AO=92;CIGAR=1X;DP=183;DPB=183;DPRA=2.52747;EPP=4.52089;EPPR=23.0785;GTI=1;LEN=1;MEANALT=1;MQM=60;MQMR=60;NS=7;NUMALT=1;ODDS=6.7278;PAIRED=1;PAIREDR=1;PAO=0;PQA=0;PQR=0;PRO=0;QA=3185;QR=3293;RO=91;RPL=17;RPP=82.4107;RPPR=51.3315;RPR=75;RUN=1;SAF=31;SAP=24.253;SAR=61;SRF=53;SRP=8.37933;SRR=38;TYPE=snp	GT:DP:AD:RO:QR:AO:QA:GL	.	0:19:19,0:19:685:0:0:0,-61.9738	.	.	0:20:20,0:20:746:0:0:0,-67.4677	.	1:1:0,1:0:0:1:36:-3.59827,0	0:9:9,0:9:336:0:0:0,-30.5931	0:2:2,0:2:50:0:0:0,-4.74974	1:91:0,91:0:0:91:3149:-283.589,0	0:41:41,0:41:1476:0:0:0,-133.117	.	.	.
contig_1135_1|arrow	205943	.	G	A	946.755	.	AB=0;ABP=0;AC=2;AF=0.2;AN=10;AO=35;CIGAR=1X;DP=235;DPB=235;DPRA=4.43621;EPP=8.03571;EPPR=13.4967;GTI=0;LEN=1;MEANALT=1;MQM=60;MQMR=60;NS=10;NUMALT=1;ODDS=21.713;PAIRED=1;PAIREDR=1;PAO=0;PQA=0;PQR=0;PRO=0;QA=1235;QR=6705;RO=199;RPL=28;RPP=30.3709;RPPR=5.46548;RPR=7;RUN=1;SAF=6;SAP=35.8306;SAR=29;SRF=78;SRP=23.1864;SRR=121;TYPE=snp	GT:DP:AD:RO:QR:AO:QA:GL	.	0:3:3,0:3:109:0:0:0,-10.1674	0:1:1,0:1:36:0:0:0,-3.59827	0:1:1,0:1:38:0:0:0,-3.79727	0:1:1,0:1:38:0:0:0,-3.79727	.	1:8:0,8:0:0:8:290:-26.4468,0	.	0:72:71,0:71:2305:0:0:0,-207.521	0:1:1,0:1:38:0:0:0,-3.79727	0:120:119,1:119:4068:1:15:0,-364.749	.	0:2:2,0:2:73:0:0:0,-6.9311	1:26:0,26:0:0:26:930:-84.0067,0
contig_1135_1|arrow	205956	.	A	G	568.701	.	AB=0;ABP=0;AC=2;AF=0.2;AN=10;AO=22;CIGAR=1X;DP=187;DPB=187;DPRA=0.533333;EPP=9.32731;EPPR=37.2406;GTI=0;LEN=1;MEANALT=1;MQM=60;MQMR=60;NS=10;NUMALT=1;ODDS=21.3606;PAIRED=1;PAIREDR=1;PAO=0;PQA=0;PQR=0;PRO=0;QA=805;QR=5789;RO=165;RPL=15;RPP=9.32731;RPPR=5.23441;RPR=7;RUN=1;SAF=0;SAP=50.7827;SAR=22;SRF=66;SRP=17.342;SRR=99;TYPE=snp	GT:DP:AD:RO:QR:AO:QA:GL	.	0:3:3,0:3:110:0:0:0,-10.2606	0:1:1,0:1:33:0:0:0,-3.29913	0:1:1,0:1:38:0:0:0,-3.79727	0:1:1,0:1:38:0:0:0,-3.79727	.	1:4:0,4:0:0:4:142:-13.1283,0	.	0:57:57,0:57:2001:0:0:0,-180.337	0:2:2,0:2:75:0:0:0,-7.12034	0:98:98,0:98:3419:0:0:0,-307.872	.	0:2:2,0:2:75:0:0:0,-7.12034	1:18:0,18:0:0:18:663:-59.9995,0
contig_1135_1|arrow	205962	.	A	G	563.994	.	AB=0;ABP=0;AC=2;AF=0.2;AN=10;AO=22;CIGAR=1X;DP=179;DPB=179;DPRA=0.56051;EPP=9.32731;EPPR=41.8617;GTI=0;LEN=1;MEANALT=1;MQM=60;MQMR=60;NS=10;NUMALT=1;ODDS=19.1906;PAIRED=1;PAIREDR=1;PAO=0;PQA=0;PQR=0;PRO=0;QA=796;QR=5555;RO=157;RPL=15;RPP=9.32731;RPPR=9.10979;RPR=7;RUN=1;SAF=0;SAP=50.7827;SAR=22;SRF=63;SRP=16.3019;SRR=94;TYPE=snp	GT:DP:AD:RO:QR:AO:QA:GL	.	0:3:3,0:3:107:0:0:0,-9.98106	0:1:1,0:1:28:0:0:0,-2.79973	0:1:1,0:1:38:0:0:0,-3.79727	0:1:1,0:1:38:0:0:0,-3.79727	.	1:4:0,4:0:0:4:147:-13.5891,0	.	0:53:53,0:53:1881:0:0:0,-169.542	0:2:2,0:2:75:0:0:0,-7.12034	0:94:94,0:94:3312:0:0:0,-298.256	.	0:2:2,0:2:76:0:0:0,-7.21481	1:18:0,18:0:0:18:649:-58.7365,0
contig_1136_1|arrow	13908	.	A	T	434.899	.	AB=0;ABP=0;AC=2;AF=0.333333;AN=6;AO=18;CIGAR=1X;DP=106;DPB=106;DPRA=0.409091;EPP=15.074;EPPR=11.0053;GTI=1;LEN=1;MEANALT=1;MQM=60;MQMR=60;NS=6;NUMALT=1;ODDS=1.39825;PAIRED=1;PAIREDR=1;PAO=0;PQA=0;PQR=0;PRO=0;QA=653;QR=3081;RO=88;RPL=0;RPP=42.0968;RPPR=17.2236;RPR=18;RUN=1;SAF=14;SAP=15.074;SAR=4;SRF=41;SRP=3.89863;SRR=47;TYPE=snp	GT:DP:AD:RO:QR:AO:QA:GL	.	.	1:1:0,1:0:0:1:38:-3.79727,0	0:3:3,0:3:113:0:0:0,-10.5395	.	.	0:1:1,0:1:29:0:0:0,-2.89966	1:17:0,17:0:0:17:615:-55.6743,0	0:71:71,0:71:2511:0:0:0,-226.208	.	.	.	.	0:13:13,0:13:428:0:0:0,-38.8287
contig_1136_1|arrow	13914	.	A	G	433.1	.	AB=0;ABP=0;AC=2;AF=0.333333;AN=6;AO=18;CIGAR=1X;DP=106;DPB=106;DPRA=0.409091;EPP=15.074;EPPR=6.56362;GTI=1;LEN=1;MEANALT=1;MQM=60;MQMR=60;NS=6;NUMALT=1;ODDS=1.39825;PAIRED=1;PAIREDR=1;PAO=0;PQA=0;PQR=0;PRO=0;QA=651;QR=3146;RO=88;RPL=0;RPP=42.0968;RPPR=7.84676;RPR=18;RUN=1;SAF=14;SAP=15.074;SAR=4;SRF=41;SRP=3.89863;SRR=47;TYPE=snp	GT:DP:AD:RO:QR:AO:QA:GL	.	.	1:1:0,1:0:0:1:38:-3.79727,0	0:3:3,0:3:113:0:0:0,-10.5395	.	.	0:1:1,0:1:38:0:0:0,-3.79727	1:17:0,17:0:0:17:613:-55.4944,0	0:73:73,0:73:2595:0:0:0,-233.769	.	.	.	.	0:11:11,0:11:400:0:0:0,-36.3415
contig_1136_1|arrow	13988	.	T	C	160.893	.	AB=0;ABP=0;AC=2;AF=0.333333;AN=6;AO=12;CIGAR=1X;DP=109;DPB=109;DPRA=0.270833;EPP=9.52472;EPPR=3.03269;GTI=0;LEN=1;MEANALT=1;MQM=60;MQMR=60;NS=6;NUMALT=1;ODDS=2.02609;PAIRED=1;PAIREDR=1;PAO=0;PQA=0;PQR=0;PRO=0;QA=391;QR=3420;RO=97;RPL=12;RPP=29.068;RPPR=24.5235;RPR=0;RUN=1;SAF=3;SAP=9.52472;SAR=9;SRF=57;SRP=9.47994;SRR=40;TYPE=snp	GT:DP:AD:RO:QR:AO:QA:GL	.	.	1:2:0,2:0:0:2:76:-7.21481,0	0:8:8,0:8:281:0:0:0,-25.6243	.	.	0:2:2,0:2:69:0:0:0,-6.55189	1:11:1,10:1:31:10:315:-25.5515,0	0:74:74,0:74:2590:0:0:0,-233.311	.	.	.	.	0:12:12,0:12:449:0:0:0,-40.7573
contig_1136_1|arrow	13998	.	T	C	178.377	.	AB=0;ABP=0;AC=2;AF=0.333333;AN=6;AO=11;CIGAR=1X;DP=112;DPB=112;DPRA=0.24;EPP=12.6832;EPPR=7.84774;GTI=1;LEN=1;MEANALT=1;MQM=60;MQMR=60;NS=6;NUMALT=1;ODDS=8.49072;PAIRED=1;PAIREDR=1;PAO=0;PQA=0;PQR=0;PRO=0;QA=378;QR=3572;RO=101;RPL=11;RPP=26.8965;RPPR=35.7114;RPR=0;RUN=1;SAF=2;SAP=12.6832;SAR=9;SRF=66;SRP=23.6715;SRR=35;TYPE=snp	GT:DP:AD:RO:QR:AO:QA:GL	.	.	1:1:0,1:0:0:1:38:-3.79727,0	0:8:8,0:8:304:0:0:0,-27.7201	.	.	0:2:2,0:2:76:0:0:0,-7.21481	1:11:1,10:1:26:10:340:-28.3251,0	0:77:77,0:77:2697:0:0:0,-242.937	.	.	.	.	0:13:13,0:13:469:0:0:0,-42.5451
contig_1137_1|arrow	2015	.	G	A	3936.23	.	AB=0;ABP=0;AC=2;AF=1;AN=2;AO=123;CIGAR=1X;DP=123;DPB=123;DPRA=0;EPP=27.179;EPPR=0;GTI=0;LEN=1;MEANALT=1;MQM=60;MQMR=0;NS=2;NUMALT=1;ODDS=111.579;PAIRED=1;PAIREDR=0;PAO=0;PQA=0;PQR=0;PRO=0;QA=4442;QR=0;RO=0;RPL=71;RPP=9.38348;RPPR=0;RPR=52;RUN=1;SAF=66;SAP=4.44029;SAR=57;SRF=0;SRP=0;SRR=0;TYPE=snp	GT:DP:AD:RO:QR:AO:QA:GL	.	.	1:3:0,3:0:0:3:114:-10.6324,0	.	1:120:0,120:0:0:120:4328:-389.633,0	.	.	.	.	.	.	.	.	.
contig_1137_1|arrow	148592	.	T	C	297.077	.	AB=0;ABP=0;AC=2;AF=1;AN=2;AO=10;CIGAR=1X;DP=10;DPB=10;DPRA=0;EPP=3.0103;EPPR=0;GTI=0;LEN=1;MEANALT=1;MQM=60;MQMR=0;NS=2;NUMALT=1;ODDS=19.587;PAIRED=1;PAIREDR=0;PAO=0;PQA=0;PQR=0;PRO=0;QA=369;QR=0;RO=0;RPL=10;RPP=24.725;RPPR=0;RPR=0;RUN=1;SAF=5;SAP=3.0103;SAR=5;SRF=0;SRP=0;SRR=0;TYPE=snp	GT:DP:AD:RO:QR:AO:QA:GL	.	.	.	.	.	.	.	1:9:0,9:0:0:9:331:-30.1386,0	1:1:0,1:0:0:1:38:-3.79727,0	.	.	.	.	.
contig_1138_1|arrow	93755	.	A	G	637.573	.	AB=0;ABP=0;AC=2;AF=0.181818;AN=11;AO=24;CIGAR=1X;DP=233;DPB=233;DPRA=0.516746;EPP=6.26751;EPPR=5.0565;GTI=0;LEN=1;MEANALT=1;MQM=60;MQMR=60;NS=11;NUMALT=1;ODDS=23.2072;PAIRED=1;PAIREDR=1;PAO=0;PQA=0;PQR=0;PRO=0;QA=825;QR=7145;RO=208;RPL=7;RPP=12.0581;RPPR=31.2394;RPR=17;RUN=1;SAF=10;SAP=4.45795;SAR=14;SRF=71;SRP=48.4859;SRR=137;TYPE=snp	GT:DP:AD:RO:QR:AO:QA:GL	0:1:1,0:1:34:0:0:0,-3.39891	0:6:6,0:6:220:0:0:0,-20.1546	0:85:84,0:84:2921:0:0:0,-262.93	0:11:11,0:11:365:0:0:0,-33.1631	.	0:51:51,0:51:1745:0:0:0,-157.301	1:16:0,16:0:0:16:561:-50.8123,0	.	0:4:4,0:4:152:0:0:0,-14.0499	.	0:46:46,0:46:1531:0:0:0,-138.046	0:1:1,0:1:29:0:0:0,-2.89966	0:4:4,0:4:148:0:0:0,-13.6814	1:8:0,8:0:0:8:264:-24.0773,0
contig_1138_1|arrow	94639	.	C	A	810.748	.	AB=0;ABP=0;AC=2;AF=0.222222;AN=9;AO=29;CIGAR=1X;DP=254;DPB=254;DPRA=0.451111;EPP=4.88226;EPPR=12.2849;GTI=0;LEN=1;MEANALT=1;MQM=60;MQMR=60;NS=9;NUMALT=1;ODDS=32.0746;PAIRED=1;PAIREDR=1;PAO=0;PQA=0;PQR=0;PRO=0;QA=1032;QR=7700;RO=225;RPL=15;RPP=3.08518;RPPR=22.5536;RPR=14;RUN=1;SAF=19;SAP=9.07545;SAR=10;SRF=124;SRP=8.11567;SRR=101;TYPE=snp	GT:DP:AD:RO:QR:AO:QA:GL	.	0:2:2,0:2:74:0:0:0,-7.02577	0:66:66,0:66:2293:0:0:0,-206.605	0:6:6,0:6:190:0:0:0,-17.4065	.	0:59:59,0:59:1989:0:0:0,-179.248	1:16:0,16:0:0:16:548:-49.6326,0	.	0:5:5,0:5:186:0:0:0,-17.1013	.	0:86:86,0:86:2930:0:0:0,-263.891	.	0:1:1,0:1:38:0:0:0,-3.79727	1:13:0,13:0:0:13:484:-43.9023,0
contig_1138_1|arrow	96953	.	G	A	300.926	.	AB=0;ABP=0;AC=2;AF=0.333333;AN=6;AO=12;CIGAR=1X;DP=68;DPB=68;DPRA=0.428571;EPP=14.5915;EPPR=15.5738;GTI=0;LEN=1;MEANALT=1;MQM=60;MQMR=60;NS=6;NUMALT=1;ODDS=16.241;PAIRED=1;PAIREDR=1;PAO=0;PQA=0;PQR=0;PRO=0;QA=453;QR=1924;RO=56;RPL=10;RPP=14.5915;RPPR=3.63072;RPR=2;RUN=1;SAF=2;SAP=14.5915;SAR=10;SRF=15;SRP=29.2231;SRR=41;TYPE=snp	GT:DP:AD:RO:QR:AO:QA:GL	.	.	0:25:25,0:25:840:0:0:0,-75.8951	.	.	0:7:7,0:7:231:0:0:0,-21.1087	1:6:0,6:0:0:6:226:-20.7026,0	.	0:1:1,0:1:15:0:0:0,-1.49999	.	0:23:23,0:23:838:0:0:0,-75.7375	.	.	1:6:0,6:0:0:6:227:-20.7938,0
contig_1138_1|arrow	98280	.	T	C	216.966	.	AB=0;ABP=0;AC=2;AF=0.222222;AN=9;AO=9;CIGAR=1X;DP=82;DPB=82;DPRA=0.431507;EPP=14.8328;EPPR=16.1284;GTI=0;LEN=1;MEANALT=1;MQM=60;MQMR=60;NS=9;NUMALT=1;ODDS=15.8732;PAIRED=1;PAIREDR=1;PAO=0;PQA=0;PQR=0;PRO=0;QA=342;QR=2599;RO=73;RPL=7;RPP=9.04217;RPPR=21.6017;RPR=2;RUN=1;SAF=3;SAP=5.18177;SAR=6;SRF=32;SRP=5.41974;SRR=41;TYPE=snp	GT:DP:AD:RO:QR:AO:QA:GL	.	0:3:3,0:3:110:0:0:0,-10.261	0:35:35,0:35:1255:0:0:0,-113.24	0:1:1,0:1:35:0:0:0,-3.49863	.	0:6:6,0:6:225:0:0:0,-20.6112	1:6:0,6:0:0:6:228:-20.885,0	.	0:2:2,0:2:66:0:0:0,-6.26715	.	0:25:25,0:25:870:0:0:0,-78.5997	.	0:1:1,0:1:38:0:0:0,-3.79727	1:3:0,3:0:0:3:114:-10.6324,0
contig_1138_1|arrow	98765	.	C	T	894.331	.	AB=0;ABP=0;AC=2;AF=0.333333;AN=6;AO=30;CIGAR=1X;DP=159;DPB=159;DPRA=0.465116;EPP=5.61607;EPPR=38.9075;GTI=0;LEN=1;MEANALT=1;MQM=60;MQMR=60;NS=6;NUMALT=1;ODDS=54.3605;PAIRED=1;PAIREDR=1;PAO=0;PQA=0;PQR=0;PRO=0;QA=1113;QR=4549;RO=128;RPL=16;RPP=3.29983;RPPR=3.62103;RPR=14;RUN=1;SAF=20;SAP=10.2485;SAR=10;SRF=82;SRP=24.9965;SRR=46;TYPE=snp	GT:DP:AD:RO:QR:AO:QA:GL	.	0:4:4,0:4:145:0:0:0,-13.4052	0:57:56,0:56:2022:0:0:0,-181.947	.	.	0:17:17,0:17:598:0:0:0,-54.1383	1:15:0,15:0:0:15:555:-50.2861,0	.	.	.	0:51:51,0:51:1784:0:0:0,-160.812	.	.	1:15:0,15:0:0:15:558:-50.5585,0
contig_1138_1|arrow	99309	.	G	A	813.36	.	AB=0;ABP=0;AC=2;AF=0.285714;AN=7;AO=28;CIGAR=1X;DP=141;DPB=141;DPRA=0.619469;EPP=3.32051;EPPR=17.0192;GTI=0;LEN=1;MEANALT=1;MQM=60;MQMR=60;NS=7;NUMALT=1;ODDS=44.5513;PAIRED=1;PAIREDR=1;PAO=0;PQA=0;PQR=0;PRO=0;QA=993;QR=4026;RO=113;RPL=16;RPP=4.25114;RPPR=4.56684;RPR=12;RUN=1;SAF=11;SAP=5.80219;SAR=17;SRF=51;SRP=5.3355;SRR=62;TYPE=snp	GT:DP:AD:RO:QR:AO:QA:GL	.	0:4:4,0:4:148:0:0:0,-13.6814	0:36:36,0:36:1285:0:0:0,-115.941	0:5:5,0:5:157:0:0:0,-14.4377	.	0:25:25,0:25:915:0:0:0,-82.6652	1:19:0,19:0:0:19:701:-63.4188,0	.	.	.	0:43:43,0:43:1521:0:0:0,-137.159	.	.	1:9:0,9:0:0:9:292:-26.5931,0
contig_1138_1|arrow	99504	.	A	G	856.841	.	AB=0;ABP=0;AC=2;AF=0.285714;AN=7;AO=32;CIGAR=1X;DP=122;DPB=122;DPRA=0.888889;EPP=30.1537;EPPR=16.9077;GTI=0;LEN=1;MEANALT=1;MQM=60;MQMR=60;NS=7;NUMALT=1;ODDS=22.5913;PAIRED=1;PAIREDR=1;PAO=0;PQA=0;PQR=0;PRO=0;QA=1086;QR=3020;RO=90;RPL=9;RPP=16.3106;RPPR=45.5712;RPR=23;RUN=1;SAF=23;SAP=16.3106;SAR=9;SRF=51;SRP=6.48466;SRR=39;TYPE=snp	GT:DP:AD:RO:QR:AO:QA:GL	.	0:5:5,0:5:159:0:0:0,-14.6205	0:33:33,0:33:1049:0:0:0,-94.6778	0:2:2,0:2:71:0:0:0,-6.74158	.	0:17:17,0:17:598:0:0:0,-54.1404	1:19:0,19:0:0:19:632:-57.1821,0	.	.	.	0:33:33,0:33:1143:0:0:0,-103.156	.	.	1:13:0,13:0:0:13:454:-41.1843,0
contig_1138_1|arrow	111637	.	T	C	194.165	.	AB=0;ABP=0;AC=2;AF=0.285714;AN=7;AO=9;CIGAR=1X;DP=85;DPB=85;DPRA=0.296053;EPP=5.18177;EPPR=10.3247;GTI=0;LEN=1;MEANALT=1;MQM=60;MQMR=60;NS=7;NUMALT=1;ODDS=11.5051;PAIRED=1;PAIREDR=1;PAO=0;PQA=0;PQR=0;PRO=0;QA=318;QR=2657;RO=76;RPL=5;RPP=3.25157;RPPR=7.12467;RPR=4;RUN=1;SAF=5;SAP=3.25157;SAR=4;SRF=52;SRP=25.4108;SRR=24;TYPE=snp	GT:DP:AD:RO:QR:AO:QA:GL	.	0:5:5,0:5:186:0:0:0,-17.1009	0:23:23,0:23:778:0:0:0,-70.3143	0:3:3,0:3:97:0:0:0,-9.04994	.	0:11:11,0:11:400:0:0:0,-36.3414	1:6:0,6:0:0:6:226:-20.7026,0	.	.	.	0:34:34,0:34:1196:0:0:0,-107.926	.	.	1:3:0,3:0:0:3:92:-8.58155,0
contig_1138_1|arrow	112815	.	T	C	1322.81	.	AB=0;ABP=0;AC=2;AF=0.25;AN=8;AO=47;CIGAR=1X;DP=202;DPB=202;DPRA=2.64957;EPP=3.0565;EPPR=7.05905;GTI=0;LEN=1;MEANALT=1;MQM=60;MQMR=60;NS=8;NUMALT=1;ODDS=18.7764;PAIRED=1;PAIREDR=1;PAO=0;PQA=0;PQR=0;PRO=0;QA=1580;QR=5354;RO=155;RPL=24;RPP=3.0565;RPPR=8.06773;RPR=23;RUN=1;SAF=17;SAP=10.8184;SAR=30;SRF=90;SRP=11.7662;SRR=65;TYPE=snp	GT:DP:AD:RO:QR:AO:QA:GL	.	0:9:9,0:9:342:0:0:0,-31.1376	0:52:52,0:52:1730:0:0:0,-155.943	0:1:1,0:1:38:0:0:0,-3.79727	.	0:15:15,0:15:496:0:0:0,-44.9508	1:27:0,27:0:0:27:930:-83.9912,0	.	.	.	0:78:77,1:77:2712:1:21:0,-242.182	.	0:1:1,0:1:36:0:0:0,-3.59827	1:19:0,19:0:0:19:629:-56.9088,0
contig_1138_1|arrow	114584	.	G	A	1865.64	.	AB=0;ABP=0;AC=2;AF=0.285714;AN=7;AO=62;CIGAR=1X;DP=298;DPB=298;DPRA=0.65678;EPP=6.51267;EPPR=31.8651;GTI=0;LEN=1;MEANALT=1;MQM=60;MQMR=60;NS=7;NUMALT=1;ODDS=70.4026;PAIRED=1;PAIREDR=1;PAO=0;PQA=0;PQR=0;PRO=0;QA=2190;QR=8333;RO=236;RPL=36;RPP=6.51267;RPPR=20.8237;RPR=26;RUN=1;SAF=24;SAP=9.87495;SAR=38;SRF=98;SRP=17.7321;SRR=138;TYPE=snp	GT:DP:AD:RO:QR:AO:QA:GL	.	0:13:13,0:13:426:0:0:0,-38.6471	0:71:71,0:71:2570:0:0:0,-231.524	0:6:6,0:6:210:0:0:0,-19.2389	.	0:29:29,0:29:1026:0:0:0,-92.6361	1:37:0,37:0:0:37:1296:-116.92,0	.	.	.	0:117:117,0:117:4101:0:0:0,-369.215	.	.	1:25:0,25:0:0:25:894:-80.7649,0
contig_1138_1|arrow	118459	.	T	A	354.58	.	AB=0;ABP=0;AC=2;AF=0.285714;AN=7;AO=14;CIGAR=1X;DP=74;DPB=74;DPRA=0.583333;EPP=3.63072;EPPR=31.3842;GTI=0;LEN=1;MEANALT=1;MQM=60;MQMR=60;NS=7;NUMALT=1;ODDS=13.1922;PAIRED=1;PAIREDR=1;PAO=0;PQA=0;PQR=0;PRO=0;QA=481;QR=1994;RO=60;RPL=3;RPP=12.937;RPPR=6.62942;RPR=11;RUN=1;SAF=9;SAP=5.49198;SAR=5;SRF=41;SRP=20.5268;SRR=19;TYPE=snp	GT:DP:AD:RO:QR:AO:QA:GL	.	0:1:1,0:1:26:0:0:0,-2.59983	0:12:12,0:12:446:0:0:0,-40.4857	0:4:4,0:4:113:0:0:0,-10.4503	.	0:7:7,0:7:227:0:0:0,-20.7452	1:9:0,9:0:0:9:293:-26.6795,0	.	.	.	0:36:36,0:36:1182:0:0:0,-106.657	.	.	1:5:0,5:0:0:5:188:-17.2844,0
contig_1138_1|arrow	130761	.	A	G	161.906	.	AB=0;ABP=0;AC=2;AF=0.333333;AN=6;AO=9;CIGAR=1X;DP=87;DPB=87;DPRA=0.230769;EPP=9.04217;EPPR=23.5688;GTI=1;LEN=1;MEANALT=1;MQM=60;MQMR=60;NS=6;NUMALT=1;ODDS=3.73286;PAIRED=1;PAIREDR=1;PAO=0;PQA=0;PQR=0;PRO=0;QA=288;QR=2666;RO=77;RPL=4;RPP=3.25157;RPPR=6.42261;RPR=5;RUN=1;SAF=6;SAP=5.18177;SAR=3;SRF=44;SRP=6.42261;SRR=33;TYPE=snp	GT:DP:AD:RO:QR:AO:QA:GL	.	0:7:7,0:7:260:0:0:0,-23.7558	0:7:6,0:6:221:0:0:0,-20.0556	0:5:5,0:5:166:0:0:0,-15.2638	.	.	1:1:0,1:0:0:1:38:-3.79727,0	.	.	1:8:0,8:0:0:8:250:-22.8003,0	0:59:59,0:59:2019:0:0:0,-181.947	.	.	.
contig_1138_1|arrow	137372	.	T	C	707.318	.	AB=0;ABP=0;AC=2;AF=0.285714;AN=7;AO=24;CIGAR=1X;DP=55;DPB=55;DPRA=1.93548;EPP=3.37221;EPPR=3.08035;GTI=0;LEN=1;MEANALT=1;MQM=60;MQMR=60;NS=7;NUMALT=1;ODDS=5.03815;PAIRED=1;PAIREDR=1;PAO=0;PQA=0;PQR=0;PRO=0;QA=895;QR=1147;RO=31;RPL=20;RPP=26.1727;RPPR=8.68415;RPR=4;RUN=1;SAF=13;SAP=3.37221;SAR=11;SRF=23;SRP=18.771;SRR=8;TYPE=snp	GT:DP:AD:RO:QR:AO:QA:GL	.	0:4:4,0:4:152:0:0:0,-14.0499	0:6:6,0:6:210:0:0:0,-19.2408	0:1:1,0:1:38:0:0:0,-3.79727	.	.	1:1:0,1:0:0:1:38:-3.79727,0	.	.	1:23:0,23:0:0:23:857:-77.4532,0	0:19:19,0:19:713:0:0:0,-64.5021	.	0:1:1,0:1:34:0:0:0,-3.39891	.
contig_1138_1|arrow	137397	.	G	A	564.436	.	AB=0;ABP=0;AC=2;AF=0.285714;AN=7;AO=20;CIGAR=1X;DP=49;DPB=49;DPRA=1.72414;EPP=4.74748;EPPR=3.08518;GTI=0;LEN=1;MEANALT=1;MQM=60;MQMR=60;NS=7;NUMALT=1;ODDS=2.15337;PAIRED=1;PAIREDR=1;PAO=0;PQA=0;PQR=0;PRO=0;QA=708;QR=985;RO=29;RPL=13;RPP=6.91895;RPPR=3.08518;RPR=7;RUN=1;SAF=9;SAP=3.44459;SAR=11;SRF=20;SRP=12.0706;SRR=9;TYPE=snp	GT:DP:AD:RO:QR:AO:QA:GL	.	0:7:7,0:7:236:0:0:0,-21.5647	0:5:5,0:5:181:0:0:0,-16.6427	0:1:1,0:1:38:0:0:0,-3.79727	.	.	1:2:0,2:0:0:2:70:-6.64675,0	.	.	1:18:0,18:0:0:18:638:-57.7406,0	0:15:15,0:15:515:0:0:0,-46.6657	.	0:1:1,0:1:15:0:0:0,-1.49999	.
contig_1138_1|arrow	183586	.	A	G	942.276	.	AB=0;ABP=0;AC=2;AF=0.4;AN=5;AO=38;CIGAR=1X;DP=200;DPB=200;DPRA=0.351852;EPP=6.66752;EPPR=7.87925;GTI=0;LEN=1;MEANALT=1;MQM=60;MQMR=60;NS=5;NUMALT=1;ODDS=17.5785;PAIRED=1;PAIREDR=1;PAO=0;PQA=0;PQR=0;PRO=0;QA=1242;QR=5540;RO=161;RPL=15;RPP=6.66752;RPPR=17.6981;RPR=23;RUN=1;SAF=28;SAP=21.525;SAR=10;SRF=115;SRP=67.2238;SRR=46;TYPE=snp	GT:DP:AD:RO:QR:AO:QA:GL	.	0:148:147,0:147:5055:0:0:0,-454.889	.	.	.	.	1:33:0,33:0:0:33:1056:-95.3119,0	0:1:1,0:1:38:0:0:0,-3.79727	.	.	0:13:13,0:13:447:0:0:0,-40.551	.	.	1:5:0,5:0:0:5:186:-17.1009,0
contig_1138_1|arrow	187595	.	A	G	1847.68	.	AB=0;ABP=0;AC=2;AF=0.285714;AN=7;AO=62;CIGAR=1X;DP=153;DPB=153;DPRA=1.7033;EPP=23.184;EPPR=32.2417;GTI=1;LEN=1;MEANALT=1;MQM=60;MQMR=60;NS=7;NUMALT=1;ODDS=0.690294;PAIRED=1;PAIREDR=1;PAO=0;PQA=0;PQR=0;PRO=0;QA=2181;QR=3324;RO=91;RPL=38;RPP=9.87495;RPPR=9.90651;RPR=24;RUN=1;SAF=29;SAP=3.57068;SAR=33;SRF=52;SRP=7.04303;SRR=39;TYPE=snp	GT:DP:AD:RO:QR:AO:QA:GL	.	0:84:84,0:84:3085:0:0:0,-277.834	.	.	.	0:1:1,0:1:15:0:0:0,-1.49999	1:55:0,55:0:0:55:1924:-173.404,0	0:2:2,0:2:72:0:0:0,-6.83637	0:2:2,0:2:76:0:0:0,-7.21481	.	0:2:2,0:2:76:0:0:0,-7.21481	.	.	1:7:0,7:0:0:7:257:-23.4818,0
contig_1138_1|arrow	189129	.	T	C	1874.72	.	AB=0;ABP=0;AC=2;AF=0.4;AN=5;AO=62;CIGAR=1X;DP=184;DPB=184;DPRA=0.762295;EPP=26.6864;EPPR=28.712;GTI=0;LEN=1;MEANALT=1;MQM=60;MQMR=60;NS=5;NUMALT=1;ODDS=32.0428;PAIRED=1;PAIREDR=1;PAO=0;PQA=0;PQR=0;PRO=0;QA=2218;QR=4309;RO=122;RPL=42;RPP=19.9618;RPPR=6.49889;RPR=20;RUN=1;SAF=24;SAP=9.87495;SAR=38;SRF=66;SRP=4.7902;SRR=56;TYPE=snp	GT:DP:AD:RO:QR:AO:QA:GL	.	0:116:116,0:116:4097:0:0:0,-368.862	.	.	.	.	1:36:0,36:0:0:36:1272:-114.76,0	.	0:5:5,0:5:175:0:0:0,-16.0929	.	.	.	0:1:1,0:1:37:0:0:0,-3.69783	1:26:0,26:0:0:26:946:-85.4473,0
contig_1138_1|arrow	189957	.	G	A	829.154	.	AB=0;ABP=0;AC=2;AF=0.4;AN=5;AO=28;CIGAR=1X;DP=87;DPB=87;DPRA=0.711864;EPP=3.32051;EPPR=5.99147;GTI=0;LEN=1;MEANALT=1;MQM=60;MQMR=60;NS=5;NUMALT=1;ODDS=8.61634;PAIRED=1;PAIREDR=1;PAO=0;PQA=0;PQR=0;PRO=0;QA=995;QR=2079;RO=59;RPL=13;RPP=3.32051;RPPR=26.0132;RPR=15;RUN=1;SAF=12;SAP=4.25114;SAR=16;SRF=26;SRP=4.81373;SRR=33;TYPE=snp	GT:DP:AD:RO:QR:AO:QA:GL	.	1:27:0,27:0:0:27:962:-86.8858,0	.	.	.	.	0:31:31,0:31:1098:0:0:0,-99.1144	.	.	0:1:1,0:1:38:0:0:0,-3.79727	1:1:0,1:0:0:1:33:-3.29913,0	.	.	0:27:27,0:27:943:0:0:0,-85.1689
contig_1142_1|arrow	9432	.	G	A	2605.77	.	AB=0;ABP=0;AC=2;AF=0.25;AN=8;AO=91;CIGAR=1X;DP=140;DPB=140;DPRA=5.57143;EPP=60.3038;EPPR=22.5536;GTI=1;LEN=1;MEANALT=1;MQM=60;MQMR=60;NS=8;NUMALT=1;ODDS=8.19746;PAIRED=1;PAIREDR=1;PAO=0;PQA=0;PQR=0;PRO=0;QA=3256;QR=1738;RO=49;RPL=56;RPP=13.5336;RPPR=4.11819;RPR=35;RUN=1;SAF=38;SAP=8.37933;SAR=53;SRF=20;SRP=6.59988;SRR=29;TYPE=snp	GT:DP:AD:RO:QR:AO:QA:GL	0:10:10,0:10:373:0:0:0,-33.9209	0:3:3,0:3:109:0:0:0,-10.1674	0:2:2,0:2:76:0:0:0,-7.21481	.	0:16:16,0:16:569:0:0:0,-51.5323	.	1:90:0,90:0:0:90:3218:-289.801,0	.	.	.	0:14:14,0:14:482:0:0:0,-43.6994	.	0:4:4,0:4:129:0:0:0,-11.9254	1:1:0,1:0:0:1:38:-3.79727,0
contig_1142_1|arrow	21060	.	T	C	716.057	.	AB=0;ABP=0;AC=2;AF=0.25;AN=8;AO=28;CIGAR=1X;DP=73;DPB=73;DPRA=1.86667;EPP=28.1373;EPPR=3.05855;GTI=0;LEN=1;MEANALT=1;MQM=60;MQMR=60;NS=8;NUMALT=1;ODDS=5.80747;PAIRED=1;PAIREDR=1;PAO=0;PQA=0;PQR=0;PRO=0;QA=985;QR=1633;RO=45;RPL=26;RPP=47.6806;RPPR=11.1654;RPR=2;RUN=1;SAF=7;SAP=18.2106;SAR=21;SRF=35;SRP=33.1696;SRR=10;TYPE=snp	GT:DP:AD:RO:QR:AO:QA:GL	.	0:7:7,0:7:261:0:0:0,-23.8474	0:21:21,0:21:736:0:0:0,-66.5498	0:1:1,0:1:38:0:0:0,-3.79727	.	0:1:1,0:1:38:0:0:0,-3.79727	1:27:0,27:0:0:27:954:-86.1622,0	.	.	1:1:0,1:0:0:1:31:-3.09945,0	0:3:3,0:3:109:0:0:0,-10.1674	.	0:12:12,0:12:451:0:0:0,-40.9384	.
contig_1142_1|arrow	89328	.	ATTTTTATTGG	ATTTTATTGG	15720.3	.	AB=0;ABP=0;AC=2;AF=0.333333;AN=6;AO=579;CIGAR=1M1D9M;DP=709;DPB=655.364;DPRA=10.0169;EPP=4.09416;EPPR=11.4848;GTI=2;LEN=1;MEANALT=6;MQM=60;MQMR=60;NS=6;NUMALT=1;ODDS=68.8166;PAIRED=1;PAIREDR=1;PAO=0;PQA=0;PQR=0;PRO=0;QA=18863;QR=3981;RO=113;RPL=286;RPP=3.19407;RPPR=7.33403;RPR=293;RUN=1;SAF=486;SAP=582.253;SAR=93;SRF=84;SRP=61.1404;SRR=29;TYPE=del	GT:DP:AD:RO:QR:AO:QA:GL	.	0:65:62,0:62:2175:0:0:0,-195.83	.	0:2:2,0:2:75:0:0:0,-7.12034	0:8:7,0:7:240:0:0:0,-21.7518	.	1:2:0,2:0:0:2:69:-6.55189,0	.	.	1:589:0,577:0:0:577:18794:-1690.72,0	.	.	0:43:42,0:42:1491:0:0:0,-134.096	.
contig_1142_1|arrow	90162	.	G	A	7528.98	.	AB=0;ABP=0;AC=2;AF=0.285714;AN=7;AO=264;CIGAR=1X;DP=337;DPB=337;DPRA=9.0411;EPP=63.8444;EPPR=46.5604;GTI=2;LEN=1;MEANALT=1;MQM=60;MQMR=60;NS=7;NUMALT=1;ODDS=6.86545;PAIRED=1;PAIREDR=1;PAO=0;PQA=0;PQR=0;PRO=0;QA=9334;QR=2287;RO=72;RPL=76;RPP=106.188;RPPR=4.09604;RPR=188;RUN=1;SAF=33;SAP=325.474;SAR=231;SRF=18;SRP=42.0968;SRR=54;TYPE=snp	GT:DP:AD:RO:QR:AO:QA:GL	.	0:42:42,0:42:1332:0:0:0,-120.131	.	0:1:1,0:1:38:0:0:0,-3.79727	0:5:5,0:5:183:0:0:0,-16.8254	.	1:1:0,1:0:0:1:38:-3.79727,0	.	.	1:263:0,263:0:0:263:9296:-836.473,0	0:2:2,0:2:75:0:0:0,-7.12034	.	0:23:22,0:22:659:0:0:0,-59.4242	.
contig_1142_1|arrow	93117	.	T	C	27084.3	.	AB=0;ABP=0;AC=2;AF=0.333333;AN=6;AO=894;CIGAR=1X;DP=1101;DPB=1101;DPRA=8.63768;EPP=6.8966;EPPR=7.68161;GTI=1;LEN=1;MEANALT=1;MQM=60;MQMR=60;NS=6;NUMALT=1;ODDS=127.958;PAIRED=1;PAIREDR=1;PAO=0;PQA=0;PQR=0;PRO=0;QA=31685;QR=7216;RO=205;RPL=520;RPP=54.7856;RPPR=11.9186;RPR=374;RUN=1;SAF=495;SAP=25.3954;SAR=399;SRF=111;SRP=6.07155;SRR=94;TYPE=snp	GT:DP:AD:RO:QR:AO:QA:GL	.	0:67:67,0:67:2350:0:0:0,-211.723	.	.	0:38:38,0:38:1351:0:0:0,-121.874	.	1:7:0,7:0:0:7:235:-21.4744,0	.	.	1:887:0,887:0:0:887:31450:-2829.11,0	0:6:6,0:6:225:0:0:0,-20.6112	.	0:96:94,0:94:3290:0:0:0,-296.119	.
contig_1142_1|arrow	96231	.	TATAATATATG	TATATATG	4298.98	.	AB=0;ABP=0;AC=2;AF=0.4;AN=5;AO=166;CIGAR=1M3D7M;DP=206;DPB=160.727;DPRA=6.225;EPP=18.1321;EPPR=7.52028;GTI=1;LEN=3;MEANALT=1;MQM=60;MQMR=60;NS=5;NUMALT=1;ODDS=20.5214;PAIRED=1;PAIREDR=1;PAO=0;PQA=0;PQR=0;PRO=0;QA=5236;QR=1379;RO=39;RPL=85;RPP=3.2196;RPPR=3.06598;RPR=81;RUN=1;SAF=29;SAP=155.589;SAR=137;SRF=8;SRP=32.4644;SRR=31;TYPE=del	GT:DP:AD:RO:QR:AO:QA:GL	.	0:2:2,0:2:70:0:0:0,-6.64712	.	.	0:6:6,0:6:214:0:0:0,-19.607	.	1:2:0,2:0:0:2:72:-6.83637,0	.	.	1:164:0,164:0:0:164:5164:-464.836,0	.	.	0:32:31,0:31:1095:0:0:0,-98.6936	.
contig_1142_1|arrow	96411	.	TTCAAA	TA	4288.48	.	AB=0;ABP=0;AC=2;AF=0.285714;AN=7;AO=158;CIGAR=1M4D1M;DP=220;DPB=114.833;DPRA=6.37097;EPP=6.52863;EPPR=13.2981;GTI=1;LEN=4;MEANALT=1;MQM=60;MQMR=60;NS=7;NUMALT=1;ODDS=4.78517;PAIRED=1;PAIREDR=1;PAO=0.5;PQA=0;PQR=0;PRO=0.5;QA=5151;QR=2095;RO=61;RPL=91;RPP=10.9266;RPPR=3.0459;RPR=67;RUN=1;SAF=96;SAP=18.8978;SAR=62;SRF=37;SRP=9.02635;SRR=24;TYPE=del	GT:DP:AD:RO:QR:AO:QA:GL	.	0:6:6,0:6:186:0:0:0,-17.0428	.	0:2:2,0:2:71:0:0:0,-6.74206	0:4:4,0:4:146:0:0:0,-13.4975	.	1:1:0,1:0:0:1:36:-3.59827,0	.	.	1:157:0,157:0:0:157:5115:-460.44,0	0:5:5,0:5:165:0:0:0,-15.1734	.	0:45:44,0:44:1527:0:0:0,-137.558	.
contig_1142_1|arrow	97800	.	A	G	3281.36	.	AB=0;ABP=0;AC=2;AF=0.333333;AN=6;AO=112;CIGAR=1X;DP=151;DPB=151;DPRA=6.38889;EPP=20.4596;EPPR=6.8707;GTI=1;LEN=1;MEANALT=1.5;MQM=60;MQMR=60;NS=6;NUMALT=1;ODDS=24.9428;PAIRED=1;PAIREDR=1;PAO=0;PQA=0;PQR=0;PRO=0;QA=3952;QR=1302;RO=36;RPL=34;RPP=40.5458;RPPR=37.7539;RPR=78;RUN=1;SAF=43;SAP=16.1167;SAR=69;SRF=20;SRP=3.9754;SRR=16;TYPE=snp	GT:DP:AD:RO:QR:AO:QA:GL	.	0:7:7,0:7:242:0:0:0,-22.1116	.	0:1:1,0:1:36:0:0:0,-3.59827	0:6:6,0:6:211:0:0:0,-19.3319	.	1:4:0,4:0:0:4:147:-13.5891,0	.	.	1:111:0,108:0:0:108:3805:-342.438,0	.	.	0:22:22,0:22:813:0:0:0,-73.4925	.
contig_1142_1|arrow	131498	.	T	A	138.501	.	AB=0;ABP=0;AC=2;AF=0.4;AN=5;AO=8;CIGAR=1X;DP=39;DPB=39;DPRA=0.387097;EPP=7.35324;EPPR=3.08035;GTI=0;LEN=1;MEANALT=1;MQM=60;MQMR=60;NS=5;NUMALT=1;ODDS=5.76646;PAIRED=1;PAIREDR=1;PAO=0;PQA=0;PQR=0;PRO=0;QA=250;QR=1051;RO=31;RPL=1;RPP=12.7819;RPPR=3.08035;RPR=7;RUN=1;SAF=1;SAP=12.7819;SAR=7;SRF=18;SRP=4.76149;SRR=13;TYPE=snp	GT:DP:AD:RO:QR:AO:QA:GL	.	.	.	.	0:4:4,0:4:130:0:0:0,-12.0174	.	1:1:0,1:0:0:1:38:-3.79727,0	0:20:20,0:20:704:0:0:0,-63.6719	.	1:7:0,7:0:0:7:212:-19.3738,0	.	.	0:7:7,0:7:217:0:0:0,-19.8289	.
contig_1142_1|arrow	139343	.	C	T	152.272	.	AB=0;ABP=0;AC=2;AF=0.4;AN=5;AO=7;CIGAR=1X;DP=45;DPB=45;DPRA=0.276316;EPP=5.80219;EPPR=8.7247;GTI=0;LEN=1;MEANALT=1;MQM=60;MQMR=60;NS=5;NUMALT=1;ODDS=15.5723;PAIRED=1;PAIREDR=1;PAO=0;PQA=0;PQR=0;PRO=0;QA=261;QR=1378;RO=38;RPL=5;RPP=5.80219;RPPR=6.66752;RPR=2;RUN=1;SAF=2;SAP=5.80219;SAR=5;SRF=15;SRP=6.66752;SRR=23;TYPE=snp	GT:DP:AD:RO:QR:AO:QA:GL	.	.	.	.	0:17:17,0:17:637:0:0:0,-57.6661	.	1:3:0,3:0:0:3:112:-10.4466,0	.	.	1:4:0,4:0:0:4:149:-13.7737,0	0:11:11,0:11:389:0:0:0,-35.3453	.	0:10:10,0:10:352:0:0:0,-32.0139	.
contig_1142_1|arrow	140338	.	GAAAAAAGATT	GAAAAAAAGATT	218.008	.	AB=0;ABP=0;AC=2;AF=0.4;AN=5;AO=10;CIGAR=1M1I10M;DP=45;DPB=45.9091;DPRA=0.428571;EPP=10.8276;EPPR=41.7866;GTI=0;LEN=1;MEANALT=1;MQM=60;MQMR=60;NS=5;NUMALT=1;ODDS=16.0248;PAIRED=1;PAIREDR=1;PAO=0;PQA=0;PQR=0;PRO=0;QA=339;QR=1210;RO=35;RPL=2;RPP=10.8276;RPPR=4.56135;RPR=8;RUN=1;SAF=8;SAP=10.8276;SAR=2;SRF=16;SRP=3.56868;SRR=19;TYPE=ins	GT:DP:AD:RO:QR:AO:QA:GL	.	.	.	.	0:6:6,0:6:195:0:0:0,-17.8686	.	1:3:0,3:0:0:3:113:-10.5395,0	.	.	1:7:0,7:0:0:7:226:-20.652,0	0:14:14,0:14:471:0:0:0,-42.7064	.	0:15:15,0:15:544:0:0:0,-49.2955	.
contig_1142_1|arrow	142531	.	AA	GT	286.969	.	AB=0;ABP=0;AC=2;AF=0.285714;AN=7;AO=12;CIGAR=2X;DP=105;DPB=105;DPRA=0.322581;EPP=3.73412;EPPR=66.8327;GTI=0;LEN=2;MEANALT=1;MQM=60;MQMR=60;NS=7;NUMALT=1;ODDS=20.395;PAIRED=1;PAIREDR=1;PAO=0;PQA=0;PQR=0;PRO=0;QA=438;QR=3226;RO=92;RPL=5;RPP=3.73412;RPPR=3.10471;RPR=7;RUN=1;SAF=10;SAP=14.5915;SAR=2;SRF=51;SRP=5.3706;SRR=41;TYPE=mnp	GT:DP:AD:RO:QR:AO:QA:GL	.	.	.	0:1:1,0:1:37:0:0:0,-3.69783	0:20:20,0:20:688:0:0:0,-62.2308	.	1:4:0,4:0:0:4:149:-13.7738,0	0:1:1,0:1:38:0:0:0,-3.79727	.	1:8:0,8:0:0:8:289:-26.3552,0	0:35:35,0:35:1222:0:0:0,-110.269	.	0:36:35,0:35:1241:0:0:0,-111.688	.
contig_1142_1|arrow	142543	.	G	A	640.906	.	AB=0;ABP=0;AC=2;AF=0.285714;AN=7;AO=23;CIGAR=1X;DP=146;DPB=146;DPRA=0.46748;EPP=3.86001;EPPR=64.4647;GTI=0;LEN=1;MEANALT=1;MQM=60;MQMR=60;NS=7;NUMALT=1;ODDS=22.3357;PAIRED=1;PAIREDR=1;PAO=0;PQA=0;PQR=0;PRO=0;QA=843;QR=4293;RO=123;RPL=8;RPP=7.63648;RPPR=38.7602;RPR=15;RUN=1;SAF=19;SAP=24.253;SAR=4;SRF=90;SRP=60.3689;SRR=33;TYPE=snp	GT:DP:AD:RO:QR:AO:QA:GL	.	.	.	0:1:1,0:1:38:0:0:0,-3.79727	0:28:28,0:28:998:0:0:0,-90.1233	.	1:11:0,11:0:0:11:400:-36.3421,0	0:1:1,0:1:14:0:0:0,-1.39999	.	1:12:0,12:0:0:12:443:-40.2148,0	0:37:37,0:37:1265:0:0:0,-114.13	.	0:56:56,0:56:1978:0:0:0,-178.268	.
contig_1142_1|arrow	142582	.	A	G	671.677	.	AB=0;ABP=0;AC=2;AF=0.333333;AN=6;AO=27;CIGAR=1X;DP=178;DPB=178;DPRA=0.357616;EPP=3.73412;EPPR=5.47325;GTI=0;LEN=1;MEANALT=1;MQM=60;MQMR=60;NS=6;NUMALT=1;ODDS=41.1559;PAIRED=1;PAIREDR=1;PAO=0;PQA=0;PQR=0;PRO=0;QA=909;QR=5007;RO=149;RPL=7;RPP=16.6021;RPPR=32.5219;RPR=20;RUN=1;SAF=18;SAP=9.52472;SAR=9;SRF=106;SRP=60.8531;SRR=43;TYPE=snp	GT:DP:AD:RO:QR:AO:QA:GL	.	.	.	0:1:1,0:1:38:0:0:0,-3.79727	0:33:33,0:33:1104:0:0:0,-99.6389	.	1:12:0,12:0:0:12:384:-34.8604,0	.	.	1:15:0,15:0:0:15:525:-47.5735,0	0:49:48,0:48:1576:0:0:0,-141.937	.	0:68:67,0:67:2289:0:0:0,-206.001	.
contig_1142_1|arrow	145827	.	TAAACAT	TAAAACAT	422.061	.	AB=0;ABP=0;AC=2;AF=0.4;AN=5;AO=16;CIGAR=1M1I6M;DP=19;DPB=21.2857;DPRA=8;EPP=5.18177;EPPR=3.73412;GTI=0;LEN=1;MEANALT=1;MQM=60;MQMR=60;NS=5;NUMALT=1;ODDS=2.22288;PAIRED=1;PAIREDR=1;PAO=0;PQA=0;PQR=0;PRO=0;QA=590;QR=104;RO=3;RPL=14;RPP=22.5536;RPPR=3.73412;RPR=2;RUN=1;SAF=6;SAP=5.18177;SAR=10;SRF=0;SRP=9.52472;SRR=3;TYPE=ins	GT:DP:AD:RO:QR:AO:QA:GL	.	.	.	0:1:1,0:1:38:0:0:0,-3.79727	.	.	1:5:0,5:0:0:5:186:-17.1009,0	0:1:1,0:1:38:0:0:0,-3.79727	.	1:11:0,11:0:0:11:404:-36.7053,0	.	.	0:1:1,0:1:28:0:0:0,-2.79973	.
contig_1142_1|arrow	148567	.	G	A	213.118	.	AB=0;ABP=0;AC=2;AF=0.4;AN=5;AO=8;CIGAR=1X;DP=14;DPB=14;DPRA=2;EPP=4.09604;EPPR=4.45795;GTI=0;LEN=1;MEANALT=1;MQM=60;MQMR=60;NS=5;NUMALT=1;ODDS=7.75825;PAIRED=1;PAIREDR=1;PAO=0;PQA=0;PQR=0;PRO=0;QA=296;QR=222;RO=6;RPL=3;RPP=4.09604;RPPR=3.0103;RPR=5;RUN=1;SAF=4;SAP=3.0103;SAR=4;SRF=5;SRP=8.80089;SRR=1;TYPE=snp	GT:DP:AD:RO:QR:AO:QA:GL	.	.	.	.	0:1:1,0:1:38:0:0:0,-3.79727	.	1:1:0,1:0:0:1:31:-3.09945,0	0:2:2,0:2:76:0:0:0,-7.21481	.	1:7:0,7:0:0:7:265:-24.2116,0	.	.	0:3:3,0:3:108:0:0:0,-10.0748	.
contig_1142_1|arrow	153288	.	A	G	191.793	.	AB=0;ABP=0;AC=2;AF=0.666667;AN=3;AO=7;CIGAR=1X;DP=9;DPB=9;DPRA=1.75;EPP=3.32051;EPPR=7.35324;GTI=0;LEN=1;MEANALT=1;MQM=60;MQMR=60;NS=3;NUMALT=1;ODDS=8.81824;PAIRED=1;PAIREDR=1;PAO=0;PQA=0;PQR=0;PRO=0;QA=264;QR=75;RO=2;RPL=0;RPP=18.2106;RPPR=3.0103;RPR=7;RUN=1;SAF=4;SAP=3.32051;SAR=3;SRF=1;SRP=3.0103;SRR=1;TYPE=snp	GT:DP:AD:RO:QR:AO:QA:GL	.	.	.	1:2:0,2:0:0:2:76:-7.21481,0	.	.	.	1:5:0,5:0:0:5:188:-17.2845,0	.	0:2:2,0:2:75:0:0:0,-7.12034	.	.	.	.
contig_1142_1|arrow	156471	.	T	C	221.575	.	AB=0;ABP=0;AC=2;AF=0.666667;AN=3;AO=9;CIGAR=1X;DP=11;DPB=11;DPRA=2.25;EPP=9.04217;EPPR=7.35324;GTI=0;LEN=1;MEANALT=1;MQM=60;MQMR=60;NS=3;NUMALT=1;ODDS=6.1727;PAIRED=1;PAIREDR=1;PAO=0;PQA=0;PQR=0;PRO=0;QA=319;QR=71;RO=2;RPL=0;RPP=22.5536;RPPR=7.35324;RPR=9;RUN=1;SAF=7;SAP=9.04217;SAR=2;SRF=2;SRP=7.35324;SRR=0;TYPE=snp	GT:DP:AD:RO:QR:AO:QA:GL	.	.	.	1:1:0,1:0:0:1:38:-3.79727,0	.	.	.	1:8:0,8:0:0:8:281:-25.6291,0	.	0:2:2,0:2:71:0:0:0,-6.74158	.	.	.	.
contig_1142_1|arrow	156483	.	T	A	320.703	.	AB=0;ABP=0;AC=2;AF=0.666667;AN=3;AO=12;CIGAR=1X;DP=14;DPB=14;DPRA=3;EPP=9.52472;EPPR=7.35324;GTI=0;LEN=1;MEANALT=1;MQM=60;MQMR=60;NS=3;NUMALT=1;ODDS=5.89667;PAIRED=1;PAIREDR=1;PAO=0;PQA=0;PQR=0;PRO=0;QA=439;QR=73;RO=2;RPL=1;RPP=21.1059;RPPR=7.35324;RPR=11;RUN=1;SAF=10;SAP=14.5915;SAR=2;SRF=2;SRP=7.35324;SRR=0;TYPE=snp	GT:DP:AD:RO:QR:AO:QA:GL	.	.	.	1:1:0,1:0:0:1:38:-3.79727,0	.	.	.	1:11:0,11:0:0:11:401:-36.432,0	.	0:2:2,0:2:73:0:0:0,-6.9313	.	.	.	.
contig_1143_1|arrow	110097	.	C	T	325.576	.	AB=0;ABP=0;AC=2;AF=0.285714;AN=7;AO=13;CIGAR=1X;DP=99;DPB=99;DPRA=0.377907;EPP=3.17734;EPPR=13.1102;GTI=0;LEN=1;MEANALT=1;MQM=60;MQMR=60;NS=7;NUMALT=1;ODDS=7.20198;PAIRED=1;PAIREDR=1;PAO=0;PQA=0;PQR=0;PRO=0;QA=468;QR=3021;RO=86;RPL=5;RPP=4.51363;RPPR=3.1113;RPR=8;RUN=1;SAF=10;SAP=11.1951;SAR=3;SRF=57;SRP=22.806;SRR=29;TYPE=snp	GT:DP:AD:RO:QR:AO:QA:GL	.	0:3:3,0:3:91:0:0:0,-8.48822	.	0:29:29,0:29:1030:0:0:0,-93.0023	0:2:2,0:2:76:0:0:0,-7.21481	.	1:2:0,2:0:0:2:74:-7.02577,0	0:25:25,0:25:895:0:0:0,-80.8553	.	.	.	.	0:27:27,0:27:929:0:0:0,-83.9068	1:11:0,11:0:0:11:394:-35.7968,0
contig_1143_1|arrow	110487	.	A	G	303.831	.	AB=0;ABP=0;AC=2;AF=0.285714;AN=7;AO=12;CIGAR=1X;DP=62;DPB=62;DPRA=0.6;EPP=5.9056;EPPR=4.11819;GTI=0;LEN=1;MEANALT=1;MQM=60;MQMR=60;NS=7;NUMALT=1;ODDS=9.24751;PAIRED=1;PAIREDR=1;PAO=0;PQA=0;PQR=0;PRO=0;QA=417;QR=1677;RO=49;RPL=9;RPP=9.52472;RPPR=19.0083;RPR=3;RUN=1;SAF=5;SAP=3.73412;SAR=7;SRF=30;SRP=8.37251;SRR=19;TYPE=snp	GT:DP:AD:RO:QR:AO:QA:GL	.	0:3:3,0:3:83:0:0:0,-7.74378	.	0:12:12,0:12:434:0:0:0,-39.4006	0:1:1,0:1:15:0:0:0,-1.49999	.	1:5:0,5:0:0:5:189:-17.376,0	0:21:20,0:20:669:0:0:0,-60.3432	.	.	.	.	0:13:13,0:13:476:0:0:0,-43.1806	1:7:0,7:0:0:7:228:-20.8336,0
contig_1143_1|arrow	111021	.	G	A	254.183	.	AB=0;ABP=0;AC=2;AF=0.285714;AN=7;AO=11;CIGAR=1X;DP=80;DPB=80;DPRA=0.398551;EPP=7.94546;EPPR=22.6794;GTI=0;LEN=1;MEANALT=1;MQM=60;MQMR=60;NS=7;NUMALT=1;ODDS=2.67703;PAIRED=1;PAIREDR=1;PAO=0;PQA=0;PQR=0;PRO=0;QA=375;QR=2372;RO=69;RPL=5;RPP=3.20771;RPPR=3.79707;RPR=6;RUN=1;SAF=4;SAP=4.78696;SAR=7;SRF=37;SRP=3.79707;SRR=32;TYPE=snp	GT:DP:AD:RO:QR:AO:QA:GL	.	.	0:1:1,0:1:38:0:0:0,-3.79727	0:7:7,0:7:232:0:0:0,-21.1996	0:1:1,0:1:15:0:0:0,-1.49999	.	1:1:0,1:0:0:1:38:-3.79727,0	0:30:30,0:30:987:0:0:0,-89.111	.	.	.	.	0:30:30,0:30:1100:0:0:0,-99.302	1:10:0,10:0:0:10:337:-30.6499,0
contig_1143_1|arrow	114861	.	G	T	376.534	.	AB=0;ABP=0;AC=2;AF=0.4;AN=5;AO=14;CIGAR=1X;DP=52;DPB=52;DPRA=0.552632;EPP=5.49198;EPPR=6.66752;GTI=0;LEN=1;MEANALT=1;MQM=60;MQMR=60;NS=5;NUMALT=1;ODDS=17.8319;PAIRED=1;PAIREDR=1;PAO=0;PQA=0;PQR=0;PRO=0;QA=501;QR=1306;RO=38;RPL=8;RPP=3.63072;RPPR=3.9246;RPR=6;RUN=1;SAF=3;SAP=12.937;SAR=11;SRF=10;SRP=21.525;SRR=28;TYPE=snp	GT:DP:AD:RO:QR:AO:QA:GL	.	0:1:1,0:1:38:0:0:0,-3.79727	.	.	.	.	1:4:0,4:0:0:4:152:-14.0499,0	0:9:9,0:9:328:0:0:0,-29.8664	.	.	.	.	0:28:28,0:28:940:0:0:0,-84.886	1:10:0,10:0:0:10:349:-31.7396,0
contig_1143_1|arrow	133766	.	T	C	1359.73	.	AB=0;ABP=0;AC=2;AF=0.333333;AN=6;AO=46;CIGAR=1X;DP=181;DPB=181;DPRA=1.08046;EPP=3.0103;EPPR=3.02638;GTI=0;LEN=1;MEANALT=1;MQM=60;MQMR=60;NS=6;NUMALT=1;ODDS=92.8404;PAIRED=1;PAIREDR=1;PAO=0;PQA=0;PQR=0;PRO=0;QA=1650;QR=4655;RO=135;RPL=20;RPP=4.70971;RPPR=4.95658;RPR=26;RUN=1;SAF=15;SAP=15.095;SAR=31;SRF=52;SRP=18.468;SRR=83;TYPE=snp	GT:DP:AD:RO:QR:AO:QA:GL	.	0:15:15,0:15:522:0:0:0,-47.2997	.	0:49:48,1:48:1585:1:38:0,-139.102	.	.	1:32:0,32:0:0:32:1144:-103.252,0	0:56:56,0:56:1973:0:0:0,-177.814	.	.	.	.	0:16:16,0:16:575:0:0:0,-52.0766	1:13:0,13:0:0:13:468:-42.4553,0
contig_1143_1|arrow	143128	.	A	C	270.846	.	AB=0;ABP=0;AC=2;AF=0.285714;AN=7;AO=14;CIGAR=1X;DP=102;DPB=102;DPRA=1.75758;EPP=3.63072;EPPR=11.0053;GTI=0;LEN=1;MEANALT=1;MQM=60;MQMR=60;NS=7;NUMALT=1;ODDS=21.474;PAIRED=1;PAIREDR=1;PAO=0;PQA=0;PQR=0;PRO=0;QA=516;QR=3136;RO=88;RPL=6;RPP=3.63072;RPPR=3.40511;RPR=8;RUN=1;SAF=12;SAP=18.5208;SAR=2;SRF=49;SRP=5.47788;SRR=39;TYPE=snp	GT:DP:AD:RO:QR:AO:QA:GL	.	0:4:4,0:4:149:0:0:0,-13.7738	.	0:47:44,3:44:1565:3:100:0,-131.796	.	.	1:7:0,7:0:0:7:265:-24.2116,0	0:7:7,0:7:253:0:0:0,-23.1187	0:3:3,0:3:113:0:0:0,-10.5395	.	.	.	0:30:30,0:30:1056:0:0:0,-95.3366	1:4:0,4:0:0:4:151:-13.9579,0
contig_1144_1|arrow	551802	.	T	C	41649.5	.	AB=0;ABP=0;AC=2;AF=0.25;AN=8;AO=1371;CIGAR=1X;DP=1962;DPB=1962;DPRA=6.99321;EPP=150.349;EPPR=34.8967;GTI=3;LEN=1;MEANALT=1.5;MQM=60;MQMR=60;NS=8;NUMALT=1;ODDS=98.8137;PAIRED=1;PAIREDR=1;PAO=0;PQA=0;PQR=0;PRO=0;QA=48611;QR=20985;RO=589;RPL=1008;RPP=661.936;RPPR=323.846;RPR=363;RUN=1;SAF=1025;SAP=733.235;SAR=346;SRF=406;SRP=186.347;SRR=183;TYPE=snp	GT:DP:AD:RO:QR:AO:QA:GL	.	0:1:1,0:1:37:0:0:0,-3.69783	0:82:81,0:81:2931:0:0:0,-263.846	0:1:1,0:1:31:0:0:0,-3.09945	.	.	1:1275:1,1273:1:38:1273:45243:-4066.03,0	0:5:5,0:5:190:0:0:0,-17.4674	.	1:98:0,98:0:0:98:3368:-303.284,0	0:30:30,0:30:1085:0:0:0,-97.9511	0:470:470,0:470:16673:0:0:0,-1500.02	.	.
contig_1144_1|arrow	552021	.	C	T	21528.9	.	AB=0;ABP=0;AC=2;AF=0.25;AN=8;AO=717;CIGAR=1X;DP=1020;DPB=1020;DPRA=7.23411;EPP=238.756;EPPR=102.426;GTI=3;LEN=1;MEANALT=1.5;MQM=60;MQMR=60;NS=8;NUMALT=1;ODDS=22.6575;PAIRED=1;PAIREDR=1;PAO=0;PQA=0;PQR=0;PRO=0;QA=25364;QR=10374;RO=299;RPL=489;RPP=209.318;RPPR=71.3427;RPR=228;RUN=1;SAF=508;SAP=273.766;SAR=209;SRF=223;SRP=159.945;SRR=76;TYPE=snp	GT:DP:AD:RO:QR:AO:QA:GL	.	0:2:2,0:2:76:0:0:0,-7.21481	0:46:46,0:46:1654:0:0:0,-149.123	0:1:1,0:1:38:0:0:0,-3.79727	.	.	1:665:2,661:2:56:661:23439:-2103.31,0	0:7:7,0:7:256:0:0:0,-23.3905	.	1:56:0,56:0:0:56:1925:-173.494,0	0:15:15,0:15:547:0:0:0,-49.5644	0:228:226,0:226:7747:0:0:0,-696.984	.	.
contig_1144_1|arrow	552508	.	GAC	GAAC	15319.1	.	AB=0;ABP=0;AC=2;AF=0.285714;AN=7;AO=537;CIGAR=1M1I2M;DP=863;DPB=1043;DPRA=4.20031;EPP=249.713;EPPR=150.724;GTI=2;LEN=1;MEANALT=2.5;MQM=60;MQMR=60;NS=7;NUMALT=1;ODDS=33.0646;PAIRED=1;PAIREDR=1;PAO=0;PQA=0;PQR=0;PRO=0;QA=17695;QR=11220;RO=322;RPL=255;RPP=5.95816;RPPR=3.03727;RPR=282;RUN=1;SAF=273;SAP=3.33784;SAR=264;SRF=163;SRP=3.1182;SRR=159;TYPE=ins	GT:DP:AD:RO:QR:AO:QA:GL	.	.	0:41:41,0:41:1391:0:0:0,-125.461	0:2:2,0:2:71:0:0:0,-6.74158	.	.	1:487:1,483:1:30:483:15987:-1435.52,0	0:4:4,0:4:134:0:0:0,-12.3895	.	1:54:0,54:0:0:54:1708:-153.966,0	0:13:13,0:13:470:0:0:0,-42.6375	0:262:261,0:261:9124:0:0:0,-820.914	.	.
contig_1144_1|arrow	552700	.	G	A	29816.4	.	AB=0;ABP=0;AC=2;AF=0.222222;AN=9;AO=984;CIGAR=1X;DP=1577;DPB=1577;DPRA=5.85508;EPP=384.907;EPPR=260.396;GTI=3;LEN=1;MEANALT=2;MQM=60;MQMR=60;NS=9;NUMALT=1;ODDS=36.9848;PAIRED=1;PAIREDR=1;PAO=0;PQA=0;PQR=0;PRO=0;QA=34926;QR=19522;RO=588;RPL=226;RPP=627.582;RPPR=348.806;RPR=758;RUN=1;SAF=396;SAP=84.3611;SAR=588;SRF=253;SRP=27.8419;SRR=335;TYPE=snp	GT:DP:AD:RO:QR:AO:QA:GL	.	0:3:3,0:3:91:0:0:0,-8.48874	0:77:77,0:77:2670:0:0:0,-240.516	0:4:4,0:4:147:0:0:0,-13.5896	.	.	1:908:1,905:1:15:905:32154:-2890.96,0	0:8:8,0:8:255:0:0:0,-23.2575	.	1:79:0,79:0:0:79:2772:-249.686,0	0:25:25,0:25:759:0:0:0,-68.5817	0:471:468,0:468:15509:0:0:0,-1395.28	0:2:2,0:2:76:0:0:0,-7.21481	.
contig_1144_1|arrow	552716	.	CAAAAAAAAAAGGACG	CAAAAAAAAAGGACG	23832.2	.	AB=0;ABP=0;AC=2;AF=0.222222;AN=9;AO=886;CIGAR=1M1D14M;DP=1468;DPB=1411.06;DPRA=24.2143;EPP=508.174;EPPR=165.473;GTI=3;LEN=1;MEANALT=10.6667;MQM=60;MQMR=60;NS=9;NUMALT=1;ODDS=35.4656;PAIRED=1;PAIREDR=1;PAO=0.5;PQA=7;PQR=7;PRO=0.5;QA=28585;QR=18093;RO=524;RPL=639;RPP=379.621;RPPR=361.204;RPR=247;RUN=1;SAF=339;SAP=109.045;SAR=547;SRF=222;SRP=29.5321;SRR=302;TYPE=del	GT:DP:AD:RO:QR:AO:QA:GL	.	0:3:3,0:3:103:0:0:0,-9.60929	0:72:65,0:65:2277:0:0:0,-205.011	0:4:4,0:4:146:0:0:0,-13.4978	.	.	1:830:5,806:5:176:806:26104:-2332.42,0	0:8:7,0:7:250:0:0:0,-22.6609	.	1:73:0,71:0:0:71:2202:-198.247,0	0:23:20,0:20:704:0:0:0,-63.5054	0:453:418,9:418:14372:9:279:0,-1267.92	0:2:2,0:2:65:0:0:0,-6.17303	.
contig_1144_1|arrow	552870	.	T	C	11174.7	.	AB=0;ABP=0;AC=2;AF=0.222222;AN=9;AO=375;CIGAR=1X;DP=705;DPB=705;DPRA=3.97727;EPP=48.8776;EPPR=8.9325;GTI=2;LEN=1;MEANALT=1;MQM=60;MQMR=60;NS=9;NUMALT=1;ODDS=0.590878;PAIRED=1;PAIREDR=1;PAO=0;PQA=0;PQR=0;PRO=0;QA=13392;QR=11889;RO=330;RPL=43;RPP=486.646;RPPR=15.7496;RPR=332;RUN=1;SAF=241;SAP=69.3068;SAR=134;SRF=197;SRP=29.9629;SRR=133;TYPE=snp	GT:DP:AD:RO:QR:AO:QA:GL	.	0:1:1,0:1:38:0:0:0,-3.79727	0:50:50,0:50:1805:0:0:0,-162.708	0:2:2,0:2:49:0:0:0,-4.65395	.	.	1:333:0,333:0:0:333:11872:-1068.17,0	0:3:3,0:3:109:0:0:0,-10.1674	.	1:42:0,42:0:0:42:1520:-137.073,0	0:12:12,0:12:437:0:0:0,-39.6704	0:261:261,0:261:9413:0:0:0,-847.001	0:1:1,0:1:38:0:0:0,-3.79727	.
contig_1144_1|arrow	553231	.	T	A	11964.9	.	AB=0;ABP=0;AC=2;AF=0.285714;AN=7;AO=417;CIGAR=1X;DP=582;DPB=582;DPRA=31;EPP=379.821;EPPR=149.884;GTI=2;LEN=1;MEANALT=1.66667;MQM=60;MQMR=60;NS=7;NUMALT=1;ODDS=8.43377;PAIRED=1;PAIREDR=1;PAO=0;PQA=0;PQR=0;PRO=0;QA=14472;QR=5653;RO=163;RPL=305;RPP=196.98;RPPR=52.5812;RPR=112;RUN=1;SAF=287;SAP=131.367;SAR=130;SRF=109;SRP=43.3091;SRR=54;TYPE=snp	GT:DP:AD:RO:QR:AO:QA:GL	.	.	0:15:15,0:15:515:0:0:0,-46.6686	0:1:1,0:1:38:0:0:0,-3.79727	.	.	1:364:0,362:0:0:362:12576:-1131.4,0	0:2:2,0:2:74:0:0:0,-7.02577	.	1:54:0,54:0:0:54:1881:-169.549,0	0:6:6,0:6:195:0:0:0,-17.8648	0:140:139,1:139:4831:1:15:0,-433.385	.	.
contig_1144_1|arrow	555779	.	C	A	22343.3	.	AB=0;ABP=0;AC=2;AF=0.2;AN=10;AO=738;CIGAR=1X;DP=1588;DPB=1588;DPRA=17.9144;EPP=183.978;EPPR=95.234;GTI=2;LEN=1;MEANALT=1;MQM=60;MQMR=60;NS=10;NUMALT=1;ODDS=45.6063;PAIRED=1;PAIREDR=1;PAO=0;PQA=0;PQR=0;PRO=0;QA=25734;QR=29291;RO=850;RPL=287;RPP=82.1484;RPPR=28.557;RPR=451;RUN=1;SAF=242;SAP=192.841;SAR=496;SRF=411;SRP=5.01316;SRR=439;TYPE=snp	GT:DP:AD:RO:QR:AO:QA:GL	.	0:3:3,0:3:111:0:0:0,-10.3538	0:130:130,0:130:4578:0:0:0,-412.128	0:9:9,0:9:280:0:0:0,-25.4985	0:1:1,0:1:18:0:0:0,-1.79997	.	1:591:1,590:1:15:590:20479:-1840.85,0	0:9:9,0:9:270:0:0:0,-24.585	.	1:146:0,146:0:0:146:5201:-468.151,0	0:21:21,0:21:687:0:0:0,-62.1259	0:668:666,2:666:22966:2:54:0,-2060.96	0:10:10,0:10:366:0:0:0,-33.2857	.
contig_1144_1|arrow	557659	.	T	C	20748.6	.	AB=0;ABP=0;AC=2;AF=0.2;AN=10;AO=673;CIGAR=1X;DP=1174;DPB=1174;DPRA=5.392;EPP=84.5809;EPPR=91.6419;GTI=3;LEN=1;MEANALT=1;MQM=60;MQMR=60;NS=10;NUMALT=1;ODDS=15.5972;PAIRED=1;PAIREDR=1;PAO=0;PQA=0;PQR=0;PRO=0;QA=23924;QR=17725;RO=501;RPL=384;RPP=32.13;RPPR=56.4129;RPR=289;RUN=1;SAF=218;SAP=184.243;SAR=455;SRF=178;SRP=94.1385;SRR=323;TYPE=snp	GT:DP:AD:RO:QR:AO:QA:GL	.	0:1:1,0:1:38:0:0:0,-3.79727	0:69:69,0:69:2381:0:0:0,-214.507	0:6:6,0:6:204:0:0:0,-18.6884	0:2:2,0:2:76:0:0:0,-7.21481	.	1:531:1,530:1:15:530:18782:-1688.18,0	0:8:8,0:8:292:0:0:0,-26.6279	.	1:143:0,143:0:0:143:5142:-462.856,0	0:19:19,0:19:689:0:0:0,-62.3353	0:389:389,0:389:13813:0:0:0,-1242.76	0:6:6,0:6:217:0:0:0,-19.8805	.
contig_1144_1|arrow	566735	.	T	A	6831.9	.	AB=0;ABP=0;AC=2;AF=0.25;AN=8;AO=229;CIGAR=1X;DP=466;DPB=466;DPRA=2.94894;EPP=68.3346;EPPR=67.9336;GTI=0;LEN=1;MEANALT=1.5;MQM=60;MQMR=60;NS=8;NUMALT=1;ODDS=9.46963;PAIRED=1;PAIREDR=1;PAO=0;PQA=0;PQR=0;PRO=0;QA=8109;QR=8082;RO=236;RPL=92;RPP=22.2122;RPPR=48.096;RPR=137;RUN=1;SAF=107;SAP=5.14384;SAR=122;SRF=129;SRP=7.46366;SRR=107;TYPE=snp	GT:DP:AD:RO:QR:AO:QA:GL	.	.	0:99:99,0:99:3465:0:0:0,-312.027	0:13:13,0:13:483:0:0:0,-43.8135	0:15:15,0:15:517:0:0:0,-46.8484	.	1:93:0,93:0:0:93:3293:-296.54,0	.	.	1:138:1,136:1:16:136:4816:-431.941,0	0:8:8,0:8:301:0:0:0,-27.4478	0:92:92,0:92:3025:0:0:0,-272.442	0:8:8,0:8:275:0:0:0,-25.0801	.
contig_1144_1|arrow	573838	.	G	A	305.257	.	AB=0;ABP=0;AC=2;AF=0.5;AN=4;AO=11;CIGAR=1X;DP=19;DPB=19;DPRA=1.375;EPP=12.6832;EPPR=12.7819;GTI=0;LEN=1;MEANALT=1;MQM=60;MQMR=60;NS=4;NUMALT=1;ODDS=11.1942;PAIRED=1;PAIREDR=1;PAO=0;PQA=0;PQR=0;PRO=0;QA=409;QR=268;RO=8;RPL=3;RPP=7.94546;RPPR=7.35324;RPR=8;RUN=1;SAF=8;SAP=7.94546;SAR=3;SRF=5;SRP=4.09604;SRR=3;TYPE=snp	GT:DP:AD:RO:QR:AO:QA:GL	.	.	0:5:5,0:5:164:0:0:0,-15.0794	.	0:3:3,0:3:104:0:0:0,-9.7025	.	1:1:0,1:0:0:1:38:-3.79727,0	.	.	1:10:0,10:0:0:10:371:-33.7396,0	.	.	.	.
contig_1146_1|arrow	125291	.	G	T	1396.3	.	AB=0;ABP=0;AC=2;AF=0.222222;AN=9;AO=49;CIGAR=1X;DP=758;DPB=758;DPRA=0.24189;EPP=6.59988;EPPR=134.245;GTI=1;LEN=1;MEANALT=1;MQM=60;MQMR=60;NS=9;NUMALT=1;ODDS=53.2464;PAIRED=1;PAIREDR=1;PAO=0;PQA=0;PQR=0;PRO=0;QA=1734;QR=25108;RO=709;RPL=16;RPP=15.8176;RPPR=183.861;RPR=33;RUN=1;SAF=28;SAP=5.18177;SAR=21;SRF=330;SRP=10.3639;SRR=379;TYPE=snp	GT:DP:AD:RO:QR:AO:QA:GL	0:2:2,0:2:76:0:0:0,-7.21481	0:24:24,0:24:868:0:0:0,-78.433	0:300:300,0:300:10621:0:0:0,-955.677	0:17:17,0:17:606:0:0:0,-54.8629	0:3:3,0:3:110:0:0:0,-10.2608	0:350:350,0:350:12377:0:0:0,-1113.62	1:1:0,1:0:0:1:38:-3.79727,0	.	0:13:13,0:13:450:0:0:0,-40.8214	.	.	.	.	1:48:0,48:0:0:48:1696:-152.899,0
contig_1146_1|arrow	212465	.	A	G	169.483	.	AB=0;ABP=0;AC=2;AF=0.333333;AN=6;AO=8;CIGAR=1X;DP=31;DPB=31;DPRA=0.695652;EPP=7.35324;EPPR=10.6577;GTI=0;LEN=1;MEANALT=1;MQM=60;MQMR=60;NS=6;NUMALT=1;ODDS=7.09978;PAIRED=1;PAIREDR=1;PAO=0;PQA=0;PQR=0;PRO=0;QA=273;QR=809;RO=23;RPL=7;RPP=12.7819;RPPR=14.4341;RPR=1;RUN=1;SAF=1;SAP=12.7819;SAR=7;SRF=9;SRP=5.3706;SRR=14;TYPE=snp	GT:DP:AD:RO:QR:AO:QA:GL	.	.	.	0:13:13,0:13:444:0:0:0,-40.2788	0:8:8,0:8:291:0:0:0,-26.5379	0:1:1,0:1:36:0:0:0,-3.59827	1:6:0,6:0:0:6:219:-20.063,0	.	.	.	.	.	0:1:1,0:1:38:0:0:0,-3.79727	1:2:0,2:0:0:2:54:-5.12739,0
contig_1146_1|arrow	213109	.	C	A	622.473	.	AB=0;ABP=0;AC=2;AF=0.285714;AN=7;AO=22;CIGAR=1X;DP=103;DPB=103;DPRA=0.679012;EPP=12.8806;EPPR=25.5561;GTI=0;LEN=1;MEANALT=1;MQM=60;MQMR=60;NS=7;NUMALT=1;ODDS=35.2841;PAIRED=1;PAIREDR=1;PAO=0;PQA=0;PQR=0;PRO=0;QA=800;QR=2859;RO=81;RPL=5;RPP=17.2236;RPPR=52.5788;RPR=17;RUN=1;SAF=15;SAP=9.32731;SAR=7;SRF=52;SRP=17.1919;SRR=29;TYPE=snp	GT:DP:AD:RO:QR:AO:QA:GL	0:4:4,0:4:152:0:0:0,-14.0499	.	.	0:33:33,0:33:1117:0:0:0,-100.815	0:21:21,0:21:760:0:0:0,-68.7206	0:18:18,0:18:668:0:0:0,-60.4527	1:17:0,17:0:0:17:610:-55.2239,0	.	.	.	.	.	0:5:5,0:5:162:0:0:0,-14.8955	1:5:0,5:0:0:5:190:-17.4674,0
contig_1146_1|arrow	213309	.	A	G	715.023	.	AB=0;ABP=0;AC=2;AF=0.2;AN=10;AO=25;CIGAR=1X;DP=148;DPB=148;DPRA=0.813008;EPP=3.09716;EPPR=3.0815;GTI=0;LEN=1;MEANALT=1;MQM=60;MQMR=60;NS=10;NUMALT=1;ODDS=10.4659;PAIRED=1;PAIREDR=1;PAO=0;PQA=0;PQR=0;PRO=0;QA=894;QR=4245;RO=122;RPL=14;RPP=3.79203;RPPR=3.65106;RPR=11;RUN=1;SAF=20;SAP=22.5536;SAR=5;SRF=74;SRP=15.0424;SRR=48;TYPE=snp	GT:DP:AD:RO:QR:AO:QA:GL	0:3:3,0:3:109:0:0:0,-10.1674	.	0:1:1,0:1:15:0:0:0,-1.49999	0:60:59,0:59:2117:0:0:0,-190.626	0:22:22,0:22:773:0:0:0,-69.8778	0:21:21,0:21:718:0:0:0,-64.9244	1:21:0,21:0:0:21:766:-69.2591,0	.	0:1:1,0:1:16:0:0:0,-1.59998	.	0:1:1,0:1:15:0:0:0,-1.49999	.	0:14:14,0:14:482:0:0:0,-43.6967	1:4:0,4:0:0:4:128:-11.8324,0
contig_1146_1|arrow	227503	.	ACT	AT	605.475	.	AB=0;ABP=0;AC=2;AF=0.333333;AN=6;AO=23;CIGAR=1M1D1M;DP=85;DPB=77.3333;DPRA=0.741935;EPP=10.6577;EPPR=3.90025;GTI=0;LEN=1;MEANALT=1;MQM=60;MQMR=60;NS=6;NUMALT=1;ODDS=8.64938;PAIRED=1;PAIREDR=1;PAO=0;PQA=0;PQR=0;PRO=0;QA=753;QR=2175;RO=61;RPL=10;RPP=3.86001;RPPR=5.89373;RPR=13;RUN=1;SAF=13;SAP=3.86001;SAR=10;SRF=33;SRP=3.90025;SRR=28;TYPE=del	GT:DP:AD:RO:QR:AO:QA:GL	.	.	0:5:5,0:5:177:0:0:0,-16.2752	.	.	0:54:53,0:53:1889:0:0:0,-170.115	1:1:0,1:0:0:1:37:-3.69783,0	.	0:2:2,0:2:73:0:0:0,-6.9313	.	0:1:1,0:1:36:0:0:0,-3.59827	.	.	1:22:0,22:0:0:22:716:-64.7283,0
contig_1146_1|arrow	227701	.	C	G	828.379	.	AB=0;ABP=0;AC=2;AF=0.4;AN=5;AO=29;CIGAR=1X;DP=121;DPB=121;DPRA=0.472826;EPP=6.67934;EPPR=4.52089;GTI=0;LEN=1;MEANALT=1;MQM=60;MQMR=60;NS=5;NUMALT=1;ODDS=20.6005;PAIRED=1;PAIREDR=1;PAO=0;PQA=0;PQR=0;PRO=0;QA=1050;QR=3031;RO=92;RPL=22;RPP=19.8579;RPPR=12.4515;RPR=7;RUN=1;SAF=10;SAP=9.07545;SAR=19;SRF=42;SRP=4.52089;SRR=50;TYPE=snp	GT:DP:AD:RO:QR:AO:QA:GL	.	.	0:5:5,0:5:124:0:0:0,-11.4029	.	.	0:80:80,0:80:2667:0:0:0,-240.232	1:4:0,4:0:0:4:141:-13.0352,0	.	0:7:7,0:7:240:0:0:0,-21.9319	.	.	.	.	1:25:0,25:0:0:25:909:-82.1209,0
contig_1146_1|arrow	229165	.	TG	CT	1247.92	.	AB=0;ABP=0;AC=2;AF=0.333333;AN=6;AO=41;CIGAR=2X;DP=145;DPB=145;DPRA=0.788462;EPP=14.9269;EPPR=10.621;GTI=0;LEN=2;MEANALT=1;MQM=60;MQMR=60;NS=6;NUMALT=1;ODDS=12.269;PAIRED=1;PAIREDR=1;PAO=0;PQA=0;PQR=0;PRO=0;QA=1481;QR=3589;RO=103;RPL=16;RPP=7.30028;RPPR=4.71796;RPR=25;RUN=1;SAF=19;SAP=3.48696;SAR=22;SRF=37;SRP=20.7405;SRR=66;TYPE=complex	GT:DP:AD:RO:QR:AO:QA:GL	.	.	0:1:1,0:1:33:0:0:0,-3.29913	.	.	0:100:99,0:99:3454:0:0:0,-310.878	1:1:0,1:0:0:1:38:-3.79727,0	.	0:2:2,0:2:69:0:0:0,-6.55189	.	0:1:1,0:1:33:0:0:0,-3.29913	.	.	1:40:0,40:0:0:40:1443:-130.15,0
contig_1146_1|arrow	229178	.	T	C	1418.32	.	AB=0;ABP=0;AC=2;AF=0.333333;AN=6;AO=47;CIGAR=1X;DP=163;DPB=163;DPRA=0.810345;EPP=6.75262;EPPR=10.4981;GTI=0;LEN=1;MEANALT=1;MQM=60;MQMR=60;NS=6;NUMALT=1;ODDS=21.736;PAIRED=1;PAIREDR=1;PAO=0;PQA=0;PQR=0;PRO=0;QA=1661;QR=4023;RO=116;RPL=27;RPP=5.27418;RPPR=4.20835;RPR=20;RUN=1;SAF=23;SAP=3.0565;SAR=24;SRF=50;SRP=7.80251;SRR=66;TYPE=snp	GT:DP:AD:RO:QR:AO:QA:GL	.	.	0:1:1,0:1:34:0:0:0,-3.39891	.	.	0:111:111,0:111:3850:0:0:0,-346.646	1:3:0,3:0:0:3:82:-7.65079,0	.	0:3:3,0:3:101:0:0:0,-9.42144	.	0:1:1,0:1:38:0:0:0,-3.79727	.	.	1:44:0,44:0:0:44:1579:-142.38,0
contig_1146_1|arrow	229259	.	G	A	1527.69	.	AB=0;ABP=0;AC=2;AF=0.285714;AN=7;AO=51;CIGAR=1X;DP=159;DPB=159;DPRA=1.18056;EPP=4.07475;EPPR=5.02092;GTI=0;LEN=1;MEANALT=1;MQM=60;MQMR=60;NS=7;NUMALT=1;ODDS=12.4895;PAIRED=1;PAIREDR=1;PAO=0;PQA=0;PQR=0;PRO=0;QA=1811;QR=3858;RO=108;RPL=13;RPP=29.6215;RPPR=8.15749;RPR=38;RUN=1;SAF=22;SAP=5.09662;SAR=29;SRF=63;SRP=9.52472;SRR=45;TYPE=snp	GT:DP:AD:RO:QR:AO:QA:GL	.	.	0:2:2,0:2:71:0:0:0,-6.74158	0:2:2,0:2:74:0:0:0,-7.02577	.	0:99:99,0:99:3529:0:0:0,-317.77	1:2:0,2:0:0:2:52:-4.93793,0	.	0:4:4,0:4:146:0:0:0,-13.4975	.	0:1:1,0:1:38:0:0:0,-3.79727	.	.	1:49:0,49:0:0:49:1759:-158.573,0
contig_1146_1|arrow	229417	.	A	G	1272.62	.	AB=0;ABP=0;AC=2;AF=0.333333;AN=6;AO=43;CIGAR=1X;DP=149;DPB=149;DPRA=0.811321;EPP=3.0608;EPPR=23.9875;GTI=0;LEN=1;MEANALT=1;MQM=60;MQMR=60;NS=6;NUMALT=1;ODDS=20.3511;PAIRED=1;PAIREDR=1;PAO=0;PQA=0;PQR=0;PRO=0;QA=1493;QR=3587;RO=106;RPL=24;RPP=4.27278;RPPR=5.05886;RPR=19;RUN=1;SAF=24;SAP=4.27278;SAR=19;SRF=47;SRP=5.96022;SRR=59;TYPE=snp	GT:DP:AD:RO:QR:AO:QA:GL	.	.	0:1:1,0:1:38:0:0:0,-3.79727	.	.	0:101:101,0:101:3402:0:0:0,-306.348	1:2:0,2:0:0:2:76:-7.21481,0	.	0:3:3,0:3:109:0:0:0,-10.1674	.	0:1:1,0:1:38:0:0:0,-3.79727	.	.	1:41:0,41:0:0:41:1417:-127.794,0
contig_1146_1|arrow	229442	.	A	G	1249.27	.	AB=0;ABP=0;AC=2;AF=0.333333;AN=6;AO=42;CIGAR=1X;DP=133;DPB=133;DPRA=18;EPP=10.4553;EPPR=35.6778;GTI=0;LEN=1;MEANALT=1;MQM=60;MQMR=60;NS=6;NUMALT=1;ODDS=19.1848;PAIRED=1;PAIREDR=1;PAO=0;PQA=0;PQR=0;PRO=0;QA=1486;QR=2998;RO=91;RPL=20;RPP=3.21711;RPPR=17.9243;RPR=22;RUN=1;SAF=23;SAP=3.83753;SAR=19;SRF=51;SRP=5.89764;SRR=40;TYPE=snp	GT:DP:AD:RO:QR:AO:QA:GL	.	.	0:3:3,0:3:91:0:0:0,-8.48822	.	.	0:85:84,1:84:2787:1:16:0,-249.429	1:2:0,2:0:0:2:76:-7.21481,0	.	0:3:3,0:3:82:0:0:0,-7.65051	.	0:1:1,0:1:38:0:0:0,-3.79727	.	.	1:39:0,39:0:0:39:1394:-125.737,0
contig_1146_1|arrow	229479	.	C	A	1179.99	.	AB=0;ABP=0;AC=2;AF=0.4;AN=5;AO=40;CIGAR=1X;DP=146;DPB=146;DPRA=0.566038;EPP=3.0103;EPPR=5.05886;GTI=0;LEN=1;MEANALT=1;MQM=60;MQMR=60;NS=5;NUMALT=1;ODDS=19.6059;PAIRED=1;PAIREDR=1;PAO=0;PQA=0;PQR=0;PRO=0;QA=1409;QR=3744;RO=106;RPL=20;RPP=3.0103;RPPR=3.33807;RPR=20;RUN=1;SAF=24;SAP=6.48466;SAR=16;SRF=65;SRP=14.81;SRR=41;TYPE=snp	GT:DP:AD:RO:QR:AO:QA:GL	.	.	0:5:5,0:5:166:0:0:0,-15.2629	.	.	0:100:100,0:100:3542:0:0:0,-318.945	1:3:0,3:0:0:3:114:-10.6324,0	.	0:1:1,0:1:36:0:0:0,-3.59827	.	.	.	.	1:37:0,37:0:0:37:1295:-116.827,0
contig_1146_1|arrow	229543	.	A	G	1438.84	.	AB=0;ABP=0;AC=2;AF=0.285714;AN=7;AO=49;CIGAR=1X;DP=183;DPB=183;DPRA=19;EPP=19.0083;EPPR=34.3832;GTI=0;LEN=1;MEANALT=1;MQM=60;MQMR=60;NS=7;NUMALT=1;ODDS=13.4475;PAIRED=1;PAIREDR=1;PAO=0;PQA=0;PQR=0;PRO=0;QA=1751;QR=4465;RO=134;RPL=15;RPP=19.0083;RPPR=43.5228;RPR=34;RUN=1;SAF=12;SAP=30.7077;SAR=37;SRF=45;SRP=34.3832;SRR=89;TYPE=snp	GT:DP:AD:RO:QR:AO:QA:GL	.	.	0:9:9,0:9:333:0:0:0,-30.3214	0:1:1,0:1:15:0:0:0,-1.49999	.	0:123:122,1:122:4087:1:13:0,-366.662	1:2:0,2:0:0:2:76:-7.21481,0	.	0:1:1,0:1:15:0:0:0,-1.49999	.	0:1:1,0:1:15:0:0:0,-1.49999	.	.	1:46:0,46:0:0:46:1662:-149.843,0
contig_1146_1|arrow	230828	.	A	T	362.641	.	AB=0;ABP=0;AC=2;AF=0.4;AN=5;AO=16;CIGAR=1X;DP=96;DPB=96;DPRA=0.3;EPP=22.5536;EPPR=9.95901;GTI=1;LEN=1;MEANALT=1;MQM=60;MQMR=60;NS=5;NUMALT=1;ODDS=6.36755;PAIRED=1;PAIREDR=1;PAO=0;PQA=0;PQR=0;PRO=0;QA=583;QR=2948;RO=80;RPL=0;RPP=37.7539;RPPR=107.35;RPR=16;RUN=1;SAF=14;SAP=22.5536;SAR=2;SRF=49;SRP=11.8048;SRR=31;TYPE=snp	GT:DP:AD:RO:QR:AO:QA:GL	0:4:4,0:4:152:0:0:0,-14.0499	.	.	.	.	0:73:73,0:73:2682:0:0:0,-241.584	1:1:0,1:0:0:1:36:-3.59827,0	.	0:3:3,0:3:114:0:0:0,-10.6324	.	.	.	.	1:15:0,15:0:0:15:547:-49.5638,0
contig_1146_1|arrow	234071	.	A	G	821.099	.	AB=0;ABP=0;AC=2;AF=0.285714;AN=7;AO=31;CIGAR=1X;DP=252;DPB=252;DPRA=3.46667;EPP=4.76149;EPPR=20.4216;GTI=1;LEN=1;MEANALT=1.33333;MQM=60;MQMR=60;NS=7;NUMALT=1;ODDS=5.07485;PAIRED=1;PAIREDR=1;PAO=0;PQA=0;PQR=0;PRO=0;QA=1074;QR=7161;RO=220;RPL=18;RPP=4.76149;RPPR=149.92;RPR=13;RUN=1;SAF=14;SAP=3.64073;SAR=17;SRF=100;SRP=6.95843;SRR=120;TYPE=snp	GT:DP:AD:RO:QR:AO:QA:GL	0:151:150,1:150:4871:1:14:0,-437.096	.	0:4:4,0:4:117:0:0:0,-10.818	.	.	0:63:63,0:63:2060:0:0:0,-185.637	.	.	0:2:2,0:2:75:0:0:0,-7.12034	1:2:0,2:0:0:2:72:-6.83637,0	0:1:1,0:1:38:0:0:0,-3.79727	.	.	1:29:0,28:0:0:28:988:-89.0604,0
contig_1146_1|arrow	234208	.	G	A	1392.74	.	AB=0;ABP=0;AC=2;AF=0.333333;AN=6;AO=48;CIGAR=1X;DP=229;DPB=229;DPRA=0.530387;EPP=3.73412;EPPR=6.09862;GTI=0;LEN=1;MEANALT=1;MQM=60;MQMR=60;NS=6;NUMALT=1;ODDS=0.736595;PAIRED=1;PAIREDR=1;PAO=0;PQA=0;PQR=0;PRO=0;QA=1677;QR=6323;RO=180;RPL=16;RPP=14.5915;RPPR=18.6449;RPR=32;RUN=1;SAF=28;SAP=5.9056;SAR=20;SRF=82;SRP=6.09862;SRR=98;TYPE=snp	GT:DP:AD:RO:QR:AO:QA:GL	0:117:117,0:117:4171:0:0:0,-375.516	.	.	.	.	0:59:59,0:59:2000:0:0:0,-180.236	.	.	0:3:3,0:3:114:0:0:0,-10.6324	1:1:0,1:0:0:1:38:-3.79727,0	0:2:1,0:1:38:0:0:0,-3.53241	.	.	1:47:0,47:0:0:47:1639:-147.769,0
contig_1146_1|arrow	234748	.	T	A	1409.41	.	AB=0;ABP=0;AC=2;AF=0.285714;AN=7;AO=48;CIGAR=1X;DP=339;DPB=339;DPRA=0.422414;EPP=14.5915;EPPR=79.658;GTI=1;LEN=1;MEANALT=1.5;MQM=60;MQMR=60;NS=7;NUMALT=1;ODDS=13.0168;PAIRED=1;PAIREDR=1;PAO=0;PQA=0;PQR=0;PRO=0;QA=1702;QR=9992;RO=289;RPL=18;RPP=9.52472;RPPR=18.2256;RPR=30;RUN=1;SAF=30;SAP=9.52472;SAR=18;SRF=185;SRP=52.308;SRR=104;TYPE=snp	GT:DP:AD:RO:QR:AO:QA:GL	0:198:198,0:198:6909:0:0:0,-621.802	.	0:2:2,0:2:76:0:0:0,-7.21481	.	.	0:87:86,0:86:2913:0:0:0,-262.228	1:1:0,1:0:0:1:38:-3.79727,0	.	0:2:2,0:2:76:0:0:0,-7.21481	.	0:1:1,0:1:18:0:0:0,-1.79997	.	.	1:48:0,47:0:0:47:1664:-149.877,0
contig_1146_1|arrow	234826	.	G	T	1929.35	.	AB=0;ABP=0;AC=2;AF=0.333333;AN=6;AO=66;CIGAR=1X;DP=379;DPB=379;DPRA=0.421725;EPP=4.19474;EPPR=6.06979;GTI=1;LEN=1;MEANALT=1;MQM=60;MQMR=60;NS=6;NUMALT=1;ODDS=18.8487;PAIRED=1;PAIREDR=1;PAO=0;PQA=0;PQR=0;PRO=0;QA=2276;QR=10930;RO=313;RPL=46;RPP=25.2514;RPPR=152.925;RPR=20;RUN=1;SAF=36;SAP=4.19474;SAR=30;SRF=195;SRP=44.1434;SRR=118;TYPE=snp	GT:DP:AD:RO:QR:AO:QA:GL	0:200:200,0:200:6972:0:0:0,-627.456	.	0:4:4,0:4:141:0:0:0,-13.036	.	.	0:107:107,0:107:3743:0:0:0,-337.019	1:1:0,1:0:0:1:26:-2.59983,0	.	.	.	0:2:2,0:2:74:0:0:0,-7.02577	.	.	1:65:0,65:0:0:65:2250:-202.727,0
contig_1146_1|arrow	234879	.	T	A	848.633	.	AB=0;ABP=0;AC=2;AF=0.285714;AN=7;AO=29;CIGAR=1X;DP=263;DPB=263;DPRA=0.309829;EPP=3.68421;EPPR=9.28344;GTI=1;LEN=1;MEANALT=1;MQM=60;MQMR=60;NS=7;NUMALT=1;ODDS=15.6287;PAIRED=1;PAIREDR=1;PAO=0;PQA=0;PQR=0;PRO=0;QA=1055;QR=8017;RO=234;RPL=16;RPP=3.68421;RPPR=22.6463;RPR=13;RUN=1;SAF=14;SAP=3.08518;SAR=15;SRF=142;SRP=26.2098;SRR=92;TYPE=snp	GT:DP:AD:RO:QR:AO:QA:GL	0:168:168,0:168:5722:0:0:0,-515.021	.	0:3:3,0:3:82:0:0:0,-7.65124	.	.	0:61:61,0:61:2137:0:0:0,-192.569	1:1:0,1:0:0:1:37:-3.69783,0	.	0:1:1,0:1:38:0:0:0,-3.79727	.	0:1:1,0:1:38:0:0:0,-3.79727	.	.	1:28:0,28:0:0:28:1018:-91.9277,0
contig_1146_1|arrow	236714	.	ATTTCA	ATTTTCA	747.36	.	AB=0;ABP=0;AC=2;AF=0.4;AN=5;AO=27;CIGAR=1M1I5M;DP=198;DPB=202.5;DPRA=0.236842;EPP=9.52472;EPPR=3.8278;GTI=1;LEN=1;MEANALT=1;MQM=60;MQMR=60;NS=5;NUMALT=1;ODDS=23.5613;PAIRED=1;PAIREDR=1;PAO=0;PQA=0;PQR=0;PRO=0;QA=966;QR=5785;RO=170;RPL=16;RPP=5.02092;RPPR=48.9944;RPR=11;RUN=1;SAF=20;SAP=16.6021;SAR=7;SRF=88;SRP=3.47014;SRR=82;TYPE=ins	GT:DP:AD:RO:QR:AO:QA:GL	0:121:120,0:120:4055:0:0:0,-364.95	.	.	.	.	0:48:48,0:48:1674:0:0:0,-150.933	.	.	.	1:1:0,1:0:0:1:34:-3.39891,0	.	0:2:2,0:2:56:0:0:0,-5.31832	.	1:26:0,26:0:0:26:932:-84.1888,0
contig_1146_1|arrow	236780	.	C	T	320.788	.	AB=0;ABP=0;AC=2;AF=0.5;AN=4;AO=15;CIGAR=1X;DP=125;DPB=125;DPRA=0.136364;EPP=4.31318;EPPR=4.98437;GTI=1;LEN=1;MEANALT=1;MQM=60;MQMR=60;NS=4;NUMALT=1;ODDS=29.63;PAIRED=1;PAIREDR=1;PAO=0;PQA=0;PQR=0;PRO=0;QA=471;QR=3772;RO=110;RPL=8;RPP=3.15506;RPPR=3.32615;RPR=7;RUN=1;SAF=10;SAP=6.62942;SAR=5;SRF=67;SRP=14.3809;SRR=43;TYPE=snp	GT:DP:AD:RO:QR:AO:QA:GL	0:76:76,0:76:2569:0:0:0,-231.417	.	.	.	.	0:34:34,0:34:1203:0:0:0,-108.564	.	.	.	1:1:0,1:0:0:1:16:-1.59998,0	.	.	.	1:14:0,14:0:0:14:455:-41.2543,0
contig_1146_1|arrow	236821	.	C	T	266.873	.	AB=0;ABP=0;AC=2;AF=0.5;AN=4;AO=17;CIGAR=1X;DP=146;DPB=146;DPRA=0.131783;EPP=4.1599;EPPR=5.45321;GTI=1;LEN=1;MEANALT=1;MQM=60;MQMR=60;NS=4;NUMALT=1;ODDS=28.4605;PAIRED=1;PAIREDR=1;PAO=0;PQA=0;PQR=0;PRO=0;QA=459;QR=4210;RO=128;RPL=11;RPP=6.20364;RPPR=8.50684;RPR=6;RUN=1;SAF=12;SAP=9.26925;SAR=5;SRF=89;SRP=45.4219;SRR=39;TYPE=snp	GT:DP:AD:RO:QR:AO:QA:GL	0:92:91,0:91:2963:0:0:0,-266.695	.	.	.	.	0:37:37,0:37:1247:0:0:0,-112.504	.	.	.	1:2:0,2:0:0:2:46:-4.36957,0	.	.	.	1:15:0,15:0:0:15:413:-37.4293,0
contig_1146_1|arrow	236890	.	A	T	842.906	.	AB=0;ABP=0;AC=2;AF=0.285714;AN=7;AO=33;CIGAR=1X;DP=208;DPB=208;DPRA=0.471429;EPP=8.34028;EPPR=25.0245;GTI=0;LEN=1;MEANALT=1;MQM=60;MQMR=60;NS=7;NUMALT=1;ODDS=15.9938;PAIRED=1;PAIREDR=1;PAO=0;PQA=0;PQR=0;PRO=0;QA=1093;QR=6022;RO=174;RPL=8;RPP=22.0271;RPPR=31.7636;RPR=25;RUN=1;SAF=23;SAP=14.1309;SAR=10;SRF=125;SRP=75.0932;SRR=49;TYPE=snp	GT:DP:AD:RO:QR:AO:QA:GL	0:121:120,0:120:4163:0:0:0,-374.661	.	0:1:1,0:1:33:0:0:0,-3.29913	.	.	0:51:51,0:51:1751:0:0:0,-157.849	.	.	0:1:1,0:1:37:0:0:0,-3.69783	1:4:0,4:0:0:4:129:-11.9283,0	0:1:1,0:1:38:0:0:0,-3.79727	.	.	1:29:0,29:0:0:29:964:-87.0454,0
contig_1147_1|arrow	13899	.	T	G	148.406	.	AB=0;ABP=0;AC=2;AF=0.25;AN=8;AO=12;CIGAR=1X;DP=110;DPB=110;DPRA=0.367347;EPP=5.9056;EPPR=4.4284;GTI=1;LEN=1;MEANALT=1;MQM=35.4167;MQMR=41.9388;NS=8;NUMALT=1;ODDS=0.172853;PAIRED=1;PAIREDR=1;PAO=0;PQA=0;PQR=0;PRO=0;QA=454;QR=3398;RO=98;RPL=4;RPP=5.9056;RPPR=20.3821;RPR=8;RUN=1;SAF=4;SAP=5.9056;SAR=8;SRF=42;SRP=7.35324;SRR=56;TYPE=snp	GT:DP:AD:RO:QR:AO:QA:GL	.	0:7:7,0:7:204:0:0:0,-2.82826	.	0:10:10,0:10:340:0:0:0,-24.1937	0:73:73,0:73:2550:0:0:0,-181.528	0:1:1,0:1:38:0:0:0,-3.79727	1:2:0,2:0:0:2:76:-3.70239,0	0:3:3,0:3:114:0:0:0,-0.27995	0:4:4,0:4:152:0:0:0,-0.369934	.	.	.	.	1:10:0,10:0:0:10:378:-21.097,0
contig_1147_1|arrow	105054	.	C	T	1164.6	.	AB=0;ABP=0;AC=2;AF=0.285714;AN=7;AO=43;CIGAR=1X;DP=58;DPB=58;DPRA=7.85714;EPP=14.3727;EPPR=3.15506;GTI=2;LEN=1;MEANALT=1;MQM=60;MQMR=60;NS=7;NUMALT=1;ODDS=0.209497;PAIRED=1;PAIREDR=1;PAO=0;PQA=0;PQR=0;PRO=0;QA=1491;QR=487;RO=15;RPL=23;RPP=3.46479;RPPR=14.7363;RPR=20;RUN=1;SAF=17;SAP=7.10075;SAR=26;SRF=4;SRP=10.1038;SRR=11;TYPE=snp	GT:DP:AD:RO:QR:AO:QA:GL	.	.	1:42:1,41:1:15:41:1415:-126.127,0	0:1:1,0:1:38:0:0:0,-3.79727	0:9:9,0:9:297:0:0:0,-27.045	.	.	.	0:1:1,0:1:28:0:0:0,-2.79973	.	1:2:0,2:0:0:2:76:-7.21481,0	.	0:2:2,0:2:76:0:0:0,-7.21481	0:1:1,0:1:33:0:0:0,-3.29913
contig_1147_1|arrow	105086	.	C	A	909.481	.	AB=0;ABP=0;AC=2;AF=0.4;AN=5;AO=34;CIGAR=1X;DP=44;DPB=44;DPRA=6.75;EPP=15.5282;EPPR=12.7819;GTI=1;LEN=1;MEANALT=1.5;MQM=60;MQMR=60;NS=5;NUMALT=1;ODDS=2.869;PAIRED=1;PAIREDR=1;PAO=0;PQA=0;PQR=0;PRO=0;QA=1165;QR=300;RO=8;RPL=21;RPP=7.09778;RPPR=20.3821;RPR=13;RUN=1;SAF=11;SAP=12.2071;SAR=23;SRF=1;SRP=12.7819;SRR=7;TYPE=snp	GT:DP:AD:RO:QR:AO:QA:GL	.	.	1:35:0,33:0:0:33:1137:-102.353,0	.	0:5:5,0:5:187:0:0:0,-17.1927	.	.	.	0:1:1,0:1:38:0:0:0,-3.79727	.	1:1:0,1:0:0:1:28:-2.79973,0	.	0:2:2,0:2:75:0:0:0,-7.12034	.
contig_1147_1|arrow	106821	.	G	A	955.569	.	AB=0;ABP=0;AC=2;AF=0.285714;AN=7;AO=39;CIGAR=1X;DP=50;DPB=50;DPRA=8.86364;EPP=4.40227;EPPR=3.20771;GTI=1;LEN=1;MEANALT=1;MQM=58.4872;MQMR=60;NS=7;NUMALT=1;ODDS=0.96037;PAIRED=1;PAIREDR=1;PAO=0;PQA=0;PQR=0;PRO=0;QA=1266;QR=394;RO=11;RPL=20;RPP=3.06598;RPPR=3.20771;RPR=19;RUN=1;SAF=20;SAP=3.06598;SAR=19;SRF=5;SRP=3.20771;SRR=6;TYPE=snp	GT:DP:AD:RO:QR:AO:QA:GL	.	0:1:1,0:1:38:0:0:0,-3.79727	1:34:0,34:0:0:34:1102:-96.1094,0	.	0:3:3,0:3:110:0:0:0,-10.2606	.	.	0:1:1,0:1:38:0:0:0,-3.79727	.	.	1:5:0,5:0:0:5:164:-15.0794,0	.	0:1:1,0:1:24:0:0:0,-2.39989	0:5:5,0:5:184:0:0:0,-16.9179
contig_1150_1|arrow	201813	.	C	T	2692.15	.	AB=0;ABP=0;AC=2;AF=0.2;AN=10;AO=99;CIGAR=1X;DP=615;DPB=615;DPRA=0.776699;EPP=4.78696;EPPR=10.4337;GTI=0;LEN=1;MEANALT=1;MQM=56.4242;MQMR=60;NS=10;NUMALT=1;ODDS=13.475;PAIRED=1;PAIREDR=1;PAO=0;PQA=0;PQR=0;PRO=0;QA=3392;QR=17557;RO=516;RPL=70;RPP=39.8815;RPPR=52.0957;RPR=29;RUN=1;SAF=63;SAP=19.0002;SAR=36;SRF=279;SRP=10.4337;SRR=237;TYPE=snp	GT:DP:AD:RO:QR:AO:QA:GL	.	0:5:5,0:5:178:0:0:0,-16.3658	0:18:18,0:18:559:0:0:0,-50.5942	0:103:103,0:103:3529:0:0:0,-317.773	.	0:1:1,0:1:31:0:0:0,-3.09945	0:376:376,0:376:12811:0:0:0,-1152.66	0:2:2,0:2:71:0:0:0,-6.74158	0:8:8,0:8:288:0:0:0,-26.2653	1:99:1,98:1:15:98:3354:-280.634,0	.	.	0:2:2,0:2:75:0:0:0,-7.12034	1:1:0,1:0:0:1:38:-3.79727,0
contig_1150_1|arrow	224079	.	C	T	4781.73	.	AB=0;ABP=0;AC=2;AF=0.285714;AN=7;AO=169;CIGAR=1X;DP=311;DPB=311;DPRA=2.97535;EPP=18.7503;EPPR=29.9855;GTI=1;LEN=1;MEANALT=1;MQM=60;MQMR=60;NS=7;NUMALT=1;ODDS=8.55134;PAIRED=1;PAIREDR=1;PAO=0;PQA=0;PQR=0;PRO=0;QA=5845;QR=5129;RO=142;RPL=141;RPP=167.079;RPPR=155.931;RPR=28;RUN=1;SAF=55;SAP=47.7375;SAR=114;SRF=49;SRP=32.6157;SRR=93;TYPE=snp	GT:DP:AD:RO:QR:AO:QA:GL	0:4:4,0:4:145:0:0:0,-13.4054	.	0:27:27,0:27:963:0:0:0,-86.9747	0:89:89,0:89:3220:0:0:0,-289.985	.	.	1:123:0,123:0:0:123:4348:-391.437,0	.	0:4:4,0:4:152:0:0:0,-14.0499	.	.	.	0:18:18,0:18:649:0:0:0,-58.7329	1:46:0,46:0:0:46:1497:-134.978,0
contig_1150_1|arrow	227977	.	C	T	2089.06	.	AB=0;ABP=0;AC=2;AF=0.333333;AN=6;AO=68;CIGAR=1X;DP=160;DPB=160;DPRA=1.47826;EPP=5.05404;EPPR=3.10471;GTI=0;LEN=1;MEANALT=1;MQM=60;MQMR=60;NS=6;NUMALT=1;ODDS=46.351;PAIRED=1;PAIREDR=1;PAO=0;PQA=0;PQR=0;PRO=0;QA=2463;QR=3405;RO=92;RPL=32;RPP=3.52123;RPPR=4.52089;RPR=36;RUN=1;SAF=52;SAP=44.396;SAR=16;SRF=67;SRP=44.6459;SRR=25;TYPE=snp	GT:DP:AD:RO:QR:AO:QA:GL	0:6:6,0:6:226:0:0:0,-20.7026	.	0:10:10,0:10:365:0:0:0,-33.1945	0:64:64,0:64:2372:0:0:0,-213.713	.	.	1:43:0,43:0:0:43:1569:-141.485,0	.	.	.	.	.	0:12:12,0:12:442:0:0:0,-40.1227	1:25:0,25:0:0:25:894:-80.7694,0
contig_1153_1|arrow	102080	.	A	G	2195.41	.	AB=0;ABP=0;AC=2;AF=1;AN=2;AO=71;CIGAR=1X;DP=71;DPB=71;DPRA=0;EPP=5.48761;EPPR=0;GTI=0;LEN=1;MEANALT=1;MQM=60;MQMR=0;NS=2;NUMALT=1;ODDS=85.3044;PAIRED=1;PAIREDR=0;PAO=0;PQA=0;PQR=0;PRO=0;QA=2477;QR=0;RO=0;RPL=40;RPP=5.48761;RPPR=0;RPR=31;RUN=1;SAF=41;SAP=6.71098;SAR=30;SRF=0;SRP=0;SRR=0;TYPE=snp	GT:DP:AD:RO:QR:AO:QA:GL	.	.	.	1:66:0,66:0:0:66:2314:-208.485,0	.	1:5:0,5:0:0:5:163:-14.9877,0	.	.	.	.	.	.	.	.
contig_1153_1|arrow	102108	.	C	T	1999.76	.	AB=0;ABP=0;AC=2;AF=1;AN=2;AO=67;CIGAR=1X;DP=67;DPB=67;DPRA=0;EPP=12.3768;EPPR=0;GTI=0;LEN=1;MEANALT=1;MQM=60;MQMR=0;NS=2;NUMALT=1;ODDS=88.7246;PAIRED=1;PAIREDR=0;PAO=0;PQA=0;PQR=0;PRO=0;QA=2268;QR=0;RO=0;RPL=26;RPP=10.3026;RPPR=0;RPR=41;RUN=1;SAF=33;SAP=3.04271;SAR=34;SRF=0;SRP=0;SRR=0;TYPE=snp	GT:DP:AD:RO:QR:AO:QA:GL	.	.	.	1:61:0,61:0:0:61:2066:-186.169,0	.	1:6:0,6:0:0:6:202:-18.5056,0	.	.	.	.	.	.	.	.
contig_1153_1|arrow	102383	.	T	C	1893.96	.	AB=0;ABP=0;AC=2;AF=1;AN=2;AO=62;CIGAR=1X;DP=63;DPB=63;DPRA=0;EPP=8.05372;EPPR=0;GTI=0;LEN=1;MEANALT=1.5;MQM=60;MQMR=0;NS=2;NUMALT=1;ODDS=115.661;PAIRED=1;PAIREDR=0;PAO=0;PQA=0;PQR=0;PRO=0;QA=2182;QR=0;RO=0;RPL=45;RPP=30.4689;RPPR=0;RPR=17;RUN=1;SAF=40;SAP=14.358;SAR=22;SRF=0;SRP=0;SRR=0;TYPE=snp	GT:DP:AD:RO:QR:AO:QA:GL	.	.	.	1:53:0,52:0:0:52:1815:-163.441,0	.	1:10:0,10:0:0:10:367:-33.3745,0	.	.	.	.	.	.	.	.
contig_1154_1|arrow	80289	.	C	T	280.657	.	AB=0;ABP=0;AC=2;AF=0.25;AN=8;AO=16;CIGAR=1X;DP=480;DPB=480;DPRA=0.103448;EPP=11.6962;EPPR=107.133;GTI=1;LEN=1;MEANALT=1;MQM=60;MQMR=60;NS=8;NUMALT=1;ODDS=52.4154;PAIRED=1;PAIREDR=1;PAO=0;PQA=0;PQR=0;PRO=0;QA=547;QR=16285;RO=463;RPL=8;RPP=3.0103;RPPR=17.1976;RPR=8;RUN=1;SAF=8;SAP=3.0103;SAR=8;SRF=284;SRP=54.7176;SRR=179;TYPE=snp	GT:DP:AD:RO:QR:AO:QA:GL	.	.	.	0:9:9,0:9:334:0:0:0,-30.4118	0:1:1,0:1:27:0:0:0,-2.69978	0:13:13,0:13:422:0:0:0,-38.2815	1:1:0,1:0:0:1:38:-3.79727,0	0:5:5,0:5:177:0:0:0,-16.2754	0:402:401,0:401:14065:0:0:0,-1265.28	.	0:34:34,0:34:1260:0:0:0,-113.694	.	.	1:15:0,15:0:0:15:509:-46.123,0
contig_1154_1|arrow	92219	.	A	G	136.795	.	AB=0;ABP=0;AC=2;AF=0.25;AN=8;AO=10;CIGAR=1X;DP=345;DPB=345;DPRA=0.0895522;EPP=10.8276;EPPR=5.61087;GTI=1;LEN=1;MEANALT=1;MQM=60;MQMR=60;NS=8;NUMALT=1;ODDS=31.4981;PAIRED=1;PAIREDR=1;PAO=0;PQA=0;PQR=0;PRO=0;QA=373;QR=10968;RO=334;RPL=3;RPP=6.48466;RPPR=17.9896;RPR=7;RUN=1;SAF=1;SAP=16.9077;SAR=9;SRF=192;SRP=19.2638;SRR=142;TYPE=snp	GT:DP:AD:RO:QR:AO:QA:GL	.	.	.	.	0:7:7,0:7:220:0:0:0,-20.1057	0:38:38,0:38:1247:0:0:0,-112.499	1:1:0,1:0:0:1:38:-3.79727,0	0:2:2,0:2:68:0:0:0,-6.45699	0:274:273,0:273:8988:0:0:0,-808.683	.	0:11:11,0:11:353:0:0:0,-32.0734	.	0:3:3,0:3:92:0:0:0,-8.58326	1:9:0,9:0:0:9:335:-30.5027,0
contig_1161_1|arrow	23397	.	A	G	1380.47	.	AB=0;ABP=0;AC=2;AF=0.5;AN=4;AO=51;CIGAR=1X;DP=56;DPB=56;DPRA=10.2;EPP=3.3935;EPPR=6.91895;GTI=1;LEN=1;MEANALT=1;MQM=60;MQMR=60;NS=4;NUMALT=1;ODDS=3.06668;PAIRED=1;PAIREDR=1;PAO=0;PQA=0;PQR=0;PRO=0;QA=1754;QR=172;RO=5;RPL=20;RPP=8.16222;RPPR=6.91895;RPR=31;RUN=1;SAF=43;SAP=55.1682;SAR=8;SRF=5;SRP=13.8677;SRR=0;TYPE=snp	GT:DP:AD:RO:QR:AO:QA:GL	.	0:2:2,0:2:68:0:0:0,-6.45699	0:3:3,0:3:104:0:0:0,-9.70252	.	.	.	1:47:0,47:0:0:47:1649:-148.669,0	.	.	1:4:0,4:0:0:4:105:-9.70867,0	.	.	.	.
contig_1161_1|arrow	23462	.	T	C	1263.91	.	AB=0;ABP=0;AC=2;AF=0.5;AN=4;AO=44;CIGAR=1X;DP=53;DPB=53;DPRA=4.88889;EPP=19.0002;EPPR=9.04217;GTI=0;LEN=1;MEANALT=1;MQM=60;MQMR=60;NS=4;NUMALT=1;ODDS=2.75099;PAIRED=1;PAIREDR=1;PAO=0;PQA=0;PQR=0;PRO=0;QA=1567;QR=309;RO=9;RPL=30;RPP=15.6443;RPPR=9.04217;RPR=14;RUN=1;SAF=29;SAP=12.6832;SAR=15;SRF=9;SRP=22.5536;SRR=0;TYPE=snp	GT:DP:AD:RO:QR:AO:QA:GL	.	0:2:2,0:2:65:0:0:0,-6.17268	0:7:7,0:7:244:0:0:0,-22.2982	.	.	.	1:43:0,43:0:0:43:1529:-137.885,0	.	.	1:1:0,1:0:0:1:38:-3.79727,0	.	.	.	.
contig_1161_1|arrow	23855	.	G	A	2767.45	.	AB=0;ABP=0;AC=2;AF=0.5;AN=4;AO=91;CIGAR=1X;DP=105;DPB=105;DPRA=6.5;EPP=4.17955;EPPR=3.63072;GTI=1;LEN=1;MEANALT=1;MQM=60;MQMR=60;NS=4;NUMALT=1;ODDS=2.79167;PAIRED=1;PAIREDR=1;PAO=0;PQA=0;PQR=0;PRO=0;QA=3302;QR=491;RO=14;RPL=43;RPP=3.60686;RPPR=5.49198;RPR=48;RUN=1;SAF=32;SAP=20.4059;SAR=59;SRF=7;SRP=3.0103;SRR=7;TYPE=snp	GT:DP:AD:RO:QR:AO:QA:GL	.	0:3:3,0:3:101:0:0:0,-9.42144	0:11:11,0:11:390:0:0:0,-35.4317	.	.	.	1:87:0,87:0:0:87:3156:-284.224,0	.	.	1:4:0,4:0:0:4:146:-13.4973,0	.	.	.	.
contig_1161_1|arrow	23898	.	TGC	TC	2720.34	.	AB=0;ABP=0;AC=2;AF=0.333333;AN=6;AO=93;CIGAR=1M1D1M;DP=117;DPB=86;DPRA=7.75;EPP=34.9753;EPPR=6.56362;GTI=2;LEN=1;MEANALT=1;MQM=60;MQMR=60;NS=6;NUMALT=1;ODDS=1.09441;PAIRED=1;PAIREDR=1;PAO=0;PQA=0;PQR=0;PRO=0;QA=3329;QR=775;RO=22;RPL=44;RPP=3.59403;RPPR=6.56362;RPR=49;RUN=1;SAF=51;SAP=4.90158;SAR=42;SRF=14;SRP=6.56362;SRR=8;TYPE=del	GT:DP:AD:RO:QR:AO:QA:GL	.	0:8:7,0:7:227:0:0:0,-20.5725	0:12:11,0:11:402:0:0:0,-36.1817	.	.	.	1:91:0,91:0:0:91:3262:-293.763,0	0:2:2,0:2:70:0:0:0,-6.64675	.	1:2:0,2:0:0:2:67:-6.36208,0	0:2:2,0:2:76:0:0:0,-7.21481	.	.	.
contig_1161_1|arrow	23977	.	A	G	2338.19	.	AB=0;ABP=0;AC=2;AF=0.4;AN=5;AO=79;CIGAR=1X;DP=102;DPB=102;DPRA=5.15217;EPP=10.954;EPPR=7.63648;GTI=1;LEN=1;MEANALT=1;MQM=60;MQMR=60;NS=5;NUMALT=1;ODDS=3.29997;PAIRED=1;PAIREDR=1;PAO=0;PQA=0;PQR=0;PRO=0;QA=2867;QR=785;RO=23;RPL=39;RPP=3.03779;RPPR=3.10471;RPR=40;RUN=1;SAF=18;SAP=53.8337;SAR=61;SRF=12;SRP=3.10471;SRR=11;TYPE=snp	GT:DP:AD:RO:QR:AO:QA:GL	.	0:9:9,0:9:317:0:0:0,-28.8666	0:11:11,0:11:382:0:0:0,-34.7073	.	.	.	1:73:0,73:0:0:73:2640:-237.808,0	0:3:3,0:3:86:0:0:0,-8.02548	.	1:6:0,6:0:0:6:227:-20.7938,0	.	.	.	.
contig_1161_1|arrow	31580	.	G	A	2620.69	.	AB=0;ABP=0;AC=2;AF=0.4;AN=5;AO=88;CIGAR=1X;DP=111;DPB=111;DPRA=5.73913;EPP=11.0053;EPPR=3.86001;GTI=1;LEN=1;MEANALT=1;MQM=60;MQMR=60;NS=5;NUMALT=1;ODDS=3.70691;PAIRED=1;PAIREDR=1;PAO=0;PQA=0;PQR=0;PRO=0;QA=3180;QR=831;RO=23;RPL=33;RPP=14.9534;RPPR=5.3706;RPR=55;RUN=1;SAF=56;SAP=17.2236;SAR=32;SRF=16;SRP=10.6577;SRR=7;TYPE=snp	GT:DP:AD:RO:QR:AO:QA:GL	.	0:3:3,0:3:99:0:0:0,-9.23639	0:17:17,0:17:627:0:0:0,-56.7629	.	.	.	1:77:0,77:0:0:77:2820:-254.001,0	.	.	1:11:0,11:0:0:11:360:-32.7091,0	0:3:3,0:3:105:0:0:0,-9.79458	.	.	.
contig_1161_1|arrow	31594	.	G	A	2498.8	.	AB=0;ABP=0;AC=2;AF=0.4;AN=5;AO=87;CIGAR=1X;DP=109;DPB=109;DPRA=5.93182;EPP=3.63429;EPPR=3.0103;GTI=1;LEN=1;MEANALT=1;MQM=60;MQMR=60;NS=5;NUMALT=1;ODDS=5.1756;PAIRED=1;PAIREDR=1;PAO=0;PQA=0;PQR=0;PRO=0;QA=3034;QR=782;RO=22;RPL=56;RPP=18.61;RPPR=6.56362;RPR=31;RUN=1;SAF=55;SAP=16.2139;SAR=32;SRF=15;SRP=9.32731;SRR=7;TYPE=snp	GT:DP:AD:RO:QR:AO:QA:GL	.	0:3:3,0:3:90:0:0:0,-8.39583	0:16:16,0:16:578:0:0:0,-52.3503	.	.	.	1:75:0,75:0:0:75:2642:-237.991,0	.	.	1:12:0,12:0:0:12:392:-35.5872,0	0:3:3,0:3:114:0:0:0,-10.6324	.	.	.
contig_1161_1|arrow	31920	.	C	T	1999.79	.	AB=0;ABP=0;AC=2;AF=0.333333;AN=6;AO=73;CIGAR=1X;DP=98;DPB=98;DPRA=5.84;EPP=48.2543;EPPR=3.79203;GTI=1;LEN=1;MEANALT=1;MQM=60;MQMR=60;NS=6;NUMALT=1;ODDS=9.58819;PAIRED=1;PAIREDR=1;PAO=0;PQA=0;PQR=0;PRO=0;QA=2559;QR=864;RO=25;RPL=15;RPP=58.011;RPPR=3.79203;RPR=58;RUN=1;SAF=20;SAP=35.4039;SAR=53;SRF=4;SRP=28.1125;SRR=21;TYPE=snp	GT:DP:AD:RO:QR:AO:QA:GL	.	0:7:7,0:7:230:0:0:0,-21.0185	0:14:14,0:14:489:0:0:0,-44.3366	.	.	.	1:65:0,65:0:0:65:2269:-204.436,0	0:3:3,0:3:108:0:0:0,-10.0743	.	1:8:0,8:0:0:8:290:-26.4468,0	0:1:1,0:1:37:0:0:0,-3.69783	.	.	.
contig_1161_1|arrow	31968	.	T	C	2209.23	.	AB=0;ABP=0;AC=2;AF=0.4;AN=5;AO=79;CIGAR=1X;DP=100;DPB=100;DPRA=5.64286;EPP=40.64;EPPR=40.3389;GTI=1;LEN=1;MEANALT=1;MQM=60;MQMR=60;NS=5;NUMALT=1;ODDS=9.55379;PAIRED=1;PAIREDR=1;PAO=0;PQA=0;PQR=0;PRO=0;QA=2760;QR=711;RO=21;RPL=58;RPP=40.64;RPPR=3.1137;RPR=21;RUN=1;SAF=22;SAP=36.6819;SAR=57;SRF=12;SRP=3.94093;SRR=9;TYPE=snp	GT:DP:AD:RO:QR:AO:QA:GL	.	0:3:3,0:3:105:0:0:0,-9.79589	0:16:16,0:16:542:0:0:0,-49.0949	.	.	.	1:72:0,72:0:0:72:2519:-226.925,0	.	.	1:7:0,7:0:0:7:241:-22.0202,0	0:2:2,0:2:64:0:0:0,-6.07866	.	.	.
contig_1161_1|arrow	34417	.	T	A	6300.09	.	AB=0;ABP=0;AC=2;AF=0.4;AN=5;AO=213;CIGAR=1X;DP=222;DPB=222;DPRA=40.125;EPP=4.24386;EPPR=7.35324;GTI=2;LEN=1;MEANALT=1.5;MQM=60;MQMR=60;NS=5;NUMALT=1;ODDS=1.34775;PAIRED=1;PAIREDR=1;PAO=0;PQA=0;PQR=0;PRO=0;QA=7327;QR=278;RO=8;RPL=128;RPP=21.8603;RPPR=3.0103;RPR=85;RUN=1;SAF=96;SAP=7.50617;SAR=117;SRF=4;SRP=3.0103;SRR=4;TYPE=snp	GT:DP:AD:RO:QR:AO:QA:GL	.	0:1:1,0:1:38:0:0:0,-3.79727	0:6:6,0:6:202:0:0:0,-18.5081	.	.	.	1:191:0,190:0:0:190:6545:-588.909,0	0:1:1,0:1:38:0:0:0,-3.79727	.	1:23:0,23:0:0:23:782:-70.6784,0	.	.	.	.
contig_1161_1|arrow	34476	.	G	A	5787.3	.	AB=0;ABP=0;AC=2;AF=0.5;AN=4;AO=190;CIGAR=1X;DP=202;DPB=202;DPRA=17.3636;EPP=16.222;EPPR=3.0103;GTI=1;LEN=1;MEANALT=1;MQM=60;MQMR=60;NS=4;NUMALT=1;ODDS=26.6525;PAIRED=1;PAIREDR=1;PAO=0;PQA=0;PQR=0;PRO=0;QA=6743;QR=385;RO=12;RPL=77;RPP=17.822;RPPR=9.52472;RPR=113;RUN=1;SAF=107;SAP=9.59329;SAR=83;SRF=7;SRP=3.73412;SRR=5;TYPE=snp	GT:DP:AD:RO:QR:AO:QA:GL	.	.	0:10:10,0:10:332:0:0:0,-30.1931	.	.	.	1:169:1,168:1:15:168:6009:-539.332,0	0:1:1,0:1:38:0:0:0,-3.79727	.	1:22:0,22:0:0:22:734:-66.3568,0	.	.	.	.
contig_1161_1|arrow	34834	.	C	T	7341.27	.	AB=0;ABP=0;AC=2;AF=0.333333;AN=6;AO=239;CIGAR=1X;DP=290;DPB=290;DPRA=9.37255;EPP=18.2833;EPPR=18.3809;GTI=2;LEN=1;MEANALT=1;MQM=60;MQMR=60;NS=6;NUMALT=1;ODDS=32.6905;PAIRED=1;PAIREDR=1;PAO=0;PQA=0;PQR=0;PRO=0;QA=8491;QR=1830;RO=51;RPL=117;RPP=3.23744;RPPR=4.07475;RPR=122;RUN=1;SAF=138;SAP=15.4486;SAR=101;SRF=31;SRP=8.16222;SRR=20;TYPE=snp	GT:DP:AD:RO:QR:AO:QA:GL	.	.	0:12:12,0:12:410:0:0:0,-37.2173	.	0:2:2,0:2:71:0:0:0,-6.74206	.	1:202:0,202:0:0:202:7128:-641.478,0	0:1:1,0:1:36:0:0:0,-3.59827	0:36:36,0:36:1313:0:0:0,-118.458	1:37:0,37:0:0:37:1363:-122.955,0	.	.	.	.
contig_1161_1|arrow	36617	.	T	A	652.135	.	AB=0;ABP=0;AC=2;AF=0.4;AN=5;AO=32;CIGAR=1X;DP=240;DPB=240;DPRA=0.230769;EPP=9.79615;EPPR=34.7432;GTI=0;LEN=1;MEANALT=1;MQM=60;MQMR=60;NS=5;NUMALT=1;ODDS=20.3828;PAIRED=1;PAIREDR=1;PAO=0;PQA=0;PQR=0;PRO=0;QA=1073;QR=7188;RO=207;RPL=2;RPP=56.2114;RPPR=3.52432;RPR=30;RUN=1;SAF=11;SAP=9.79615;SAR=21;SRF=67;SRP=58.9126;SRR=140;TYPE=snp	GT:DP:AD:RO:QR:AO:QA:GL	.	.	1:8:0,8:0:0:8:273:-24.896,0	.	.	.	0:185:185,0:185:6414:0:0:0,-577.284	.	1:24:0,24:0:0:24:800:-72.2907,0	0:22:21,0:21:740:0:0:0,-66.7511	.	.	.	0:1:1,0:1:34:0:0:0,-3.39891
contig_1161_1|arrow	39138	.	T	A	1824.79	.	AB=0;ABP=0;AC=2;AF=0.333333;AN=6;AO=66;CIGAR=1X;DP=90;DPB=90;DPRA=5.5;EPP=3.0103;EPPR=12.0581;GTI=1;LEN=1;MEANALT=1;MQM=60;MQMR=60;NS=6;NUMALT=1;ODDS=6.59592;PAIRED=1;PAIREDR=1;PAO=0;PQA=0;PQR=0;PRO=0;QA=2273;QR=834;RO=24;RPL=28;RPP=6.30041;RPPR=3.0103;RPR=38;RUN=1;SAF=11;SAP=66.7068;SAR=55;SRF=7;SRP=12.0581;SRR=17;TYPE=snp	GT:DP:AD:RO:QR:AO:QA:GL	.	0:1:1,0:1:33:0:0:0,-3.29913	0:4:4,0:4:142:0:0:0,-13.1287	.	.	.	1:46:0,46:0:0:46:1540:-138.86,0	.	0:17:17,0:17:583:0:0:0,-52.7837	1:20:0,20:0:0:20:733:-66.2967,0	0:2:2,0:2:76:0:0:0,-7.21481	.	.	.
contig_1161_1|arrow	39181	.	T	C	1681.33	.	AB=0;ABP=0;AC=2;AF=0.285714;AN=7;AO=60;CIGAR=1X;DP=86;DPB=86;DPRA=5.76923;EPP=23.8564;EPPR=19.3799;GTI=2;LEN=1;MEANALT=1;MQM=60;MQMR=60;NS=7;NUMALT=1;ODDS=2.40192;PAIRED=1;PAIREDR=1;PAO=0;PQA=0;PQR=0;PRO=0;QA=2119;QR=885;RO=26;RPL=43;RPP=27.4756;RPPR=3.0103;RPR=17;RUN=1;SAF=15;SAP=35.5824;SAR=45;SRF=17;SRP=8.35546;SRR=9;TYPE=snp	GT:DP:AD:RO:QR:AO:QA:GL	.	0:1:1,0:1:28:0:0:0,-2.79973	0:3:3,0:3:88:0:0:0,-8.20975	.	.	.	1:44:0,44:0:0:44:1530:-137.965,0	0:1:1,0:1:35:0:0:0,-3.49863	0:14:14,0:14:500:0:0:0,-45.3286	1:16:0,16:0:0:16:589:-53.3454,0	0:7:7,0:7:234:0:0:0,-21.3822	.	.	.
contig_1161_1|arrow	43262	.	C	T	334.042	.	AB=0;ABP=0;AC=2;AF=0.285714;AN=7;AO=13;CIGAR=1X;DP=37;DPB=37;DPRA=1.35417;EPP=16.5402;EPPR=26.1727;GTI=0;LEN=1;MEANALT=1;MQM=60;MQMR=60;NS=7;NUMALT=1;ODDS=11.1453;PAIRED=1;PAIREDR=1;PAO=0;PQA=0;PQR=0;PRO=0;QA=461;QR=869;RO=24;RPL=5;RPP=4.51363;RPPR=32.3252;RPR=8;RUN=1;SAF=10;SAP=11.1951;SAR=3;SRF=19;SRP=20.744;SRR=5;TYPE=snp	GT:DP:AD:RO:QR:AO:QA:GL	.	0:1:1,0:1:38:0:0:0,-3.79727	0:2:2,0:2:76:0:0:0,-7.21481	0:3:3,0:3:107:0:0:0,-9.98182	.	.	1:10:0,10:0:0:10:347:-31.5593,0	.	0:14:14,0:14:497:0:0:0,-45.056	1:3:0,3:0:0:3:114:-10.6324,0	0:4:4,0:4:151:0:0:0,-13.9579	.	.	.
contig_1161_1|arrow	43314	.	T	C	876.342	.	AB=0;ABP=0;AC=2;AF=0.333333;AN=6;AO=30;CIGAR=1X;DP=75;DPB=75;DPRA=1.33333;EPP=4.16842;EPPR=7.94546;GTI=0;LEN=1;MEANALT=1;MQM=60;MQMR=60;NS=6;NUMALT=1;ODDS=23.4155;PAIRED=1;PAIREDR=1;PAO=0;PQA=0;PQR=0;PRO=0;QA=1075;QR=1536;RO=44;RPL=9;RPP=13.4334;RPPR=3.79993;RPR=21;RUN=1;SAF=22;SAP=17.1973;SAR=8;SRF=31;SRP=19.0002;SRR=13;TYPE=snp	GT:DP:AD:RO:QR:AO:QA:GL	.	.	0:4:4,0:4:149:0:0:0,-13.7737	0:3:3,0:3:103:0:0:0,-9.60803	.	.	1:25:0,25:0:0:25:890:-80.4079,0	.	0:32:31,0:31:1067:0:0:0,-96.1749	1:5:0,5:0:0:5:185:-17.0092,0	0:6:6,0:6:217:0:0:0,-19.8798	.	.	.
contig_1161_1|arrow	43747	.	A	G	791.712	.	AB=0;ABP=0;AC=2;AF=0.333333;AN=6;AO=27;CIGAR=1X;DP=75;DPB=75;DPRA=1.125;EPP=26.2531;EPPR=3.73412;GTI=0;LEN=1;MEANALT=1;MQM=60;MQMR=60;NS=6;NUMALT=1;ODDS=33.6379;PAIRED=1;PAIREDR=1;PAO=0;PQA=0;PQR=0;PRO=0;QA=977;QR=1741;RO=48;RPL=16;RPP=5.02092;RPPR=7.5342;RPR=11;RUN=1;SAF=14;SAP=3.09072;SAR=13;SRF=21;SRP=4.6389;SRR=27;TYPE=snp	GT:DP:AD:RO:QR:AO:QA:GL	.	.	0:4:4,0:4:148:0:0:0,-13.6817	0:9:9,0:9:308:0:0:0,-28.0463	.	.	1:14:0,14:0:0:14:493:-44.6975,0	.	0:27:27,0:27:983:0:0:0,-88.7777	1:13:0,13:0:0:13:484:-43.9046,0	0:8:8,0:8:302:0:0:0,-27.5385	.	.	.
contig_1161_1|arrow	44639	.	C	T	938.921	.	AB=0;ABP=0;AC=2;AF=0.25;AN=8;AO=33;CIGAR=1X;DP=116;DPB=116;DPRA=1.19277;EPP=17.8158;EPPR=71.0585;GTI=0;LEN=1;MEANALT=1;MQM=60;MQMR=60;NS=8;NUMALT=1;ODDS=8.86467;PAIRED=1;PAIREDR=1;PAO=0;PQA=0;PQR=0;PRO=0;QA=1228;QR=3023;RO=83;RPL=6;RPP=32.0291;RPPR=94.0813;RPR=27;RUN=1;SAF=30;SAP=50.9801;SAR=3;SRF=67;SRP=71.0585;SRR=16;TYPE=snp	GT:DP:AD:RO:QR:AO:QA:GL	.	0:3:3,0:3:114:0:0:0,-10.6324	0:6:6,0:6:214:0:0:0,-19.6055	0:8:8,0:8:299:0:0:0,-27.2655	.	.	1:16:0,16:0:0:16:600:-54.3388,0	0:1:1,0:1:34:0:0:0,-3.39891	0:52:52,0:52:1879:0:0:0,-169.366	1:17:0,17:0:0:17:628:-56.8531,0	0:13:13,0:13:483:0:0:0,-43.8132	.	.	.
contig_1161_1|arrow	75996	.	A	T	109.713	.	AB=0;ABP=0;AC=2;AF=0.333333;AN=6;AO=6;CIGAR=1X;DP=50;DPB=50;DPRA=0.272727;EPP=4.45795;EPPR=7.94546;GTI=0;LEN=1;MEANALT=1;MQM=60;MQMR=60;NS=6;NUMALT=1;ODDS=3.01956;PAIRED=1;PAIREDR=1;PAO=0;PQA=0;PQR=0;PRO=0;QA=218;QR=1464;RO=44;RPL=5;RPP=8.80089;RPPR=3.20771;RPR=1;RUN=1;SAF=1;SAP=8.80089;SAR=5;SRF=16;SRP=10.1169;SRR=28;TYPE=snp	GT:DP:AD:RO:QR:AO:QA:GL	.	0:13:13,0:13:415:0:0:0,-37.6533	.	0:17:17,0:17:574:0:0:0,-51.9705	.	.	1:1:0,1:0:0:1:38:-3.79727,0	.	0:10:10,0:10:323:0:0:0,-29.3773	.	0:4:4,0:4:152:0:0:0,-14.0499	.	.	1:5:0,5:0:0:5:180:-16.5501,0
contig_1161_1|arrow	79276	.	G	A	1023.51	.	AB=0;ABP=0;AC=2;AF=0.2;AN=10;AO=38;CIGAR=1X;DP=238;DPB=238;DPRA=0.76;EPP=30.668;EPPR=149.107;GTI=0;LEN=1;MEANALT=1;MQM=60;MQMR=60;NS=10;NUMALT=1;ODDS=19.195;PAIRED=1;PAIREDR=1;PAO=0;PQA=0;PQR=0;PRO=0;QA=1331;QR=7041;RO=200;RPL=30;RPP=30.668;RPPR=180.897;RPR=8;RUN=1;SAF=32;SAP=41.6397;SAR=6;SRF=166;SRP=192.189;SRR=34;TYPE=snp	GT:DP:AD:RO:QR:AO:QA:GL	0:1:1,0:1:33:0:0:0,-3.29913	0:29:29,0:29:1024:0:0:0,-92.456	.	0:95:95,0:95:3416:0:0:0,-307.606	.	0:1:1,0:1:36:0:0:0,-3.59827	1:12:0,12:0:0:12:405:-36.7687,0	0:3:3,0:3:110:0:0:0,-10.2606	0:31:31,0:31:1066:0:0:0,-96.2295	.	0:23:23,0:23:771:0:0:0,-69.6858	0:17:17,0:17:585:0:0:0,-52.963	.	1:26:0,26:0:0:26:926:-83.6447,0
contig_1161_1|arrow	79442	.	C	T	574.384	.	AB=0;ABP=0;AC=2;AF=0.25;AN=8;AO=23;CIGAR=1X;DP=172;DPB=172;DPRA=0.463087;EPP=5.3706;EPPR=3.02487;GTI=0;LEN=1;MEANALT=1;MQM=60;MQMR=60;NS=8;NUMALT=1;ODDS=13.5676;PAIRED=1;PAIREDR=1;PAO=0;PQA=0;PQR=0;PRO=0;QA=796;QR=5126;RO=149;RPL=16;RPP=10.6577;RPPR=4.77371;RPR=7;RUN=1;SAF=2;SAP=37.093;SAR=21;SRF=17;SRP=195.747;SRR=132;TYPE=snp	GT:DP:AD:RO:QR:AO:QA:GL	.	0:23:23,0:23:796:0:0:0,-71.9456	.	0:71:71,0:71:2473:0:0:0,-222.786	.	0:1:1,0:1:38:0:0:0,-3.79727	1:4:0,4:0:0:4:121:-11.1871,0	.	0:22:22,0:22:774:0:0:0,-69.9714	.	0:17:17,0:17:563:0:0:0,-50.9763	0:15:15,0:15:482:0:0:0,-43.6834	.	1:19:0,19:0:0:19:675:-61.068,0
contig_1161_1|arrow	80550	.	G	T	111.444	.	AB=0;ABP=0;AC=2;AF=0.25;AN=8;AO=5;CIGAR=1X;DP=32;DPB=32;DPRA=0.555556;EPP=3.44459;EPPR=3.09072;GTI=0;LEN=1;MEANALT=1;MQM=60;MQMR=60;NS=8;NUMALT=1;ODDS=6.58395;PAIRED=1;PAIREDR=1;PAO=0;PQA=0;PQR=0;PRO=0;QA=188;QR=926;RO=27;RPL=2;RPP=3.44459;RPPR=12.7417;RPR=3;RUN=1;SAF=4;SAP=6.91895;SAR=1;SRF=11;SRP=5.02092;SRR=16;TYPE=snp	GT:DP:AD:RO:QR:AO:QA:GL	0:1:1,0:1:38:0:0:0,-3.79727	0:4:4,0:4:142:0:0:0,-13.1272	.	0:11:11,0:11:378:0:0:0,-34.3436	.	.	1:1:0,1:0:0:1:38:-3.79727,0	.	0:7:7,0:7:227:0:0:0,-20.7429	.	0:1:1,0:1:36:0:0:0,-3.59827	0:3:3,0:3:105:0:0:0,-9.79458	.	1:4:0,4:0:0:4:150:-13.8659,0
contig_1161_1|arrow	80955	.	A	G	158.288	.	AB=0;ABP=0;AC=2;AF=0.285714;AN=7;AO=9;CIGAR=1X;DP=38;DPB=38;DPRA=0.775862;EPP=5.18177;EPPR=4.88226;GTI=0;LEN=1;MEANALT=1;MQM=46.8889;MQMR=55.931;NS=7;NUMALT=1;ODDS=7.40965;PAIRED=1;PAIREDR=1;PAO=0;PQA=0;PQR=0;PRO=0;QA=316;QR=1056;RO=29;RPL=3;RPP=5.18177;RPPR=49.8093;RPR=6;RUN=1;SAF=3;SAP=5.18177;SAR=6;SRF=17;SRP=4.88226;SRR=12;TYPE=snp	GT:DP:AD:RO:QR:AO:QA:GL	.	0:3:3,0:3:112:0:0:0,-7.18154	.	0:17:17,0:17:619:0:0:0,-52.6912	.	.	1:1:0,1:0:0:1:38:-3.79727,0	.	0:4:4,0:4:144:0:0:0,-13.3129	.	0:2:2,0:2:71:0:0:0,-6.74158	0:3:3,0:3:110:0:0:0,-10.2608	.	1:8:0,8:0:0:8:278:-18.7855,0
contig_1161_1|arrow	90078	.	G	A	208.74	.	AB=0;ABP=0;AC=2;AF=0.25;AN=8;AO=9;CIGAR=1X;DP=127;DPB=127;DPRA=0.228814;EPP=5.18177;EPPR=5.25601;GTI=1;LEN=1;MEANALT=1;MQM=60;MQMR=60;NS=8;NUMALT=1;ODDS=4.96664;PAIRED=1;PAIREDR=1;PAO=0;PQA=0;PQR=0;PRO=0;QA=340;QR=4186;RO=117;RPL=6;RPP=5.18177;RPPR=8.37402;RPR=3;RUN=1;SAF=4;SAP=3.25157;SAR=5;SRF=87;SRP=63.3104;SRR=30;TYPE=snp	GT:DP:AD:RO:QR:AO:QA:GL	.	0:1:1,0:1:38:0:0:0,-3.79727	0:1:1,0:1:38:0:0:0,-3.79727	0:85:84,0:84:2977:0:0:0,-267.96	.	.	1:1:0,1:0:0:1:38:-3.79727,0	.	0:7:7,0:7:263:0:0:0,-24.0295	.	0:14:14,0:14:504:0:0:0,-45.6937	0:10:10,0:10:366:0:0:0,-33.286	.	1:8:0,8:0:0:8:302:-27.5386,0
contig_1161_1|arrow	272435	.	T	C	2307.34	.	AB=0;ABP=0;AC=2;AF=0.285714;AN=7;AO=78;CIGAR=1X;DP=258;DPB=258;DPRA=0.929825;EPP=8.46682;EPPR=25.4408;GTI=0;LEN=1;MEANALT=1;MQM=60;MQMR=60;NS=7;NUMALT=1;ODDS=14.8032;PAIRED=1;PAIREDR=1;PAO=0;PQA=0;PQR=0;PRO=0;QA=2801;QR=5796;RO=179;RPL=58;RPP=43.2104;RPPR=27.5758;RPR=20;RUN=1;SAF=26;SAP=21.8297;SAR=52;SRF=71;SRP=19.6178;SRR=108;TYPE=snp	GT:DP:AD:RO:QR:AO:QA:GL	0:137:136,0:136:4371:0:0:0,-393.368	.	0:1:1,0:1:28:0:0:0,-2.79973	.	1:74:1,73:1:34:73:2641:-234.504,0	.	0:11:11,0:11:391:0:0:0,-35.526	0:28:27,1:27:875:1:38:0,-75.2365	1:4:0,4:0:0:4:122:-11.2797,0	.	.	.	.	0:3:3,0:3:97:0:0:0,-9.0499
contig_1161_1|arrow	276110	.	T	C	7274.06	.	AB=0;ABP=0;AC=2;AF=0.285714;AN=7;AO=244;CIGAR=1X;DP=468;DPB=468;DPRA=15.9643;EPP=32.9481;EPPR=28.3377;GTI=1;LEN=1;MEANALT=1.25;MQM=60;MQMR=60;NS=7;NUMALT=1;ODDS=37.4242;PAIRED=1;PAIREDR=1;PAO=0;PQA=0;PQR=0;PRO=0;QA=8497;QR=7585;RO=223;RPL=159;RPP=51.7438;RPPR=17.8211;RPR=85;RUN=1;SAF=124;SAP=3.15269;SAR=120;SRF=103;SRP=5.82445;SRR=120;TYPE=snp	GT:DP:AD:RO:QR:AO:QA:GL	0:155:154,1:154:5216:1:16:0,-467.919	.	.	.	1:237:0,236:0:0:236:8267:-743.779,0	.	0:14:14,0:14:450:0:0:0,-40.8018	0:53:48,5:48:1677:5:143:0,-138.041	1:2:0,2:0:0:2:71:-6.74158,0	.	.	0:1:1,0:1:38:0:0:0,-3.79727	.	0:6:6,0:6:204:0:0:0,-18.688
contig_1163_1|arrow	149259	.	A	T	3770.34	.	AB=0;ABP=0;AC=2;AF=0.285714;AN=7;AO=131;CIGAR=1X;DP=165;DPB=165;DPRA=9.63235;EPP=5.01601;EPPR=7.09778;GTI=3;LEN=1;MEANALT=1;MQM=60;MQMR=60;NS=7;NUMALT=1;ODDS=3.5804;PAIRED=1;PAIREDR=1;PAO=0;PQA=0;PQR=0;PRO=0;QA=4517;QR=1145;RO=34;RPL=43;RPP=36.577;RPPR=19.3602;RPR=88;RUN=1;SAF=45;SAP=30.8748;SAR=86;SRF=12;SRP=9.39698;SRR=22;TYPE=snp	GT:DP:AD:RO:QR:AO:QA:GL	.	0:28:28,0:28:930:0:0:0,-83.9846	.	.	0:1:1,0:1:38:0:0:0,-3.79727	.	.	.	0:1:1,0:1:38:0:0:0,-3.79727	1:124:0,124:0:0:124:4256:-383.162,0	0:2:2,0:2:66:0:0:0,-6.26715	.	0:2:2,0:2:73:0:0:0,-6.9311	1:7:0,7:0:0:7:261:-23.8471,0
contig_1164_1|arrow	161875	.	G	A	3338.1	.	AB=0;ABP=0;AC=2;AF=0.285714;AN=7;AO=109;CIGAR=1X;DP=278;DPB=278;DPRA=1.6369;EPP=13.5489;EPPR=17.9521;GTI=0;LEN=1;MEANALT=1.5;MQM=60;MQMR=60;NS=7;NUMALT=1;ODDS=2.54751;PAIRED=1;PAIREDR=1;PAO=0;PQA=0;PQR=0;PRO=0;QA=3887;QR=5712;RO=168;RPL=36;RPP=30.2832;RPPR=19.7617;RPR=73;RUN=1;SAF=67;SAP=15.4614;SAR=42;SRF=103;SRP=21.6746;SRR=65;TYPE=snp	GT:DP:AD:RO:QR:AO:QA:GL	.	0:1:1,0:1:38:0:0:0,-3.79727	.	0:10:10,0:10:341:0:0:0,-31.0138	0:3:3,0:3:113:0:0:0,-10.5395	.	1:107:0,106:0:0:106:3775:-339.74,0	.	0:149:149,0:149:5044:0:0:0,-454.059	.	.	.	0:5:5,0:5:176:0:0:0,-16.1818	1:3:0,3:0:0:3:112:-10.4466,0
contig_1164_1|arrow	181519	.	T	C	1107.11	.	AB=0;ABP=0;AC=2;AF=0.333333;AN=6;AO=40;CIGAR=1X;DP=156;DPB=156;DPRA=0.689655;EPP=20.5992;EPPR=30.0414;GTI=0;LEN=1;MEANALT=1;MQM=60;MQMR=60;NS=6;NUMALT=1;ODDS=7.30757;PAIRED=1;PAIREDR=1;PAO=0;PQA=0;PQR=0;PRO=0;QA=1444;QR=4148;RO=116;RPL=36;RPP=58.6;RPPR=74.9684;RPR=4;RUN=1;SAF=7;SAP=39.7082;SAR=33;SRF=30;SRP=61.7149;SRR=86;TYPE=snp	GT:DP:AD:RO:QR:AO:QA:GL	.	.	.	.	0:1:1,0:1:38:0:0:0,-3.79727	.	1:39:0,39:0:0:39:1406:-126.823,0	.	0:107:107,0:107:3833:0:0:0,-345.11	.	0:1:1,0:1:34:0:0:0,-3.39891	.	0:7:7,0:7:243:0:0:0,-22.2021	1:1:0,1:0:0:1:38:-3.79727,0
contig_1164_1|arrow	194651	.	T	C	198.695	.	AB=0;ABP=0;AC=2;AF=0.333333;AN=6;AO=9;CIGAR=1X;DP=93;DPB=93;DPRA=0.214286;EPP=5.18177;EPPR=3.42391;GTI=1;LEN=1;MEANALT=1;MQM=60;MQMR=60;NS=6;NUMALT=1;ODDS=5.15303;PAIRED=1;PAIREDR=1;PAO=0;PQA=0;PQR=0;PRO=0;QA=334;QR=2953;RO=84;RPL=3;RPP=5.18177;RPPR=20.4855;RPR=6;RUN=1;SAF=7;SAP=9.04217;SAR=2;SRF=41;SRP=3.1137;SRR=43;TYPE=snp	GT:DP:AD:RO:QR:AO:QA:GL	.	.	.	.	0:2:2,0:2:76:0:0:0,-7.21481	.	1:1:0,1:0:0:1:34:-3.39891,0	.	0:75:75,0:75:2644:0:0:0,-238.173	.	0:1:1,0:1:38:0:0:0,-3.79727	.	0:6:6,0:6:195:0:0:0,-17.866	1:8:0,8:0:0:8:300:-27.3568,0
contig_1164_1|arrow	194870	.	A	T	259.73	.	AB=0;ABP=0;AC=2;AF=0.4;AN=5;AO=12;CIGAR=1X;DP=77;DPB=77;DPRA=0.276923;EPP=14.5915;EPPR=64.7803;GTI=1;LEN=1;MEANALT=1;MQM=60;MQMR=60;NS=5;NUMALT=1;ODDS=4.20198;PAIRED=1;PAIREDR=1;PAO=0;PQA=0;PQR=0;PRO=0;QA=437;QR=2392;RO=65;RPL=2;RPP=14.5915;RPPR=48.7448;RPR=10;RUN=1;SAF=0;SAP=29.068;SAR=12;SRF=5;SRP=104.067;SRR=60;TYPE=snp	GT:DP:AD:RO:QR:AO:QA:GL	.	0:1:1,0:1:38:0:0:0,-3.79727	.	.	.	.	1:1:0,1:0:0:1:38:-3.79727,0	.	0:57:57,0:57:2092:0:0:0,-188.523	.	.	.	0:7:7,0:7:262:0:0:0,-23.9383	1:11:0,11:0:0:11:399:-36.2517,0
contig_1164_1|arrow	211488	.	A	G	314.229	.	AB=0;ABP=0;AC=2;AF=0.4;AN=5;AO=12;CIGAR=1X;DP=28;DPB=28;DPRA=1.125;EPP=9.52472;EPPR=11.6962;GTI=0;LEN=1;MEANALT=1;MQM=60;MQMR=60;NS=5;NUMALT=1;ODDS=15.1993;PAIRED=1;PAIREDR=1;PAO=0;PQA=0;PQR=0;PRO=0;QA=453;QR=566;RO=16;RPL=0;RPP=29.068;RPPR=16.582;RPR=12;RUN=1;SAF=9;SAP=9.52472;SAR=3;SRF=11;SRP=7.89611;SRR=5;TYPE=snp	GT:DP:AD:RO:QR:AO:QA:GL	.	.	.	.	0:2:2,0:2:76:0:0:0,-7.21481	.	1:7:0,7:0:0:7:265:-24.2116,0	.	0:12:12,0:12:414:0:0:0,-37.5854	.	.	.	0:2:2,0:2:76:0:0:0,-7.21481	1:5:0,5:0:0:5:188:-17.2844,0
contig_1164_1|arrow	352279	.	G	A	477.103	.	AB=0;ABP=0;AC=2;AF=0.25;AN=8;AO=18;CIGAR=1X;DP=91;DPB=91;DPRA=0.739726;EPP=3.49285;EPPR=5.41974;GTI=0;LEN=1;MEANALT=1;MQM=60;MQMR=60;NS=8;NUMALT=1;ODDS=14.9334;PAIRED=1;PAIREDR=1;PAO=0;PQA=0;PQR=0;PRO=0;QA=624;QR=2658;RO=73;RPL=15;RPP=20.3821;RPPR=6.60959;RPR=3;RUN=1;SAF=7;SAP=4.9405;SAR=11;SRF=46;SRP=13.7487;SRR=27;TYPE=snp	GT:DP:AD:RO:QR:AO:QA:GL	.	.	0:10:10,0:10:378:0:0:0,-34.3741	0:24:24,0:24:856:0:0:0,-77.3518	0:3:3,0:3:114:0:0:0,-10.6324	.	1:11:0,11:0:0:11:381:-34.6148,0	0:29:29,0:29:1048:0:0:0,-94.6247	0:6:6,0:6:224:0:0:0,-20.5198	1:7:0,7:0:0:7:243:-22.2021,0	.	.	0:1:1,0:1:38:0:0:0,-3.79727	.
contig_1164_1|arrow	353105	.	TGT	TGGT	260.666	.	AB=0;ABP=0;AC=2;AF=0.25;AN=8;AO=11;CIGAR=1M1I2M;DP=90;DPB=94;DPRA=0.461538;EPP=3.20771;EPPR=3.12166;GTI=0;LEN=1;MEANALT=1.5;MQM=60;MQMR=60;NS=8;NUMALT=1;ODDS=5.97176;PAIRED=1;PAIREDR=1;PAO=0;PQA=0;PQR=0;PRO=0;QA=388;QR=2713;RO=78;RPL=2;RPP=12.6832;RPPR=19.0458;RPR=9;RUN=1;SAF=5;SAP=3.20771;SAR=6;SRF=39;SRP=3.0103;SRR=39;TYPE=ins	GT:DP:AD:RO:QR:AO:QA:GL	.	0:2:2,0:2:76:0:0:0,-7.21481	0:4:4,0:4:122:0:0:0,-11.2808	0:25:25,0:25:862:0:0:0,-77.8817	0:1:1,0:1:37:0:0:0,-3.69783	.	1:10:0,9:0:0:9:334:-30.2311,0	0:42:42,0:42:1469:0:0:0,-132.486	0:4:4,0:4:147:0:0:0,-13.5894	.	.	.	.	1:2:0,2:0:0:2:54:-5.12739,0
contig_1164_1|arrow	354312	.	T	C	367.953	.	AB=0;ABP=0;AC=2;AF=0.222222;AN=9;AO=14;CIGAR=1X;DP=116;DPB=116;DPRA=0.480392;EPP=5.49198;EPPR=48.0577;GTI=0;LEN=1;MEANALT=1;MQM=60;MQMR=60;NS=9;NUMALT=1;ODDS=18.6572;PAIRED=1;PAIREDR=1;PAO=0;PQA=0;PQR=0;PRO=0;QA=509;QR=3637;RO=102;RPL=3;RPP=12.937;RPPR=19.7008;RPR=11;RUN=1;SAF=6;SAP=3.63072;SAR=8;SRF=45;SRP=6.07591;SRR=57;TYPE=snp	GT:DP:AD:RO:QR:AO:QA:GL	0:1:1,0:1:37:0:0:0,-3.69783	.	0:6:6,0:6:198:0:0:0,-18.1395	0:40:40,0:40:1401:0:0:0,-126.369	0:6:6,0:6:218:0:0:0,-19.9716	.	1:10:0,10:0:0:10:357:-32.4672,0	0:41:41,0:41:1493:0:0:0,-134.649	0:7:7,0:7:252:0:0:0,-23.0254	.	.	.	0:1:1,0:1:38:0:0:0,-3.79727	1:4:0,4:0:0:4:152:-14.0499,0
contig_1164_1|arrow	354327	.	C	T	528.326	.	AB=0;ABP=0;AC=2;AF=0.222222;AN=9;AO=20;CIGAR=1X;DP=138;DPB=138;DPRA=0.59322;EPP=6.91895;EPPR=45.4092;GTI=0;LEN=1;MEANALT=1;MQM=60;MQMR=60;NS=9;NUMALT=1;ODDS=18.614;PAIRED=1;PAIREDR=1;PAO=0;PQA=0;PQR=0;PRO=0;QA=704;QR=4164;RO=118;RPL=4;RPP=18.6449;RPPR=49.0161;RPR=16;RUN=1;SAF=5;SAP=13.8677;SAR=15;SRF=33;SRP=52.7701;SRR=85;TYPE=snp	GT:DP:AD:RO:QR:AO:QA:GL	0:1:1,0:1:38:0:0:0,-3.79727	.	0:5:5,0:5:182:0:0:0,-16.734	0:42:42,0:42:1459:0:0:0,-131.578	0:4:4,0:4:152:0:0:0,-14.0499	.	1:13:0,13:0:0:13:439:-39.8259,0	0:55:55,0:55:1941:0:0:0,-174.94	0:9:9,0:9:316:0:0:0,-28.7727	.	.	.	0:2:2,0:2:76:0:0:0,-7.21481	1:7:0,7:0:0:7:265:-24.2116,0
contig_1164_1|arrow	359890	.	T	C	197.592	.	AB=0;ABP=0;AC=2;AF=0.285714;AN=7;AO=9;CIGAR=1X;DP=65;DPB=65;DPRA=0.401786;EPP=5.18177;EPPR=31.7922;GTI=0;LEN=1;MEANALT=1;MQM=60;MQMR=60;NS=7;NUMALT=1;ODDS=13.6354;PAIRED=1;PAIREDR=1;PAO=0;PQA=0;PQR=0;PRO=0;QA=303;QR=1854;RO=55;RPL=6;RPP=5.18177;RPPR=4.94488;RPR=3;RUN=1;SAF=5;SAP=3.25157;SAR=4;SRF=30;SRP=3.99733;SRR=25;TYPE=snp	GT:DP:AD:RO:QR:AO:QA:GL	.	.	.	0:24:24,0:24:763:0:0:0,-68.952	0:3:3,0:3:113:0:0:0,-10.5395	.	1:6:0,6:0:0:6:213:-19.514,0	0:22:21,0:21:759:0:0:0,-68.4729	0:5:5,0:5:167:0:0:0,-15.3539	.	.	.	0:2:2,0:2:52:0:0:0,-4.9374	1:3:0,3:0:0:3:90:-8.39489,0
contig_1164_1|arrow	366621	.	T	C	1592.37	.	AB=0;ABP=0;AC=2;AF=0.25;AN=8;AO=53;CIGAR=1X;DP=133;DPB=133;DPRA=1.9875;EPP=3.05127;EPPR=4.35716;GTI=0;LEN=1;MEANALT=1;MQM=60;MQMR=60;NS=8;NUMALT=1;ODDS=41.9607;PAIRED=1;PAIREDR=1;PAO=0;PQA=0;PQR=0;PRO=0;QA=1893;QR=2740;RO=79;RPL=19;RPP=12.2288;RPPR=4.35716;RPR=34;RUN=1;SAF=27;SAP=3.05127;SAR=26;SRF=39;SRP=3.03779;SRR=40;TYPE=snp	GT:DP:AD:RO:QR:AO:QA:GL	.	.	0:7:7,0:7:227:0:0:0,-20.744	0:12:12,0:12:411:0:0:0,-37.3124	.	.	1:50:0,50:0:0:50:1784:-160.817,0	0:22:21,0:21:750:0:0:0,-67.6173	0:13:13,0:13:436:0:0:0,-39.554	1:3:0,3:0:0:3:109:-10.1674,0	0:17:17,0:17:594:0:0:0,-53.7741	.	0:9:9,0:9:322:0:0:0,-29.3206	.
contig_1164_1|arrow	366719	.	TAAAAAAATTG	TTAAAAAATTG	811.032	.	AB=0;ABP=0;AC=2;AF=0.25;AN=8;AO=28;CIGAR=1M1X9M;DP=83;DPB=84.4545;DPRA=1.88235;EPP=5.80219;EPPR=3.40914;GTI=0;LEN=1;MEANALT=3;MQM=60;MQMR=60;NS=8;NUMALT=1;ODDS=23.7877;PAIRED=1;PAIREDR=1;PAO=2;PQA=60;PQR=82;PRO=3;QA=997;QR=1734;RO=49;RPL=10;RPP=7.97367;RPPR=3.05462;RPR=18;RUN=1;SAF=15;SAP=3.32051;SAR=13;SRF=19;SRP=8.37251;SRR=30;TYPE=snp	GT:DP:AD:RO:QR:AO:QA:GL	.	.	0:4:4,0:4:143:0:0:0,-12.9734	0:9:9,0:9:305:0:0:0,-27.7759	.	.	1:30:0,26:0:0:26:921:-82.9137,0	0:18:16,0:16:576:0:0:0,-51.8344	0:9:9,0:9:311:0:0:0,-28.3231	1:2:0,2:0:0:2:76:-7.16199,0	0:7:7,0:7:262:0:0:0,-23.9388	.	0:4:4,0:4:137:0:0:0,-12.6667	.
contig_1164_1|arrow	367710	.	A	G	2437.56	.	AB=0;ABP=0;AC=2;AF=0.222222;AN=9;AO=84;CIGAR=1X;DP=205;DPB=205;DPRA=2.42975;EPP=9.62812;EPPR=12.5038;GTI=1;LEN=1;MEANALT=1;MQM=60;MQMR=60;NS=9;NUMALT=1;ODDS=0.593876;PAIRED=1;PAIREDR=1;PAO=0;PQA=0;PQR=0;PRO=0;QA=2978;QR=4169;RO=121;RPL=24;RPP=36.513;RPPR=16.093;RPR=60;RUN=1;SAF=64;SAP=53.0576;SAR=20;SRF=62;SRP=3.17181;SRR=59;TYPE=snp	GT:DP:AD:RO:QR:AO:QA:GL	.	.	0:7:7,0:7:257:0:0:0,-23.4829	0:23:23,0:23:799:0:0:0,-72.2135	0:2:2,0:2:63:0:0:0,-5.98228	.	1:75:0,75:0:0:75:2649:-238.623,0	0:27:27,0:27:913:0:0:0,-82.466	0:35:35,0:35:1240:0:0:0,-111.887	1:9:0,9:0:0:9:329:-29.9574,0	0:20:20,0:20:677:0:0:0,-61.234	.	0:7:7,0:7:220:0:0:0,-20.106	.
contig_1164_1|arrow	367773	.	AT	GA	2514.53	.	AB=0;ABP=0;AC=2;AF=0.222222;AN=9;AO=89;CIGAR=2X;DP=181;DPB=181;DPRA=3.46154;EPP=11.8182;EPPR=3.22506;GTI=1;LEN=2;MEANALT=1.5;MQM=60;MQMR=60;NS=9;NUMALT=1;ODDS=12.7281;PAIRED=1;PAIREDR=1;PAO=0;PQA=0;PQR=0;PRO=0;QA=3066;QR=3302;RO=91;RPL=69;RPP=61.5913;RPPR=91.802;RPR=20;RUN=1;SAF=56;SAP=15.9171;SAR=33;SRF=33;SRP=17.9243;SRR=58;TYPE=mnp	GT:DP:AD:RO:QR:AO:QA:GL	.	.	0:8:8,0:8:286:0:0:0,-26.0805	0:19:19,0:19:715:0:0:0,-64.6826	0:1:1,0:1:38:0:0:0,-3.79727	.	1:83:0,82:0:0:82:2835:-255.187,0	0:21:21,0:21:755:0:0:0,-68.2691	0:25:25,0:25:899:0:0:0,-81.2196	1:7:0,7:0:0:7:231:-21.1087,0	0:12:12,0:12:433:0:0:0,-39.3064	.	0:5:5,0:5:176:0:0:0,-16.1827	.
contig_1164_1|arrow	368453	.	C	T	4271.27	.	AB=0;ABP=0;AC=2;AF=0.222222;AN=9;AO=150;CIGAR=1X;DP=227;DPB=227;DPRA=6.81818;EPP=8.80089;EPPR=11.1604;GTI=1;LEN=1;MEANALT=1;MQM=60;MQMR=60;NS=9;NUMALT=1;ODDS=32.0919;PAIRED=1;PAIREDR=1;PAO=0;PQA=0;PQR=0;PRO=0;QA=5340;QR=2763;RO=77;RPL=63;RPP=11.3488;RPPR=33.7211;RPR=87;RUN=1;SAF=22;SAP=165.668;SAR=128;SRF=63;SRP=70.7208;SRR=14;TYPE=snp	GT:DP:AD:RO:QR:AO:QA:GL	.	.	0:9:9,0:9:336:0:0:0,-30.5931	0:17:17,0:17:635:0:0:0,-57.4859	0:1:1,0:1:38:0:0:0,-3.79727	.	1:148:0,148:0:0:148:5264:-473.825,0	0:11:11,0:11:411:0:0:0,-37.3391	0:17:17,0:17:563:0:0:0,-50.9734	1:2:0,2:0:0:2:76:-7.21481,0	0:9:9,0:9:294:0:0:0,-26.7734	.	0:13:13,0:13:486:0:0:0,-44.0841	.
contig_1164_1|arrow	369303	.	T	A	4835.61	.	AB=0;ABP=0;AC=2;AF=0.25;AN=8;AO=160;CIGAR=1X;DP=244;DPB=244;DPRA=5.71429;EPP=5.67035;EPPR=3.94093;GTI=1;LEN=1;MEANALT=1;MQM=60;MQMR=60;NS=8;NUMALT=1;ODDS=31.4861;PAIRED=1;PAIREDR=1;PAO=0;PQA=0;PQR=0;PRO=0;QA=5763;QR=2992;RO=84;RPL=89;RPP=7.40753;RPPR=15.5221;RPR=71;RUN=1;SAF=96;SAP=16.9077;SAR=64;SRF=60;SRP=36.513;SRR=24;TYPE=snp	GT:DP:AD:RO:QR:AO:QA:GL	.	.	0:2:2,0:2:76:0:0:0,-7.21481	0:17:17,0:17:573:0:0:0,-51.8774	.	.	1:157:0,157:0:0:157:5651:-508.629,0	0:15:15,0:15:520:0:0:0,-47.1186	0:29:29,0:29:1060:0:0:0,-95.7031	1:3:0,3:0:0:3:112:-10.4466,0	0:12:12,0:12:444:0:0:0,-40.3034	.	0:9:9,0:9:319:0:0:0,-29.045	.
contig_1164_1|arrow	369347	.	T	C	4320.25	.	AB=0;ABP=0;AC=2;AF=0.25;AN=8;AO=141;CIGAR=1X;DP=235;DPB=235;DPRA=4.5;EPP=3.0257;EPPR=3.1027;GTI=1;LEN=1;MEANALT=1;MQM=60;MQMR=60;NS=8;NUMALT=1;ODDS=22.2434;PAIRED=1;PAIREDR=1;PAO=0;PQA=0;PQR=0;PRO=0;QA=5095;QR=3378;RO=94;RPL=71;RPP=3.0257;RPPR=14.1911;RPR=70;RUN=1;SAF=77;SAP=5.61299;SAR=64;SRF=66;SRP=36.3678;SRR=28;TYPE=snp	GT:DP:AD:RO:QR:AO:QA:GL	.	.	0:2:2,0:2:76:0:0:0,-7.21481	0:20:20,0:20:703:0:0:0,-63.5818	.	.	1:137:0,137:0:0:137:4943:-444.943,0	0:16:16,0:16:584:0:0:0,-52.8921	0:36:36,0:36:1301:0:0:0,-117.378	1:4:0,4:0:0:4:152:-14.0499,0	0:9:9,0:9:319:0:0:0,-29.0445	.	0:11:11,0:11:395:0:0:0,-35.8903	.
contig_1164_1|arrow	369371	.	G	A	3335.79	.	AB=0;ABP=0;AC=2;AF=0.25;AN=8;AO=118;CIGAR=1X;DP=208;DPB=208;DPRA=4.01124;EPP=3.67278;EPPR=7.73928;GTI=0;LEN=1;MEANALT=1;MQM=60;MQMR=60;NS=8;NUMALT=1;ODDS=6.53165;PAIRED=1;PAIREDR=1;PAO=0;PQA=0;PQR=0;PRO=0;QA=4045;QR=3111;RO=90;RPL=54;RPP=4.85053;RPPR=3.39634;RPR=64;RUN=1;SAF=58;SAP=3.08391;SAR=60;SRF=59;SRP=21.9262;SRR=31;TYPE=snp	GT:DP:AD:RO:QR:AO:QA:GL	.	.	0:5:5,0:5:175:0:0:0,-16.0924	0:18:18,0:18:621:0:0:0,-56.2031	.	.	1:115:1,114:1:15:114:3893:-349.015,0	0:12:12,0:12:437:0:0:0,-39.6701	0:40:40,0:40:1358:0:0:0,-122.487	1:4:0,4:0:0:4:152:-14.0499,0	0:5:5,0:5:168:0:0:0,-15.4459	.	0:9:9,0:9:337:0:0:0,-30.6837	.
contig_1164_1|arrow	369387	.	T	C	3711.58	.	AB=0;ABP=0;AC=2;AF=0.25;AN=8;AO=125;CIGAR=1X;DP=214;DPB=214;DPRA=4.29545;EPP=4.41741;EPPR=4.20583;GTI=0;LEN=1;MEANALT=1;MQM=60;MQMR=60;NS=8;NUMALT=1;ODDS=6.13999;PAIRED=1;PAIREDR=1;PAO=0;PQA=0;PQR=0;PRO=0;QA=4504;QR=3091;RO=89;RPL=60;RPP=3.44459;RPPR=5.96253;RPR=65;RUN=1;SAF=73;SAP=10.6713;SAR=52;SRF=60;SRP=26.4573;SRR=29;TYPE=snp	GT:DP:AD:RO:QR:AO:QA:GL	.	.	0:5:5,0:5:183:0:0:0,-16.8254	0:17:17,0:17:549:0:0:0,-49.7054	.	.	1:122:1,121:1:16:121:4353:-390.281,0	0:11:11,0:11:381:0:0:0,-34.6168	0:38:38,0:38:1382:0:0:0,-124.667	1:4:0,4:0:0:4:151:-13.9579,0	0:8:8,0:8:260:0:0:0,-23.71	.	0:9:9,0:9:320:0:0:0,-29.14	.
contig_1164_1|arrow	369598	.	T	A	4833.76	.	AB=0;ABP=0;AC=2;AF=0.222222;AN=9;AO=164;CIGAR=1X;DP=396;DPB=396;DPRA=2.5;EPP=36.112;EPPR=74.1613;GTI=1;LEN=1;MEANALT=1.5;MQM=60;MQMR=60;NS=9;NUMALT=1;ODDS=13.4568;PAIRED=1;PAIREDR=1;PAO=0;PQA=0;PQR=0;PRO=0;QA=5649;QR=8192;RO=231;RPL=104;RPP=28.6443;RPPR=22.0459;RPR=60;RUN=1;SAF=91;SAP=7.30028;SAR=73;SRF=144;SRP=33.5519;SRR=87;TYPE=snp	GT:DP:AD:RO:QR:AO:QA:GL	.	.	0:23:23,0:23:850:0:0:0,-76.8214	0:44:44,0:44:1517:0:0:0,-136.794	0:2:2,0:2:76:0:0:0,-7.21481	.	1:162:0,161:0:0:161:5557:-499.968,0	0:54:54,0:54:1872:0:0:0,-168.724	0:65:65,0:65:2348:0:0:0,-211.556	1:3:0,3:0:0:3:92:-8.58155,0	0:27:27,0:27:964:0:0:0,-87.0615	.	0:16:16,0:16:565:0:0:0,-51.1733	.
contig_1164_1|arrow	369611	.	C	T	3707.03	.	AB=0;ABP=0;AC=2;AF=0.222222;AN=9;AO=124;CIGAR=1X;DP=304;DPB=304;DPRA=2.44413;EPP=20.9425;EPPR=54.2643;GTI=1;LEN=1;MEANALT=1.5;MQM=60;MQMR=60;NS=9;NUMALT=1;ODDS=5.28599;PAIRED=1;PAIREDR=1;PAO=0;PQA=0;PQR=0;PRO=0;QA=4356;QR=6335;RO=179;RPL=79;RPP=23.254;RPPR=29.808;RPR=45;RUN=1;SAF=59;SAP=3.64073;SAR=65;SRF=90;SRP=3.02243;SRR=89;TYPE=snp	GT:DP:AD:RO:QR:AO:QA:GL	.	.	0:18:18,0:18:631:0:0:0,-57.1041	0:35:35,0:35:1273:0:0:0,-114.864	0:2:2,0:2:76:0:0:0,-7.21481	.	1:123:0,122:0:0:122:4293:-386.338,0	0:41:41,0:41:1405:0:0:0,-126.719	0:52:52,0:52:1798:0:0:0,-162.069	1:2:0,2:0:0:2:63:-5.98228,0	0:19:19,0:19:704:0:0:0,-63.6892	.	0:12:12,0:12:448:0:0:0,-40.6665	.
contig_1164_1|arrow	369638	.	T	A	3697.42	.	AB=0;ABP=0;AC=2;AF=0.222222;AN=9;AO=121;CIGAR=1X;DP=291;DPB=291;DPRA=2.49118;EPP=10.9245;EPPR=37.5495;GTI=0;LEN=1;MEANALT=1;MQM=60;MQMR=60;NS=9;NUMALT=1;ODDS=1.12946;PAIRED=1;PAIREDR=1;PAO=0;PQA=0;PQR=0;PRO=0;QA=4340;QR=6006;RO=170;RPL=64;RPP=3.88966;RPPR=13.0246;RPR=57;RUN=1;SAF=67;SAP=6.04318;SAR=54;SRF=92;SRP=5.51388;SRR=78;TYPE=snp	GT:DP:AD:RO:QR:AO:QA:GL	.	.	0:15:15,0:15:505:0:0:0,-45.7624	0:34:34,0:34:1222:0:0:0,-110.273	0:3:3,0:3:107:0:0:0,-9.98106	.	1:117:0,117:0:0:117:4192:-377.403,0	0:35:35,0:35:1210:0:0:0,-109.181	0:52:52,0:52:1892:0:0:0,-170.541	1:4:0,4:0:0:4:148:-13.6814,0	0:19:19,0:19:632:0:0:0,-57.1802	.	0:12:12,0:12:438:0:0:0,-39.7609	.
contig_1164_1|arrow	369676	.	T	C	4232.24	.	AB=0;ABP=0;AC=2;AF=0.222222;AN=9;AO=141;CIGAR=1X;DP=264;DPB=264;DPRA=4.0122;EPP=37.03;EPPR=3.02795;GTI=1;LEN=1;MEANALT=1;MQM=60;MQMR=60;NS=9;NUMALT=1;ODDS=19.9642;PAIRED=1;PAIREDR=1;PAO=0;PQA=0;PQR=0;PRO=0;QA=5044;QR=4551;RO=123;RPL=55;RPP=17.8102;RPPR=9.38348;RPR=86;RUN=1;SAF=68;SAP=3.39531;SAR=73;SRF=55;SRP=5.99387;SRR=68;TYPE=snp	GT:DP:AD:RO:QR:AO:QA:GL	.	.	0:7:7,0:7:264:0:0:0,-24.1206	0:21:21,0:21:775:0:0:0,-70.0742	0:2:2,0:2:76:0:0:0,-7.21481	.	1:134:0,134:0:0:134:4779:-430.204,0	0:22:22,0:22:802:0:0:0,-72.4971	0:46:46,0:46:1691:0:0:0,-152.46	1:7:0,7:0:0:7:265:-24.2116,0	0:12:12,0:12:452:0:0:0,-41.0286	.	0:13:13,0:13:491:0:0:0,-44.5369	.
contig_1164_1|arrow	369697	.	A	G	4660.12	.	AB=0;ABP=0;AC=2;AF=0.222222;AN=9;AO=153;CIGAR=1X;DP=265;DPB=265;DPRA=4.78125;EPP=7.11197;EPPR=22.8638;GTI=1;LEN=1;MEANALT=1;MQM=60;MQMR=60;NS=9;NUMALT=1;ODDS=16.434;PAIRED=1;PAIREDR=1;PAO=0;PQA=0;PQR=0;PRO=0;QA=5493;QR=3884;RO=112;RPL=71;RPP=4.72761;RPPR=3.70827;RPR=82;RUN=1;SAF=88;SAP=10.5182;SAR=65;SRF=69;SRP=16.1167;SRR=43;TYPE=snp	GT:DP:AD:RO:QR:AO:QA:GL	.	.	0:5:5,0:5:189:0:0:0,-17.376	0:18:18,0:18:651:0:0:0,-58.9127	0:1:1,0:1:38:0:0:0,-3.79727	.	1:146:0,146:0:0:146:5227:-470.498,0	0:19:19,0:19:665:0:0:0,-60.1632	0:44:44,0:44:1478:0:0:0,-133.282	1:7:0,7:0:0:7:266:-24.3025,0	0:12:12,0:12:447:0:0:0,-40.5762	.	0:13:13,0:13:416:0:0:0,-37.7423	.
contig_1164_1|arrow	369761	.	C	A	3730.51	.	AB=0;ABP=0;AC=2;AF=0.25;AN=8;AO=121;CIGAR=1X;DP=282;DPB=282;DPRA=2.25466;EPP=20.2565;EPPR=56.5418;GTI=0;LEN=1;MEANALT=1;MQM=60;MQMR=60;NS=8;NUMALT=1;ODDS=47.6341;PAIRED=1;PAIREDR=1;PAO=0;PQA=0;PQR=0;PRO=0;QA=4386;QR=5567;RO=161;RPL=67;RPP=6.04318;RPPR=21.4746;RPR=54;RUN=1;SAF=42;SAP=27.5784;SAR=79;SRF=55;SRP=38.091;SRR=106;TYPE=snp	GT:DP:AD:RO:QR:AO:QA:GL	.	.	0:10:10,0:10:334:0:0:0,-30.3777	0:22:22,0:22:781:0:0:0,-70.5997	.	.	1:119:0,119:0:0:119:4310:-388.015,0	0:29:29,0:29:994:0:0:0,-89.7532	0:59:59,0:59:2002:0:0:0,-180.417	1:2:0,2:0:0:2:76:-7.21481,0	0:25:25,0:25:901:0:0:0,-81.4	.	0:16:16,0:16:555:0:0:0,-50.2683	.
contig_1164_1|arrow	369779	.	C	T	3382.55	.	AB=0;ABP=0;AC=2;AF=0.25;AN=8;AO=110;CIGAR=1X;DP=264;DPB=264;DPRA=2.14286;EPP=4.2737;EPPR=8.65049;GTI=0;LEN=1;MEANALT=1;MQM=60;MQMR=60;NS=8;NUMALT=1;ODDS=49.9384;PAIRED=1;PAIREDR=1;PAO=0;PQA=0;PQR=0;PRO=0;QA=4040;QR=5277;RO=154;RPL=77;RPP=41.2282;RPPR=38.2615;RPR=33;RUN=1;SAF=28;SAP=60.5741;SAR=82;SRF=49;SRP=47.2294;SRR=105;TYPE=snp	GT:DP:AD:RO:QR:AO:QA:GL	.	.	0:9:9,0:9:322:0:0:0,-29.3213	0:20:20,0:20:699:0:0:0,-63.2182	.	.	1:108:0,108:0:0:108:3964:-356.893,0	0:28:28,0:28:946:0:0:0,-85.4267	0:58:58,0:58:1890:0:0:0,-170.33	1:2:0,2:0:0:2:76:-7.21481,0	0:26:26,0:26:960:0:0:0,-86.715	.	0:13:13,0:13:460:0:0:0,-41.7308	.
contig_1164_1|arrow	369801	.	A	T	2589.14	.	AB=0;ABP=0;AC=2;AF=0.222222;AN=9;AO=90;CIGAR=1X;DP=225;DPB=225;DPRA=2.33333;EPP=49.7211;EPPR=44.8473;GTI=1;LEN=1;MEANALT=1;MQM=60;MQMR=60;NS=9;NUMALT=1;ODDS=4.65714;PAIRED=1;PAIREDR=1;PAO=0;PQA=0;PQR=0;PRO=0;QA=3329;QR=4909;RO=135;RPL=76;RPP=95.7563;RPPR=103.397;RPR=14;RUN=1;SAF=11;SAP=114.576;SAR=79;SRF=32;SRP=84.0947;SRR=103;TYPE=snp	GT:DP:AD:RO:QR:AO:QA:GL	.	.	0:10:10,0:10:341:0:0:0,-31.0131	0:18:18,0:18:666:0:0:0,-60.2714	0:1:1,0:1:37:0:0:0,-3.69783	.	1:87:0,87:0:0:87:3215:-289.534,0	0:26:26,0:26:966:0:0:0,-87.2553	0:48:48,0:48:1704:0:0:0,-153.62	1:3:0,3:0:0:3:114:-10.6324,0	0:22:22,0:22:816:0:0:0,-73.7613	.	0:10:10,0:10:379:0:0:0,-34.4647	.
contig_1164_1|arrow	369845	.	T	C	2515.1	.	AB=0;ABP=0;AC=2;AF=0.222222;AN=9;AO=87;CIGAR=1X;DP=194;DPB=194;DPRA=2.84579;EPP=49.1603;EPPR=25.1106;GTI=1;LEN=1;MEANALT=1;MQM=60;MQMR=60;NS=9;NUMALT=1;ODDS=7.84984;PAIRED=1;PAIREDR=1;PAO=0;PQA=0;PQR=0;PRO=0;QA=3126;QR=3809;RO=107;RPL=14;RPP=89.8942;RPPR=37.1247;RPR=73;RUN=1;SAF=53;SAP=12.0207;SAR=34;SRF=51;SRP=3.51765;SRR=56;TYPE=snp	GT:DP:AD:RO:QR:AO:QA:GL	.	.	0:6:6,0:6:204:0:0:0,-18.6884	0:15:15,0:15:552:0:0:0,-50.017	0:1:1,0:1:38:0:0:0,-3.79727	.	1:85:0,85:0:0:85:3050:-274.687,0	0:22:22,0:22:796:0:0:0,-71.9564	0:29:29,0:29:985:0:0:0,-88.9461	1:2:0,2:0:0:2:76:-7.21481,0	0:23:23,0:23:850:0:0:0,-76.8195	.	0:11:11,0:11:384:0:0:0,-34.8882	.
contig_1164_1|arrow	369897	.	A	T	4210.7	.	AB=0;ABP=0;AC=2;AF=0.25;AN=8;AO=139;CIGAR=1X;DP=278;DPB=278;DPRA=3;EPP=3.1509;EPPR=3.02592;GTI=0;LEN=1;MEANALT=1;MQM=60;MQMR=60;NS=8;NUMALT=1;ODDS=37.4981;PAIRED=1;PAIREDR=1;PAO=0;PQA=0;PQR=0;PRO=0;QA=4991;QR=4816;RO=139;RPL=77;RPP=6.52527;RPPR=6.52527;RPR=62;RUN=1;SAF=89;SAP=26.7715;SAR=50;SRF=82;SRP=12.7741;SRR=57;TYPE=snp	GT:DP:AD:RO:QR:AO:QA:GL	.	.	0:9:9,0:9:314:0:0:0,-28.591	0:25:25,0:25:873:0:0:0,-78.8736	.	.	1:135:0,135:0:0:135:4839:-435.596,0	0:23:23,0:23:815:0:0:0,-73.6587	0:35:35,0:35:1198:0:0:0,-108.096	1:4:0,4:0:0:4:152:-14.0499,0	0:31:31,0:31:1110:0:0:0,-100.194	.	0:16:16,0:16:506:0:0:0,-45.8314	.
contig_1164_1|arrow	369967	.	C	T	3849.57	.	AB=0;ABP=0;AC=2;AF=0.222222;AN=9;AO=127;CIGAR=1X;DP=292;DPB=292;DPRA=2.69394;EPP=3.84811;EPPR=8.81405;GTI=1;LEN=1;MEANALT=1;MQM=60;MQMR=60;NS=9;NUMALT=1;ODDS=17.6403;PAIRED=1;PAIREDR=1;PAO=0;PQA=0;PQR=0;PRO=0;QA=4455;QR=5807;RO=165;RPL=50;RPP=15.4749;RPPR=4.60271;RPR=77;RUN=1;SAF=68;SAP=4.39525;SAR=59;SRF=77;SRP=4.60271;SRR=88;TYPE=snp	GT:DP:AD:RO:QR:AO:QA:GL	.	.	0:17:17,0:17:513:0:0:0,-46.4483	0:32:32,0:32:1126:0:0:0,-101.628	0:1:1,0:1:31:0:0:0,-3.09945	.	1:123:0,123:0:0:123:4303:-387.383,0	0:32:32,0:32:1189:0:0:0,-107.307	0:45:45,0:45:1611:0:0:0,-145.261	1:4:0,4:0:0:4:152:-14.0499,0	0:20:20,0:20:714:0:0:0,-64.5767	.	0:18:18,0:18:623:0:0:0,-56.382	.
contig_1164_1|arrow	370325	.	G	A	4307.4	.	AB=0;ABP=0;AC=2;AF=0.25;AN=8;AO=142;CIGAR=1X;DP=322;DPB=322;DPRA=2.42697;EPP=4.53951;EPPR=13.9897;GTI=0;LEN=1;MEANALT=1.5;MQM=60;MQMR=60;NS=8;NUMALT=1;ODDS=73.4867;PAIRED=1;PAIREDR=1;PAO=0;PQA=0;PQR=0;PRO=0;QA=5047;QR=6307;RO=178;RPL=83;RPP=11.8185;RPPR=20.6261;RPR=59;RUN=1;SAF=89;SAP=22.8288;SAR=53;SRF=110;SRP=24.5298;SRR=68;TYPE=snp	GT:DP:AD:RO:QR:AO:QA:GL	.	.	0:14:14,0:14:465:0:0:0,-42.1615	0:24:24,0:24:873:0:0:0,-78.8827	.	.	1:141:0,139:0:0:139:4934:-444.001,0	0:37:37,0:37:1317:0:0:0,-118.814	0:55:55,0:55:1932:0:0:0,-174.129	1:3:0,3:0:0:3:113:-10.5395,0	0:24:24,0:24:843:0:0:0,-76.1783	.	0:24:24,0:24:877:0:0:0,-79.2431	.
contig_1164_1|arrow	370407	.	G	A	4776.61	.	AB=0;ABP=0;AC=2;AF=0.25;AN=8;AO=155;CIGAR=1X;DP=348;DPB=348;DPRA=2.40933;EPP=39.449;EPPR=32.2745;GTI=0;LEN=1;MEANALT=1;MQM=60;MQMR=60;NS=8;NUMALT=1;ODDS=98.8287;PAIRED=1;PAIREDR=1;PAO=0;PQA=0;PQR=0;PRO=0;QA=5599;QR=6890;RO=193;RPL=81;RPP=3.69677;RPPR=6.26188;RPR=74;RUN=1;SAF=89;SAP=10.4213;SAR=66;SRF=102;SRP=4.37169;SRR=91;TYPE=snp	GT:DP:AD:RO:QR:AO:QA:GL	.	.	0:18:18,0:18:639:0:0:0,-57.8306	0:21:21,0:21:747:0:0:0,-67.5441	.	.	1:144:0,144:0:0:144:5216:-469.507,0	0:39:39,0:39:1416:0:0:0,-127.721	0:62:62,0:62:2155:0:0:0,-194.186	1:11:0,11:0:0:11:383:-34.7976,0	0:36:36,0:36:1336:0:0:0,-120.532	.	0:17:17,0:17:597:0:0:0,-54.0496	.
contig_1164_1|arrow	370636	.	T	C	3809.06	.	AB=0;ABP=0;AC=2;AF=0.25;AN=8;AO=126;CIGAR=1X;DP=330;DPB=330;DPRA=1.85294;EPP=3.07924;EPPR=47.0417;GTI=0;LEN=1;MEANALT=1;MQM=60;MQMR=60;NS=8;NUMALT=1;ODDS=69.6129;PAIRED=1;PAIREDR=1;PAO=0;PQA=0;PQR=0;PRO=0;QA=4514;QR=7084;RO=202;RPL=92;RPP=60.9852;RPPR=36.7219;RPR=34;RUN=1;SAF=36;SAP=53.2644;SAR=90;SRF=64;SRP=61.8766;SRR=138;TYPE=snp	GT:DP:AD:RO:QR:AO:QA:GL	.	.	0:24:24,0:24:845:0:0:0,-76.3621	0:25:25,0:25:865:0:0:0,-78.1514	.	.	1:123:0,123:0:0:123:4426:-398.455,0	0:42:42,0:42:1459:0:0:0,-131.589	0:51:51,0:51:1788:0:0:0,-161.184	1:3:0,3:0:0:3:88:-8.20975,0	0:39:38,0:38:1345:0:0:0,-121.18	.	0:23:22,0:22:782:0:0:0,-70.4381	.
contig_1164_1|arrow	370666	.	T	C	2836.53	.	AB=0;ABP=0;AC=2;AF=0.25;AN=8;AO=98;CIGAR=1X;DP=258;DPB=258;DPRA=1.71916;EPP=3.09893;EPPR=18.8978;GTI=0;LEN=1;MEANALT=1;MQM=60;MQMR=60;NS=8;NUMALT=1;ODDS=55.6435;PAIRED=1;PAIREDR=1;PAO=0;PQA=0;PQR=0;PRO=0;QA=3390;QR=5482;RO=158;RPL=26;RPP=49.8964;RPPR=3.2302;RPR=72;RUN=1;SAF=32;SAP=28.6248;SAR=66;SRF=65;SRP=13.7852;SRR=93;TYPE=snp	GT:DP:AD:RO:QR:AO:QA:GL	.	.	0:18:18,0:18:640:0:0:0,-57.9191	0:21:21,0:21:720:0:0:0,-65.1064	.	.	1:95:0,95:0:0:95:3299:-297.085,0	0:34:33,1:33:1115:1:15:0,-99.1275	0:48:47,0:47:1611:0:0:0,-145.105	1:2:0,2:0:0:2:76:-7.21481,0	0:28:27,0:27:995:0:0:0,-89.6941	.	0:12:12,0:12:401:0:0:0,-36.4061	.
contig_1164_1|arrow	370676	.	T	G	3675.04	.	AB=0;ABP=0;AC=2;AF=0.222222;AN=9;AO=119;CIGAR=1X;DP=295;DPB=295;DPRA=2.36648;EPP=4.48836;EPPR=24.7744;GTI=1;LEN=1;MEANALT=1;MQM=60;MQMR=60;NS=9;NUMALT=1;ODDS=11.3518;PAIRED=1;PAIREDR=1;PAO=0;PQA=0;PQR=0;PRO=0;QA=4337;QR=6148;RO=176;RPL=29;RPP=70.9099;RPPR=8.98185;RPR=90;RUN=1;SAF=43;SAP=22.882;SAR=76;SRF=76;SRP=10.1169;SRR=100;TYPE=snp	GT:DP:AD:RO:QR:AO:QA:GL	.	0:1:1,0:1:38:0:0:0,-3.79727	0:19:19,0:19:670:0:0:0,-60.6178	0:22:22,0:22:793:0:0:0,-71.6856	.	.	1:116:0,116:0:0:116:4232:-381.008,0	0:36:36,0:36:1283:0:0:0,-115.758	0:55:55,0:55:1873:0:0:0,-168.816	1:3:0,3:0:0:3:105:-9.79458,0	0:31:31,0:31:1096:0:0:0,-98.9339	.	0:12:12,0:12:395:0:0:0,-35.8639	.
contig_1164_1|arrow	370720	.	C	A	4912.07	.	AB=0;ABP=0;AC=2;AF=0.222222;AN=9;AO=160;CIGAR=1X;DP=333;DPB=333;DPRA=3.23699;EPP=12.1848;EPPR=12.1606;GTI=1;LEN=1;MEANALT=1;MQM=60;MQMR=60;NS=9;NUMALT=1;ODDS=28.0871;PAIRED=1;PAIREDR=1;PAO=0;PQA=0;PQR=0;PRO=0;QA=5687;QR=6282;RO=173;RPL=88;RPP=6.48466;RPPR=3.12327;RPR=72;RUN=1;SAF=79;SAP=3.06459;SAR=81;SRF=98;SRP=9.65024;SRR=75;TYPE=snp	GT:DP:AD:RO:QR:AO:QA:GL	.	0:1:1,0:1:38:0:0:0,-3.79727	0:23:23,0:23:833:0:0:0,-75.2834	0:24:24,0:24:848:0:0:0,-76.6262	.	.	1:153:0,153:0:0:153:5421:-487.946,0	0:30:30,0:30:1103:0:0:0,-99.5712	0:59:59,0:59:2140:0:0:0,-192.837	1:7:0,7:0:0:7:266:-24.3025,0	0:30:30,0:30:1101:0:0:0,-99.3946	.	0:6:6,0:6:219:0:0:0,-20.0632	.
contig_1164_1|arrow	370907	.	C	T	2841.2	.	AB=0;ABP=0;AC=2;AF=0.222222;AN=9;AO=94;CIGAR=1X;DP=208;DPB=208;DPRA=2.88596;EPP=3.1027;EPPR=5.75321;GTI=1;LEN=1;MEANALT=1;MQM=60;MQMR=60;NS=9;NUMALT=1;ODDS=2.44093;PAIRED=1;PAIREDR=1;PAO=0;PQA=0;PQR=0;PRO=0;QA=3380;QR=3989;RO=114;RPL=34;RPP=18.6264;RPPR=20.1535;RPR=60;RUN=1;SAF=42;SAP=5.32038;SAR=52;SRF=37;SRP=33.4871;SRR=77;TYPE=snp	GT:DP:AD:RO:QR:AO:QA:GL	.	.	0:15:15,0:15:537:0:0:0,-48.6573	0:15:15,0:15:511:0:0:0,-46.3026	0:2:2,0:2:76:0:0:0,-7.21481	.	1:93:0,93:0:0:93:3343:-301.039,0	0:18:18,0:18:639:0:0:0,-57.831	0:28:28,0:28:997:0:0:0,-90.0309	1:1:0,1:0:0:1:37:-3.69783,0	0:24:24,0:24:802:0:0:0,-72.4734	.	0:12:12,0:12:427:0:0:0,-38.7607	.
contig_1164_1|arrow	370924	.	G	A	3490.35	.	AB=0;ABP=0;AC=2;AF=0.222222;AN=9;AO=123;CIGAR=1X;DP=256;DPB=256;DPRA=3.23684;EPP=56.4144;EPPR=16.7412;GTI=1;LEN=1;MEANALT=1;MQM=60;MQMR=60;NS=9;NUMALT=1;ODDS=11.2947;PAIRED=1;PAIREDR=1;PAO=0;PQA=0;PQR=0;PRO=0;QA=4278;QR=4578;RO=133;RPL=39;RPP=38.7602;RPPR=20.7903;RPR=84;RUN=1;SAF=33;SAP=60.3689;SAR=90;SRF=38;SRP=56.0563;SRR=95;TYPE=snp	GT:DP:AD:RO:QR:AO:QA:GL	.	.	0:18:18,0:18:639:0:0:0,-57.8292	0:14:14,0:14:451:0:0:0,-40.89	0:2:2,0:2:76:0:0:0,-7.21481	.	1:121:0,121:0:0:121:4204:-378.492,0	0:24:24,0:24:869:0:0:0,-78.5255	0:33:33,0:33:1104:0:0:0,-99.6407	1:2:0,2:0:0:2:74:-7.02577,0	0:27:27,0:27:924:0:0:0,-83.4593	.	0:15:15,0:15:515:0:0:0,-46.6667	.
contig_1164_1|arrow	371249	.	T	A	3101.15	.	AB=0;ABP=0;AC=2;AF=0.25;AN=8;AO=103;CIGAR=1X;DP=195;DPB=195;DPRA=3.3587;EPP=25.9689;EPPR=3.86001;GTI=0;LEN=1;MEANALT=1;MQM=60;MQMR=60;NS=8;NUMALT=1;ODDS=25.0395;PAIRED=1;PAIREDR=1;PAO=0;PQA=0;PQR=0;PRO=0;QA=3767;QR=3347;RO=92;RPL=50;RPP=3.20004;RPPR=3.86001;RPR=53;RUN=1;SAF=73;SAP=41.9914;SAR=30;SRF=76;SRP=87.981;SRR=16;TYPE=snp	GT:DP:AD:RO:QR:AO:QA:GL	.	.	0:7:7,0:7:253:0:0:0,-23.1185	0:11:11,0:11:406:0:0:0,-36.887	.	.	1:99:0,99:0:0:99:3616:-325.591,0	0:28:28,0:28:1032:0:0:0,-93.1891	0:22:22,0:22:779:0:0:0,-70.4208	1:4:0,4:0:0:4:151:-13.9579,0	0:18:18,0:18:653:0:0:0,-59.0938	.	0:6:6,0:6:224:0:0:0,-20.5198	.
contig_1164_1|arrow	371290	.	G	A	3297.03	.	AB=0;ABP=0;AC=2;AF=0.25;AN=8;AO=112;CIGAR=1X;DP=201;DPB=201;DPRA=3.93103;EPP=20.4596;EPPR=33.5856;GTI=0;LEN=1;MEANALT=1.5;MQM=60;MQMR=60;NS=8;NUMALT=1;ODDS=4.18776;PAIRED=1;PAIREDR=1;PAO=0;PQA=0;PQR=0;PRO=0;QA=3993;QR=3160;RO=87;RPL=47;RPP=9.29206;RPPR=3.03526;RPR=65;RUN=1;SAF=50;SAP=5.80219;SAR=62;SRF=57;SRP=21.2057;SRR=30;TYPE=snp	GT:DP:AD:RO:QR:AO:QA:GL	.	.	0:4:4,0:4:152:0:0:0,-14.0499	0:12:12,0:12:442:0:0:0,-40.1223	.	.	1:111:0,109:0:0:109:3896:-350.619,0	0:28:28,0:28:1036:0:0:0,-93.5502	0:18:18,0:18:639:0:0:0,-57.8308	1:3:0,3:0:0:3:97:-9.04818,0	0:15:15,0:15:538:0:0:0,-48.75	.	0:10:10,0:10:353:0:0:0,-32.1023	.
contig_1164_1|arrow	371297	.	A	G	3698.52	.	AB=0;ABP=0;AC=2;AF=0.25;AN=8;AO=125;CIGAR=1X;DP=219;DPB=219;DPRA=3.98936;EPP=8.03074;EPPR=11.4393;GTI=0;LEN=1;MEANALT=1;MQM=60;MQMR=60;NS=8;NUMALT=1;ODDS=0.27276;PAIRED=1;PAIREDR=1;PAO=0;PQA=0;PQR=0;PRO=0;QA=4457;QR=3438;RO=93;RPL=52;RPP=10.6713;RPPR=4.90158;RPR=73;RUN=1;SAF=60;SAP=3.44459;SAR=65;SRF=63;SRP=28.4375;SRR=30;TYPE=snp	GT:DP:AD:RO:QR:AO:QA:GL	.	.	0:4:4,0:4:152:0:0:0,-14.0499	0:13:13,0:13:481:0:0:0,-43.6327	.	.	1:123:0,123:0:0:123:4403:-396.39,0	0:31:31,0:31:1136:0:0:0,-102.545	0:21:21,0:21:777:0:0:0,-70.2553	1:2:0,2:0:0:2:54:-5.12739,0	0:14:13,0:13:478:0:0:0,-43.1945	.	0:11:11,0:11:414:0:0:0,-37.6105	.
contig_1164_1|arrow	371465	.	C	T	5253.54	.	AB=0;ABP=0;AC=2;AF=0.222222;AN=9;AO=172;CIGAR=1X;DP=370;DPB=370;DPRA=3.0404;EPP=5.48477;EPPR=3.02132;GTI=1;LEN=1;MEANALT=1;MQM=60;MQMR=60;NS=9;NUMALT=1;ODDS=10.3633;PAIRED=1;PAIREDR=1;PAO=0;PQA=0;PQR=0;PRO=0;QA=6260;QR=7096;RO=197;RPL=90;RPP=3.81829;RPPR=3.90314;RPR=82;RUN=1;SAF=131;SAP=105.272;SAR=41;SRF=135;SRP=61.7503;SRR=62;TYPE=snp	GT:DP:AD:RO:QR:AO:QA:GL	.	.	0:10:10,0:10:365:0:0:0,-33.1947	0:23:23,0:23:794:0:0:0,-71.7634	0:4:4,0:4:125:0:0:0,-11.5572	.	1:168:0,168:0:0:168:6108:-549.734,0	0:45:45,0:45:1626:0:0:0,-146.605	0:57:57,0:57:2105:0:0:0,-189.695	1:4:0,4:0:0:4:152:-14.0499,0	0:31:30,0:30:1078:0:0:0,-97.1543	.	0:28:28,0:28:1003:0:0:0,-90.574	.
contig_1164_1|arrow	371540	.	AGT	CGC	4348.15	.	AB=0;ABP=0;AC=2;AF=0.222222;AN=9;AO=143;CIGAR=1X1M1X;DP=299;DPB=299.667;DPRA=3.25161;EPP=4.24029;EPPR=3.02431;GTI=1;LEN=3;MEANALT=1.5;MQM=60;MQMR=60;NS=9;NUMALT=1;ODDS=23.6083;PAIRED=1;PAIREDR=1;PAO=0;PQA=0;PQR=20;PRO=1;QA=5073;QR=5559;RO=155;RPL=79;RPP=6.42695;RPPR=14.7923;RPR=64;RUN=1;SAF=52;SAP=26.1069;SAR=91;SRF=65;SRP=11.7662;SRR=90;TYPE=complex	GT:DP:AD:RO:QR:AO:QA:GL	.	.	0:9:9,0:9:314:0:0:0,-28.3818	0:17:17,0:17:616:0:0:0,-55.7662	0:1:1,0:1:38:0:0:0,-3.79727	.	1:138:0,137:0:0:137:4881:-439.092,0	0:31:31,0:31:1117:0:0:0,-100.829	0:50:50,0:50:1786:0:0:0,-161.002	1:6:0,6:0:0:6:192:-17.5922,0	0:27:27,0:27:952:0:0:0,-85.9889	.	0:20:20,0:20:736:0:0:0,-66.5685	.
contig_1164_1|arrow	371670	.	A	G	3546.03	.	AB=0;ABP=0;AC=2;AF=0.222222;AN=9;AO=118;CIGAR=1X;DP=256;DPB=256;DPRA=2.99275;EPP=26.8597;EPPR=19.1233;GTI=1;LEN=1;MEANALT=1;MQM=60;MQMR=60;NS=9;NUMALT=1;ODDS=17.0857;PAIRED=1;PAIREDR=1;PAO=0;PQA=0;PQR=0;PRO=0;QA=4259;QR=4976;RO=138;RPL=79;RPP=32.454;RPPR=10.6262;RPR=39;RUN=1;SAF=28;SAP=73.7488;SAR=90;SRF=47;SRP=33.4739;SRR=91;TYPE=snp	GT:DP:AD:RO:QR:AO:QA:GL	.	.	0:5:5,0:5:181:0:0:0,-16.6427	0:15:15,0:15:521:0:0:0,-47.2069	0:1:1,0:1:34:0:0:0,-3.39891	.	1:116:0,116:0:0:116:4183:-376.591,0	0:32:32,0:32:1160:0:0:0,-104.696	0:44:44,0:44:1608:0:0:0,-144.994	1:2:0,2:0:0:2:76:-7.21481,0	0:21:21,0:21:733:0:0:0,-66.2788	.	0:20:20,0:20:739:0:0:0,-66.8358	.
contig_1164_1|arrow	371718	.	AA	GG	2947.34	.	AB=0;ABP=0;AC=2;AF=0.222222;AN=9;AO=95;CIGAR=2X;DP=242;DPB=242;DPRA=2.2619;EPP=3.21602;EPPR=8.95954;GTI=0;LEN=2;MEANALT=1;MQM=60;MQMR=60;NS=9;NUMALT=1;ODDS=9.1786;PAIRED=1;PAIREDR=1;PAO=0;PQA=0;PQR=0;PRO=0;QA=3516;QR=5239;RO=146;RPL=31;RPP=27.9022;RPPR=18.2404;RPR=64;RUN=1;SAF=28;SAP=37.7767;SAR=67;SRF=76;SRP=3.54573;SRR=70;TYPE=complex	GT:DP:AD:RO:QR:AO:QA:GL	.	.	0:6:6,0:6:219:0:0:0,-20.0622	0:10:10,0:10:353:0:0:0,-32.1023	0:3:3,0:3:111:0:0:0,-10.3538	.	1:93:0,93:0:0:93:3456:-311.208,0	0:35:35,0:35:1270:0:0:0,-114.591	0:43:42,0:42:1509:0:0:0,-135.922	1:2:0,2:0:0:2:60:-5.69734,0	0:29:29,0:29:1039:0:0:0,-93.8107	.	0:21:21,0:21:738:0:0:0,-66.7318	.
contig_1164_1|arrow	371738	.	AAC	GAT	3178.28	.	AB=0;ABP=0;AC=2;AF=0.2;AN=10;AO=102;CIGAR=1X1M1X;DP=255;DPB=255.667;DPRA=2.66667;EPP=3.09546;EPPR=7.70068;GTI=1;LEN=3;MEANALT=1;MQM=60;MQMR=60;NS=10;NUMALT=1;ODDS=11.635;PAIRED=1;PAIREDR=1;PAO=1;PQA=38;PQR=0;PRO=1;QA=3718;QR=5302;RO=150;RPL=37;RPP=19.7008;RPPR=3.06821;RPR=65;RUN=1;SAF=49;SAP=3.35092;SAR=53;SRF=86;SRP=10.0169;SRR=64;TYPE=complex	GT:DP:AD:RO:QR:AO:QA:GL	.	0:1:1,0:1:37:0:0:0,-3.69783	0:9:9,0:9:333:0:0:0,-30.3214	0:13:13,0:13:461:0:0:0,-41.8214	0:3:3,0:3:107:0:0:0,-9.98208	.	1:99:0,99:0:0:99:3616:-325.404,0	0:40:40,0:40:1435:0:0:0,-129.43	0:38:37,0:37:1274:0:0:0,-114.781	1:3:0,3:0:0:3:102:-9.51559,0	0:34:33,0:33:1162:0:0:0,-104.712	.	0:15:14,0:14:493:0:0:0,-44.4866	.
contig_1164_1|arrow	371795	.	T	C	4535.54	.	AB=0;ABP=0;AC=2;AF=0.2;AN=10;AO=155;CIGAR=1X;DP=323;DPB=323;DPRA=3.69048;EPP=22.1893;EPPR=25.8108;GTI=2;LEN=1;MEANALT=1;MQM=60;MQMR=60;NS=10;NUMALT=1;ODDS=9.34248;PAIRED=1;PAIREDR=1;PAO=0;PQA=0;PQR=0;PRO=0;QA=5349;QR=5980;RO=168;RPL=41;RPP=77.6669;RPPR=23.691;RPR=114;RUN=1;SAF=76;SAP=3.13639;SAR=79;SRF=97;SRP=11.7479;SRR=71;TYPE=snp	GT:DP:AD:RO:QR:AO:QA:GL	.	0:1:1,0:1:38:0:0:0,-3.79727	0:7:7,0:7:255:0:0:0,-23.2999	0:12:12,0:12:455:0:0:0,-41.2999	0:1:1,0:1:33:0:0:0,-3.29913	.	1:150:0,150:0:0:150:5173:-465.639,0	0:45:45,0:45:1637:0:0:0,-147.599	0:56:56,0:56:1955:0:0:0,-176.201	1:5:0,5:0:0:5:176:-16.183,0	0:33:33,0:33:1132:0:0:0,-102.166	.	0:13:13,0:13:475:0:0:0,-43.089	.
contig_1164_1|arrow	372098	.	A	G	4115.27	.	AB=0;ABP=0;AC=2;AF=0.222222;AN=9;AO=135;CIGAR=1X;DP=448;DPB=448;DPRA=1.52564;EPP=11.5193;EPPR=90.3146;GTI=0;LEN=1;MEANALT=1.5;MQM=60;MQMR=60;NS=9;NUMALT=1;ODDS=2.55466;PAIRED=1;PAIREDR=1;PAO=0;PQA=0;PQR=0;PRO=0;QA=4804;QR=10762;RO=312;RPL=37;RPP=62.8625;RPPR=3.70628;RPR=98;RUN=1;SAF=86;SAP=25.0306;SAR=49;SRF=161;SRP=3.70628;SRR=151;TYPE=snp	GT:DP:AD:RO:QR:AO:QA:GL	.	.	0:17:17,0:17:527:0:0:0,-47.7127	0:25:25,0:25:864:0:0:0,-78.061	0:1:1,0:1:37:0:0:0,-3.69783	.	1:135:0,134:0:0:134:4766:-428.866,0	0:97:97,0:97:3470:0:0:0,-312.464	0:77:77,0:77:2669:0:0:0,-240.419	1:1:0,1:0:0:1:38:-3.79727,0	0:50:50,0:50:1662:0:0:0,-149.83	.	0:45:45,0:45:1533:0:0:0,-138.231	.
contig_1164_1|arrow	372224	.	C	T	7747.26	.	AB=0;ABP=0;AC=2;AF=0.222222;AN=9;AO=248;CIGAR=1X;DP=619;DPB=619;DPRA=2.33962;EPP=5.84722;EPPR=3.06298;GTI=1;LEN=1;MEANALT=1;MQM=60;MQMR=60;NS=9;NUMALT=1;ODDS=11.4568;PAIRED=1;PAIREDR=1;PAO=0;PQA=0;PQR=0;PRO=0;QA=8968;QR=13161;RO=371;RPL=107;RPP=13.1322;RPPR=30.8766;RPR=141;RUN=1;SAF=164;SAP=59.0483;SAR=84;SRF=211;SRP=18.234;SRR=160;TYPE=snp	GT:DP:AD:RO:QR:AO:QA:GL	.	.	0:35:35,0:35:1251:0:0:0,-112.876	0:21:21,0:21:750:0:0:0,-67.8147	0:4:4,0:4:148:0:0:0,-13.6814	.	1:242:0,242:0:0:242:8742:-786.638,0	0:127:127,0:127:4503:0:0:0,-405.377	0:91:91,0:91:3183:0:0:0,-286.653	1:6:0,6:0:0:6:226:-20.7026,0	0:59:59,0:59:2087:0:0:0,-188.066	.	0:34:34,0:34:1239:0:0:0,-111.798	.
contig_1164_1|arrow	372372	.	T	C	6256.61	.	AB=0;ABP=0;AC=2;AF=0.222222;AN=9;AO=217;CIGAR=1X;DP=496;DPB=496;DPRA=2.72222;EPP=5.90226;EPPR=37.9484;GTI=1;LEN=1;MEANALT=1;MQM=60;MQMR=60;NS=9;NUMALT=1;ODDS=5.13121;PAIRED=1;PAIREDR=1;PAO=0;PQA=0;PQR=0;PRO=0;QA=7349;QR=9864;RO=279;RPL=85;RPP=25.1153;RPPR=26.554;RPR=132;RUN=1;SAF=85;SAP=25.1153;SAR=132;SRF=74;SRP=136.575;SRR=205;TYPE=snp	GT:DP:AD:RO:QR:AO:QA:GL	.	.	0:25:25,0:25:870:0:0:0,-78.6007	0:25:25,0:25:900:0:0:0,-81.3091	0:5:5,0:5:189:0:0:0,-17.376	.	1:210:0,210:0:0:210:7100:-638.967,0	0:106:106,0:106:3758:0:0:0,-338.366	0:56:56,0:56:1942:0:0:0,-175.023	1:7:0,7:0:0:7:249:-22.7521,0	0:34:34,0:34:1238:0:0:0,-111.713	.	0:28:28,0:28:967:0:0:0,-87.3186	.
contig_1164_1|arrow	372599	.	A	G	2419	.	AB=0;ABP=0;AC=2;AF=0.25;AN=8;AO=89;CIGAR=1X;DP=155;DPB=155;DPRA=4.04545;EPP=18.2594;EPPR=32.6213;GTI=0;LEN=1;MEANALT=1;MQM=60;MQMR=60;NS=8;NUMALT=1;ODDS=0.211988;PAIRED=1;PAIREDR=1;PAO=0;PQA=0;PQR=0;PRO=0;QA=3042;QR=2392;RO=66;RPL=55;RPP=13.7701;RPPR=21.9613;RPR=34;RUN=1;SAF=20;SAP=61.5913;SAR=69;SRF=11;SRP=66.7068;SRR=55;TYPE=snp	GT:DP:AD:RO:QR:AO:QA:GL	.	.	0:3:3,0:3:112:0:0:0,-10.4466	0:7:7,0:7:255:0:0:0,-23.3012	.	.	1:86:0,86:0:0:86:2936:-264.423,0	0:23:23,0:23:819:0:0:0,-74.0234	0:18:18,0:18:664:0:0:0,-60.0915	1:3:0,3:0:0:3:106:-9.8887,0	0:8:8,0:8:290:0:0:0,-26.4466	.	0:7:7,0:7:252:0:0:0,-23.0277	.
contig_1164_1|arrow	372701	.	T	G	3380.18	.	AB=0;ABP=0;AC=2;AF=0.25;AN=8;AO=119;CIGAR=1X;DP=192;DPB=192;DPRA=6.13821;EPP=27.9914;EPPR=16.1284;GTI=1;LEN=1;MEANALT=1;MQM=60;MQMR=60;NS=8;NUMALT=1;ODDS=9.46985;PAIRED=1;PAIREDR=1;PAO=0;PQA=0;PQR=0;PRO=0;QA=4289;QR=2611;RO=73;RPL=100;RPP=122.733;RPPR=48.2543;RPR=19;RUN=1;SAF=44;SAP=20.5463;SAR=75;SRF=29;SRP=9.70319;SRR=44;TYPE=snp	GT:DP:AD:RO:QR:AO:QA:GL	.	.	0:3:3,0:3:113:0:0:0,-10.5395	0:4:4,0:4:148:0:0:0,-13.6814	.	.	1:113:0,113:0:0:113:4073:-366.7,0	0:33:32,1:32:1126:1:28:0,-98.8281	0:14:14,0:14:494:0:0:0,-44.7865	1:5:0,5:0:0:5:188:-17.2844,0	0:13:13,0:13:488:0:0:0,-44.2658	.	0:7:7,0:7:242:0:0:0,-22.1112	.
contig_1164_1|arrow	372891	.	G	A	1893.91	.	AB=0;ABP=0;AC=2;AF=0.222222;AN=9;AO=65;CIGAR=1X;DP=144;DPB=144;DPRA=2.87975;EPP=27.3642;EPPR=10.954;GTI=0;LEN=1;MEANALT=1;MQM=60;MQMR=60;NS=9;NUMALT=1;ODDS=2.88765;PAIRED=1;PAIREDR=1;PAO=0;PQA=0;PQR=0;PRO=0;QA=2319;QR=2724;RO=79;RPL=31;RPP=3.31097;RPPR=5.23675;RPR=34;RUN=1;SAF=43;SAP=17.7429;SAR=22;SRF=44;SRP=5.23675;SRR=35;TYPE=snp	GT:DP:AD:RO:QR:AO:QA:GL	.	.	0:6:6,0:6:210:0:0:0,-19.2393	0:4:4,0:4:151:0:0:0,-13.9579	0:2:2,0:2:72:0:0:0,-6.83637	.	1:64:0,64:0:0:64:2281:-205.518,0	0:27:27,0:27:929:0:0:0,-83.9085	0:25:25,0:25:823:0:0:0,-74.36	1:1:0,1:0:0:1:38:-3.79727,0	0:10:10,0:10:360:0:0:0,-32.7411	.	0:5:5,0:5:179:0:0:0,-16.4599	.
[truncated: 3,028,645 more chars]
