# Supplementary material for: Stochastic nuclear organization and host-dependent allele contribution in Rhizophagus irregularis
Source: BMC Genomics. 2023 Jan 28;24:53. doi: 10.1186/s12864-023-09126-6 (PMC9883914; doi:10.1186/s12864-023-09126-6)
Supplement: Supplementary file 8 — Additional file 8. Potential inter-nucleus recombination events in C3 and A4 [file 12864_2023_9126_MOESM8_ESM.xlsx]

## Sheet: C3
SNPs were filtered by removing loci within 500bp of a heterozygous SNP in any of the nuclei.
				MAT-1 Nuclei							MAT-2 Nuclei
				C3Nuc23	C3Nuc24	C3Nuc35	C3Nuc38	C3Nuc41	C3Nuc47		C3Nuc02	C3Nuc09	C3Nuc39	C3Nuc46
contig_1007_1|arrow	146839	A	G	0	1	.	0	.	.		.	.	.	1
contig_1013_1|arrow	197255	T	C	.	1	0	.	.	.		.	.	.	.
contig_1016_1|arrow	89342	T	C	0	.	0	.	.	0		1	.	.	0
contig_1019_1|arrow	236066	T	C	1	.	0	0	.	1		.	.	.	.
contig_1023_1|arrow	136087	G	A	0	1	0	.	.	.		.	.	.	1
contig_1035_1|arrow	24703	C	A	.	0	0	.	.	.		0	.	1	.
contig_1041_1|arrow	48194	TTGT	TT	.	1	0	0	.	.		.	.	.	.
contig_1055_1|arrow	20713	G	A	.	1	.	.	0	.		.	.	.	1
contig_1055_1|arrow	22936	C	T	.	1	.	.	0	.		.	.	.	1
contig_1055_1|arrow	23325	C	T	.	1	.	.	0	.		.	.	.	1
contig_1065_1|arrow	83421	T	C	0	0	1	.	.	0		.	.	.	.
contig_1069_1|arrow	11294	TAAATTT	TAATTT	.	1	0	.	.	.		.	.	.	1
contig_1072_1|arrow	300875	G	A	0	.	.	0	.	.		1	0	0	1
contig_1091_1|arrow	38879	C	T	.	.	0	.	0	.		.	0	1	.
contig_1091_1|arrow	110769	C	T	.	1	0	.	.	.		.	.	.	.
contig_1092_1|arrow	21115	G	A	1	.	.	0	.	.		.	.	.	.
contig_1092_1|arrow	21139	T	C	1	.	.	0	.	.		.	.	.	.
contig_1092_1|arrow	21186	T	C	1	.	.	0	.	.		.	.	.	.
contig_1095_1|arrow	23945	G	A	.	.	.	.	.	.		1	.	0	1
contig_1095_1|arrow	24050	T	C	.	.	.	.	.	.		1	.	0	1
contig_1095_1|arrow	24182	C	T	.	.	.	.	.	.		1	.	0	1
contig_1095_1|arrow	44476	A	G	.	.	.	.	.	.		.	0	1	.
contig_1095_1|arrow	44482	C	T	.	.	.	.	.	.		.	0	1	.
contig_1095_1|arrow	44753	C	T	.	.	.	.	.	.		.	1	0	.
contig_1104_1|arrow	150225	G	A	.	0	1	.	.	1		.	.	.	0
contig_1115_1|arrow	32062	T	C	0	1	.	.	0	0		.	.	.	1
contig_1123_1|arrow	128714	T	C	.	.	.	.	0	.		1	1	0	.
contig_1124_1|arrow	202874	C	T	.	1	0	0	.	.		.	.	.	.
contig_1124_1|arrow	202895	G	A	.	1	0	0	.	.		.	.	.	.
contig_1124_1|arrow	202972	C	T	.	1	0	0	.	.		.	.	.	.
contig_1124_1|arrow	205492	CGGTA	CGTA	.	1	0	0	.	.		.	.	.	.
contig_1124_1|arrow	206445	G	A	.	1	0	0	.	.		.	.	.	.
contig_1130_1|arrow	32493	GAAAAAAAACAAGAAT	GAAACAAACAAGAAT	.	.	.	.	.	.		.	0	1	.
contig_1142_1|arrow	12575	TA	CG	1	.	.	0	.	0		.	.	0	.
contig_1147_1|arrow	15240	G	A	.	0	0	.	.	.		.	.	1	0
contig_1164_1|arrow	229452	TATCTTT	ATATCTC	.	0	1	.	.	.		.	0	.	0
contig_1185_1|arrow	113113	A	C	0	0	.	.	.	.		.	0	0	1
contig_1197_1|arrow	18445	A	G	.	1	0	.	.	.		1	.	.	.
contig_1197_1|arrow	35107	T	A	1	0	1	.	.	.		0	.	.	.
contig_1202_1|arrow	63000	G	A	.	1	0	.	.	0		.	.	.	.
contig_1207_1|arrow	304197	TCA	TCATGCA	0	.	0	.	1	0		.	.	.	.
contig_1210_1|arrow	64950	G	A	.	1	0	.	.	.		.	.	.	.
contig_1211_1|arrow	47906	A	T	.	1	0	.	.	0		.	.	.	1
contig_1211_1|arrow	104374	C	T	.	1	0	.	.	0		.	.	.	1
contig_1211_1|arrow	109589	A	G	.	1	0	.	.	.		.	.	.	1
contig_1211_1|arrow	109886	G	A	.	1	0	.	.	.		.	.	.	1
contig_1211_1|arrow	178642	CTTTTATTAG	CTTTATTAG	.	1	0	.	.	.		.	.	.	1
contig_1219_1|arrow	242774	C	A	.	0	1	.	.	.		.	0	.	0
contig_1219_1|arrow	242787	C	A	.	0	1	.	.	.		.	0	.	0
contig_1219_1|arrow	243197	TAAAAAATAAAGAAAAAGT	TAAAAATAAAGAAAAAGT	.	0	1	.	.	.		.	0	.	0
contig_1225_1|arrow	5076	T	C	.	1	0	.	.	.		.	.	.	.
contig_1225_1|arrow	5586	G	A	0	1	0	.	.	.		.	.	.	.
contig_1225_1|arrow	5598	TATAG	CATAA	0	1	0	.	.	.		.	.	.	.
contig_1225_1|arrow	5613	C	T	0	1	0	.	.	.		.	.	.	.
contig_1225_1|arrow	5638	C	A	0	1	.	.	.	.		.	.	.	.
contig_1225_1|arrow	9178	C	T	0	1	0	.	.	0		.	.	.	.
contig_1225_1|arrow	9244	CTTTTTTTTTAGA	CTTTTTTTTTTAGA	0	1	0	.	.	.		.	.	.	.
contig_1225_1|arrow	9267	CTTTCTA	CTTCTA	0	1	0	.	.	.		.	.	.	.
contig_1225_1|arrow	9290	T	C	0	1	0	.	.	.		.	.	.	.
contig_1225_1|arrow	10007	C	A	0	1	0	.	.	0		.	.	.	.
contig_1225_1|arrow	10023	AA	GT	0	1	0	.	.	.		.	.	.	.
contig_1225_1|arrow	11061	GG	AA	0	1	0	.	.	.		.	.	.	.
contig_1225_1|arrow	11080	G	A	0	1	0	.	.	0		.	.	.	.
contig_1225_1|arrow	11090	A	C	0	1	0	.	.	0		.	.	.	.
contig_1225_1|arrow	11132	G	T	0	1	0	.	.	0		.	1	.	.
contig_1225_1|arrow	11377	G	A	0	1	0	.	.	.		.	1	.	.
contig_1225_1|arrow	11475	C	T	0	1	0	.	.	.		.	1	.	.
contig_1225_1|arrow	11517	TG	CA	0	1	0	.	.	.		.	1	.	.
contig_1225_1|arrow	11640	A	G	0	1	0	.	.	0		.	1	.	.
contig_1226_1|arrow	101130	A	T	.	1	0	.	.	.		.	1	.	.
contig_1239_1|arrow	188245	C	T	.	.	0	.	.	.		1	.	0	0
contig_1239_1|arrow	188257	CTTTTTTGGA	CTTTTTTTTGGA	.	.	0	.	.	.		1	.	0	0
contig_1239_1|arrow	188606	C	T	.	.	0	.	.	.		1	.	0	0
contig_1239_1|arrow	189359	A	C	.	.	0	.	.	.		1	.	0	.
contig_1239_1|arrow	189416	T	C	.	.	1	.	.	.		0	.	1	.
contig_1243_1|arrow	30054	ATAGT	AT	.	0	.	.	1	1		0	.	0	0
contig_1251_1|arrow	216843	A	G	.	.	1	.	0	.		.	0	0	.
contig_1251_1|arrow	216848	A	T	.	.	1	.	0	.		.	0	0	.
contig_1251_1|arrow	216876	A	G	.	.	1	.	0	.		.	.	0	.
contig_1251_1|arrow	216905	T	A	.	.	1	.	0	.		.	0	0	.
contig_1267_1|arrow	171357	G	A	.	0	.	.	1	1		.	0	0	0
contig_1267_1|arrow	181830	CAACTTCATA	CA	.	1	0	.	.	.		.	.	.	.
contig_1270_1|arrow	59399	TAC	TAAC	.	1	0	0	0	0		.	.	1	.
contig_1284_1|arrow	54321	ATTTTTTTTTCCCG	ATTTTTTTTTTCCCG	.	1	.	.	0	.		1	.	.	.
contig_1300_1|arrow	250145	G	A	1	0	.	.	.	1		0	.	.	0
contig_1306_1|arrow	23518	G	A	.	1	.	.	.	0		.	.	.	1
contig_1315_1|arrow	9126	G	A	.	0	1	.	.	.		.	0	0	0
contig_1317_1|arrow	259835	G	A	.	1	0	.	0	.		.	.	0	.
contig_1317_1|arrow	259873	C	T	.	1	0	.	0	.		.	.	.	.
contig_1317_1|arrow	259891	A	G	.	1	0	.	0	.		.	.	.	.
contig_1317_1|arrow	259909	A	G	.	1	0	.	0	.		.	.	.	.
contig_1317_1|arrow	260082	G	A	0	1	0	.	0	.		.	.	0	.
contig_1323_1|arrow	66119	T	C	.	0	1	.	.	.		0	0	1	.
contig_1374_1|arrow	171305	C	T	.	0	1	.	1	.		.	.	.	.
contig_1380_1|arrow	7129	C	T	.	0	0	.	0	.		0	1	.	.
contig_1384_1|arrow	148459	CGGGTC	CGGGGTC	1	0	1	.	.	.		.	.	0	0
contig_1387_1|arrow	90795	CAAAAGAT	CAAAAAGAT	.	0	.	.	.	1		.	.	0	.
contig_1387_1|arrow	126029	T	A	.	.	.	.	.	0		1	1	0	.
contig_1416_1|arrow	140351	C	T	1	0	.	.	.	.		.	0	.	.
contig_1428_1|arrow	1095	T	C	.	.	1	0	0	1		.	.	.	.
contig_1433_1|arrow	86853	T	C	.	0	.	.	.	1		.	0	0	.
contig_1445_1|arrow	45264	G	T	.	0	0	.	.	.		.	1	0	0
contig_1461_1|arrow	31571	C	T	.	1	0	.	.	.		.	.	.	1
contig_1477_1|arrow	536	A	T	.	.	1	.	.	0		0	.	.	.
contig_1477_1|arrow	550	AA	TG	.	.	1	.	.	0		0	.	.	.
contig_1479_1|arrow	282683	C	T	.	.	0	0	0	.		1	.	0	.
contig_1521_1|arrow	63478	G	A	.	0	1	.	.	.		.	.	.	.
contig_1521_1|arrow	64633	G	A	.	0	1	.	.	.		.	.	.	0
contig_1521_1|arrow	64767	T	C	.	1	0	.	.	.		.	.	.	.
contig_1539_1|arrow	448504	ATTTTTTTGTTTGTCTA	ATTTTTTGTTTGTCTA	0	1	.	.	.	0		.	.	.	1
contig_1540_1|arrow	240469	T	A	.	1	.	.	.	0		.	.	.	.
contig_1563_1|arrow	74522	T	C	0	.	1	.	1	.		.	.	.	.
contig_1606_1|arrow	53198	ATTTTTTTTAGG	ATTTTTTTTTAGG	.	0	1	.	1	.		.	.	.	.
contig_1606_1|arrow	53294	G	T	.	0	1	.	1	.		.	.	.	.
contig_1641_1|arrow	108173	A	T	1	0	.	.	.	.		.	.	.	0
contig_1658_1|arrow	68825	T	A	.	1	0	0	.	.		.	.	1	.
contig_1679_1|arrow	26895	AACA	AA	0	.	0	.	.	0		.	.	1	0
contig_1679_1|arrow	26923	T	A	0	.	0	.	.	0		.	.	1	0
contig_1679_1|arrow	26939	A	T	0	.	0	.	.	0		.	.	1	0
contig_1679_1|arrow	27038	A	G	0	.	0	.	.	0		.	.	1	0
contig_1689_1|arrow	335	TTTC	CTTT	.	1	.	0	.	.		.	0	0	.
contig_1702_1|arrow	19387	A	T	1	.	0	.	.	.		.	0	.	.
contig_1702_1|arrow	19422	T	A	1	.	0	.	.	.		.	.	.	.
contig_1702_1|arrow	19435	T	A	1	.	0	.	.	.		.	.	.	.
contig_1721_1|arrow	38512	T	C	0	.	.	.	1	.		.	.	.	.
contig_1721_1|arrow	38520	G	A	0	.	.	.	1	.		.	.	.	.
contig_1725_1|arrow	3010	G	A	0	.	0	.	.	0		1	0	0	1
contig_1729_1|arrow	104611	A	T	.	0	1	.	.	1		.	.	.	0
contig_1734_1|arrow	12906	T	G	.	1	.	0	.	0		.	.	.	.
contig_181_1|arrow	105541	TAAAAAAAATGT	TAAAAAAAAATGT	1	.	.	.	0	.		.	.	.	.
contig_1829_1|arrow	29546	G	A	.	.	0	1	.	0		.	.	.	.
contig_1852_1|arrow	375753	C	T	.	1	.	0	.	.		.	.	1	.
contig_1857_1|arrow	32905	TCCCAT	TCCAT	0	.	1	0	0	.		.	0	0	0
contig_1877_1|arrow	22931	T	C	0	1	0	.	.	.		.	.	.	.
contig_1877_1|arrow	39196	CTG	CG	0	0	0	0	.	0		0	0	1	1
contig_1878_1|arrow	111235	C	T	.	1	.	.	.	0		.	.	.	1
contig_1878_1|arrow	112013	CAAT	CAAA	.	1	.	.	.	0		.	.	.	1
contig_1916_1|arrow	18767	TTTC	TTTT	1	0	.	.	.	.		.	.	0	.
contig_1916_1|arrow	21805	A	C	0	1	.	.	.	.		.	.	1	.
contig_2020_1|arrow	73294	G	A	0	0	0	0	.	.		1	.	1	0
contig_2020_1|arrow	73300	G	A	0	0	0	0	.	.		1	.	1	0
contig_2020_1|arrow	73308	TCA	GCT	0	0	0	0	.	.		1	.	1	0
contig_2020_1|arrow	74083	C	A	0	.	0	0	.	0		1	.	1	0
contig_2020_1|arrow	74126	T	C	0	.	0	0	.	0		1	.	1	0
contig_2022_1|arrow	118492	A	G	.	.	.	.	1	0		.	.	0	0
contig_2022_1|arrow	118513	T	C	.	.	1	.	1	0		.	.	0	0
contig_2022_1|arrow	119326	A	G	.	.	0	.	0	1		.	0	.	1
contig_2022_1|arrow	119333	TACC	CACT	.	.	0	.	0	1		.	0	.	1
contig_2030_1|arrow	4787	CAA	TAG	.	.	.	.	.	1		.	1	0	0
contig_2030_1|arrow	4795	T	G	0	.	.	.	.	1		.	1	0	0
contig_2034_1|arrow	25596	G	T	.	.	0	.	.	.		1	.	0	1
contig_2034_1|arrow	25649	G	A	.	.	0	.	.	.		1	.	0	1
contig_2045_1|arrow	17216	AC	TG	.	0	1	1	.	.		.	0	.	.
contig_2045_1|arrow	17227	A	G	.	0	1	1	.	.		.	0	.	.
contig_2045_1|arrow	18654	C	A	.	0	1	1	.	.		.	0	.	.
contig_2045_1|arrow	18662	AG	TG	.	0	1	1	.	.		.	0	.	.
contig_2079_1|arrow	141274	G	A	.	1	0	.	0	.		.	.	.	.
contig_2079_1|arrow	144051	G	A	.	1	0	.	0	.		.	.	.	.
contig_2079_1|arrow	144175	C	T	.	1	0	.	0	.		.	.	.	.
contig_2079_1|arrow	144379	ACATG	GCATA	.	1	0	.	0	.		.	.	.	.
contig_2087_1|arrow	49556	G	A	.	.	1	.	0	.		.	.	.	.
contig_2087_1|arrow	50057	C	A	.	.	1	.	0	.		.	.	.	.
contig_2087_1|arrow	50083	C	T	.	.	1	.	0	.		.	.	.	.
contig_2087_1|arrow	50089	C	A	.	.	1	.	0	.		.	.	.	.
contig_2087_1|arrow	50159	TTC	CTT	.	.	1	.	0	.		.	.	.	.
contig_2087_1|arrow	50390	G	A	.	.	1	.	0	.		.	.	.	.
contig_2087_1|arrow	50412	G	A	.	.	1	.	0	.		.	.	.	.
contig_2087_1|arrow	50441	T	C	.	.	1	.	0	.		.	.	.	.
contig_2087_1|arrow	50462	C	T	.	.	1	.	0	.		.	.	.	.
contig_2087_1|arrow	50523	T	A	.	.	1	.	0	.		.	.	.	.
contig_2087_1|arrow	50530	C	T	.	.	1	.	0	.		.	.	.	.
contig_2087_1|arrow	51552	TA	GC	.	.	1	.	0	.		.	.	.	.
contig_2087_1|arrow	51633	T	A	.	.	1	.	0	.		.	.	.	.
contig_2087_1|arrow	51676	A	G	.	.	1	.	0	.		.	.	.	.
contig_2087_1|arrow	51682	A	G	.	.	1	.	0	.		.	.	.	.
contig_2087_1|arrow	51693	A	G	.	.	1	.	0	.		.	.	.	.
contig_2087_1|arrow	51722	C	T	.	.	1	.	0	.		.	.	.	.
contig_2087_1|arrow	51789	G	A	.	.	1	.	0	.		.	.	.	.
contig_2087_1|arrow	52020	A	G	.	.	1	.	0	.		.	.	.	.
contig_2087_1|arrow	52058	G	A	.	.	1	.	0	.		.	.	.	.
contig_2087_1|arrow	52098	C	T	.	.	1	.	0	.		.	.	.	.
contig_2087_1|arrow	52265	GATA	GATATA	.	.	1	.	0	.		.	.	.	.
contig_2087_1|arrow	52522	G	A	0	.	1	.	0	.		.	.	.	.
contig_2099_1|arrow	162474	G	A	.	1	0	.	.	.		.	.	.	1
contig_2099_1|arrow	162647	C	T	.	1	0	.	.	.		.	.	.	1
contig_2099_1|arrow	162736	ACATC	AC	.	1	0	.	.	.		.	.	.	1
contig_2099_1|arrow	162874	T	C	.	1	0	.	.	.		.	.	.	1
contig_2099_1|arrow	162897	C	A	.	1	0	.	.	.		.	.	.	1
contig_2099_1|arrow	162959	T	C	.	1	0	.	.	.		.	.	.	1
contig_210_1|arrow	209704	TAAAACT	TAAAAACT	.	0	.	.	.	1		.	.	0	0
contig_2129_1|arrow	39717	C	T	0	0	1	.	.	.		0	.	1	0
contig_2129_1|arrow	39723	TG	CA	0	0	1	.	.	.		0	.	1	0
contig_2149_1|arrow	150480	T	C	.	1	.	.	.	0		.	.	.	1
contig_2149_1|arrow	150531	T	C	.	1	.	.	.	0		.	.	.	1
contig_2149_1|arrow	151030	AATTT	AATTATTT	.	0	.	1	.	1		.	.	.	0
contig_2188_1|arrow	37464	C	T	.	1	.	.	0	.		.	.	.	.
contig_2188_1|arrow	37498	C	T	.	0	.	.	1	.		.	.	.	.
contig_2188_1|arrow	37520	C	T	.	0	.	.	1	.		.	.	.	.
contig_2188_1|arrow	40688	C	T	.	1	.	.	0	.		.	.	.	.
contig_2188_1|arrow	40705	GA	AT	0	1	.	.	0	.		.	.	.	.
contig_2188_1|arrow	40720	C	T	0	1	.	.	0	.		.	.	.	.
contig_2188_1|arrow	40794	T	C	0	1	.	.	0	.		.	.	.	.
contig_2188_1|arrow	40847	C	T	0	1	.	.	0	.		.	.	.	.
contig_2188_1|arrow	40856	G	T	0	1	.	.	0	.		.	.	.	.
contig_2188_1|arrow	40894	C	T	0	1	.	.	0	.		.	.	.	.
contig_2188_1|arrow	40902	T	C	0	1	.	.	0	.		.	.	.	.
contig_2188_1|arrow	41025	CGCTA	TGCTT	0	1	.	.	0	.		.	.	.	.
contig_2188_1|arrow	41036	CTTT	TTTG	0	1	.	.	0	.		.	.	.	.
contig_2217_1|arrow	26293	C	T	0	.	.	.	.	.		1	.	1	0
contig_226_1|arrow	82216	G	A	.	.	1	.	0	.		.	.	0	.
contig_2303_1|arrow	2507	G	A	.	0	.	.	0	.		.	1	0	0
contig_2303_1|arrow	2513	T	C	.	0	.	.	0	.		.	1	0	0
contig_2410_1|arrow	3370	T	A	.	1	.	0	.	.		.	.	.	0
contig_2410_1|arrow	3391	GTTCTCA	GTCA	.	0	.	1	.	.		.	.	.	1
contig_2410_1|arrow	3405	T	C	.	0	.	1	.	.		.	.	.	1
contig_2410_1|arrow	3438	G	A	.	1	.	0	.	.		.	.	.	0
contig_2410_1|arrow	3445	C	T	.	1	.	0	.	.		.	.	.	0
contig_2531_1|arrow	6657	G	A	.	.	0	.	.	.		1	1	.	0
contig_2547_1|arrow	180510	TAATT	TAAATT	.	1	.	0	.	0		.	.	.	1
contig_2547_1|arrow	180859	TTTG	CTTA	.	1	.	0	.	0		.	.	.	1
contig_2547_1|arrow	180901	TGT	TT	.	1	.	0	.	0		.	.	.	1
contig_2547_1|arrow	180918	C	G	.	1	.	0	.	0		.	.	.	1
contig_2665_1|arrow	9501	G	A	0	.	1	0	.	.		.	0	0	.
contig_2671_1|arrow	58720	AATTG	AG	.	1	0	.	.	.		.	.	1	.
contig_2702_1|arrow	76856	C	T	1	.	0	1	.	.		.	.	.	0
contig_2704_1|arrow	2175	T	C	0	1	0	.	.	.		.	.	.	.
contig_2704_1|arrow	2566	G	T	.	1	0	.	.	.		.	.	.	.
contig_2710_1|arrow	34608	C	T	.	.	.	0	.	.		.	1	0	1
contig_2783_1|arrow	13672	GAATT	GAAATT	.	1	0	0	.	.		.	.	.	.
contig_2789_1|arrow	40898	G	A	.	0	1	.	.	1		.	.	0	.
contig_2789_1|arrow	75098	CAAAAAAAAAGGGAGT	CAAAAAAAAGGGAGT	.	0	1	1	.	.		0	.	0	.
contig_281_1|arrow	210536	C	T	0	1	.	.	.	.		.	.	.	.
contig_287_1|arrow	63835	C	T	.	0	1	.	.	.		.	.	.	.
contig_287_1|arrow	63875	T	C	.	0	1	1	.	.		.	.	.	.
contig_287_1|arrow	64878	C	A	.	1	0	0	.	.		.	.	.	.
contig_303_1|arrow	68716	CTTTTTTTTAATTAAAC	CTTTTTTTAATTAAAC	.	1	0	.	.	.		.	.	.	1
contig_316_1|arrow	313699	C	T	0	.	.	.	.	0		.	1	0	.
contig_341_1|arrow	357762	G	A	.	1	.	.	.	0		.	.	.	1
contig_341_1|arrow	403075	TC	GT	.	1	.	.	.	0		.	.	.	1
contig_352_1|arrow	116633	G	A	.	0	1	.	.	1		0	.	0	.
contig_356_1|arrow	199494	C	T	1	0	1	.	.	.		.	.	.	0
contig_366_1|arrow	566991	G	A	.	1	0	.	.	.		.	.	.	.
contig_366_1|arrow	568150	T	C	.	1	0	.	.	.		.	.	.	1
contig_374_1|arrow	167610	C	T	.	1	0	.	.	.		.	1	.	.
contig_374_1|arrow	208484	A	T	.	0	0	.	1	.		0	.	0	.
contig_374_1|arrow	208489	T	C	.	0	0	.	1	.		0	.	0	.
contig_374_1|arrow	209638	A	T	.	0	1	.	.	.		0	.	0	.
contig_382_1|arrow	266450	C	T	.	.	.	.	.	0		.	0	.	1
contig_395_1|arrow	9400	T	C	.	0	.	1	.	.		.	0	.	0
contig_395_1|arrow	9414	T	A	.	0	.	1	.	.		.	0	.	0
contig_395_1|arrow	200587	GAAAAAATAAGT	GAAAAAAATAAGT	0	.	.	.	1	.		0	.	.	0
contig_404_1|arrow	224172	GAA	ATT	.	0	1	.	.	1		0	.	0	.
contig_423_1|arrow	84903	ATTTTTTCG	ATTTTTTTCG	.	1	.	.	0	0		.	.	.	1
contig_423_1|arrow	88119	C	T	.	1	.	.	0	0		.	.	.	1
contig_425_1|arrow	26447	A	G	0	1	.	0	.	0		.	.	.	.
contig_428_1|arrow	78453	C	T	.	.	0	.	.	.		1	.	.	0
contig_435_1|arrow	305590	G	T	0	1	.	0	.	.		.	.	.	.
contig_435_1|arrow	305750	G	A	0	1	.	.	.	.		.	.	.	.
contig_446_1|arrow	953562	C	T	.	1	0	.	.	.		.	.	.	.
contig_446_1|arrow	1021912	A	G	0	1	0	.	.	.		.	.	.	.
contig_446_1|arrow	1022059	G	A	0	1	0	.	.	.		.	.	.	.
contig_466_1|arrow	527939	C	T	.	0	1	.	.	.		.	.	.	0
contig_466_1|arrow	527992	A	T	.	0	1	.	.	.		.	.	.	0
contig_466_1|arrow	528253	G	A	.	0	1	.	.	.		.	.	.	0
contig_466_1|arrow	529190	A	G	.	1	0	.	.	.		.	.	.	.
contig_466_1|arrow	547690	TCCCCCCGGT	TCCCTCCGGT	.	1	0	.	.	0		.	.	.	.
contig_466_1|arrow	547742	T	C	.	1	0	.	.	0		.	.	.	.
contig_466_1|arrow	548008	A	C	.	1	0	.	.	0		.	.	.	.
contig_466_1|arrow	551298	G	A	.	0	1	.	.	.		.	.	.	.
contig_466_1|arrow	551321	G	A	.	0	1	.	.	.		.	.	.	.
contig_466_1|arrow	551363	C	G	.	0	1	.	.	.		.	.	.	.
contig_466_1|arrow	551385	A	G	.	0	1	.	.	.		.	.	.	.
contig_466_1|arrow	551405	A	T	.	0	1	.	.	.		.	.	.	.
contig_466_1|arrow	551979	A	C	.	0	1	.	.	1		.	0	.	.
contig_466_1|arrow	552047	A	G	.	0	1	.	.	1		.	0	.	.
contig_466_1|arrow	552158	GGA	GCGA	.	1	0	.	.	0		.	1	.	.
contig_466_1|arrow	552206	GAG	GAAG	.	1	0	.	.	0		.	1	.	.
contig_466_1|arrow	664587	CAT	TAC	1	.	.	.	0	1		.	.	.	.
contig_466_1|arrow	664629	C	A	0	.	.	.	1	.		.	.	.	.
contig_466_1|arrow	664645	T	C	0	.	.	.	1	.		.	.	.	.
contig_466_1|arrow	664653	T	C	0	.	.	.	1	.		.	.	.	.
contig_466_1|arrow	664669	A	G	0	.	.	.	1	.		.	.	.	.
contig_466_1|arrow	664683	C	A	0	.	.	.	1	.		.	.	.	.
contig_466_1|arrow	664700	G	A	0	.	.	.	1	.		.	.	.	.
contig_466_1|arrow	664727	T	A	0	.	.	.	1	.		.	.	.	.
contig_466_1|arrow	664858	C	T	0	.	.	.	1	.		.	.	.	.
contig_466_1|arrow	674876	T	C	.	0	.	.	1	.		.	.	.	.
contig_466_1|arrow	674897	T	C	.	0	.	.	1	.		.	.	.	.
contig_466_1|arrow	674928	A	G	.	0	.	.	1	.		.	.	.	.
contig_467_1|arrow	225932	G	A	0	0	.	.	.	.		.	1	0	.
contig_467_1|arrow	225952	T	C	0	.	.	.	.	.		.	1	0	.
contig_484_1|arrow	84444	A	G	0	.	0	.	.	.		0	.	1	.
contig_484_1|arrow	84464	A	G	0	.	0	.	.	.		0	.	1	.
contig_484_1|arrow	84492	T	C	0	.	0	.	.	.		0	.	1	.
contig_484_1|arrow	84523	A	G	0	.	0	.	.	.		0	.	1	.
contig_484_1|arrow	84536	T	C	0	.	0	.	.	.		0	.	1	.
contig_484_1|arrow	85336	A	T	0	.	0	.	.	.		0	.	1	.
contig_484_1|arrow	85658	A	G	0	.	.	.	.	.		0	.	1	.
contig_484_1|arrow	85665	A	T	0	.	.	.	.	.		0	.	1	.
contig_485_1|arrow	227634	C	T	.	1	0	.	.	.		.	1	.	.
contig_485_1|arrow	229403	A	G	.	.	0	.	.	.		0	1	.	.
contig_501_1|arrow	358105	G	T	0	0	.	.	0	1		0	.	.	.
contig_501_1|arrow	388199	T	C	.	.	.	.	.	0		.	1	1	0
contig_528_1|arrow	253493	C	T	.	.	0	.	0	.		.	1	.	0
contig_528_1|arrow	253559	C	A	.	.	0	.	0	.		.	1	.	0
contig_528_1|arrow	253979	C	T	.	.	0	.	0	.		.	1	.	0
contig_528_1|arrow	254003	T	C	.	.	0	.	0	.		.	1	.	0
contig_528_1|arrow	254035	G	T	.	.	0	.	0	.		0	1	.	0
contig_528_1|arrow	254093	C	G	.	.	0	.	0	.		0	1	.	0
contig_528_1|arrow	254259	A	G	.	.	0	.	0	.		.	1	.	0
contig_528_1|arrow	254292	A	T	.	.	0	.	0	.		.	1	.	0
contig_528_1|arrow	254337	C	T	.	.	0	.	0	.		.	1	.	0
contig_528_1|arrow	255171	T	A	.	.	0	.	0	0		.	1	.	0
contig_528_1|arrow	255285	TA	TG	.	.	0	.	0	.		.	1	.	0
contig_528_1|arrow	406170	ATAAC	GTAAA	1	0	0	.	.	0		.	.	.	.
contig_528_1|arrow	406842	T	C	1	0	0	.	.	0		.	.	.	.
contig_528_1|arrow	406861	C	T	1	0	0	.	.	0		.	.	.	.
contig_528_1|arrow	406892	G	A	1	0	0	.	.	0		.	.	.	.
contig_528_1|arrow	407231	C	T	1	0	0	.	1	0		.	.	.	.
contig_528_1|arrow	407285	C	T	1	0	0	.	1	0		.	.	.	.
contig_528_1|arrow	407309	T	C	1	0	0	.	1	0		.	.	.	.
contig_528_1|arrow	407329	C	T	1	0	0	.	1	0		.	.	.	.
contig_528_1|arrow	409396	G	A	1	.	0	.	1	0		.	.	.	.
contig_528_1|arrow	409420	C	T	1	.	0	.	1	0		.	.	.	.
contig_528_1|arrow	409790	C	T	1	.	0	.	1	0		.	.	.	.
contig_528_1|arrow	409798	C	T	1	.	0	.	1	0		.	.	.	.
contig_531_1|arrow	41731	ATC	ATTC	.	0	.	.	.	1		.	.	.	.
contig_531_1|arrow	551947	G	A	.	0	1	.	.	0		0	0	0	0
contig_531_1|arrow	551979	G	A	.	0	1	.	.	0		0	0	.	0
contig_544_1|arrow	108216	C	T	.	1	.	.	0	0		.	.	.	.
contig_544_1|arrow	108490	C	T	.	1	.	.	0	0		.	.	.	.
contig_544_1|arrow	108588	C	T	.	0	.	.	1	1		.	.	.	.
contig_552_1|arrow	237742	T	C	0	0	0	.	.	.		1	1	.	0
contig_552_1|arrow	237834	A	T	0	0	0	.	.	.		1	1	.	0
contig_552_1|arrow	237853	A	G	0	0	0	.	.	.		1	1	.	0
contig_552_1|arrow	237858	G	A	0	0	0	.	.	.		1	1	.	0
contig_552_1|arrow	358601	C	T	.	1	.	.	.	0		.	.	1	.
contig_586_1|arrow	353212	ATTTAATAA	ATTTTAATAA	.	0	1	.	.	.		.	.	.	.
contig_586_1|arrow	353278	G	T	.	1	0	.	.	.		.	.	.	.
contig_586_1|arrow	353292	T	C	.	1	0	.	.	.		.	.	.	.
contig_586_1|arrow	353347	C	T	.	1	0	.	.	.		.	.	.	.
contig_619_1|arrow	93151	A	T	0	1	0	.	.	0		.	.	1	.
contig_619_1|arrow	96910	G	A	0	1	0	.	.	0		.	.	1	.
contig_626_1|arrow	257350	CTTTTTTTTATTTTTTATAGAA	CTTTTTTTTTATTTTTTATAGAA	0	1	.	.	.	.		.	1	.	.
contig_627_1|arrow	246228	T	C	.	.	.	0	.	0		.	.	1	0
contig_627_1|arrow	246269	C	T	.	.	.	0	.	0		.	.	1	0
contig_627_1|arrow	312306	T	C	1	.	.	0	.	0		.	.	.	0
contig_628_1|arrow	81883	G	A	.	1	0	.	.	.		.	.	.	.
contig_634_1|arrow	73495	C	G	.	1	0	.	0	0		.	.	.	1
contig_656_1|arrow	205255	CTTTTTTTAAAAAATG	CTTTTTTTTAAAAAATG	.	0	.	.	1	.		.	0	.	0
contig_660_1|arrow	531765	AAT	TTA	0	.	0	.	.	1		0	0	.	0
contig_660_1|arrow	531873	T	A	0	.	0	.	.	1		0	0	.	0
contig_660_1|arrow	531895	A	G	0	.	0	.	.	1		0	0	.	.
contig_660_1|arrow	532087	TGA	CGG	0	.	0	.	.	1		0	0	.	.
contig_699_1|arrow	249418	A	T	.	1	.	.	0	0		0	0	.	.
contig_746_1|arrow	56018	G	A	1	.	0	.	.	1		.	0	.	0
contig_748_1|arrow	140478	A	G	.	.	0	.	0	0		.	1	0	1
contig_748_1|arrow	182757	G	A	.	1	0	.	.	.		.	.	.	1
contig_748_1|arrow	183588	G	A	.	1	0	.	.	.		.	.	.	1
contig_749_1|arrow	143400	C	T	0	0	1	1	0	0		0	0	.	0
contig_754_1|arrow	3714	T	A	.	.	0	.	1	.		.	.	.	.
contig_757_1|arrow	266904	G	A	.	0	.	.	1	.		.	0	.	.
contig_765_1|arrow	155698	G	A	.	0	.	1	.	.		0	0	0	0
contig_769_1|arrow	165796	C	T	1	.	.	0	.	0		.	0	0	0
contig_769_1|arrow	235250	G	A	0	.	.	.	.	0		.	.	1	0
contig_771_1|arrow	397628	CTTTTTTTTTAAAG	CTTTTTTTTAAAG	.	1	0	.	.	.		.	.	.	1
contig_774_1|arrow	24487	G	A	.	1	0	0	.	.		.	.	1	.
contig_778_1|arrow	169953	CT	AG	1	0	1	.	.	.		0	0	.	.
contig_778_1|arrow	196777	G	C	.	1	.	.	0	.		.	.	.	1
contig_778_1|arrow	197045	T	C	.	1	.	.	0	.		.	.	.	.
contig_778_1|arrow	197308	ATTTTTCA	ATTTTCA	.	1	.	.	0	.		.	.	.	.
contig_778_1|arrow	197365	T	A	.	1	.	.	0	.		.	.	.	.
contig_778_1|arrow	197453	TAAAAAAATAAATTTG	TAAAAAATAAATTTG	.	1	.	.	0	.		.	.	.	.
contig_778_1|arrow	197473	A	C	.	1	.	.	0	.		.	.	.	.
contig_778_1|arrow	197495	T	A	.	1	.	.	0	.		.	.	.	.
contig_781_1|arrow	25533	C	T	.	1	0	.	.	.		.	.	1	.
contig_781_1|arrow	25542	T	A	.	1	0	.	.	.		.	.	1	.
contig_799_1|arrow	198938	GATAA	GA	.	.	.	0	.	.		.	1	.	0
contig_804_1|arrow	31592	G	A	1	.	.	0	.	.		0	0	.	0
contig_804_1|arrow	32948	T	C	1	0	.	.	.	.		0	.	.	.
contig_815_1|arrow	32867	C	T	.	.	0	.	.	.		.	1	1	0
contig_815_1|arrow	32892	CTTG	TTTA	.	.	0	.	.	.		.	.	1	0
contig_815_1|arrow	33566	AATTG	CTTTA	.	.	.	.	.	.		.	1	1	0
contig_815_1|arrow	33597	T	C	.	.	.	.	.	.		.	1	1	0
contig_815_1|arrow	185131	A	G	0	0	0	.	.	.		.	0	1	1
contig_818_1|arrow	107674	ATTTTTTTTGATTATTA	ATTTTTTTGATTATTA	.	0	1	.	1	.		0	.	0	.
contig_818_1|arrow	108113	G	A	.	0	1	.	1	.		0	.	0	0
contig_818_1|arrow	108903	CTTTTTTAATATATC	CTTTTTTTTAATATATC	.	0	1	.	1	.		0	.	0	.
contig_827_1|arrow	47534	ATTATATG	ATTTATATG	1	0	.	.	1	.		0	.	0	0
contig_827_1|arrow	47920	G	A	.	0	.	.	1	.		0	.	0	0
contig_827_1|arrow	48184	C	T	.	0	.	.	1	.		0	.	0	.
contig_827_1|arrow	48216	G	A	.	0	.	.	1	.		0	.	0	.
contig_831_1|arrow	35954	C	T	.	0	.	0	.	.		0	0	1	1
contig_831_1|arrow	35990	C	T	.	0	.	1	.	.		0	0	0	0
contig_832_1|arrow	84284	C	T	.	1	0	0	1	.		.	.	.	.
contig_832_1|arrow	84299	C	T	.	1	0	0	1	.		.	.	.	.
contig_833_1|arrow	118656	TAAAAAAAAATTTATG	TAAAAAAAAATTTAAG	.	1	0	.	.	.		.	.	.	.
contig_836_1|arrow	152201	G	A	.	1	.	.	0	.		.	.	0	.
contig_844_1|arrow	47359	ACA	ACG	.	1	.	.	0	.		.	.	.	.
contig_847_1|arrow	153617	G	A	.	.	0	0	0	.		0	.	1	1
contig_868_1|arrow	229321	G	A	0	1	.	.	.	.		.	.	1	.
contig_868_1|arrow	230237	C	T	0	1	.	.	.	.		.	.	1	.
contig_890_1|arrow	194013	C	T	1	0	.	.	.	.		.	0	.	.
contig_890_1|arrow	258221	C	T	.	1	0	.	.	.		.	1	.	.
contig_890_1|arrow	258281	T	C	.	1	0	.	.	.		.	1	.	.
contig_890_1|arrow	258302	T	C	.	1	0	.	.	.		.	1	.	.
contig_890_1|arrow	258313	T	C	.	1	0	.	.	.		.	1	.	.
contig_891_1|arrow	88185	CGTACTG	CG	.	1	0	.	.	.		.	1	.	.
contig_897_1|arrow	156020	C	T	1	.	0	.	.	.		.	.	.	.
contig_897_1|arrow	156156	G	A	1	.	0	.	.	.		.	.	.	.
contig_899_1|arrow	79921	G	A	1	0	.	0	.	1		.	0	0	0
contig_899_1|arrow	119579	ATC	ATTC	.	1	.	0	.	0		.	.	.	.
contig_899_1|arrow	120651	A	G	.	1	.	0	.	0		.	.	.	1
contig_899_1|arrow	120676	T	A	.	1	.	0	.	0		.	.	.	1
contig_899_1|arrow	120904	T	C	.	1	.	0	.	0		.	.	.	.
contig_899_1|arrow	120945	T	C	.	1	.	0	.	0		.	.	.	.
contig_899_1|arrow	122077	CGAGAGAGT	CGAGAGT	.	1	0	0	.	0		.	.	.	.
contig_899_1|arrow	175120	G	A	.	0	1	.	.	.		.	.	0	.
contig_899_1|arrow	176116	C	T	.	1	0	.	.	.		.	.	1	.
contig_903_1|arrow	287785	A	T	.	.	.	.	.	.		0	1	.	0
contig_907_1|arrow	4344	T	C	.	.	0	.	.	.		1	.	1	0
contig_907_1|arrow	4372	G	A	.	.	0	.	.	.		1	.	.	0
contig_907_1|arrow	4377	G	A	.	.	0	.	.	.		1	.	.	0
contig_907_1|arrow	4985	A	G	.	.	0	.	.	.		1	.	.	0
contig_907_1|arrow	5042	G	A	.	.	0	.	.	.		1	.	.	0
contig_907_1|arrow	5061	G	A	.	.	0	.	.	.		1	.	.	0
contig_907_1|arrow	5069	T	C	.	.	0	.	.	.		1	.	.	0
contig_907_1|arrow	5102	C	T	.	.	0	.	.	.		1	.	.	0
contig_916_1|arrow	149645	G	T	1	0	.	.	.	1		.	.	.	.
contig_925_1|arrow	459378	G	T	.	1	0	.	.	.		.	.	.	.
contig_925_1|arrow	652751	G	T	.	0	.	.	1	.		.	.	0	.
contig_926_1|arrow	62948	TAAATTATC	TAAAATTATC	.	0	.	.	1	.		.	.	.	0
contig_926_1|arrow	63006	G	A	.	0	.	.	1	.		.	.	.	0
contig_926_1|arrow	63046	A	G	.	0	.	.	1	.		.	.	.	0
contig_926_1|arrow	65005	C	T	.	0	.	.	1	1		.	.	.	0
contig_926_1|arrow	65027	C	T	.	0	.	.	1	1		.	.	.	0
contig_926_1|arrow	65276	T	C	.	0	.	.	1	.		.	.	.	0
contig_929_1|arrow	13217	C	A	.	0	1	.	.	1		0	0	0	0
contig_929_1|arrow	16851	C	T	.	0	1	.	.	1		.	0	0	.
contig_929_1|arrow	17876	A	T	.	0	1	.	.	1		.	0	0	.
contig_929_1|arrow	45017	C	T	.	1	.	.	.	0		.	.	1	.
contig_929_1|arrow	45055	T	C	.	1	.	.	.	0		.	.	1	.
contig_933_1|arrow	108018	T	C	.	1	0	.	0	.		1	.	.	.
contig_933_1|arrow	108523	GAGTA	AAGTA	.	1	0	.	0	.		1	.	.	.
contig_933_1|arrow	108745	CAAC	TAAA	.	1	0	.	0	.		1	.	.	.
contig_933_1|arrow	108983	T	C	.	1	0	.	0	.		1	.	.	.
contig_933_1|arrow	109019	A	G	.	1	0	.	0	.		1	.	.	.
contig_933_1|arrow	109629	A	C	.	1	0	.	0	.		1	.	.	.
contig_933_1|arrow	112596	T	C	.	1	0	.	0	.		.	.	.	.
contig_942_1|arrow	254605	C	T	1	.	0	.	1	.		.	.	0	.
contig_942_1|arrow	254917	ATTTTGA	ATTTTTGA	.	.	1	.	0	1		.	.	0	.
contig_953_1|arrow	12448	GTAA	ATAT	.	.	.	.	.	.		0	.	1	.
contig_954_1|arrow	78184	CATAAAAG	CG	.	1	0	.	0	0		.	.	.	.
contig_954_1|arrow	80151	G	A	.	1	0	.	0	0		.	.	.	.
contig_955_1|arrow	129237	T	C	.	0	.	.	1	.		0	.	0	0
contig_960_1|arrow	2482	A	G	0	0	.	0	.	.		1	0	1	0
contig_960_1|arrow	257221	CAG	CAAG	0	.	.	1	.	.		.	.	.	1
contig_961_1|arrow	44422	G	A	.	1	.	0	0	0		.	.	.	.
contig_96_1|arrow	6101	T	C	.	0	0	.	1	.		.	.	0	.
contig_96_1|arrow	30301	G	A	0	1	.	.	0	.		.	1	.	.
contig_967_1|arrow	251297	T	C	.	1	0	.	.	.		.	.	.	1
contig_967_1|arrow	252026	TAT	TT	.	1	0	.	.	.		.	.	.	1
contig_967_1|arrow	252036	A	G	.	1	0	.	.	.		.	.	.	1
contig_967_1|arrow	252075	T	A	.	1	0	.	.	.		.	.	.	1
contig_967_1|arrow	252149	T	C	.	1	0	.	.	.		.	.	.	1
contig_967_1|arrow	252162	CAACAT	CACAT	.	1	0	.	.	.		.	.	.	1
contig_967_1|arrow	252289	CT	AA	.	1	0	.	.	.		.	.	.	1
contig_967_1|arrow	261770	G	A	1	.	0	.	.	.		.	.	.	.
contig_967_1|arrow	262007	G	A	0	.	1	.	.	.		.	.	.	.
contig_969_1|arrow	47113	TAAAGT	TAAAAGT	.	.	.	.	.	.		1	.	.	0
contig_969_1|arrow	47124	C	T	.	.	.	.	.	.		1	.	.	0
contig_970_1|arrow	315244	C	T	.	0	0	.	.	.		1	.	0	.
contig_972_1|arrow	36715	G	A	.	0	0	1	.	1		0	0	.	0
contig_975_1|arrow	31758	G	A	1	1	0	.	.	0		0	0	0	0
contig_975_1|arrow	31766	C	T	1	1	0	.	.	0		0	0	0	0
contig_981_1|arrow	138561	T	C	.	0	1	.	.	.		0	.	0	0
scaffold_1090_1|arrow	125898	TAG	TAAG	.	1	0	.	.	0		.	.	.	1
scaffold_1090_1|arrow	128138	T	C	.	1	0	.	.	0		.	.	.	1
scaffold_1090_1|arrow	129247	A	G	.	1	0	.	.	0		.	.	.	1
scaffold_1090_1|arrow	147856	T	A	.	1	0	.	0	.		.	.	.	1
scaffold_724_1|arrow	80747	A	C	.	1	.	.	0	0		.	.	.	.
scaffold_724_1|arrow	82499	T	C	.	1	.	.	0	0		.	.	.	.
scaffold_724_1|arrow	83385	CA	TG	.	1	.	.	0	.		.	.	.	.
scaffold_724_1|arrow	83431	C	T	.	1	.	.	0	.		.	.	.	.
scaffold_724_1|arrow	83698	TG	CA	.	1	.	.	0	.		.	.	.	.
scaffold_724_1|arrow	83800	C	T	.	1	.	.	0	.		.	.	.	.
scaffold_724_1|arrow	84069	A	G	.	1	.	.	0	.		.	.	.	.
scaffold_724_1|arrow	84174	C	T	.	1	.	.	0	.		.	.	.	.
scaffold_724_1|arrow	84653	CAAAAAAAATCT	CAAAAAAATCT	.	1	.	.	0	.		.	.	.	.
scaffold_724_1|arrow	84883	A	G	.	1	.	.	0	.		.	.	.	.
scaffold_724_1|arrow	86346	G	A	0	1	.	.	0	.		.	.	.	.
scaffold_724_1|arrow	87460	C	T	.	1	.	.	0	.		.	.	.	.
scaffold_724_1|arrow	91397	A	T	0	1	.	0	.	.		.	.	.	1
scaffold_724_1|arrow	94194	CAACG	CAAACTCTAACG	0	1	.	.	.	.		.	.	.	.
scaffold_724_1|arrow	346446	T	C	.	1	0	.	.	.		.	.	.	1
scaffold_724_1|arrow	346452	CTTGA	CTTTGA	.	1	0	.	.	.		.	.	.	1
scaffold_724_1|arrow	346537	C	T	.	1	0	.	.	.		.	.	.	1
scaffold_724_1|arrow	347137	C	T	.	1	0	.	.	.		.	.	.	1
scaffold_724_1|arrow	347292	T	C	.	1	0	.	.	.		.	.	.	1
scaffold_724_1|arrow	350144	T	G	.	1	0	.	.	.		.	.	.	1
scaffold_724_1|arrow	359269	T	C	.	0	.	.	.	1		.	.	.	1
scaffold_922_1|arrow	281913	A	G	1	0	.	.	.	1		.	.	0	0
scaffold_922_1|arrow	858548	T	C	.	.	.	.	.	0		.	.	1	0

## Sheet: A4
SNPs were filtered by removing loci within 500bp of a heterozygous SNP in any of the nuclei.
				MAT-1 Nuclei												MAT-2 Nuclei
				A4Nuc27	A4Nuc26	A4Nuc20	A4Nuc02	A4Nuc21	A4Nuc16	A4Nuc24	A4Nuc12	A4Nuc11	A4Nuc14	A4Nuc22		A4Nuc09	A4Nuc03	A4Nuc19
contig_1002_1|arrow	19551	A	G	.	.	.	.	.	.	.	.	0	.	.		1	0	0
contig_1002_1|arrow	19676	T	A	.	.	.	.	.	.	.	.	0	.	.		1	.	0
contig_1008_1|arrow	50622	A	T	.	.	.	.	.	.	.	.	1	.	0		.	.	.
contig_1015_1|arrow	9692	T	G	.	0	.	0	.	.	.	.	1	.	.		0	.	.
contig_1059_1|arrow	5867	C	T	.	.	1	0	.	.	.	.	.	.	.		.	.	.
contig_1115_1|arrow	39574	TCC	CCT	.	.	1	0	.	.	.	.	.	.	.		.	0	.
contig_1115_1|arrow	39618	G	A	.	.	1	0	.	.	.	.	.	.	.		.	0	.
contig_1136_1|arrow	13908	A	T	.	.	.	.	.	.	1	0	.	.	.		.	.	0
contig_1136_1|arrow	13914	A	G	.	.	.	.	.	.	1	0	.	.	.		.	.	0
contig_1136_1|arrow	13988	T	C	.	.	.	.	.	.	1	0	.	.	.		.	.	0
contig_1136_1|arrow	13998	T	C	.	.	.	.	.	.	1	0	.	.	.		.	.	0
contig_1150_1|arrow	201813	C	T	.	.	0	0	.	.	.	.	.	.	.		0	1	.
contig_1161_1|arrow	272435	T	C	0	.	.	.	1	.	0	.	.	.	.		0	.	.
contig_1161_1|arrow	276110	T	C	0	.	.	.	1	.	0	.	.	.	.		0	.	.
contig_1188_1|arrow	105820	T	C	.	.	0	.	1	.	.	.	0	.	.		.	.	.
contig_1188_1|arrow	215299	G	A	.	.	1	0	.	.	.	.	0	.	.		.	.	.
contig_1188_1|arrow	215352	C	T	.	.	1	0	.	.	.	.	0	.	1		.	.	.
contig_1188_1|arrow	215370	T	A	.	.	1	0	.	.	.	.	0	.	1		.	.	.
contig_1188_1|arrow	216168	G	A	.	.	1	0	.	.	.	.	0	.	.		.	.	.
contig_1188_1|arrow	216249	G	A	.	.	1	0	.	.	.	.	0	.	.		.	.	.
contig_1188_1|arrow	216261	C	T	.	.	1	0	.	.	.	.	0	.	.		.	.	.
contig_1193_1|arrow	128802	T	C	.	.	.	.	.	0	.	0	.	.	0		0	.	1
contig_1193_1|arrow	128807	C	T	.	.	.	.	.	0	.	0	.	.	0		0	.	1
contig_1211_1|arrow	63788	A	T	.	.	0	.	.	.	1	.	.	.	.		.	.	.
contig_1227_1|arrow	204	C	T	.	.	.	.	.	.	0	1	.	.	1		.	.	0
contig_1239_1|arrow	48974	A	T	.	0	.	.	0	.	.	.	.	.	.		0	.	1
contig_1263_1|arrow	117734	CTTTTTTTGAC	CTTTTTTTTGAC	.	.	0	.	.	.	1	0	0	.	.		.	.	0
contig_1338_1|arrow	132694	C	T	.	.	.	.	.	.	0	.	0	.	1		.	.	0
contig_1352_1|arrow	1167	A	G	.	.	.	.	0	1	.	.	0	.	.		.	.	0
contig_1404_1|arrow	117576	T	A	0	.	.	.	1	.	.	.	.	.	.		0	0	0
contig_1461_1|arrow	167923	G	A	0	.	.	.	0	.	.	1	.	.	0		.	.	.
contig_1474_1|arrow	27652	C	T	0	.	1	.	.	.	.	.	.	1	.		.	.	.
contig_1474_1|arrow	27680	G	A	0	.	1	.	.	.	.	.	.	1	0		.	.	.
contig_1621_1|arrow	14482	G	A	.	0	0	0	.	.	.	.	.	0	1		.	.	.
contig_1621_1|arrow	14540	C	T	.	0	0	0	.	.	0	.	.	0	1		.	.	.
contig_1621_1|arrow	14564	GTC	ATG	.	0	0	0	.	.	0	.	.	0	1		.	.	.
contig_1655_1|arrow	107445	A	C	0	0	.	.	.	0	.	0	0	.	0		1	0	1
contig_1685_1|arrow	59134	T	C	0	.	.	.	.	.	.	0	.	.	0		1	.	0
contig_1798_1|arrow	89114	TGGGGGTA	TGGGTA	.	.	.	.	0	1	.	.	0	.	.		.	.	.
contig_1798_1|arrow	89358	A	G	.	.	.	.	0	1	.	.	0	.	.		.	0	.
contig_1822_1|arrow	235164	A	T	.	0	0	.	.	.	0	1	.	.	.		0	.	.
contig_1822_1|arrow	235178	TAATC	TAAATC	.	0	0	.	.	.	0	1	.	.	.		0	.	.
contig_1874_1|arrow	34791	C	T	.	.	.	0	1	.	.	.	.	.	.		.	.	.
contig_1874_1|arrow	34808	C	T	.	.	.	0	1	.	.	.	.	.	.		.	.	.
contig_1877_1|arrow	21291	G	A	0	1	0	.	0	.	0	0	0	0	0		1	.	.
contig_2011_1|arrow	61493	A	G	.	.	.	.	.	.	.	.	0	1	.		0	.	.
contig_2011_1|arrow	69773	G	A	.	.	.	.	.	.	.	.	1	0	.		.	.	.
contig_2038_1|arrow	383693	C	T	.	0	.	.	.	.	1	.	.	.	.		.	.	.
contig_207_1|arrow	57897	G	A	.	.	.	0	.	.	0	1	.	.	0		.	.	.
contig_2087_1|arrow	50955	CGAAA	TGAAG	.	0	.	1	0	.	0	.	.	.	.		.	.	.
contig_2199_1|arrow	2250	G	A	.	.	0	.	0	.	.	.	1	.	.		0	.	.
contig_2724_1|arrow	3737	T	C	0	0	1	0	0	.	0	.	.	1	.		0	.	.
contig_2724_1|arrow	4258	G	A	1	0	0	0	1	.	0	.	.	0	.		0	.	.
contig_281_1|arrow	376628	T	C	.	0	0	0	.	.	.	.	1	.	.		.	.	.
contig_281_1|arrow	376665	T	C	.	0	0	0	.	.	1	.	1	.	.		.	.	.
contig_32_1|arrow	136462	C	T	.	0	.	.	.	.	.	0	0	.	0		1	1	0
contig_342_1|arrow	5867	A	G	.	.	.	.	0	.	.	.	.	.	.		0	.	1
contig_355_1|arrow	381635	T	C	0	.	.	1	.	.	.	.	.	.	.		.	.	.
contig_355_1|arrow	382787	T	A	0	.	.	1	.	.	.	.	.	.	.		.	.	.
contig_404_1|arrow	700216	A	G	.	.	.	0	1	.	0	.	0	0	.		0	.	0
contig_426_1|arrow	8218	A	G	.	.	.	.	.	.	.	.	.	.	.		.	1	0
contig_426_1|arrow	8273	A	G	.	.	.	.	.	.	.	.	.	.	.		.	1	0
contig_426_1|arrow	8293	T	G	.	.	.	.	.	.	.	.	.	.	.		.	1	0
contig_446_1|arrow	938690	C	T	.	.	0	.	.	.	1	1	.	.	.		.	.	.
contig_446_1|arrow	938716	T	C	.	.	0	.	.	.	1	1	.	.	.		.	.	.
contig_466_1|arrow	632666	T	C	0	.	.	.	.	0	0	0	1	.	0		.	.	.
contig_474_1|arrow	141849	A	T	.	0	.	0	.	.	.	.	.	.	.		1	0	.
contig_474_1|arrow	176961	A	G	.	.	.	0	.	.	.	.	.	.	.		1	0	.
contig_528_1|arrow	283351	A	G	.	.	0	.	.	.	0	1	0	.	.		.	0	.
contig_528_1|arrow	284407	T	A	.	.	0	.	.	.	0	1	.	.	.		.	0	.
contig_547_1|arrow	172161	CTATC	ATATT	.	0	1	.	.	.	.	.	.	.	.		.	.	.
contig_552_1|arrow	153615	C	T	.	.	.	.	.	.	.	0	.	.	0		1	1	0
contig_552_1|arrow	452243	G	A	.	0	.	.	0	.	0	.	.	.	1		.	.	.
contig_552_1|arrow	452257	A	G	.	0	.	.	0	.	0	.	.	.	1		.	.	.
contig_601_1|arrow	204616	G	A	.	.	.	.	.	.	.	.	.	.	.		1	0	.
contig_602_1|arrow	584730	A	G	.	.	0	.	.	.	.	.	.	1	.		.	.	0
contig_622_1|arrow	57722	T	C	.	.	1	.	.	.	.	0	0	0	.		.	.	0
contig_689_1|arrow	32975	C	T	0	0	0	.	0	.	.	.	.	.	.		0	1	.
contig_746_1|arrow	45472	CA	TT	.	0	.	0	1	.	.	.	0	.	.		.	.	.
contig_746_1|arrow	46262	AAC	AAAGAC	.	0	0	0	1	.	.	.	0	.	.		.	.	.
contig_757_1|arrow	236782	T	C	.	.	.	0	.	.	.	1	.	.	.		.	0	.
contig_762_1|arrow	727831	A	G	.	.	.	.	.	.	.	0	.	1	.		0	.	.
contig_762_1|arrow	727839	G	A	.	.	.	.	.	.	.	0	.	1	.		0	.	.
contig_799_1|arrow	224485	T	A	.	.	0	.	0	.	.	.	.	.	1		.	.	.
contig_806_1|arrow	113934	CAAATC	CAATC	.	.	.	0	.	.	.	0	.	.	0		0	1	1
contig_817_1|arrow	137388	ATTTTTTTGAG	ATTTTTTTTGAG	.	.	.	.	.	.	1	.	0	.	.		.	.	0
contig_836_1|arrow	525904	CGA	CA	.	.	.	.	.	.	.	.	0	.	.		1	.	0
contig_862_1|arrow	28162	G	A	.	.	.	.	.	.	.	0	0	.	.		0	1	.
contig_862_1|arrow	28198	C	T	.	.	.	.	.	.	.	0	0	.	.		0	1	.
contig_862_1|arrow	28533	C	T	.	.	.	.	.	.	.	0	0	.	0		0	1	.
contig_862_1|arrow	28866	C	T	.	.	.	.	.	.	.	0	0	.	.		0	1	.
contig_880_1|arrow	323078	ATTTTTTGTAA	ATTTTTGTAA	0	.	1	.	.	.	.	.	.	.	0		.	.	.
contig_889_1|arrow	49350	G	A	.	.	1	.	0	.	.	.	0	.	.		0	.	0
contig_889_1|arrow	49588	C	T	.	0	1	.	0	.	.	.	1	.	.		0	0	0
contig_903_1|arrow	260190	C	T	.	.	.	.	0	.	0	.	0	.	.		1	.	0
contig_903_1|arrow	260246	T	C	.	.	.	.	0	.	0	.	0	.	.		1	.	0
contig_960_1|arrow	168045	T	A	.	.	0	0	0	0	0	1	.	.	1		.	.	0
